# Supplementary material for: Transcriptomic analysis of Blumea laciniata responses to PEG-simulated drought stress
Source: Front Plant Sci. 2025 Dec 18;16:1695003. doi: 10.3389/fpls.2025.1695003 (PMC12756431; doi:10.3389/fpls.2025.1695003)
Supplement: Supplementary file 2 [file Table1.xlsx]

## Sheet: Experimental design
Design table
Time points Treatments	0 d	1 d	2 d	4 d	7 d
20% PEG6000	CK	A1	A2	A4	A7
30% PEG6000	CK	B1	B2	B4	B7
Biological replicates	3

## Sheet: mapping rate statistics
Samples	Total Reads	Clean Reads	Percentage of Clean Reads	Clean bases	GC Content	%>Q20	%>Q30
CK_1	63305258	63305258	1	9365563224	0.443	0.9946	0.9828
CK_2	50945890	50945890	1	7552375908	0.4438	0.9944	0.9816
CK_3	49335602	49335600	1	7302958742	0.443	0.9948	0.9832
A1_1	42556716	42556716	1	6298373116	0.4412	0.9944	0.982
A1_2	45616296	45616296	1	6748943932	0.4413	0.9947	0.9829
A1_3	55637290	55355854	0.9949	8205620712	0.457	0.9928	0.9767
A2_1	51293752	51293752	1	7572808880	0.483	0.9946	0.9822
A2_2	47051868	47051868	1	6991965946	0.4589	0.9943	0.9815
A2_3	56074182	56074182	1	8328422208	0.4618	0.9946	0.9823
A4_1	48766874	48766874	1	7232016816	0.4436	0.9946	0.9825
A4_2	57842816	57842816	1	8567352666	0.4405	0.9941	0.9809
A4_3	50549042	50549042	1	7501232392	0.4407	0.9945	0.9822
A7_1	51618812	51618808	1	7671060638	0.443	0.9943	0.9812
A7_2	44654834	44654834	1	6638041392	0.4416	0.9945	0.982
A7_3	46010664	46010664	1	6838323062	0.4449	0.9948	0.9828
B1_1	56588662	56588660	1	8375780072	0.4546	0.9948	0.983
B1_2	51683470	51683470	1	7685347350	0.4534	0.9946	0.9822
B1_3	54506674	54506672	1	8081011868	0.4567	0.9942	0.981
B2_1	55179752	55179752	1	8197353962	0.4336	0.9944	0.9813
B2_2	53377492	53377492	1	7925666548	0.4339	0.9944	0.9816
B2_3	55770788	55770788	1	8263110840	0.4339	0.9944	0.9818
B4_1	54247676	54247676	1	8061547006	0.4371	0.9944	0.9819
B4_2	36871052	36871052	1	5479590582	0.4369	0.994	0.9806
B4_3	54954406	54954406	1	8164928240	0.4364	0.9944	0.9819
B7_1	54366358	54366358	1	8075367462	0.4366	0.9945	0.9821
B7_2	89617504	89617504	1	13285778174	0.4361	0.9944	0.9825
B7_3	54195070	54195070	1	8025089470	0.4364	0.9944	0.9817

## Sheet: gene_fpkm_all_samples
Gene_ID	CK_1	CK_2	CK_3	A1_1	A1_2	A1_3	A2_1	A2_2	A2_3	A4_1	A4_2	A4_3	A7_1	A7_2	A7_3	B1_1	B1_2	B1_3	B2_1	B2_2	B2_3	B4_1	B4_2	B4_3	B7_1	B7_2	B7_3
g0_i0	11.3783	9.62894	9.90991	11.4646	10.3306	7.90269	7.83063	7.97682	6.25936	0.896601	0.776958	0.879546	0.614312	0.635737	0.624798	12.3498	10.5381	10.5086	0.226265	0.372966	0.339278	1.74061	0.516153	0.642209	0.62645	0.431897	0.660293
g0_i1	13.3494	10.3792	10.2466	8.84699	7.85285	33.8656	31.1957	18.5344	17.0008	2.39501	2.13093	3.21466	1.19238	1.10318	0.870072	42.7715	38.8265	36.467	1.34428	1.16287	1.17677	3.99088	1.29568	1.44504	1.124	0.925672	1.03609
g0_i10	13.306	10.3193	10.1466	8.66449	8.5795	34.2685	31.203	18.3003	17.0033	2.39828	2.11718	3.33887	1.16122	1.14396	0.933924	42.3898	38.4157	36.3372	1.18986	1.19801	1.05811	3.80762	1.16932	1.42714	1.16669	0.96096	1.06098
g0_i100	0.790305	0.79145	0.76474	0.448487	0.434236	0.632922	0.503552	0.39497	0.321656	0.178925	0.200696	0.162382	0.085393	0.082779	0.038489	0.772022	0.780889	0.687917	0.138051	0.184175	0.120382	0.488004	0.135641	0.18421	0.16795	0.110064	0.096817
g0_i101	7.03633	6.95296	7.07845	6.87687	5.99185	1.71378	1.44184	1.79673	1.47777	5.1947	5.87414	5.55273	5.62849	5.85552	5.9445	4.48024	3.70475	4.20162	12.0541	12.5991	13.0689	9.15155	8.58565	9.02983	8.18355	8.78249	8.35352
g0_i102	0.308989	0.344301	0.38013	0.181011	0.106513	0.031651	0.028413	0.012208	0.020306	0.046646	0.029147	0.037227	0.038484	0.053126	0.01827	0.384527	0.368968	0.526648	1.18613	1.31531	1.39673	0.477349	0.30439	0.292852	0.140105	0.14726	0.103809
g0_i103	6.1921	4.35217	4.76844	3.18473	3.06092	7.62472	9.40749	5.78669	5.11673	2.11284	2.45281	3.32254	2.42766	2.96104	2.96234	14.7712	13.8604	13.6024	2.1819	2.44401	2.22085	3.78945	3.32185	3.23634	3.79612	3.77584	4.70857
g0_i104	3.89703	4.20591	3.44599	2.67763	2.9309	5.62709	5.20153	4.79446	5.08058	2.9039	3.00025	3.67697	3.927	3.78502	3.17717	3.97448	3.87986	3.4902	1.60112	1.29729	1.63268	4.22215	3.71475	3.78763	4.22404	4.09372	4.40852
g0_i105	0.591545	0.507862	0.56727	0.459864	0.449448	0.158137	0.151994	0.155218	0.191106	0.058393	0.09746	0.20293	0	0.111584	0.161083	0.847865	1.10736	0.761513	0.404053	0.238094	0.252638	0.633489	0.20296	0.236366	0.174336	0.24559	0.187824
g0_i107	2.21558	1.94989	1.99734	1.87363	1.56407	0.428684	0.429311	0.564057	0.51945	1.36119	1.5233	1.74194	1.52504	1.55527	1.42681	2.21731	2.05165	1.99903	3.27797	2.98834	3.0871	3.82018	3.13625	2.92241	1.9882	2.24921	2.05567
g0_i109	11.7487	12.0704	12.7498	9.22148	11.8	28.6386	32.1736	17.0023	15.4544	7.6676	8.52918	8.85882	16.2963	16.6571	16.813	8.33768	8.86812	7.88147	4.43525	4.64991	4.9634	13.5117	13.2818	13.118	21.2131	20.6699	20.1137
g0_i11	13.6233	10.4448	10.2132	8.32679	8.33083	34.1732	31.135	18.5067	17.1512	2.32219	2.10484	3.20399	1.17171	0.886828	0.831661	43.3384	39.4436	36.1404	1.35172	1.14662	1.14865	3.77851	1.38649	1.68914	1.02105	0.914919	0.919269
g0_i110	2.78402	2.39704	2.45161	2.50276	2.26189	0.617308	0.578014	0.739604	0.629733	1.7542	2.09734	2.2769	1.90434	1.98413	1.8644	2.95906	2.50923	2.3862	4.36674	4.20484	3.87788	5.04394	4.04592	4.3127	2.86653	2.89923	2.68916
g0_i112	1.82732	1.74182	1.90367	1.15203	0.822305	0.7574	1.08055	0.944965	0.404895	0.021997	0.001624	0.038311	0.032991	0	0.061142	1.97026	1.51215	1.28212	0.073758	0.264572	0.062127	0.279004	0.08651	0.090681	0.242683	0.070662	0.054332
g0_i113	67.4994	69.5879	67.94	92.497	95.8611	60.2038	27.1447	28.9425	25.5504	59.86	73.8582	74.3658	50.4817	52.321	46.7492	39.9442	40.4196	39.1379	23.5761	23.0586	23.4211	26.3221	27.2222	27.4779	23.274	23.1781	24.1458
g0_i115	2.8619	2.40277	2.27317	1.81669	1.32857	0.862157	0.93912	0.684072	0.483561	0.087263	0.103045	0.073524	0.134937	0.086873	0.041539	2.00173	1.5399	1.48302	0.05908	0.073658	0.048085	0.642269	0.161923	0.121093	0.338468	0.238133	0.249896
g0_i116	0.288642	0.261208	0.221922	0.191945	0.159493	0.080296	0.158413	0.068679	0.158779	0.006298	0.12765	0	0.253142	0.105148	0.029103	0.587742	0.27316	0.254196	0.685303	0.344299	0.320055	0.573942	0.249029	0.346838	0.426417	0.277752	0.393027
g0_i117	5.47143	4.97693	4.58087	4.97105	4.84275	3.15822	2.19308	2.58052	2.35934	4.50391	4.63415	5.13323	4.2954	4.53876	4.46664	6.84811	6.92002	7.07724	7.11952	6.80913	6.66652	6.32859	5.6884	5.62835	5.39101	5.33527	5.18117
g0_i118	3.03215	2.2937	2.47617	1.03771	0.817337	3.32954	4.78634	1.66148	1.5036	0.382999	0.51497	0.489003	0.897726	1.02604	0.489674	8.12231	7.74718	6.76717	0.470649	0.535006	0.406987	1.79123	0.579408	1.15981	1.1897	0.977199	1.30841
g0_i119	0.218273	0.160536	0.189784	0.133824	0.152316	0.028723	0.048073	0.076479	0.078462	0.059031	0.072213	0.097783	0.033641	0.090928	0.036305	0.154345	0.214579	0.173534	0.543292	0.556539	0.367122	0.556288	0.384971	0.229039	0.10339	0.233773	0.265405
g0_i12	0.77983	0.772016	0.768452	0.465679	0.434236	0.663307	0.503552	0.372344	0.312235	0.20533	0.239375	0.204207	0.077059	0.07356	0.038489	0.717414	0.780889	0.65426	0.188094	0.221621	0.180763	0.482194	0.135642	0.178242	0.147712	0.117232	0.086641
g0_i120	13.5322	12.6501	12.5313	14.0258	10.5515	5.08876	4.79881	4.85522	2.85526	1.02522	1.87731	2.06161	2.03649	2.08785	1.37933	7.26881	8.03171	7.74862	0.571938	0.757912	0.433155	3.13754	1.91139	1.94977	2.10815	2.03511	1.93685
g0_i121	3.46762	2.49502	3.076	2.66911	2.00954	8.03308	7.87586	3.42243	3.55064	0.363525	0.287393	0.501157	0.397927	0.365472	0.299088	7.61123	6.64407	6.71211	0.400226	0.442964	0.384592	0.82348	0.298327	0.396866	0.344425	0.304131	0.343624
g0_i126	122.052	108.307	100.981	38.6284	28.0604	67.6138	1830.94	67.746	53.3755	8.76603	8.82595	10.852	7.70068	8.43261	6.99062	217.783	201.587	196.732	16.2038	15.2203	16.0108	10.8994	6.86348	5.68757	10.6841	8.23404	10.754
g0_i127	1.09989	0.674788	0.764778	0.39237	0.518241	0.179509	0.116707	0.066439	0.101874	0.165007	0.213417	0.212741	0.063631	0.058294	0.12704	0.609041	0.566639	0.568132	0.838576	0.72594	0.77121	0.310084	0.325253	0.337375	0.188005	0.200822	0.25376
g0_i128	5.41522	4.8676	4.47032	4.67689	4.63292	2.89034	2.20487	2.41783	2.21988	4.57866	4.68525	4.96874	4.28155	4.52025	4.40366	6.80468	7.1415	6.98813	6.93574	6.63269	6.57009	6.14845	5.55236	5.49953	5.21145	5.23483	4.8874
g0_i129	122.55	108.979	101.621	38.8474	28.0978	68.1054	1841.43	68.345	53.6789	8.83275	8.88316	11.0679	7.84827	8.4874	6.99062	219.445	202.308	198.013	16.2322	15.4153	16.1654	10.9277	6.86348	5.7508	10.6841	8.25251	10.8186
g0_i13	10.3046	9.45192	9.22614	3.93454	3.69351	16.0003	15.2193	10.4937	9.05641	0.626752	0.681967	0.585429	0.691416	0.450045	0.450887	10.3753	10.0417	10.3226	0.743704	0.512969	0.639231	0.592507	0.359035	0.384992	0.494508	0.486023	0.419508
g0_i130	3.91039	3.25794	3.27253	3.15706	2.62905	8.77077	8.46463	4.07077	3.79281	0.453966	0.459513	0.561391	0.498868	0.362946	0.462202	8.84532	7.39364	7.10003	0.425367	0.560357	0.432019	1.01613	0.387782	0.39926	0.475512	0.315868	0.388042
g0_i132	11.5727	9.42886	10.1633	6.1784	5.50631	4.406	5.18947	3.9122	2.77369	1.0933	1.77827	1.72516	2.35839	2.46652	1.90671	6.89727	7.43648	7.02887	1.02455	1.44745	1.24174	2.24494	1.6293	1.39258	1.73793	1.68506	1.57584
g0_i133	11.0479	9.77224	10.1321	11.6968	11.9158	12.5859	10.1875	12.0261	11.8181	10.542	10.817	10.6576	11.4304	11.8501	11.5868	12.4092	11.8996	12.3028	12.0394	12.4386	12.4149	17.4608	15.8358	15.1574	12.8604	13.2745	13.6084
g0_i136	3.51644	2.85129	3.13081	2.04494	1.98494	2.63631	2.33709	2.74344	2.90798	1.4221	1.81812	1.67698	3.88391	3.67899	3.16994	3.22787	3.60601	4.05912	3.54678	3.14553	3.48412	3.74679	3.45088	3.19499	4.76436	4.72281	4.78853
g0_i14	0.031632	0.017258	0.049522	0	0	0.037435	0.011422	0.047946	0.032706	0.013408	0	0.034913	0.003868	0	0	0.118173	0.074774	0.066306	0.02216	0	0	0.007653	0.035119	0	0.022866	0.021582	0.028712
g0_i140	28.4839	22.5889	24.3643	30.5333	24.6065	4.6176	5.54799	5.25987	4.20525	0.394225	0.469006	0.681131	0.69823	0.649459	0.619922	5.75506	4.88476	5.15758	0.291933	0.436482	0.294119	2.97889	1.11593	1.3108	1.61052	1.31423	1.57424
g0_i142	0.596135	0.433434	0.627412	1.19697	1.4146	0.053165	0.184776	0.251451	0.167401	1.88165	2.09797	1.6345	1.38904	1.41148	1.26642	0.943186	0.811669	0.853993	6.73271	5.51917	5.60879	5.48713	4.4696	4.63066	3.2936	3.47477	2.87368
g0_i143	11.0969	9.37862	8.92992	10.9382	11.966	12.6231	9.93983	12.0086	12.2956	11.7866	10.9165	10.6765	11.6219	12.0979	11.7989	12.7088	12.3686	11.8736	12.0159	12.0312	11.5082	16.967	15.6525	15.005	13.5902	12.984	13.2779
g0_i144	122.024	108.263	100.981	38.5879	28.0229	67.6138	1830.78	67.7227	53.3555	8.76603	8.82595	10.852	7.70068	8.43261	6.99062	217.717	201.495	196.629	16.2038	15.1935	15.982	10.8994	6.86348	5.68757	10.6841	8.23404	10.754
g0_i145	2.53127	2.23857	2.56575	3.34262	3.91029	1.10716	0.990795	1.03059	0.997791	2.43892	2.75129	2.74723	2.77493	2.62186	2.58335	2.65961	2.13576	2.06808	4.22024	3.81173	3.76357	3.5722	3.31422	3.28723	2.92942	2.80379	2.66856
g0_i146	1.44069	1.08912	0.790854	1.72915	1.59913	0.492896	0.416122	0.622138	0.560818	1.19423	1.43591	1.32776	1.57333	1.59062	1.37986	1.28544	1.38169	0.98744	1.53424	1.94434	1.64809	1.61285	1.57	1.63229	1.33476	1.14507	1.36278
g0_i15	0.028245	0.015851	0.057293	0	0	0.012018	0.049778	0.047946	0.048425	0	0	0.019181	0.004582	0	0	0.052842	0.058527	0.031226	0.0181	0	0.007698	0.025898	0	0	0.04905	0	0.028712
g0_i151	27.521	22.476	23.7603	29.7088	23.9149	4.3541	5.47522	5.09979	4.1108	0.394225	0.478562	0.681131	0.69823	0.649459	0.619922	5.35806	4.92775	5.04717	0.291933	0.436482	0.294119	2.8184	1.11593	1.17081	1.62472	1.31423	1.55718
g0_i152	2.69338	2.44568	2.79596	3.64989	4.1464	1.09317	1.0429	1.16484	1.02587	2.57753	2.89764	2.83533	2.87958	2.82915	2.6766	2.83272	2.22089	2.23554	4.65832	3.94374	4.01877	3.78822	3.52334	3.56535	3.18024	2.95015	2.75557
g0_i155	5.35519	5.16278	5.16862	7.98021	5.92761	0.621577	0.058437	0.052242	0.051262	1.1515	1.74826	2.0603	5.55273	5.93484	4.07576	1.2336	1.26926	1.41255	8.16584	8.13392	7.73896	2.47247	1.79419	1.90243	5.88795	5.98224	5.17425
g0_i156	5.41945	5.16278	5.16929	7.47337	5.23771	0.49355	0.058437	0.052242	0.051262	1.14691	1.74826	2.09397	5.26	5.71426	3.77444	1.13227	1.25059	1.33469	8.06041	8.2652	7.72128	2.50991	1.84668	2.00269	5.76959	5.72655	4.91021
g0_i157	4.67232	3.45167	3.39319	3.23046	3.61404	0.367105	0.78157	1.00562	0.491045	5.32421	5.00317	4.98619	4.06599	3.63099	3.84364	2.13081	1.79444	2.24747	7.84147	7.17306	6.74688	7.77913	7.71269	7.93177	6.0411	5.34351	6.04924
g0_i158	1.0132	0.799242	0.630256	0.274767	0.300822	0.082694	0.029754	0.029658	0.042032	0.247558	0.148502	0.131959	0.335321	0.376035	0.150934	0.832702	1.13727	0.927263	3.70871	4.3006	4.37488	0.563057	0.322171	0.447924	0.446657	0.47178	0.205091
g0_i159	0.356633	0.270387	0.242185	0.071054	0.083993	0.154319	0.34406	0.117198	0.106029	0.049054	0.078375	0.061314	0.082367	0.055687	0.072182	0.46228	0.214143	0.175694	0.105475	0.026862	0.03955	0.089055	0.05865	0.032471	0.021541	0.01866	0.064985
g0_i16	13.5979	10.6723	9.98737	8.5369	8.13801	34.4021	31.1436	18.4162	17.3285	2.2403	2.16291	3.3718	1.17268	0.903338	0.886018	42.075	38.2838	36.1609	1.221	1.26841	1.1868	4.043	1.24112	1.36698	1.07008	0.921724	1.0697
g0_i161	1.71974	0.906346	1.09817	1.02195	0.779939	0.447385	0.456945	0	0.456554	0.201871	0.203653	0.398713	0.254448	0.249855	0.434348	0.805857	0.254738	0.586705	0.332072	0.526989	0.473011	1.11336	0.585351	0.816426	0.787487	0.558406	0.604452
g0_i162	0.787477	0.739102	0.622842	2.04573	2.23039	0.16427	0.311006	0.40922	0.220643	2.54138	2.16933	2.19669	2.43739	2.55498	2.40338	1.38671	1.61955	1.62461	10.1961	10.4088	9.37264	8.66181	7.33792	7.66952	5.40682	5.14141	4.85608
g0_i163	11.0507	9.7555	9.64822	5.9243	5.69234	4.30207	5.53406	3.80598	2.70912	1.14879	1.9383	1.75305	2.30947	2.39928	1.90364	6.86082	7.92445	7.12439	1.01726	1.52128	1.14041	2.148	1.74122	1.3884	1.66388	1.73881	1.52664
g0_i164	3.51281	2.90287	3.00976	2.59675	2.20111	8.20295	7.74136	3.4222	3.42932	0.335758	0.426206	0.522872	0.40232	0.319537	0.369526	7.46695	6.82404	5.96327	0.342543	0.442311	0.441874	0.880024	0.332176	0.373078	0.405229	0.301932	0.379339
g0_i165	2.2327	1.76296	1.46746	0.783024	0.774035	0.977485	0.835849	0.714039	0.766293	0.115048	0.046654	0.058662	0.002564	0.095139	0.050229	2.30939	1.98337	1.86603	0.07124	0.057917	0.02468	0.262806	0.192096	0.123123	0.091066	0.155217	0.143967
g0_i166	5.04353	3.30359	3.76345	3.49496	3.47511	0.399133	0.40455	0.525917	0.598215	5.7877	5.32547	5.21621	3.37006	3.42692	4.0452	2.22927	1.71707	1.71636	8.06118	7.66386	7.22818	7.86086	7.58166	7.97349	6.48506	5.66991	7.53781
g0_i167	14.1103	13.0759	14.13	5.35232	5.3878	6.08134	3.99578	4.34706	4.55167	11.1231	11.2576	11.763	5.96767	5.26287	6.79282	16.1196	14.8866	16.0129	23.3365	21.9489	23.4244	7.6252	7.49411	6.80092	14.7929	14.718	13.726
g0_i168	0.426468	0.470142	0.469831	0.284609	0.340585	0.612741	1.27557	0.45294	0.58066	0.187196	0.227999	0.244006	0.314227	0.482998	0.240247	1.22805	1.16116	0.767656	0.196295	0.15865	0.19223	0.748979	0.47642	0.430746	0.717004	0.608916	0.838791
g0_i17	13.6729	10.8356	9.85612	8.6192	8.28779	35.6968	32.1843	19.2	17.4844	2.38758	2.31529	3.51199	1.24998	1.21745	0.84843	43.8191	39.6367	37.5287	1.33748	1.19919	1.13508	4.0532	1.36243	1.43467	1.15891	0.946958	1.05106
g0_i171	5.41871	5.21385	5.16862	8.2486	5.92761	0.621577	0.058437	0.052242	0.051262	1.1515	1.77406	2.0603	5.62986	5.98476	4.18419	1.2336	1.26926	1.41255	8.16939	8.23598	7.73896	2.47247	1.79419	1.90243	6.02632	6.08825	5.20958
g0_i172	5.41945	5.42229	5.24983	8.18315	5.92676	0.586532	0.058437	0.052242	0.051262	1.17031	1.74826	2.09397	5.48979	6.01558	4.05621	1.21559	1.30283	1.52798	8.17755	8.40396	7.86178	2.58479	1.84668	2.00269	5.99819	6.09888	5.31812
g0_i173	10.539	9.99439	9.56157	6.00464	5.8297	4.17713	5.87562	3.95871	2.81136	1.09081	1.70822	1.90818	2.43703	2.25557	1.80764	7.38014	7.1798	6.31931	0.997982	1.38427	1.27398	2.06751	1.8306	1.39676	1.59263	1.77805	1.49729
g0_i174	30.5599	29.8161	30.2222	45.1912	45.925	29.9364	18.5114	20.8072	21.7162	25.611	24.5991	24.1922	26.9849	26.1854	27.6332	6.0916	5.75172	5.99646	11.8254	11.7853	11.8964	14.0755	12.4309	12.2282	18.0844	17.5595	17.2155
g0_i175	4.18997	3.67932	3.69751	2.28724	2.46789	4.71739	5.96858	3.99579	2.59599	1.56337	1.9129	1.79337	2.48991	2.69821	2.22364	9.51219	9.05182	9.62638	1.62421	1.48012	1.50955	3.37616	3.28058	3.20534	4.05154	3.63076	3.90441
g0_i176	67.3681	69.6316	67.9086	92.3408	95.7593	60.1796	27.1331	28.8921	25.5504	59.7873	73.7911	74.1928	50.4425	52.4953	46.6577	39.9431	40.4196	39.1455	23.5757	23.0398	23.4063	26.303	27.2222	27.4728	23.2103	23.1389	24.1877
g0_i179	10.5314	8.95658	9.48728	10.9284	11.1836	11.5893	9.5909	11.4775	11.1814	10.1607	10.207	10.0542	10.8839	11.2044	10.7504	11.6587	11.3142	11.3939	11.132	11.4808	11.4469	16.2629	15.1875	14.2781	12.4244	12.3106	12.7833
g0_i18	10.2037	8.93728	8.71355	4.23116	4.45377	11.6715	8.0789	6.30217	5.56977	2.50771	2.85375	3.18625	3.74996	3.88852	3.78483	24.8818	22.0366	20.6846	2.22688	2.12726	2.22423	3.59894	2.9647	2.82758	2.70581	2.70072	2.81763
g0_i181	10.4302	8.76909	9.47225	10.8916	11.0049	11.4859	9.51792	11.5341	11.142	10.2268	10.1247	10.3365	10.5564	10.9913	10.5713	11.5323	11.2656	11.199	11.0349	11.5341	11.3594	16.5672	15.0799	14.2151	12.1125	12.2106	12.8964
g0_i182	1.62093	1.10134	1.56926	1.80187	1.08803	0.522981	0.197419	0.353196	0.325407	1.30089	1.07643	1.02266	1.30831	1.23815	1.32204	0.77781	0.525592	1.0111	2.61879	1.46488	2.68179	2.58015	2.424	2.5981	1.82689	1.70482	1.96458
g0_i184	14.5555	13.9028	13.8694	5.67271	5.84862	6.33713	4.38894	4.30214	4.64469	11.1878	11.6052	11.4499	5.81606	5.90984	7.31906	16.0386	15.7034	15.8621	23.6261	22.2003	23.9772	8.21609	7.78	6.39552	15.5263	15.3854	13.8072
g0_i185	8.29205	6.8572	7.35995	10.7171	7.32792	1.29163	1.49634	2.08986	0.686758	0.180492	0.330344	0.191387	0.358529	0.371758	0.113939	1.52841	1.58471	2.10952	0.451724	0.297018	0.505364	0.482082	0.148181	0.302063	0.304666	0.335407	0.190573
g0_i186	5.81575	5.11423	5.49154	7.91274	7.60669	1.87516	1.59363	1.60861	1.9025	4.8975	5.82834	4.95782	5.02187	4.47565	4.89515	3.24525	3.14141	3.56981	6.02361	7.10161	6.99569	10.487	8.77332	9.49402	6.35745	7.73294	6.71038
g0_i187	2.45267	2.11983	2.16187	1.95991	1.5807	0.412934	0.418907	0.555636	0.521696	1.46034	1.7244	2.02568	1.50174	1.56728	1.54494	2.68891	2.15676	2.12371	3.69925	3.62062	3.27358	4.22929	3.45755	3.35067	2.15675	2.34598	2.11723
g0_i188	9.6516	10.1548	10.2211	36.9356	36.9028	55.5548	26.3267	31.7609	33.558	18.5903	19.1198	17.8114	15.6608	15.882	16.3428	5.47411	5.87106	5.67574	8.85379	8.47013	8.34916	14.2883	16.7866	15.5325	15.2612	14.3828	14.6168
g0_i189	0.698707	0.74485	0.320902	1.63566	1.66743	1.53945	0.514897	0.487021	0.691401	0.450466	0.156388	0.594477	1.23245	1.05865	0.735423	0.406426	0.128975	0.218777	0.187787	0	0.065297	0.583678	0.707102	0.405843	1.90706	2.29138	2.66458
g0_i19	7.07193	7.02024	7.10172	6.87687	5.9555	1.71378	1.44184	1.79673	1.47777	5.21664	5.84647	5.55273	5.62849	5.85552	5.9607	4.48024	3.70475	4.22312	12.0693	12.5745	13.0795	9.15155	8.58565	9.02983	8.22947	8.79515	8.35352
g0_i191	1.87253	1.6664	2.09166	0.847727	0.902608	0.26773	0.225152	0.339031	0.211284	1.73036	1.9125	2.19164	0.907752	0.999501	0.975554	0.953989	1.10626	1.00561	3.50246	2.93352	4.08372	2.03172	1.6947	1.75265	1.48859	1.86981	1.5805
g0_i193	2.11285	1.75678	1.83413	1.84269	1.45118	0.436768	0.473	0.476306	0.395287	1.26676	1.35984	1.70095	1.33385	1.38996	1.39196	2.20542	2.07084	1.82556	3.19069	2.99338	2.92945	3.51969	2.91887	2.78041	1.83826	2.05006	2.01466
g0_i195	4.13305	3.43981	3.33488	2.94836	2.66673	9.51638	9.62241	4.15108	4.22106	0.428302	0.472445	0.620661	0.481855	0.377913	0.47478	9.27246	8.16788	7.9367	0.391084	0.534913	0.444434	0.98076	0.37197	0.423138	0.469554	0.281202	0.367512
g0_i199	2.74971	2.58746	2.56821	1.57193	1.51551	0.382956	0.375905	0.602854	0.392099	2.3466	2.37132	2.41566	1.48528	1.67194	1.74666	1.49856	1.5532	1.41594	4.67884	4.56152	4.90441	3.35872	2.51668	2.66344	2.41957	2.56753	2.54004
g0_i2	0.020897	0	0.058874	0	0.020788	0.026049	0.052325	0.099474	0.015333	0	0	0.001029	0.00476	0	0	0.164711	0.07471	0.039257	0.035503	0	0.007698	0.02149	0.026014	0.017547	0.026184	0	0.028712
g0_i20	10.1995	8.90469	8.70767	4.23444	4.49508	11.6367	8.00827	6.30355	5.57734	2.49826	2.81086	3.14437	3.72324	3.85793	3.75987	24.9364	21.9867	20.777	2.22708	2.13091	2.17857	3.65606	2.94035	2.83289	2.72055	2.67676	2.84372
g0_i200	3.51757	2.85129	3.13111	2.07146	1.98473	2.63622	2.33709	2.72473	2.8567	1.47929	1.81812	1.62072	3.77382	3.61466	3.10852	3.19491	3.60601	3.99939	3.52359	3.17058	3.4989	3.74679	3.41057	3.30375	4.79539	4.74611	4.73296
g0_i201	7.75574	7.9744	8.53959	6.76076	6.5981	2.11818	3.0517	3.20315	3.41962	6.97479	5.26441	5.95695	10.2854	9.42669	8.47738	6.13173	6.07642	5.48332	8.99212	9.99896	8.73043	12.158	13.5723	12.1078	13.7003	13.8855	13.5313
g0_i202	13.9057	14.807	13.0295	20.2435	26.7466	44.5176	37.3045	48.8365	53.6638	24.3263	25.9021	23.6767	25.9772	26.3477	26.5183	28.2581	29.9807	31.868	27.9977	26.5818	31.9023	37.0669	40.2547	46.3225	43.3858	46.2109	44.2976
g0_i206	1.82013	1.8195	1.17969	0.836486	0.762442	1.24938	0.848955	0.717569	0.608812	0.027437	0.09451	0.130207	0.052485	0.062958	0.100458	2.11864	2.01263	2.02579	0.017645	0.04228	0.057877	0.255279	0.223855	0.154997	0.134309	0.144003	0.07791
g0_i208	28.684	23.0036	24.277	29.5192	23.1278	4.27344	5.81397	5.15483	4.11709	0.376611	0.545607	0.77697	0.727444	0.752984	0.656274	5.45585	5.00252	4.7952	0.291933	0.437707	0.294119	2.93595	1.12582	1.32875	1.5688	1.35985	1.5873
g0_i209	3.54717	2.8826	3.84617	2.54647	3.07122	0.527954	0.533461	0.655371	0.620015	3.48602	3.62177	2.84507	3.23788	2.45788	2.77102	2.35748	2.16978	2.09599	5.78627	5.95263	5.48027	6.72301	5.67528	6.05046	5.67986	5.47748	5.59199
g0_i21	16.1023	15.4387	15.7024	10.7732	10.5138	23.0419	57.977	20.695	17.8992	7.19963	9.11579	9.94316	13.4071	14.5474	13.4575	30.6358	29.8487	28.5025	7.10229	8.31708	7.99665	11.9999	10.8044	11.4677	13.142	13.3668	14.9052
g0_i210	21.4751	21.4201	18.2275	12.0977	11.2488	23.1374	23.0528	16.833	13.7329	6.73724	6.27653	7.48615	8.2132	8.3454	9.14943	44.0347	39.246	36.3475	5.86747	5.50404	5.6748	15.6025	10.0483	10.1216	17.1228	15.1761	13.0943
g0_i214	3.94437	3.49144	4.09324	10.1379	9.44634	3.90835	2.47901	2.75403	3.1254	6.00674	5.8397	6.64173	7.04428	6.3869	6.53809	9.09994	7.77703	7.93907	8.15722	8.00135	7.84115	15.5238	13.8915	14.6819	10.3902	10.5483	9.72306
g0_i218	3.03903	2.72977	3.36056	7.66184	7.59473	3.08965	1.97206	1.98209	2.36799	4.45519	4.4817	5.27682	5.40871	4.75281	5.40649	6.87006	5.34197	6.14371	6.67834	6.24697	6.22686	11.6998	10.7617	11.5659	8.34351	8.34357	7.80749
g0_i219	3.82316	2.85006	3.11587	2.77171	2.47489	8.69993	7.54793	3.67891	3.77591	0.471292	0.346951	0.632527	0.418041	0.380088	0.373478	8.70422	8.03017	7.07741	0.501798	0.624674	0.460877	0.946928	0.526659	0.53309	0.611337	0.360893	0.384368
g0_i22	2.66568	2.4342	1.91003	0.797408	0.612225	2.15266	2.84132	2.00333	2.22827	0.946802	1.08691	1.46705	1.07564	0.784913	0.656888	7.87199	6.91003	6.77413	0.664839	0.931209	1.13013	4.55755	1.45383	1.09048	1.03642	0.883093	0.758535
g0_i221	0.399098	0.714632	0.689341	0.550749	0.524443	0.747409	0.357014	1.20433	0.614526	0.169867	0.315336	0.199341	0.1922	0.093317	0.176491	1.3345	1.29624	1.04262	0.091199	0.225881	0.167046	0.27613	0.160903	0.264798	0.254704	0.350096	0.225676
g0_i222	3.45446	2.70019	2.68297	2.5837	2.09077	7.87386	7.72733	3.79476	3.53608	0.430861	0.500001	0.597978	0.433686	0.464503	0.401041	7.81121	6.58589	6.12358	0.366627	0.457772	0.35	0.84197	0.377361	0.395043	0.409997	0.317606	0.428795
g0_i224	2.53782	1.37479	1.24504	0.840997	0.854038	1.21338	0.899227	0.780434	0.665709	0.089949	0.027137	0.039875	0.029862	0.192207	0.050229	2.33178	2.12661	1.75488	0.044112	0.022772	0	0.18048	0.15605	0.067973	0.114865	0.118612	0.083043
g0_i225	4.07803	3.27813	3.37132	3.02673	2.47442	9.22381	9.39512	4.21089	4.17176	0.445996	0.468121	0.612201	0.426938	0.286045	0.454281	8.95552	7.97182	7.8485	0.400917	0.485811	0.4495	1.01269	0.321641	0.388749	0.518208	0.297303	0.366533
g0_i227	10.8138	9.67992	9.53364	6.30139	5.71711	4.11936	6.02182	4.01041	2.56877	1.10376	1.84603	1.75106	2.37891	2.24461	1.87884	7.18247	7.01488	6.5201	1.01334	1.47904	1.28297	1.91781	1.93606	1.44055	1.69461	1.65309	1.58799
g0_i23	1.75606	1.88098	1.84588	1.03985	0.908241	2.33959	1.6406	1.35951	1.12349	0.268641	0.412989	0.467301	0.498437	0.519541	0.315763	2.79429	2.27435	1.9782	0.262717	0.348592	0.366153	0.418682	0.192421	0.291451	0.229759	0.249598	0.408369
g0_i230	26.0997	27.5762	26.9335	32.6343	30.7974	18.3983	19.4217	24.9194	23.0458	31.4117	34.6056	34.9434	31.0127	34.3923	32.5066	17.6778	17.6547	18.3296	23.3377	23.4581	22.2592	30.9282	35.898	35.3472	27.0419	28.9836	28.9122
g0_i231	4.17272	3.17211	3.27603	3.04718	2.69266	9.41102	9.3119	4.45191	4.0266	0.449646	0.542128	0.612627	0.475809	0.338626	0.428823	8.96276	7.94982	7.55056	0.347173	0.472798	0.497923	1.01518	0.387409	0.444348	0.521247	0.299654	0.351703
g0_i235	1.96373	1.80957	1.49702	2.37237	2.61842	2.69756	2.23884	2.52387	2.23046	2.53582	2.96285	2.34611	2.01047	2.41991	2.24792	2.48253	2.76244	2.6334	2.43815	2.54686	2.66787	3.45211	3.36083	3.59655	2.81549	3.40657	2.96625
g0_i236	1.90525	1.62258	2.10071	2.37825	2.69213	2.76165	2.17867	2.49993	2.27659	2.56412	2.88522	2.56959	1.92014	2.28361	2.04572	2.4488	2.72844	2.54998	2.23505	2.69133	2.4191	3.60945	3.51267	3.70432	2.8391	3.17189	2.94031
g0_i238	4.7082	4.44687	4.37671	3.0059	3.23881	7.06759	16.3805	3.79174	2.95241	1.44958	1.95331	2.4475	2.99381	2.57096	2.72339	9.28599	8.98484	7.92773	1.43101	1.72487	1.58396	4.8183	3.19286	3.04476	3.68242	3.17836	4.17171
g0_i239	1.36023	0.985537	0.76772	0.605516	0.781215	0.36406	0.113981	0.119491	0.111326	0.178646	0.71402	0.200773	0.263059	0.290213	0.297729	0.721561	0.850857	1.25005	1.70443	1.72262	0.487559	0.947052	0.998088	0.820081	1.42261	0.81811	0.65222
g0_i24	12.9245	9.92556	9.84666	8.51274	8.31459	36.4799	34.1053	18.1847	16.3922	1.62639	1.7222	2.65046	0.901183	0.880806	0.683052	39.6414	38.3454	36.3202	0.886772	0.818707	0.924616	3.53355	1.05551	1.3843	1.12406	0.759129	0.981129
g0_i240	6.59236	6.57304	7.48689	4.76056	4.67969	1.87172	1.38798	2.11841	1.59811	6.21041	6.39757	7.51286	5.14123	4.75841	5.02708	3.10022	2.82423	2.6843	11.5228	11.4933	11.5104	12.7029	10.7707	10.8738	8.72711	8.65516	8.7373
g0_i241	4.3354	3.6524	3.68034	3.63582	3.35635	0.797782	1.03633	0.951764	0.931018	3.95305	4.35969	4.23206	3.36862	3.24123	3.36562	2.54869	2.32206	2.37363	6.77585	5.89968	6.33422	7.36765	6.84432	6.95384	6.26864	6.49383	6.6887
g0_i242	14.9374	15.2367	15.5773	8.6667	10.3363	6.98495	5.1557	5.73635	7.07249	20.659	20.4592	19.5759	12.195	12.4615	11.8269	37.3428	37.0116	36.4496	25.3985	27.9555	26.8037	9.67536	9.98245	10.6613	15.865	16.4197	15.8105
g0_i243	1.03663	0.972601	0.868067	2.635	2.43117	1.16534	0.837215	0.576997	0.812042	0.93725	1.29949	1.00247	0.940888	1.07978	1.1055	0.843033	0.7468	0.696157	1.31587	1.38379	1.4151	2.87651	2.30861	1.70882	1.28489	1.84096	1.33535
g0_i245	0.639508	0.479438	0.498394	0.159989	0.186078	0.154415	0.103619	0	0.0469	0.082579	0	0	0.159785	0.17248	0.088839	1.043	1.05548	0.564177	0.531466	0.425415	0.397215	0.311556	0.029107	0.313342	0.258497	0.173539	0.18449
g0_i25	0.019855	0	0.036747	0	0	0.012018	0.060968	0	0.043682	0.013408	0	0.041447	0.008449	0	0	0.089012	0.098185	0.043883	0.0181	0	0.007698	0.039735	0.009105	0.017547	0.016765	0.021582	0.017871
g0_i250	6.3779	6.04043	7.38767	23.7614	20.8881	24.5274	17.4702	20.1614	20.9114	16.0957	13.7957	16.0529	4.51376	5.22519	5.10209	13.4787	15.0917	14.228	14.4593	14.4098	12.6661	10.4524	11.6963	11.8984	7.90664	8.58143	8.31739
g0_i251	11.6962	12.4231	12.2229	10.5	8.63275	9.34882	7.333	8.82666	7.55692	7.94202	8.60243	8.34318	11.8372	11.9508	10.9724	9.02741	9.00159	10.2346	10.2157	10.7316	9.85772	11.7574	14.3709	14.5931	16.3269	16.0965	17.5778
g0_i253	35.7726	39.297	36.9579	46.2599	41.7692	29.93	25.8303	32.6406	31.5806	46.6608	45.1279	45.1713	42.6724	42.9127	44.5758	21.2599	22.7991	23.5314	30.8939	31.1713	31.5371	37.6806	42.5585	42.2092	33.034	35.0005	35.3346
g0_i256	2.75196	2.3372	2.54252	2.32303	2.36528	0.493407	0.625411	0.519908	0.590921	1.54832	1.91708	1.97744	1.61268	1.94033	1.62866	2.40917	2.54369	2.41056	4.25808	3.87727	3.84906	4.54672	3.93974	4.05073	2.54654	2.75096	2.51905
g0_i258	15.0651	15.843	15.6172	9.38717	10.4626	7.27934	4.96293	5.53656	7.23589	21.0152	20.4722	20.2412	12.4289	12.6563	11.9615	37.322	36.0652	36.7191	26.4233	27.8779	26.8553	10.0842	9.93709	11.0096	16.0171	16.1978	15.9334
g0_i259	11.4743	11.7032	11.3185	42.8936	44.0018	65.3501	30.9811	37.6659	41.013	23.0649	23.2139	20.961	18.5529	18.5211	19.6625	7.05566	8.01851	8.11277	10.9547	10.4612	10.3588	17.0651	19.2143	18.7452	17.8329	17.2709	17.799
g0_i26	11.5536	10.3393	9.42782	11.75	10.6688	8.47894	8.37913	7.6259	6.74601	0.848484	0.800459	0.918529	0.769692	0.61618	0.577909	13.2164	10.8644	10.3178	0.281788	0.263706	0.47348	1.90181	0.687549	0.637619	0.622398	0.437777	0.67725
g0_i260	4.30615	3.08572	3.40089	3.26471	2.40625	9.13117	9.43169	4.42281	4.20533	0.447697	0.419659	0.664665	0.528481	0.396426	0.49691	9.4041	8.36331	7.47233	0.430064	0.55362	0.428785	1.0319	0.315667	0.473883	0.432907	0.288836	0.356077
g0_i261	74.7852	77.0851	76.9562	97.5645	101.329	76.3285	39.4832	45.8941	46.158	77.0688	76.9586	76.9429	46.3422	46.5216	46.0287	17.0302	15.973	17.2623	50.9883	51.9733	50.7456	27.9469	31.5708	30.8899	25.5619	25.5016	26.2299
g0_i265	25.6938	24.4248	24.8213	35.5603	37.5181	40.6547	24.3533	24.8318	26.8716	17.1017	18.7424	18.1185	20.1339	21.0839	21.0565	4.79153	4.23185	3.89432	9.75869	9.74436	8.91639	9.99152	9.71586	9.69382	14.6392	14.1255	14.4287
g0_i266	1.48709	1.79709	1.50006	1.42657	1.27268	0.308509	0.331349	0.394713	0.151279	0.733831	1.35899	1.13873	1.1133	1.29681	1.00869	1.43731	0.923652	0.972075	2.32428	2.41453	2.25947	3.06085	2.40507	2.60676	1.6029	1.8025	1.6192
g0_i267	26.8539	25.5334	25.1625	36.8108	42.4785	43.4417	24.6016	30.9941	28.0565	17.5267	19.4796	18.8385	20.9942	22.0403	21.7999	4.79153	4.30277	4.32548	10.2054	10.2675	11.5143	10.6258	10.0798	9.84134	15.0715	14.6443	14.9845
g0_i269	7.90018	7.60754	8.29035	6.10059	6.42464	2.05198	2.65103	3.42325	3.16476	6.61565	5.11706	5.57688	9.12024	8.92104	8.50779	6.18836	5.82068	4.83222	8.88761	9.0988	8.33413	11.9881	12.2346	11.7608	13.3337	13.5756	13.8388
g0_i27	7.07193	7.02024	7.13626	6.87687	5.9555	1.71378	1.44184	1.79673	1.50516	5.21664	5.84647	5.55273	5.62849	5.8917	5.9607	4.48024	3.70475	4.22312	12.0693	12.5745	13.1096	9.18367	8.58565	9.02983	8.22947	8.82736	8.35352
g0_i274	32.019	38.3838	37.3299	25.6368	25.563	42.7933	35.4197	45.124	35.9342	28.7375	33.4422	35.7323	29.5024	31.127	28.2734	35.5633	37.9213	38.6158	38.4282	35.4502	39.5708	17.3722	19.7343	20.664	23.6209	25.7732	23.8975
g0_i275	2.93136	2.49052	2.20979	1.83015	1.35238	0.986052	1.01703	1.30727	0.624129	0.19319	0.164779	0.198288	0.175091	0.222664	0.213417	2.13047	1.54788	1.67663	0.161588	0.11208	0.201162	0.616205	0.206725	0.126253	0.768426	0.5888	0.906666
g0_i276	0.263761	0.149659	0.221528	0.088667	0	0.134643	0.045176	0.232915	0.173695	0.556357	0.583691	0.43282	1.28295	1.3198	1.90043	0.125061	0.319008	0.337735	0	0	0.100879	0.471166	0.46394	0.72379	0.873846	0.725705	1.06562
g0_i277	1.88017	1.5221	1.68885	2.28231	2.76344	2.67555	2.42959	2.60239	2.03535	2.64717	2.84876	2.33522	2.04227	2.30396	2.18152	2.54011	2.85774	2.58451	2.27991	2.57394	2.44953	3.30605	3.59009	3.78778	3.10249	3.28532	3.23435
g0_i278	1.0459	0.840803	0.853845	2.6524	2.42889	0.27077	0.358748	0.512487	0.313119	2.72335	2.42155	2.83151	2.21318	2.63201	2.35618	1.54868	1.86695	1.47355	10.9038	10.5138	10.6284	9.35043	7.67814	7.66698	5.4431	5.27425	5.06016
g0_i28	13.608	10.6849	11.9587	5.49304	5.52414	19.6643	16.1614	14.4368	14.3567	0.922698	0.834198	0.845449	1.08912	0.798713	0.889409	44.7939	39.8426	36.8692	0.982721	1.18368	1.13024	4.73338	1.53254	1.51431	1.56067	1.03006	1.42824
g0_i280	7.8369	7.79942	8.596	5.84545	6.58595	2.26368	3.05876	3.27755	3.02096	6.5584	4.82271	5.36956	8.80485	8.71586	9.20079	6.02031	6.40893	5.12623	9.77918	9.74265	9.38932	12.4563	12.3225	12.5124	14.021	14.5626	13.9187
g0_i281	16.6704	16.5908	17.0262	10.9966	13.714	10.0681	5.81302	6.89891	8.61257	24.891	23.8668	23.3561	14.001	14.442	13.8472	42.1494	42.5348	43.7333	30.3395	32.5774	30.9591	11.456	13.4445	12.3031	18.511	19.2013	18.7328
g0_i282	1.77735	1.65822	1.54816	0.700027	0.700914	0.198928	0.152953	0.274872	0.174427	1.47453	1.48619	1.78684	0.700162	0.871341	0.838633	0.854178	0.921094	0.857881	2.84409	3.2301	3.33046	1.77378	1.46407	1.47119	1.35809	1.29169	1.51802
g0_i283	3.74149	4.17843	4.2012	3.35852	3.27461	0.775592	0.519962	0.707166	0.66143	2.34587	2.96081	2.95594	2.87374	2.57034	2.45756	2.37414	1.76229	2.05951	6.57996	6.55757	7.02538	4.85507	4.43169	4.44261	4.27017	4.60086	4.14211
g0_i284	15.4526	12.3536	13.6407	19.6753	19.6549	4.24888	4.66035	5.12665	5.13274	18.778	17.6603	16.9586	16.2615	15.712	15.5413	16.0886	12.8681	14.3058	25.3353	23.4446	25.2508	30.212	26.015	25.9469	22.6084	23.1782	22.0222
g0_i285	0.653924	0.494854	0.525337	1.73982	2.04494	0.141035	0.286648	0.178838	0.268183	2.13695	1.86221	2.04369	1.79056	2.32417	1.92221	1.15154	1.26775	1.28058	7.41304	7.14712	6.89772	6.68361	5.35797	5.98775	4.03255	4.01466	3.61321
g0_i286	10.6679	8.94584	9.81039	9.68317	8.773	1.98439	1.697	2.15773	2.34871	0.935291	0.632539	0.514893	0.668183	0.488692	0.476191	3.81653	2.13903	2.04276	0.215841	0.14261	0.159223	1.50499	0.721542	0.7221	0.798509	0.766368	0.917851
g0_i288	2.64287	2.63224	3.26676	3.76974	5.10648	5.21772	3.30722	4.33817	3.59045	4.63617	4.80537	3.54989	3.82143	3.66551	3.81771	4.04898	3.8836	3.97051	4.30669	3.69602	4.37835	5.29976	5.13611	6.90983	4.59124	5.26988	5.72058
g0_i289	22.997	21.9301	23.8179	27.805	31.6456	22.6355	14.9518	17.779	18.2258	27.4692	25.8739	25.6896	18.5388	19.8188	20.7999	9.09157	8.85255	9.13247	16.7066	17.8957	16.6831	14.22	17.156	17.7871	14.3016	13.557	15.1266
g0_i29	3.2754	4.3375	4.71686	1.99165	2.49729	4.9572	2.78318	2.74087	2.66977	1.33866	2.32283	2.23911	3.3018	3.50651	3.43439	4.1421	4.7708	4.08277	2.02715	1.99723	2.52301	3.1916	3.51731	3.36089	5.42203	5.43321	5.9083
g0_i290	1.79464	1.66976	1.65141	0.724968	0.813514	0.178264	0.175925	0.279256	0.154496	1.52539	1.5467	1.84833	0.704811	0.930826	0.857905	0.894392	0.951221	0.985437	2.84931	3.2246	3.25457	1.69493	1.60949	1.58352	1.52199	1.42285	1.50163
g0_i291	1.80204	1.60169	1.57507	1.07903	0.838895	0.224748	0.215172	0.264752	0.253003	1.28226	1.39916	1.63842	0.903979	1.024	1.12329	0.818195	0.809155	1.01995	2.41332	2.71855	2.87922	2.27374	2.16827	2.01411	1.61849	1.63484	1.70511
g0_i294	9.70425	8.1451	7.40788	5.83596	5.50863	17.07	44.3988	8.97589	6.70787	0.836033	0.942286	0.708449	0.880312	0.956476	1.02442	22.0475	19.9365	19.0677	0.774799	0.637878	0.500274	1.6066	0.934661	0.475841	0.893225	0.517804	0.74284
g0_i295	16.641	16.7643	16.9416	10.5707	10.3593	6.67529	4.86106	6.77695	6.09115	21.8481	22.5804	22.7618	14.1295	13.1247	13.2389	39.6433	38.7463	39.1429	28.5696	31.0616	29.8415	11.3832	11.2855	12.2176	17.0589	17.7782	16.3902
g0_i297	11.7949	12.3668	12.3898	6.77831	8.9264	5.61635	4.35396	4.82761	5.90644	17.0904	15.2282	16.0353	9.79424	9.34061	9.75534	30.3065	29.3727	30.1724	22.1331	22.7043	21.0347	8.41721	8.39095	9.25186	13.2275	13.1754	12.8987
g0_i298	7.80241	7.272	7.43751	30.717	31.7039	50.5329	19.4227	24.2282	26.1799	14.2068	14.6324	13.1988	11.2284	11.6172	11.7345	4.12506	4.3854	4.25838	6.93116	6.85225	6.58501	10.8725	11.223	11.568	11.6744	10.8053	11.3116
g0_i299	1.61985	1.55864	1.60294	0.697316	0.745471	0.186442	0.208544	0.258426	0.127959	1.40928	1.62918	1.70023	0.708935	0.871147	0.857136	0.903562	0.964325	0.967515	2.9237	3.17869	3.3825	1.70237	1.50847	1.61518	1.31745	1.21276	1.49684
g0_i3	0.684485	0.617169	0.700778	0.301857	0.219107	0.207787	0.143992	0.237698	0.1619	0.141626	0.131004	0.346124	0.549037	0.297597	0.268534	0.610098	0.437936	0.538978	0.229147	0.123383	0.103741	0.25492	0.130498	0.214	0.362258	0.501502	0.338058
g0_i30	67.8491	69.9202	68.4094	93.1518	96.6055	60.3693	27.4513	29.0053	25.6235	60.1208	74.3509	75.2147	50.797	52.5967	46.8754	40.1249	40.9297	39.6001	23.784	23.1238	23.6077	26.4686	27.4816	27.5479	23.368	23.3179	24.1458
g0_i300	9.80378	9.87043	10.7639	37.2836	37.4603	58.5209	28.2046	32.6776	35.0949	20.2532	20.0421	18.7321	16.3815	16.7275	17.5504	5.82572	6.68245	6.40553	9.0677	9.2908	9.00931	15.4286	17.5128	16.3828	15.6695	14.8826	16.0462
g0_i301	1.76605	1.50889	1.71656	0.976213	0.92764	0.267342	0.285501	0.327515	0.239532	1.35282	1.44576	1.51109	0.860176	1.06213	1.12771	0.750225	0.90287	1.03846	2.43015	2.64302	2.9787	2.2566	2.12406	1.83903	1.58682	1.55774	1.48617
g0_i302	9.74855	9.13392	7.76472	4.75534	4.84495	2.02413	1.2323	1.56893	1.73796	5.49971	7.33573	7.16255	4.7087	4.09179	4.08382	4.49312	4.02193	3.50236	17.9813	16.5568	16.0452	12.9365	9.64397	9.80799	11.5093	10.4377	11.0443
g0_i303	0.195717	0.156005	0.100262	6.05401	4.7938	0.212219	0.079027	0.018242	0.19401	0.664763	0.573239	0.64437	5.22537	4.50959	4.09541	0.336931	0.333682	0.400421	2.42764	1.78136	2.17283	2.14134	1.82978	1.56258	0.942878	1.12799	1.05081
g0_i305	1.9559	1.67726	1.87461	2.54507	2.64259	2.68105	2.36245	2.56759	2.24004	2.68791	3.00586	2.41647	2.15457	2.40089	1.99571	2.50979	2.69295	2.53008	2.44309	2.58716	2.68923	3.54071	3.23857	3.50205	2.97164	3.07055	2.93505
g0_i306	1.84817	1.81898	1.62666	2.38793	2.70116	2.77534	2.32511	2.53977	2.09919	2.6121	2.75118	2.58077	2.0185	2.28487	2.23696	2.70867	2.70441	2.7085	2.32952	2.42252	2.54128	3.39326	3.48098	3.67535	3.04501	3.19701	2.96651
g0_i307	0.786082	0.528427	0.428016	1.59828	1.73364	0.165676	0.257059	0.505973	0.350212	1.81351	1.57684	1.55922	1.77764	2.24866	1.80389	1.00432	1.11946	0.793688	5.7615	5.82525	5.76047	5.86206	4.93817	4.91551	3.90945	4.1625	3.9777
g0_i308	9.21854	9.19548	9.64294	34.468	34.8244	50.9013	24.9101	29.6745	32.1865	18.5048	18.4051	17.1534	14.8746	14.9622	15.5934	5.28444	5.59422	5.61283	8.25851	8.62314	8.00694	13.2348	15.8618	14.775	14.5352	13.815	14.0491
g0_i31	7.17399	7.04461	7.20536	7.03579	6.02796	1.71378	1.44184	1.86051	1.50516	5.27859	5.90181	5.65431	5.74066	5.8917	6.07941	4.54205	3.76783	4.22312	12.1726	12.6687	13.2898	9.31064	8.67451	9.15031	8.35378	9.00737	8.40352
g0_i310	2.90574	2.16863	2.80223	1.21341	1.106	1.07434	1.13092	1.39203	0.956551	2.10641	1.84255	1.48758	1.23229	1.26393	1.22607	1.7683	1.7255	1.89118	2.7074	2.22083	2.28582	1.79685	1.37614	1.72417	1.41044	1.43236	1.38264
g0_i311	9.58485	9.98646	9.76089	37.0195	37.17	55.0032	26.1566	31.7278	33.3759	18.9127	19.2987	17.6683	15.2842	15.4633	16.2005	5.53644	6.11337	5.65646	8.76132	8.94213	8.5738	14.3752	16.0954	15.0439	15.2458	14.0783	14.9141
g0_i313	0.167876	0.084253	0.100262	5.21898	4.07608	0.212219	0.042213	0.018242	0.143847	0.600023	0.494746	0.549699	5.19225	3.69878	4.23681	0.303584	0.483089	0.446394	1.59138	1.80507	1.68141	1.83371	1.3399	1.37732	0.800833	1.05775	1.06398
g0_i316	10.8581	9.53385	9.63686	9.37183	9.22982	1.87631	1.81985	2.18504	2.28182	0.616779	0.770497	0.446178	0.641726	0.524051	0.602403	3.95458	2.19206	2.1093	0.282279	0.181346	0.140204	1.66184	0.656448	0.609969	0.900332	0.709306	0.960046
g0_i317	0.898266	0.885184	0.942948	2.38362	2.89823	0.135182	0.25664	0.292181	0.275382	3.06799	2.4419	2.62008	2.51745	2.83951	2.52856	1.77342	1.6923	1.60094	10.9025	10.0461	9.57376	8.75482	8.00951	7.60374	5.87082	5.40901	5.11268
g0_i318	17.9559	20.7471	20.181	15.9347	15.4674	23.8758	20.3594	24.0363	22.2416	19.1967	17.3997	17.7836	15.2955	15.4148	14.4947	22.3514	21.5345	21.9203	18.4507	19.0002	19.4558	9.13905	9.26896	10.6102	12.7532	12.4939	13.1474
g0_i32	0.109571	0.160185	0.123206	0.132473	0.088276	0.019606	0.026342	0.014739	0.012551	0.027991	0.029963	0.013769	0.047459	0.015744	0.028131	0.04665	0.007278	0.038257	0.22679	0.186429	0.206755	0.181745	0.125267	0.121384	0.09362	0.062452	0.096356
g0_i322	23.3364	21.4974	24.7701	19.2326	19.6391	28.3842	25.4652	30.0439	27.9729	23.4585	21.9885	21.7085	19.313	19.737	17.6038	27.8014	26.5852	28.2609	23.4486	23.2251	23.3901	11.701	11.671	13.0648	15.1019	15.4231	16.1709
g0_i323	1.3698	2.12232	1.08134	0	0	0	1.57725	2.20373	2.73681	2.18896	2.16196	2.39577	0.637826	0.396488	0.616305	0.721754	0.87332	1.18046	1.60162	2.19795	1.26151	1.6596	1.68625	1.17637	0.855277	0.971107	1.01196
g0_i325	29.1577	29.1672	30.1439	43.9543	40.7297	26.3132	25.3969	31.1378	29.2436	40.3649	36.4598	44.6885	39.8877	39.8884	44.2501	21.9805	23.2587	21.3778	25.7438	27.4382	24.1228	36.5446	45.3403	36.7075	29.4856	32.8823	34.735
g0_i326	7.43916	6.03282	7.12691	7.83643	6.72415	6.81671	5.96195	8.21633	7.27994	6.10997	8.16499	7.43553	6.9306	8.25713	7.28266	7.41509	7.90988	7.03574	8.04591	8.38496	7.30746	13.13	10.5453	11.0146	10.533	8.28648	8.67785
g0_i327	0.690968	0.720887	0.458314	0.479804	0.762222	0.033867	0.172417	0.234344	0.143576	4.68958	4.66163	4.3734	0.499859	0.604453	0.24005	2.03152	1.42576	1.91006	0.600756	0.601333	0.938182	0.383308	0.2894	0.10587	0.331563	0.360559	0.408726
g0_i328	31.1017	32.7984	33.1504	49.1054	51.6598	21.9031	15.5571	18.4309	19.0617	32.5331	28.8817	28.9787	32.2896	31.5897	30.7527	7.47646	5.92011	6.3168	13.7945	13.5581	13.0281	17.47	14.0239	14.8342	20.9043	18.2117	20.0636
g0_i33	10.4837	9.5013	9.37811	3.99296	3.74704	16.0443	15.3308	10.6699	9.14107	0.626752	0.722715	0.585429	0.691416	0.450045	0.450887	10.479	10.0911	10.3723	0.743704	0.512969	0.639231	0.592507	0.360934	0.384992	0.494508	0.486023	0.419508
g0_i330	2.58579	2.3389	1.88178	0.953569	0.797975	3.60329	5.19897	1.6574	1.68634	0.544046	0.221628	0.474017	0.656066	1.0085	0.571935	7.62681	7.17072	6.84436	0.829504	0.598524	0.401686	1.88188	0.418425	0.99978	0.775522	0.867913	1.22511
g0_i332	1.27713	1.44216	1.15227	3.36104	2.80755	1.6078	0.997734	0.934697	0.988311	1.57687	1.95315	1.46343	1.17807	1.15259	1.34024	1.09733	0.970134	1.04251	1.50169	1.74293	1.8898	3.39329	2.80899	2.30948	1.71669	2.11132	1.79882
g0_i333	1.69676	1.87352	1.31858	4.49506	4.01312	2.09547	1.32853	1.39101	1.17784	1.96699	2.41954	2.10052	1.59882	1.73551	1.30777	1.26267	1.73058	1.07645	2.37468	2.47744	2.57836	4.38186	3.90343	3.43579	2.47218	2.57213	2.92154
g0_i336	2.44763	2.57229	2.09473	4.97127	3.86519	2.41717	1.32885	1.67951	0.978481	3.17632	3.32634	1.93667	2.06821	1.22287	1.44616	1.37292	1.67422	1.38193	2.49196	2.42256	2.5021	4.73205	3.87544	3.46314	3.33288	2.77948	2.71625
g0_i338	20.3803	20.9157	19.7763	50.9628	55.9926	91.4411	69.7251	88.0921	92.3141	42.104	39.6991	41.2776	49.1811	49.6793	48.5363	46.6961	53.4014	51.7349	42.1665	40.5472	42.1505	72.0755	80.7235	80.94	73.1218	80.0473	79.37
g0_i339	35.1611	38.9395	36.9018	32.4334	36.1928	59.5258	79.3345	90.7816	97.0429	49.8012	44.8724	47.1079	30.3752	31.9807	31.7126	47.5275	50.1688	48.6941	53.5489	57.3897	54.627	47.7839	49.357	53.299	61.9772	67.407	65.2227
g0_i34	10.3181	9.45192	9.22614	3.99296	3.69351	16.0003	15.2391	10.5193	9.05641	0.626752	0.681967	0.585429	0.691416	0.450045	0.450887	10.4124	10.0417	10.3226	0.743704	0.512969	0.639231	0.592507	0.360934	0.384992	0.494508	0.486023	0.419508
g0_i341	10.6369	10.1377	11.3721	35.3957	37.7332	45.4447	29.5434	36.2019	37.255	23.8277	23.5247	24.9091	8.67253	8.24348	9.21317	20.2176	21.2042	20.69	23.6876	20.6243	22.954	17.7541	17.8572	17.7931	13.587	14.8871	14.3776
g0_i343	2.83375	2.12502	2.51949	1.84936	1.60558	0.353811	0.438007	0.471437	0.386193	2.12253	2.47527	2.60919	2.01342	2.02144	1.61352	1.50263	1.32013	1.44264	4.84578	4.31827	4.34759	5.15118	3.77452	4.29436	4.05863	3.93851	4.17432
g0_i344	1.58776	1.41781	1.40845	1.00615	0.955308	0.225969	0.315025	0.322561	0.286499	1.10388	1.03555	1.32475	1.01713	1.23113	1.1534	1.94995	1.50364	1.50974	2.5944	2.38162	2.13026	2.67731	1.93766	2.41722	1.51383	1.5394	1.39757
g0_i346	23.7044	24.4501	24.6958	31.9249	27.3364	17.5416	16.4033	22.1505	21.2809	29.0469	30.3562	30.1503	27.0369	28.6147	28.8032	15.6531	14.4881	16.2115	20.1862	20.848	19.7243	25.8354	30.451	29.5836	22.6012	24.2335	24.2373
g0_i35	1.9972	1.59993	1.60827	0.571069	0.427528	1.92952	1.92236	1.48095	1.67602	0.785689	0.799535	0.937273	0.821836	0.866507	0.474953	5.80061	4.82029	4.88317	0.50191	0.556826	0.821692	3.47359	1.28937	0.940481	0.828628	0.736368	0.546134
g0_i354	1.40595	2.80983	2.46758	1.34987	1.35451	3.94427	8.93925	7.76273	6.80046	1.79044	2.29557	1.66772	2.09038	2.84361	2.9283	1.85932	2.11481	1.53249	1.05357	1.00497	1.10225	3.4569	2.62824	2.96925	4.02395	3.27683	4.07427
g0_i358	10.794	9.23624	9.24725	6.96215	5.60645	18.1978	72.208	9.51344	7.55418	0.815608	1.15225	1.27706	0.907788	1.06652	0.940982	24.2021	19.937	20.7757	0.824593	0.485337	0.592483	1.39786	1.03471	0.581328	0.941996	0.666441	0.736329
g0_i359	4.64933	5.34543	5.28426	4.81376	3.26795	2.74882	2.09618	3.10927	3.16598	3.67538	2.78109	3.61884	4.68883	5.06754	3.96751	3.48324	3.42549	4.13007	4.12561	3.99926	4.52909	5.02218	6.07158	5.84971	6.22646	6.50555	8.34491
g0_i36	9.00282	7.71026	7.54905	10.1781	7.73114	18.0784	10.1739	7.52648	3.51457	0.57449	1.23148	1.56467	1.19941	1.3879	0.893165	16.8681	22.3501	24.2253	0.834554	0.957305	1.0519	3.03966	1.25443	1.45929	1.65894	1.41505	1.41524
g0_i361	4.78618	4.25708	4.7728	6.5319	7.5095	4.07203	1.83212	2.51611	2.41963	4.29999	4.489	4.19108	1.80315	1.91831	2.08935	0.564425	0.563483	0.441606	2.68025	2.48834	3.06998	0.567632	0.554357	0.689669	0.486538	0.402099	0.89162
g0_i362	119.661	127.887	123.867	190.746	183.458	197.391	157.045	184.416	198.315	183.943	174.903	174.345	103.531	104.802	107.107	169.248	154.367	167.796	160.512	165.06	161.252	193.916	190.587	212.085	202.689	195.526	201.696
g0_i364	8.54368	8.33413	8.58729	7.77142	9.02042	4.66727	2.69074	2.94754	3.15661	3.78505	3.45246	3.40831	2.24028	3.25092	2.96858	6.091	5.11479	4.96003	1.76828	1.88408	1.49139	2.09119	2.16261	2.4164	2.54777	2.29467	2.33805
g0_i365	38.517	43.135	39.0684	53.1182	39.0292	21.371	35.6237	44.3311	42.7456	55.223	61.1766	59.4547	67.4732	66.579	71.6013	37.8646	41.3803	41.1304	41.8129	44.0794	40.0241	66.723	82.5726	76.58	63.033	65.3874	63.4381
g0_i366	16.6948	17.2732	17.2013	9.63973	12.3004	8.3279	6.52205	6.93077	8.66228	22.8849	22.9276	21.1376	13.5503	13.7468	13.3503	41.1688	40.4011	40.917	28.6502	30.6862	29.1233	11.0921	11.1212	12.125	18.1738	18.112	17.9961
g0_i367	3.88438	3.98611	3.15039	9.99629	10.0946	5.44498	2.36587	2.56453	2.56592	3.80463	3.46974	3.39151	1.92223	2.58479	2.02416	1.00167	1.05912	1.95879	3.99698	4.86536	4.38429	3.51906	2.97995	2.68174	3.37167	3.427	4.35792
g0_i368	2.58255	2.21909	3.09597	1.59219	1.37197	1.53198	1.1609	1.49044	0.966975	2.14498	1.77407	1.56165	0.997255	1.22306	1.57593	1.8715	1.62023	1.67024	2.42752	1.94824	2.04287	1.66889	1.78171	1.66038	1.68489	1.16111	1.29433
g0_i37	4.07802	3.4485	3.09445	2.47862	2.26321	5.08559	5.59415	3.82504	2.45386	1.38147	1.86742	1.77977	2.51499	2.61442	2.16412	9.32751	9.21064	9.30881	1.54098	1.52426	1.5873	3.561	2.86312	3.34869	3.75585	3.63852	3.92742
g0_i370	1.28566	2.04932	1.08134	0	0	0	1.49873	2.23464	2.81103	2.10055	2.40361	2.10782	0.637826	0.393309	0.616305	0.721754	0.87332	1.18046	1.50032	2.11735	1.30638	1.58123	1.57127	1.17637	0.940824	0.971107	1.01196
g0_i371	4.53282	2.50182	3.84905	13.0857	10.8811	11.5635	10.3031	11.4403	11.7628	9.22104	7.43828	9.02705	2.33691	2.87857	2.95068	7.84331	8.11532	7.93091	7.86926	8.75756	7.90839	6.69776	6.56154	6.7959	4.90099	4.28551	5.35441
g0_i372	3.0642	2.35109	3.27863	1.83651	1.79308	0.521524	0.552599	0.482101	0.64005	2.38665	2.1184	2.14686	1.4992	1.40054	1.94993	1.59719	1.21691	1.40684	5.44641	4.34898	5.28614	3.58268	2.62163	3.00764	2.9935	2.98459	3.42777
g0_i373	0.942584	1.52094	1.13603	3.04124	2.16368	1.22529	1.00096	1.07113	0.814958	1.6211	2.0872	1.31227	1.41534	0.988073	1.07664	0.748313	0.836777	0.906729	1.39804	1.31556	1.73546	2.64963	2.01638	2.04361	1.60904	1.52814	1.6499
g0_i375	2.58109	2.09036	2.46993	1.18491	1.04676	1.0336	1.02193	1.29805	0.956551	1.9661	1.53615	1.42471	0.81625	1.06654	1.087	1.5649	1.4536	1.52732	2.11939	1.79139	1.83297	1.48135	1.08767	1.52996	1.24256	1.2081	1.12267
g0_i377	10.2851	11.2942	11.0136	12.5864	14.1956	11.6707	11.6545	16.4944	15.5854	13.2143	11.1407	12.0163	9.32604	11.713	9.47659	11.6888	12.8963	12.4166	12.0408	12.3661	11.2477	10.3674	10.009	10.9877	7.96588	11.146	9.18421
g0_i38	0.332103	0.275075	0.251681	0.053513	0.04477	0.012322	0.061609	0.053096	0.01607	0.017087	0.039301	0.03466	0.011883	0.024561	0.019778	0.620561	0.567742	0.509789	0.35928	0.400905	0.379241	0.244314	0.157233	0.074045	0.128438	0.145147	0.137246
g0_i380	5.63127	4.63897	4.85779	3.36876	3.30071	9.74585	21.901	7.55782	6.20702	2.19325	2.71283	3.4245	3.11285	3.68129	2.31148	11.5547	11.7713	10.4361	1.53526	2.07407	2.08858	7.44521	4.40008	4.50992	5.42731	5.07294	5.31592
g0_i382	7.82574	7.53455	8.03278	6.01838	5.72316	6.58817	4.57034	5.50948	5.68853	6.50693	5.31805	6.67213	4.05292	3.09929	4.1464	4.86253	5.51368	5.84792	5.31259	4.3759	5.07294	3.1954	2.63001	3.51763	2.18305	2.26908	1.61203
g0_i383	14.7675	11.6673	10.6885	6.16324	3.96124	12.2016	21.8312	9.16158	10.0408	2.59961	1.20075	1.49658	2.95972	2.8795	2.29786	39.4437	38.3446	36.509	2.0287	2.06853	2.4381	4.66744	3.14704	2.81136	4.28197	3.53464	3.52368
g0_i387	97.7227	99.3259	106.117	90.1762	89.3564	147.165	123.604	144.617	146.296	109.911	104.126	100.074	113.11	111.123	110.784	94.7504	89.8608	102.476	91.3937	88.1373	84.1885	88.9899	87.5739	97.6347	106.978	106.368	113.301
g0_i39	0.090993	0.170172	0.090538	0.102342	0.096319	0.019606	0.026342	0.015091	0.012551	0.006998	0.023963	0.020653	0.047459	0.023617	0.030113	0.034317	0.036316	0.045567	0.221532	0.178864	0.167103	0.18409	0.135133	0.149113	0.103595	0.071674	0.099812
g0_i391	16.9489	16.9143	17.755	22.8112	25.9284	16.7962	8.87881	11.8578	11.7391	18.5894	20.0921	18.177	12.5654	13.0948	13.5145	4.81516	4.6375	4.79189	12.0845	12.6555	12.033	9.54056	9.33975	10.9677	8.22829	8.2153	8.76318
g0_i395	4.73334	5.34336	4.60308	1.9545	2.18058	3.97333	2.31002	2.79695	3.49836	5.53438	4.95971	5.88139	5.17243	4.59231	5.44153	7.75417	8.09637	8.69655	4.29906	5.38459	4.94092	1.90978	3.19277	1.98311	6.26438	6.49813	7.32721
g0_i399	4.95472	5.32353	5.36704	5.31078	3.57366	2.89145	2.1102	3.62122	2.92892	4.16524	3.13909	3.77109	5.25285	5.45542	4.30127	3.57511	3.95423	4.26862	4.50614	4.03175	4.89855	5.15862	6.42341	6.26113	6.56248	7.33856	8.21941
g0_i4	0.061335	0	0.07626	0	0.020788	0.037435	0.058267	0.019895	0.043296	0	0	0.024324	0.000892	0	0	0.057614	0.122683	0.040285	0.004757	0	0.007698	0.023694	0.035119	0	0	0	0.035742
g0_i40	13.2336	10.0711	10.9876	5.17709	4.8056	18.5387	14.9962	14.9931	13.7946	0.877121	0.859462	1.00707	0.921466	0.66838	1.02355	43.525	38.9442	35.0588	0.910563	0.972459	1.10071	4.7541	1.32048	1.5363	1.39724	1.10158	1.28748
g0_i41	5.4678	4.33872	5.09425	2.07104	2.77471	7.61856	14.4006	5.67338	4.51847	1.0955	1.19471	2.30348	2.36296	2.61232	1.77319	9.71167	10.6085	8.59385	2.08037	0.880293	0.872825	6.29904	3.57592	3.39089	4.9474	2.87252	3.41607
g0_i42	13.3541	10.3285	10.1099	8.50381	8.17002	34.228	31.047	18.4714	17.1759	2.30813	2.11297	3.4349	1.21195	0.948103	0.876635	42.9112	38.2681	36.4832	1.16196	1.22602	1.16592	3.76955	1.3444	1.39885	1.06187	0.920976	1.09059
g0_i43	4.83666	4.14339	3.96709	2.8296	2.24142	1.00314	1.16963	1.13882	1.00656	0.095261	0.106694	0.153565	0.180019	0.114178	0.096966	2.6234	2.16574	2.08346	0.072507	0.059221	0.112099	1.30002	0.348491	0.418868	0.3989	0.27639	0.312762
g0_i44	8.86914	7.73605	7.49929	10.1392	7.66342	18.0752	10.0564	7.42507	3.42213	0.57449	1.22306	1.56494	1.21933	1.43846	0.893165	16.782	22.2913	24.0576	0.78515	0.955162	1.0544	3.03966	1.25443	1.41491	1.75406	1.41203	1.48297
g0_i45	0.461843	0.67789	0.532891	0.561806	0.504853	0.158482	0.225801	0.113791	0.197354	0.283021	0.208908	0.137316	0.323183	0.233215	0.232868	0.942689	0.867806	0.681868	0.56972	0.699403	0.534615	0.900672	0.916597	0.639	0.640831	0.579171	0.234276
g0_i47	0.340244	0.275075	0.251681	0.053513	0.04477	0.012322	0.061609	0.053096	0.01607	0.017087	0.039301	0.03466	0.011883	0.024561	0.019778	0.620561	0.577735	0.509789	0.35928	0.400905	0.379241	0.244314	0.157233	0.074045	0.128438	0.150766	0.137246
g0_i49	0.388929	0.284927	0.265398	0.077176	0.04477	0.012322	0.061609	0.053096	0.024686	0.017087	0.039301	0.03466	0.011883	0.045891	0.019778	0.657374	0.637158	0.545121	0.377164	0.394687	0.419686	0.263444	0.197874	0.09232	0.137693	0.161855	0.134226
g0_i5	4.56636	4.00156	3.77928	2.71377	2.29126	1.11027	1.20949	1.07778	0.887136	0.091628	0.111096	0.135293	0.153117	0.08812	0.070828	2.62886	2.35028	2.1741	0.096381	0.055078	0.084589	1.11245	0.324415	0.37268	0.439734	0.276603	0.363872
g0_i50	0.426468	0.470142	0.469831	0.284609	0.340585	0.612741	1.27557	0.45294	0.583165	0.187196	0.227999	0.237383	0.314227	0.482998	0.240247	1.22805	1.16116	0.767656	0.196295	0.15865	0.19223	0.748979	0.490948	0.430746	0.717004	0.600881	0.838791
g0_i51	1.77528	1.82094	1.75473	1.13148	1.09082	2.72359	1.58841	1.46595	0.947813	0.335801	0.289206	0.378954	0.393021	0.388735	0.20851	2.40486	2.10198	2.22848	0.273494	0.37322	0.455234	0.358345	0.312845	0.258655	0.299299	0.227148	0.430636
g0_i53	3.63739	2.72132	3.31885	1.83463	1.4564	4.57563	6.55654	2.86729	2.43313	0.783709	1.12273	1.68036	1.75178	1.98436	1.29623	5.90415	5.68613	5.849	0.993898	0.982568	0.80699	4.44584	2.12164	2.30104	2.46661	2.02499	2.27726
g0_i54	0.048777	0.033109	0.058874	0	0.020788	0.039448	0.029095	0.059684	0.027963	0	0	0.006535	0.005474	0	0	0.144034	0.090445	0.075815	0.017403	0	0.007698	0.034409	0	0	0.032285	0.021582	0.017871
g0_i56	0.318807	0.34115	0.254393	0.05311	0.006578	0.156278	1.49204	0.228153	0.193297	0.115263	0.047158	0.131368	0.093839	0.080829	0.141425	0.61505	0.55206	0.507211	0.092108	0.044019	0.056819	0.314599	0.123341	0.123674	0.125893	0.215096	0.183416
g0_i57	0.468958	0.48599	0.469831	0.27615	0.387024	0.642242	1.27557	0.45294	0.571255	0.188707	0.262047	0.244006	0.314227	0.467542	0.225663	1.39649	1.40264	0.753686	0.196295	0.198789	0.19223	0.815449	0.466928	0.450345	0.790183	0.65343	0.852408
g0_i58	0.354726	0.247724	0.259663	0.1048	0.023939	0.011626	0.048864	0.067419	0.023455	0.015591	0.035177	0.027595	0.023179	0.01959	0.045213	0.52671	0.552137	0.421723	0.447865	0.49596	0.358742	0.287832	0.173345	0.14471	0.12441	0.168415	0.15738
g0_i59	0.110124	0.189444	0.130324	0.137816	0.093033	0.013085	0.017562	0.022284	0.006275	0.027991	0.047965	0.027538	0.022319	0.015744	0.041531	0.049778	0.050944	0.038354	0.169873	0.193493	0.158607	0.182302	0.118853	0.153083	0.090429	0.069818	0.097056
g0_i6	12.65	10.3392	10.2893	8.47448	8.10504	34.1592	31.1065	18.3695	16.8531	2.29957	2.05596	3.48652	1.1637	0.968103	0.968681	42.526	37.9733	36.6885	1.33619	1.10017	1.197	3.914	1.20313	1.36834	1.03937	0.866745	1.02202
g0_i60	5.18001	4.46577	4.14882	4.16974	4.36346	2.19514	1.68944	1.88137	1.72612	3.86118	4.27403	4.31066	3.92231	3.96166	3.97219	6.26855	6.18973	6.19811	6.57341	6.09044	5.97632	5.77578	5.02188	5.0145	4.83923	4.68984	4.7071
g0_i61	0.087139	0.147579	0.114864	0.109839	0.099367	0.006521	0.026342	0.029829	0	0.034989	0.041965	0.027538	0.033918	0.023617	0.018946	0.047656	0.058149	0.030947	0.189036	0.151196	0.169348	0.150282	0.153911	0.146872	0.101932	0.082833	0.07731
g0_i62	1.69004	1.59673	1.5539	1.40279	1.3308	1.13623	0.759301	0.725693	0.536	0.07371	0.148587	0.22838	0.211448	0.201343	0.144354	1.52518	1.52115	1.5462	0.433809	0.479588	0.355089	0.909811	0.419914	0.426513	0.374567	0.367746	0.342035
g0_i63	0.112199	0.121957	0.090163	0.090307	0.108802	0.013063	0.026342	0.022284	0.006275	0.020993	0.036004	0.020653	0.033918	0.015744	0.0134	0.035971	0.050871	0.038257	0.180653	0.134795	0.214162	0.197953	0.170387	0.138975	0.084296	0.057213	0.082868
g0_i64	1.45805	1.2271	1.12173	1.06602	1.26796	0.542392	0.550638	0.906713	0.416658	8.16491	8.68349	8.58253	1.37843	1.08712	0.843891	4.17898	4.06332	3.53582	1.37398	1.73874	1.21703	0.687974	0.38831	0.455829	0.58892	0.87753	0.450287
g0_i65	13.2052	10.5355	9.91591	8.83868	8.26085	35.282	31.0856	18.9668	17.1585	2.29952	2.09187	3.34205	1.26279	0.979047	0.885037	42.5894	38.9137	37.4876	1.30651	1.11571	1.19152	3.81228	1.29255	1.45011	1.1497	0.96031	1.09405
g0_i66	5.22204	4.49891	4.17151	4.16976	4.23963	2.22495	1.68944	1.95013	1.8193	3.92822	4.34087	4.36985	4.00753	3.98557	3.98359	6.25158	6.25233	6.24253	6.65361	6.1422	6.09201	5.8181	5.33654	5.04692	4.9314	4.78432	4.70709
g0_i68	1.70788	1.62869	1.56856	1.40279	1.35417	1.13587	0.774367	0.725693	0.535836	0.073527	0.148587	0.22811	0.224709	0.209104	0.144354	1.55796	1.53209	1.63209	0.433809	0.509645	0.370836	0.930074	0.429512	0.4329	0.387681	0.369629	0.362082
g0_i69	34.6616	37.1296	35.1952	11.44	12.1727	13.4704	8.48055	10.2467	10.9117	31.4831	28.3797	29.1157	17.454	15.6128	16.807	39.1371	40.0264	40.4214	63.622	58.3668	65.0131	20.6357	18.0844	17.0927	36.6637	36.8887	34.2831
g0_i7	4.57034	4.06712	3.86979	2.75315	2.31613	1.17072	1.21581	1.09427	0.902423	0.095046	0.112904	0.141973	0.14108	0.089402	0.07524	2.68957	2.35187	2.21655	0.089879	0.058406	0.081396	1.12916	0.328881	0.360079	0.4622	0.279608	0.378107
g0_i71	0.101349	0.192013	0.092636	0.104353	0.093033	0.013063	0.026342	0.015091	0.012551	0.027991	0.024003	0.034422	0.040621	0.015744	0.041531	0.056011	0.058149	0.021833	0.227032	0.163486	0.186886	0.176219	0.125266	0.128505	0.114649	0.067131	0.089646
g0_i72	4.49909	4.02357	3.76887	2.73829	2.28878	1.12562	1.20258	1.07334	0.887098	0.091673	0.10883	0.145335	0.144299	0.081712	0.071563	2.60996	2.38102	2.20892	0.089879	0.061735	0.081396	1.14689	0.328881	0.366233	0.420929	0.267662	0.36438
g0_i73	0.079964	0.156524	0.119909	0.11409	0.122862	0.013085	0.026342	0.029829	0.012551	0.027991	0.035964	0.027538	0.04545	0.007872	0.034003	0.063183	0.029038	0.01462	0.214513	0.126277	0.226886	0.218572	0.137895	0.155967	0.093036	0.067363	0.108443
g0_i74	3.96666	4.26083	3.48726	2.67763	2.9309	5.66965	5.25778	4.79524	5.20081	2.9039	3.00025	3.76114	3.97777	3.96154	3.30136	4.0532	3.91937	3.66453	1.61607	1.29729	1.63293	4.35049	3.94586	3.93294	4.32014	4.2652	4.6063
g0_i75	0.790305	0.795235	0.76474	0.448487	0.434236	0.632922	0.503552	0.39497	0.321656	0.178925	0.200696	0.168501	0.085393	0.082779	0.038489	0.767084	0.773605	0.687917	0.138051	0.184175	0.124831	0.412843	0.135641	0.18421	0.16795	0.110064	0.090033
g0_i76	69.4052	71.9034	70.4079	94.8979	98.0355	61.9377	28.2761	30.1368	26.393	62.0958	76.392	77.167	52.5271	54.1852	48.1937	41.3493	42.1906	40.2024	24.2476	24.0008	24.2778	26.7178	28.2633	28.139	24.056	23.8123	25.2012
g0_i77	10.1767	8.88068	8.70767	4.23444	4.49508	11.5935	8.00827	6.27864	5.57734	2.49826	2.81086	3.14437	3.70879	3.85793	3.75987	24.9142	21.9644	20.6827	2.22708	2.13091	2.17857	3.63306	2.94035	2.82022	2.72055	2.66716	2.82216
g0_i78	10.2387	8.93415	8.95115	4.23444	4.53986	11.7444	8.06356	6.30355	5.71268	2.54448	2.87031	3.18938	3.76796	3.85793	3.85849	25.1831	22.2951	20.9076	2.27067	2.13091	2.22159	3.70207	2.94035	2.83289	2.72055	2.67676	2.9135
g0_i79	0.796239	0.761753	0.756715	0.465679	0.434236	0.663307	0.503552	0.372344	0.312235	0.182427	0.206702	0.165538	0.077059	0.07356	0.038489	0.706841	0.773605	0.65426	0.141355	0.194406	0.125289	0.421535	0.135642	0.18421	0.147712	0.084627	0.079858
g0_i8	4.58043	4.07382	3.88398	2.75617	2.30791	1.15849	1.21207	1.10717	0.896311	0.095752	0.106632	0.145335	0.144365	0.08812	0.078182	2.69007	2.38149	2.24595	0.093157	0.058706	0.081396	1.14083	0.338518	0.362929	0.412707	0.291908	0.377114
g0_i80	13.6192	12.8966	12.3772	14.2014	10.6128	5.28665	4.76373	4.91737	2.85526	1.06037	1.87329	2.17081	2.17431	2.0586	1.5225	7.06683	8.21121	7.82608	0.571937	0.763844	0.432863	3.07277	1.91139	1.94977	2.16908	1.98373	1.93027
g0_i81	3.33131	4.26561	4.53428	1.98154	2.33726	4.95485	2.88386	2.7396	2.66391	1.43849	2.32225	2.18721	3.30472	3.45111	3.41998	4.14146	4.73491	4.03378	2.01135	1.94698	2.5058	3.17259	3.50126	3.29717	5.38525	5.31311	5.96492
g0_i82	0.426468	0.512833	0.491897	0.284609	0.387024	0.612741	1.27557	0.45294	0.583165	0.187196	0.227999	0.284556	0.314227	0.482998	0.240247	1.22805	1.16116	0.767656	0.196295	0.162664	0.19223	0.748979	0.490948	0.430746	0.717004	0.632057	0.838791
g0_i83	10.3182	8.98531	8.83727	4.24538	4.45377	11.75	8.07958	6.30217	5.79579	2.50771	2.9132	3.18625	3.83149	3.94051	3.78483	25.207	22.1913	20.8032	2.31407	2.17227	2.22423	3.59894	3.02943	2.959	2.75033	2.73676	2.86239
g0_i84	0.013601	0.033109	0.059927	0	0.020788	0.008165	0.021146	0.047946	0.016546	0.013408	0	0.041447	0.003868	0	0	0.103151	0.108483	0.047802	0	0	0	0.039858	0.035119	0	0.029442	0.021582	0.017871
g0_i85	3.90397	4.18404	3.57975	2.68655	2.9309	5.57968	5.22709	4.73389	5.04871	2.89434	2.98735	3.7243	3.902	3.80347	3.15511	3.9712	3.83224	3.45222	1.59261	1.2901	1.62949	4.11861	3.71263	3.78295	4.29882	4.09604	4.38959
g0_i86	1.08343	0.751682	0.764778	0.484404	0.518241	0.179509	0.116707	0.066439	0.101874	0.165007	0.213417	0.212741	0.063631	0.058294	0.12704	0.609041	0.566639	0.661302	0.838576	0.940046	0.77121	0.310084	0.325722	0.337375	0.188005	0.200822	0.25376
g0_i87	3.46825	2.78592	2.8699	2.92032	2.8337	0.840844	0.774534	0.861564	0.743604	2.2272	2.57993	2.69773	2.37819	2.35871	2.27627	3.45586	3.11981	3.15071	5.27926	5.23078	4.84032	6.04027	4.73426	5.18393	3.62379	3.58074	3.3474
g0_i88	1.72974	1.70082	1.63743	1.39392	1.22355	1.0863	0.786143	0.753649	0.515393	0.091314	0.217298	0.253983	0.283221	0.25777	0.204329	1.54338	1.51666	1.45645	0.592475	0.529996	0.545777	1.04599	0.672251	0.511478	0.572152	0.455178	0.472123
g0_i89	2.19588	2.01342	2.106	2.99786	3.15499	0.833672	0.771335	0.937008	0.903646	2.13491	2.34814	2.28334	2.46242	2.17853	2.19962	2.31768	1.89895	1.81533	3.35831	3.24963	3.1158	2.96755	2.83135	2.76249	2.53757	2.39962	2.28683
g0_i9	13.3751	10.0571	10.1017	8.37746	8.13126	34.0949	30.978	18.42	17.0575	2.10472	2.14912	3.47083	1.25118	1.08961	0.818737	41.7185	38.7428	36.6771	1.2998	1.07981	1.11109	3.73741	1.11874	1.43206	1.04244	0.870288	0.994482
g0_i90	32.5493	31.2125	31.1204	47.2373	47.6466	26.8588	17.1455	20.4335	19.4157	26.6886	26.1757	22.7025	29.11	23.6938	25.5761	5.40086	5.45453	5.89479	12.896	11.5847	11.7555	15.782	13.2547	12.5834	18.7789	18.3943	17.4566
g0_i91	4.02878	3.79496	3.52227	2.51639	2.1988	5.16347	6.03654	3.60016	2.41068	1.47594	2.00015	2.05605	2.41042	2.62455	2.4603	9.29285	9.08062	9.81787	1.40333	1.85729	1.38321	3.56519	3.24557	3.20893	3.89462	3.72716	3.97695
g0_i94	1.09989	0.674788	0.764778	0.39237	0.518241	0.179509	0.116707	0.066439	0.101874	0.165007	0.213417	0.212741	0.063631	0.058294	0.12704	0.609041	0.566639	0.568132	0.838576	0.72594	0.77121	0.310084	0.325253	0.337375	0.184046	0.200822	0.25376
g0_i95	3.14039	2.58036	2.56626	2.76791	2.6823	0.735687	0.696776	0.798672	0.699287	2.16179	2.4578	2.6168	2.17969	2.24335	2.15592	3.30096	2.86592	2.80774	4.74064	4.81207	4.57218	5.7794	4.53997	4.83261	3.21804	3.32818	3.16303
g0_i96	0.796239	0.772671	0.756715	0.465679	0.434236	0.663307	0.503552	0.372344	0.312235	0.182427	0.206702	0.165538	0.077059	0.07356	0.038489	0.711779	0.780889	0.676211	0.141355	0.194406	0.125289	0.421535	0.135642	0.18421	0.147712	0.084627	0.086641
g0_i98	0.340048	0.468662	0.416563	0.121629	0.178041	0.030737	0.027593	0.035487	0.01972	0.055049	0.037735	0.036153	0.08008	0.05637	0.017743	0.434641	0.493733	0.616122	1.65075	1.72956	1.76575	0.556314	0.311298	0.320787	0.163595	0.194237	0.139079
g10000_i0	21.8696	23.5454	22.959	9.83429	9.4095	4.92616	6.26016	7.43762	8.27764	23.9143	23.8528	24.5988	7.33833	6.69154	6.39793	33.9736	31.9729	33.1112	21.8874	21.3888	22.3294	21.9138	21.8934	21.4173	8.42123	8.49298	8.97176
g10000_i1	20.1852	22.0077	21.0793	9.09537	9.25769	5.08186	6.05003	7.11525	8.38504	24.3636	22.6894	22.9698	7.12709	6.22452	6.46394	34.4966	31.2439	32.7178	20.4773	20.2941	21.4824	20.6601	20.6319	20.3221	7.89321	7.96188	8.36049
g10001_i1	111.327	117.997	119.356	118.649	127.073	139.026	110.35	136.413	138.924	121.332	116.209	118.162	131.303	130.062	133.111	78.9581	84.555	85.1658	95.0612	91.1132	92.8106	96.2506	108.388	111.194	142.103	145.672	139.29
g10002_i2	23.0728	22.6439	22.9322	42.0489	40.8397	13.9201	6.58729	9.314	6.55739	15.5542	18.747	18.5721	5.35091	5.38842	4.82065	4.15093	4.45911	5.07226	29.5948	28.8164	30.024	75.9361	70.9575	70.8383	27.3231	30.7773	31.5724
g10002_i3	22.3995	22.6781	22.4502	39.5207	42.1052	17.383	10.5467	11.8796	11.3054	18.5892	19.1739	19.4617	5.73121	5.35176	5.49849	4.9278	5.40517	5.68858	28.5386	28.9181	29.7578	73.8282	70.0123	70.7945	26.0903	28.3596	29.5749
g10003_i0	2.90209	2.23088	2.8918	2.42449	3.21485	2.18285	1.34949	1.49125	1.16471	2.95305	3.41154	3.42817	2.294	2.12478	2.29099	3.21644	3.72764	3.8695	4.06138	3.91803	4.33251	2.97724	2.94831	3.2587	2.8135	2.64653	3.02317
g10003_i1	4.10682	3.6746	3.90974	4.29965	3.72595	2.59852	1.83863	1.76361	2.21089	4.5172	4.44286	4.71168	2.94213	3.53236	3.20831	4.7701	5.12851	5.42855	6.07984	5.31211	5.42898	4.59198	4.61565	5.12203	4.57699	4.43903	4.45048
g10003_i2	3.12785	3.05773	3.49855	3.53135	3.0782	2.46141	1.61599	1.56444	1.7967	3.76991	3.87827	4.32917	2.67447	3.04949	2.83511	4.44478	4.67899	4.72726	4.47832	4.19118	4.41304	3.80064	3.98771	4.46002	3.99638	3.97224	3.64993
g10003_i3	1.49117	1.68052	1.92811	1.3564	2.27796	1.6631	1.01087	0.911945	0.944182	1.65343	2.17797	2.48491	1.63998	1.10839	1.29456	1.99289	2.48735	2.43183	2.32106	2.42191	2.79019	2.03129	1.88638	2.1112	1.94546	1.9501	2.14093
g10004_i0	2.04046	2.52844	2.68945	4.90622	4.29946	2.20648	1.47551	1.74871	1.98981	3.50805	2.8095	2.7898	2.98726	3.62168	2.81977	1.86881	1.62889	1.32579	3.98948	4.07018	4.7342	5.43578	4.09877	5.13792	3.05101	3.15098	3.04151
g10004_i1	4.1184	3.73177	4.24844	6.32772	7.00115	3.19288	2.06176	1.83465	2.06269	5.76211	4.62557	4.62702	4.09008	4.51399	4.33335	2.64736	2.57812	2.00984	6.17151	6.14886	6.16602	8.44191	7.76268	7.18028	4.90736	5.16704	4.56299
g10004_i3	2.28089	2.74298	2.42437	3.96557	4.49006	2.26881	1.40022	1.71112	1.45124	3.31619	2.80724	2.48732	2.15301	2.53986	2.45495	3.37638	2.84103	2.79715	2.98202	3.2068	3.17302	4.1579	4.11882	4.18985	3.26055	3.30737	2.62605
g10004_i4	2.1364	1.92379	1.85987	1.66965	1.82079	0.680654	0.685468	0.774307	0.773898	1.36084	1.03548	0.933772	1.03426	1.39668	0.855077	6.3354	6.60192	4.86764	1.55411	1.19485	1.83806	2.34139	1.38228	2.19318	4.27403	4.19769	3.1868
g10005_i1	3.39464	4.07077	3.42096	4.89296	5.16336	5.6421	2.41674	2.43275	3.56801	5.44544	4.78609	4.04453	3.24048	3.04153	2.32448	4.84748	5.00912	6.3238	5.13441	5.52532	5.63537	3.20887	2.34676	2.86983	2.94594	3.16773	3.479
g10005_i2	3.83597	3.83768	3.89272	5.24022	5.3625	5.73163	3.57255	3.32266	3.60716	5.91643	5.31662	5.65242	3.99317	3.18862	2.52936	6.86002	8.25424	6.96864	6.579	6.18142	6.42799	3.56674	2.46219	3.11636	3.13476	3.49422	4.37873
g10007_i0	1.19855	0.776034	1.13851	1.5254	1.50619	1.05039	0.531842	0.955917	0.911501	1.01277	1.17905	0.827995	1.06843	0.930785	0.84693	0.607369	0.516081	0.574911	1.09952	0.94459	0.888279	1.71103	1.38722	1.50066	1.12934	1.46439	1.22843
g10010_i0	9.67046	9.03973	9.81676	19.7061	19.3538	11.8203	9.17034	11.5275	10.7143	13.9816	13.1317	13.3827	9.81853	11.8637	10.6215	6.28321	6.82855	6.31127	7.95258	8.62437	7.74931	8.6468	9.29913	8.57857	4.56663	5.41646	5.51404
g10010_i1	11.3906	8.89436	10.126	21.4748	21.7014	13.5274	9.83587	11.6032	10.7869	13.0808	13.8132	13.6782	11.1067	13.6391	11.5642	7.07814	6.30875	5.52419	9.18846	8.26163	7.72429	9.56458	9.22955	8.64986	5.74619	5.86076	4.95427
g10010_i2	7.26329	8.85671	9.92558	20.9554	21.0706	12.8245	9.6383	11.0989	10.3912	13.1079	13.3014	13.2478	10.6992	8.69892	11.0595	6.92911	6.00999	5.32128	8.85821	7.88084	7.45598	9.33103	9.04799	8.42675	3.78778	5.76014	5.03001
g10010_i3	11.5254	10.8625	11.8315	24.7898	22.9575	13.533	11.4402	12.9333	12.8437	16.8167	16.8406	16.6106	12.7005	13.4302	12.9009	7.3955	8.50547	8.2327	9.69496	9.84808	9.74624	10.75	10.2387	10.4764	5.79696	6.53739	6.72462
g10011_i0	10.0584	10.4885	10.8399	14.6893	13.5133	14.5594	6.83712	10.2447	10.1283	13.128	12.5932	13.0007	12.7744	12.8718	13.375	9.46135	12.3844	11.1856	10.9571	10.9297	10.8189	11.0368	12.6425	12.8963	14.8176	14.334	14.4424
g10011_i1	9.84023	9.77204	10.3202	13.6577	12.9234	13.576	7.9928	10.193	9.92639	12.4812	12.0272	11.6912	11.6267	11.9774	12.0827	10.0074	11.4381	10.3682	10.1069	9.7021	10.2636	10.3399	12.0133	11.883	13.5435	13.0913	13.09
g10012_i1	16.8971	16.1411	16.5466	15.8988	14.4595	10.2076	4.68062	4.80801	5.44183	11.2724	11.9103	11.639	11.3686	12.1103	11.8079	8.64387	6.25152	8.47818	11.8083	9.3934	10.4926	13.8775	16.3445	17.5197	18.552	17.7528	17.4079
g10013_i1	5.3023	6.60416	5.27673	6.46848	6.46217	3.82443	2.60131	3.08042	3.72183	6.04481	5.56422	6.42785	6.28577	5.85005	4.64103	6.54782	7.71121	6.8134	7.87751	8.22274	7.21797	7.26833	6.0988	6.71417	6.45118	6.60296	6.83964
g10015_i0	0.544205	0.344173	0.431975	0.036799	0.498763	0.125107	0.083952	0.266918	0	0.200716	0	0.131642	0.129458	0.225546	0.171066	0.305889	0.417486	0.274211	0.346452	0.065155	0.131021	0.773694	0.649296	0.433295	0.48739	0.426236	0.384484
g10016_i1	9.47872	8.87221	10.1438	12.4758	10.7812	8.99952	6.76769	8.24985	6.25105	8.68754	10.7502	8.82317	9.09685	10.908	9.98715	8.47965	9.10597	8.90184	8.95556	8.66575	8.97473	8.24551	9.12277	8.88402	9.77847	10.3795	10.438
g10016_i2	13.7338	11.6225	14.5888	15.4922	17.4846	16.6372	11.8895	14.562	11.6098	11.0055	13.5264	13.1022	14.9323	15.2276	14.3828	11.9066	13.6071	12.7572	12.2141	12.5084	11.6974	11.7142	12.4006	13.8918	14.4363	14.9995	15.9124
g10016_i3	27.5537	23.5423	27.7551	30.986	30.2021	35.4112	22.6293	28.3656	24.3628	23.4396	26.1066	25.8583	28.6663	30.3265	28.8602	24.3566	25.5701	24.842	23.833	24.6291	22.729	22.2111	24.7141	28.1437	26.8356	29.0415	28.9557
g10017_i0	0.693313	0.841071	0.884339	0.158467	0.206764	0.096271	0.06542	0.154404	0.18483	0.325067	0.131811	0.370663	0.757271	0.626194	0.692127	0.047939	0.054221	0.027232	0.142198	0.195219	0.121738	0.345219	0.13476	0.123952	1.30134	1.11545	0.818032
g10018_i1	54.193	52.3457	53.1883	52.8438	60.1267	10.0647	10.991	11.1631	13.39	44.5473	44.4745	44.2326	42.9417	39.7005	44.466	23.7085	22.7207	22.7139	66.2217	61.8716	61.8716	75.3897	62.5198	62.7265	60.0681	57.8636	58.8248
g10018_i2	35.2153	34.136	35.7147	34.7816	38.3879	6.67727	7.21349	7.05803	8.89178	29.9307	30.2693	28.906	27.3911	26.4244	28.4541	16.4585	14.5467	15.5183	41.9814	40.9704	40.8357	49.2719	40.3438	38.8018	37.8233	36.8599	37.5132
g10019_i2	17.8741	18.4472	17.5092	56.2669	51.8789	28.735	6.00207	6.04567	6.01634	10.997	12.3867	12.3264	17.256	18.2271	17.646	42.4014	43.5249	41.8257	99.5245	103.456	101.785	51.2922	56.0661	53.1389	72.7554	74.6786	71.9707
g10019_i3	18.51	18.7264	17.7405	58.5903	52.8897	29.3381	6.23379	6.11483	6.10902	11.1885	12.6829	12.4137	17.7168	18.3274	18.3164	43.4429	44.5251	42.9311	101.061	105.217	104.427	51.9871	57.3375	54.333	74.2947	76.6518	73.8252
g10019_i4	14.5334	15.3668	15.2168	57.9245	55.8675	32.8932	4.42831	4.71683	4.71587	9.10865	10.2944	9.93683	15.4075	15.2628	15.6567	35.3165	36.8126	35.1661	86.5112	89.2653	87.8272	41.3524	43.975	43.1335	62.0116	65.4158	62.2365
g10019_i5	0.208512	0.506986	0.5801	0.109155	0.821667	0.356432	0	0	0	0.145053	0.258335	0.087817	0.089958	0.87246	0.284755	0.953537	0.731061	1.29771	3.67882	3.77956	5.24031	1.38101	1.14664	2.64098	1.94102	2.07075	1.99147
g10020_i0	5.70613	5.62783	5.1954	5.4788	6.03295	3.40429	2.60643	3.05562	2.98948	4.919	5.49646	5.52236	5.53294	6.38058	5.58109	6.8657	6.73855	7.19455	8.47076	8.07668	7.70776	6.74929	7.20112	7.51932	5.93253	6.30031	5.96802
g10020_i1	5.31924	5.29513	5.08397	5.37044	5.60968	3.26861	2.39039	2.89094	2.81452	5.01529	5.03568	5.41834	5.275	5.89116	5.26795	6.70307	6.2619	7.10578	8.14623	7.8245	7.53363	6.43092	6.75097	6.6422	5.65823	5.84533	5.3916
g10020_i2	5.14329	5.31825	4.91313	4.95024	5.25354	2.88135	2.4532	2.84458	2.65055	4.58058	5.10174	5.02743	5.09216	5.66917	5.14736	6.57473	6.19123	6.82574	7.80814	7.52792	7.162	6.26436	6.51981	6.86172	5.35042	5.54134	5.42817
g10023_i0	0.459358	0.367845	0.378391	0.143757	0.226111	0.097139	0.054336	0.11123	0.062697	1.19871	1.379	1.36675	0.025192	0.014647	0.014007	0.035	0.04703	0.107175	0.850326	0.96834	0.904095	0.201667	0.140486	0.185021	0.086652	0.059772	0.03783
g10023_i1	0.432259	0.310786	0.368191	0.243985	0.284865	0.087146	0.048746	0.110577	0.062741	1.3254	1.83953	1.79058	0.022601	0.052297	0.037697	0.0314	0.042192	0.072804	0.88518	1.05918	0.907123	0.159217	0.049404	0.137367	0.077738	0.040599	0.033939
g10024_i1	123.351	130.952	133.139	102.935	99.7669	118.255	75.6992	95.2832	97.6093	314.438	330.51	309.655	154.624	162.961	151.887	484.815	496.28	484.416	158.007	170.172	151.358	101.362	122.312	111.196	167.569	170.729	178.502
g10025_i0	11.5731	10.5187	10.6714	11.5192	9.55176	9.09834	5.79477	7.4124	7.88847	12.3114	10.9973	11.3817	9.05204	8.69922	9.80444	13.8133	12.132	12.2899	10.4052	11.4167	11.0059	12.8904	11.9472	12.327	10.9399	10.5337	10.195
g10025_i1	11.4188	10.6725	8.9781	10.5365	9.09304	7.21763	6.42857	7.12531	6.8365	13.4166	11.301	13.4546	9.3235	9.05228	10.2157	12.9007	12.2831	12.7699	10.3941	11.7072	11.7027	13.8866	12.9682	12.6349	10.3433	10.4451	10.9649
g10025_i3	11.5731	10.7017	10.7136	11.5647	9.60178	9.00952	5.81222	7.4124	7.92828	12.3114	10.7805	11.3672	9.05204	8.7991	9.80444	13.8133	12.132	12.275	10.4401	11.7068	11.0474	12.9317	11.8946	12.5927	11.0073	10.5988	10.269
g10026_i0	0.878945	1.15132	1.11059	1.248	1.48553	0.42398	0.312456	0.247504	0.321391	0.840137	0.864427	0.677573	1.11029	1.11058	0.981086	0.927483	0.728682	0.791845	1.68764	1.53679	1.4606	2.12762	2.47838	2.07495	1.9567	1.93965	1.80534
g10026_i1	0.920938	1.15132	1.13766	1.248	1.48553	0.470743	0.312456	0.247504	0.321391	0.922563	0.907576	0.727234	1.159	1.11097	1.03521	0.927483	0.728682	0.791845	1.68764	1.53679	1.4606	2.13265	2.62098	2.17114	1.98836	1.96922	1.80534
g10026_i2	1.19833	1.64224	1.27565	1.90995	1.99872	0.777445	0.552265	0.403993	0.484333	1.04563	1.26394	1.04112	1.67968	1.32545	1.29441	1.29991	1.00149	1.47949	2.11315	2.42142	2.10686	2.96526	2.58208	2.91022	2.96435	3.06123	2.89307
g10028_i0	14.1009	13.0245	13.6196	10.5818	9.32864	4.80002	3.57674	4.60698	4.3351	10.3281	9.01214	10.0339	11.6662	12.2712	11.3135	10.7262	10.3012	10.5159	15.0231	14.4701	14.8118	18.2184	17.0017	17.0578	18.8651	19.5795	18.549
g10028_i1	13.6686	12.2509	12.122	9.69742	9.97218	4.79807	3.09253	4.04143	4.3309	10.072	8.47469	8.85772	10.5439	11.2051	11.033	9.5284	10.1118	9.57697	13.1712	12.6248	13.336	16.1786	15.3659	15.5644	17.3897	17.1608	16.1311
g10028_i2	13.0412	11.7738	12.2028	10.8364	10.4993	5.02249	3.4255	4.3709	4.18316	9.83259	8.10918	8.79263	11.2097	11.2811	10.216	9.92381	9.77247	9.74945	12.856	12.9388	12.9243	16.3655	15.6928	15.3095	16.8314	17.247	16.1888
g10028_i3	12.7393	11.4514	11.8788	9.73659	9.34677	4.62996	3.2867	4.17068	3.94166	9.42819	7.9449	8.66679	10.7087	10.9557	9.92149	9.54731	9.38373	9.42455	12.6556	12.5624	12.6974	15.9375	15.1506	14.945	16.3128	16.8108	15.8975
g10029_i2	116.502	113.987	109.425	16.8351	17.6074	10.8482	34.6368	41.6076	39.9506	57.4445	58.8516	55.1093	51.919	53.6908	54.0303	53.5942	54.4592	54.2547	170.478	175.414	169.92	368.796	360.856	377.085	14.79	16.3157	17.3624
g1002_i0	1.06215	1.21985	0.995314	6.15879	6.43493	1.21681	1.02193	1.18001	0.93427	4.18024	4.69944	4.09084	0.648943	0.624825	0.679547	1.99419	2.0324	2.11358	5.13639	4.92571	5.41248	10.5859	8.94255	8.82076	1.64629	2.01848	1.72236
g1002_i1	1.30614	1.25092	1.03516	8.34915	5.25301	1.85046	1.24257	1.22427	1.48755	4.38084	4.34446	4.98251	0.712969	0.687136	0.725896	1.78237	1.37828	1.92389	5.49015	4.97667	4.94104	9.48011	9.33365	8.84981	1.96354	1.92737	1.76225
g1002_i2	1.18874	1.28695	1.04044	7.39406	5.71908	1.60446	1.15983	1.2111	1.28111	4.41785	4.56868	4.60934	0.685073	0.668396	0.686284	1.89678	1.58688	1.93558	5.31937	4.95163	4.96521	9.73064	9.13304	8.73789	1.85363	1.92483	1.76858
g10030_i0	31.7351	32.1333	32.445	55.2999	55.9764	19.7588	17.2995	21.6648	21.4943	54.3116	51.3123	54.0692	35.4942	37.4776	38.591	19.8666	18.9756	19.4746	44.778	46.1605	47.2928	34.4984	41.4705	38.9574	37.256	37.1795	35.6656
g10030_i1	27.5457	27.3604	27.9671	46.3572	49.023	17.5467	15.2443	18.8281	18.673	44.4389	43.5745	45.2483	30.0496	30.541	32.2035	16.7712	15.9594	15.8068	36.9858	38.6562	39.8433	29.4235	35.5661	33.5284	32.1482	30.9987	30.3461
g10031_i2	60.3041	67.917	67	89.0225	83.8998	120.904	93.0688	104.925	114.856	82.7559	75.7176	69.1635	76.1562	76.4507	81.9138	68.0618	74.1809	69.0987	70.0388	61.614	65.4192	58.3053	73.0482	68.1454	80.3193	77.5703	80.758
g10031_i3	48.8645	56.2733	54.4697	53.7316	56.7922	76.3056	58.5477	62.7208	71.6525	48.2798	44.0985	40.9262	48.6891	43.1725	49.3502	58.4409	65.1002	61.1692	42.3671	34.7104	38.8984	38.6255	41.7347	39.8292	58.3692	59.0006	61.2506
g10032_i0	3.34675	3.76101	4.46818	5.13817	5.25247	0.865216	0.723017	1.3611	1.10913	3.43991	3.75907	4.40304	4.20826	4.15279	2.92235	1.65412	1.55499	1.85342	4.02358	5.20576	4.49073	7.60385	7.68739	7.78506	6.51117	6.36898	5.69484
g10032_i1	4.17023	3.6454	3.71361	5.78559	6.706	1.38872	1.09698	1.51154	1.61849	4.39525	4.75958	4.56944	4.15123	3.7216	3.79712	2.1621	2.41634	2.44278	5.38105	4.82561	5.08086	8.66182	8.09378	8.45163	6.89002	6.76207	6.85517
g10033_i2	16.9939	19.2005	18.0857	13.0661	14.0338	10.9869	9.62642	13.6683	15.1845	18.2076	17.9066	17.2909	15.5283	15.2317	19.7382	24.8721	21.5502	28.2845	18.7179	17.8641	17.3703	24.8678	25.0092	24.807	25.9819	26.8746	27.8351
g10033_i4	12.5083	13.6096	12.6487	22.1902	19.0631	17.4316	12.1472	13.7353	14.4631	25.3512	25.4534	23.1826	11.675	12.6932	11.4856	8.46959	8.50815	7.84186	29.529	26.5678	29.9301	10.2658	7.66648	8.88574	10.8008	9.72868	11.4163
g10034_i0	4.93916	5.30769	4.81271	9.04992	9.45944	5.80028	5.07242	5.83647	5.26163	8.43319	8.33496	8.15535	5.55255	6.06652	6.10278	13.2725	12.3581	12.1172	9.30446	9.14278	8.29346	12.1296	12.1462	11.6897	7.31089	7.39384	7.58399
g10034_i1	5.67598	6.20208	5.79198	10.873	11.1289	7.30809	6.31963	7.22826	6.26644	9.43809	9.74729	9.62672	6.58298	7.15042	7.04258	15.1812	14.4253	14.0918	11.3887	10.9803	10.1062	14.5109	13.4507	14.1189	8.71066	8.68376	8.92049
g10035_i0	4.38548	4.13998	4.41634	2.29464	2.53866	0.474126	0.481823	0.706196	0.611622	2.66025	2.73696	2.91589	7.05287	7.45786	7.47489	2.3968	2.29692	2.32196	3.6973	3.51503	4.05771	4.24139	3.90774	3.7738	6.96812	7.08144	6.79268
g10035_i1	5.52498	5.46455	5.02455	2.81061	3.34144	0.459191	0.657105	0.863404	0.846791	3.03464	3.36441	3.56073	9.55602	10.1713	9.25296	2.77614	3.10148	3.2779	5.25335	4.36846	5.51619	5.35564	5.63947	4.83113	9.53577	9.23342	8.88134
g10035_i2	4.65678	4.30641	4.44967	2.41196	2.63939	0.490594	0.481823	0.706196	0.603366	2.75151	2.79229	3.00407	7.64009	7.71604	7.70299	2.53121	2.43596	2.53927	3.81083	3.70622	4.33968	4.24767	4.23367	4.18405	7.25471	7.29628	7.00427
g10035_i3	4.32285	4.05345	4.37413	2.27648	2.44666	0.459717	0.481823	0.694974	0.599896	2.62475	2.6849	2.85774	7.0286	7.32899	7.31039	2.4383	2.2675	2.29938	3.68774	3.47007	4.02651	4.14025	3.81782	3.74398	6.82109	6.93443	6.61298
g10036_i0	5.91936	5.4087	5.77587	3.88005	4.86148	4.81003	3.26978	3.62162	4.0874	2.10031	1.65386	1.54921	5.25702	5.41198	5.28012	1.79093	1.68353	1.4879	1.82996	2.25693	1.68005	2.88768	2.61995	2.60988	10.0197	9.25601	9.90886
g10036_i1	5.91922	5.27939	5.94249	3.91558	5.02403	4.6608	3.1982	3.78312	3.85288	1.9502	1.65386	1.54921	5.06387	5.1977	5.27959	1.59923	1.63149	1.4879	1.82996	2.32304	1.68005	2.9873	2.76527	2.45459	10.1547	9.22714	9.89577
g10036_i2	5.91936	5.27003	5.77587	3.75682	4.78143	4.71709	3.14713	3.62162	3.84181	2.00024	1.56804	1.54921	4.96721	5.0855	5.17246	1.59922	1.68353	1.4879	1.82996	2.25693	1.58658	2.88768	2.61995	2.54897	9.82697	9.19749	9.76347
g10036_i4	8.4967	8.90188	7.74227	5.9983	7.13586	7.02981	4.62592	5.7897	5.13931	2.66524	2.29983	2.49141	7.02133	7.56745	7.46933	2.38629	2.49967	2.10143	2.77756	3.22209	2.52589	4.19489	3.89642	3.74843	15.0049	14.6749	13.5887
g10037_i2	2.52155	1.99509	2.11438	2.72591	2.98237	2.84484	2.52501	1.92681	2.34161	2.36944	2.11463	2.72406	2.205	1.89597	2.29585	2.92263	2.7677	3.22566	2.33697	2.37354	2.85634	2.68368	2.35962	2.41203	2.54906	2.47753	2.30115
g10037_i3	12.3487	14.0151	12.7126	14.6297	14.7423	15.9124	10.7062	14.0641	12.2758	16.2726	16.503	17.4772	12.8543	13.5188	13.5887	19.1325	18.7543	20.4036	15.7455	15.6855	14.5555	14.2088	15.7412	16.3573	15.2272	14.9235	14.197
g10037_i4	16.5307	22.1715	17.4687	20.2742	20.7562	22.6108	16.1758	20.2902	18.3895	24.9654	23.638	23.9724	18.9566	18.8735	19.0968	27.7999	25.6468	28.8374	21.9711	22.7234	21.859	18.2852	21.5524	20.8145	20.6893	21.3601	18.7006
g10037_i5	9.87058	10.1692	9.87043	11.2819	11.3267	13.805	9.64284	12.4844	11.1939	12.0782	12.5327	13.2252	10.225	9.89855	11.0331	14.3157	14.7876	14.8763	12.1082	12.2479	11.2845	10.4624	12.2753	11.9558	11.6848	10.9631	10.9636
g10037_i6	8.89364	8.82945	8.32673	9.74071	10.5355	10.6174	7.49492	9.44347	8.84498	11.5919	11.0004	11.3762	8.7185	8.48679	9.29395	13.302	12.2316	13.5363	10.2582	10.378	10.0723	9.36052	10.0564	10.9094	9.6677	9.72386	9.09541
g10038_i0	5.03712	6.26661	4.86881	2.58179	2.88484	0.233026	1.04853	1.95612	2.04698	14.0078	16.4594	17.5034	6.38359	7.42071	6.60226	9.77601	8.78876	8.32983	1.46778	2.24359	2.46721	1.00702	0.999238	1.07432	1.28321	0.825019	1.66738
g10038_i1	5.60742	6.28264	5.46297	3.23163	3.49057	0.567209	1.57516	2.02731	2.55499	17.8426	19.1053	17.2393	7.95573	7.91963	6.93004	10.8471	8.30527	9.1676	2.06019	2.2382	2.41202	0.804793	1.06689	0.975399	1.41266	1.26958	1.51178
g10039_i0	8.06139	7.73959	7.71095	7.02287	8.12939	4.40648	3.11975	3.80124	3.2485	7.18441	7.81255	7.66387	8.14245	7.58762	8.90939	5.67135	4.10279	4.97536	9.56375	9.43616	9.91124	7.90185	7.28175	8.19517	7.58241	8.04542	8.11585
g10039_i1	6.81838	5.76583	6.51035	6.1497	6.16413	3.7865	2.63952	3.41904	3.08213	5.5115	5.64943	5.73244	6.37193	6.63141	6.74619	4.43578	3.35663	4.385	7.64997	7.79657	7.55076	6.24158	5.8746	6.91862	6.31237	6.08823	6.54159
g1003_i0	0.057879	0.052397	0.073683	0.920725	0.794241	0.182467	0.189048	0.138457	0.116428	2.31423	2.70438	2.4509	0.08513	0.063274	0.088839	5.17174	5.10766	5.53178	4.28353	3.63775	4.30038	1.19498	0.692028	0.961752	0.678279	0.599846	0.620787
g1003_i1	2.49638	2.50211	2.22649	3.46404	3.41331	3.37187	2.32907	2.50928	2.72094	1.25187	1.52838	1.26876	3.12052	2.63819	2.81668	0.717742	0.706475	0.540023	0.703919	0.667448	0.785281	1.48941	1.17623	1.26583	1.70337	1.7492	1.49473
g1003_i2	1.49402	2.10702	1.65186	2.25392	2.40651	0.869833	1.24237	0.970026	1.41308	1.09938	1.1529	0.861529	1.96422	1.66314	1.94048	0.640243	0.514232	0.535095	0.795463	0.786573	0.885429	1.57262	0.715334	1.09418	0.76494	1.14668	1.03202
g10040_i0	0.499743	0.155835	0.240839	0	0	0.096504	0.18816	0.111563	0	0	0.064293	0.073761	0.072537	0	0	0.657573	0.337112	0.156647	0.073076	0.073015	0.067461	0.362236	0	0	0	0.084043	0.190743
g10040_i1	8.05098	8.16166	8.27136	8.91511	9.52571	5.84902	6.02582	8.10501	9.09419	8.51408	8.84434	9.33282	7.01073	6.48194	8.24254	5.95155	4.443	5.15067	9.3916	8.37516	8.27932	8.5905	8.53041	8.61197	8.37172	7.969	7.22844
g10041_i1	6.04164	5.56874	5.26387	15.6835	15.4151	2.4157	2.5181	2.42428	2.46899	13.3054	12.4128	12.9683	6.35765	5.81049	5.76557	5.36271	4.69561	4.42965	12.2205	11.3564	12.0831	14.2037	15.0608	13.6962	8.9042	9.16872	9.23302
g10041_i2	4.33081	3.85646	3.72784	10.7592	9.72494	1.24612	1.51779	1.09993	1.25936	9.68438	9.46171	9.1454	4.27756	4.04158	3.92838	3.4018	3.1473	3.61773	8.44553	7.56387	8.21494	9.85346	10.5873	9.54974	5.99001	6.17939	5.98277
g10042_i0	15.3056	16.2505	16.5957	16.9897	18.0281	5.16803	4.60091	5.72867	5.02319	13.336	12.8518	12.9387	15.3617	14.9955	14.0878	4.78364	4.28433	4.41616	17.1954	17.0521	17.7121	13.647	12.0128	12.2104	11.9987	12.5176	12.1068
g10042_i1	11.09	12.286	11.7999	13.4771	14.0146	2.85224	2.78868	3.23419	3.34655	10.0467	9.74877	9.49216	11.0538	11.4445	10.3432	4.16542	3.67948	3.95892	12.4002	12.4387	12.6867	10.7908	9.39361	9.0874	10.6004	10.7673	10.5819
g10042_i2	13.4032	14.2022	14.3837	14.9381	16.096	4.61552	4.11767	4.9897	4.52201	12.1117	11.3106	11.3812	13.2612	13.0927	12.2495	4.24697	3.87412	3.93291	14.9678	14.6514	15.4702	11.7753	10.24	10.505	10.3965	11.0863	10.6643
g10043_i0	25.2528	27.4351	24.7416	54.3234	45.8467	24.5698	18.1375	23.397	24.5691	40.7106	37.4177	32.5257	38.0849	35.1487	34.6808	34.2303	37.13	35.7935	41.1921	43.7485	39.8366	52.9938	49.4689	48.5371	46.4274	51.571	45.9443
g10043_i2	20.8947	22.374	19.9844	42.9003	37.9633	19.7018	15.5499	19.5969	20.0881	32.3765	29.9699	33.3225	30.5088	27.6347	28.5053	27.2876	26.7784	26.5775	34.2428	33.244	33.0784	43.1406	38.3813	39.421	37.5339	41.1863	37.8115
g10044_i2	3.28127	3.62901	2.25462	2.83849	1.64187	1.15907	1.32761	1.63146	1.23079	2.57674	2.2615	2.15454	3.90655	3.98604	4.53294	0.912309	1.0846	1.3068	3.53444	2.74143	2.84221	7.49926	6.00737	6.80302	5.00617	5.96887	5.61601
g10044_i3	12.1125	12.6822	11.3989	13.2895	12.225	4.98992	5.06191	6.37484	6.31544	11.0888	11.7087	9.78539	13.1791	16.1848	15.3693	4.54477	4.27881	4.61648	10.8487	10.7748	11.4021	28.0475	27.9357	27.0733	17.1842	16.9198	16.4576
g10045_i0	13.8142	12.4336	12.5153	4.76914	5.42861	3.6119	3.51606	4.13635	4.65022	9.02456	8.05875	8.84467	10.3362	10.7468	11.5511	8.69372	8.33275	8.09728	5.91707	5.59697	5.90081	6.27546	5.91007	6.76554	9.5802	10.0394	9.44246
g10045_i1	13.4804	10.9678	12.0704	4.1721	4.8461	4.14089	3.84701	3.86434	4.82871	8.31255	7.54676	8.14558	10.3908	10.2594	10.6393	8.56979	7.73599	8.06591	5.89453	5.3559	5.02261	6.11963	5.68799	6.08768	8.72916	9.44775	8.701
g10045_i2	1.32979	1.59637	2.2834	0.071632	0.500504	0.127992	0.149468	0.308804	0.051991	1.72517	2.38238	1.79622	0.637078	0.538792	1.3165	0.89055	0.670114	1.03489	0.572273	0.825385	1.51316	0.408249	0.316578	0.196387	0.347753	0.614861	0.482846
g10045_i3	0.744994	1.05879	1.31695	0.283273	0.277898	0.037758	0.048109	0.076341	0.132713	0.850897	1.36593	1.24975	0.485176	0.204729	0.79496	0.699448	0.409103	0.208003	0.534007	0.503057	0.33351	0.154956	0	0.123239	0.028558	0.422141	0.180472
g10046_i0	4.02038	3.44023	4.10684	18.3504	17.9378	2.68609	1.97687	2.48922	2.18665	8.30727	8.14248	7.95038	3.52115	3.79516	3.77904	3.84519	3.03625	3.67923	7.35765	6.67608	6.39705	10.8173	9.32796	8.6417	4.90742	4.72012	4.79234
g10046_i1	3.9507	3.38554	4.23001	18.2028	17.908	2.65288	1.96015	2.47571	2.04891	8.36734	8.27728	8.06015	3.478	3.89713	3.74583	3.90593	2.96142	3.59734	7.53185	6.69986	6.3266	10.6859	9.44642	8.80645	4.74841	4.75457	4.91334
g10046_i2	5.08064	4.43412	4.83587	22.5852	21.9529	4.99939	3.1082	3.89486	3.23334	9.4319	9.47373	9.48768	4.3971	4.3942	4.11929	4.81212	4.18013	4.3354	8.76369	8.03603	7.81715	12.3	11.0717	10.5612	6.16631	5.92681	5.84005
g10046_i4	4.84034	4.44713	4.47427	20.4994	18.2859	6.49098	3.09735	2.64183	3.97757	6.61749	6.96327	8.79759	3.21044	4.05559	2.98866	3.53362	2.8846	3.04252	7.45405	8.06062	7.49625	10.5737	9.34351	9.93235	5.75657	4.77389	5.18737
g10047_i0	15.5073	13.1241	12.4045	7.91275	9.8396	7.74362	4.78974	7.20422	6.56771	12.0247	10.6076	8.96051	8.28099	8.65979	7.60717	9.24208	10.0358	8.54477	15.4887	12.4979	11.7173	14.8817	13.2649	12.4384	9.63517	10.7466	9.47038
g10047_i1	12.859	10.7041	11.1139	8.05012	8.94261	5.93685	4.71302	6.16883	6.19152	10.199	8.4406	8.25952	7.19394	7.24164	7.27086	8.20491	7.73812	7.6869	12.8789	10.9173	10.2572	12.3164	10.9488	11.1081	8.77003	9.85073	8.79241
g10048_i1	10.7232	12.1585	11.8278	16.3573	17.5524	23.4476	17.206	19.9291	19.7014	14.3994	13.2196	13.9107	10.4654	10.0356	12.4017	9.23556	9.76661	9.18135	10.0491	9.68362	10.476	7.37657	9.06265	8.28212	9.10731	9.52415	8.77042
g10049_i0	3.03842	2.61946	3.254	1.67998	2.29373	0.406895	0.614128	1.25422	1.09399	2.77816	2.69005	3.11781	3.36243	2.67723	2.8029	1.30685	1.1024	1.06654	2.93553	3.24733	3.87141	3.37113	3.50199	3.0596	3.2845	3.13087	2.90608
g10049_i1	3.68336	3.60356	3.39228	2.5417	2.88893	0.755586	1.02884	1.54885	1.54588	3.64849	3.60033	3.27436	3.79638	3.72559	3.72722	1.62652	1.4055	1.22055	3.24341	4.08703	3.83941	3.58427	3.29673	3.73443	3.6916	3.62262	3.55202
g10049_i2	3.22727	3.11659	3.0046	2.18708	2.5277	0.576301	0.97592	1.26391	1.39151	3.17367	3.21882	2.69438	3.3574	3.26688	3.05409	1.4798	1.29331	1.05839	2.91134	3.69171	3.40274	3.20167	2.83778	3.457	3.25261	3.32414	3.24503
g1004_i0	0.560618	0.304978	0.346251	0.144214	0.069047	0.026964	0.036677	0.150019	0.157271	0	0.046871	0.043134	0.056558	0	0.028196	0.852124	0.746794	0.324786	0.161743	0.220319	0.033671	0.602506	0.207975	0.161594	0.084084	0.071853	0.194491
g1004_i1	0.560618	0.304978	0.346251	0.144214	0.069047	0.026964	0.036677	0.150019	0.157271	0	0.046871	0.043134	0.056558	0	0.028196	0.852124	0.746794	0.324786	0.161743	0.220319	0.033671	0.602894	0.207975	0.161594	0.084084	0.071853	0.194491
g1004_i10	3.59424	3.26308	4.00907	4.04258	4.37102	2.63463	2.06477	2.59999	2.63444	3.3942	3.37757	3.77086	3.61967	2.96912	3.7167	3.16795	3.00895	3.05335	3.69738	3.06887	3.4864	4.15646	4.24797	3.69096	3.05553	3.63072	4.624
g1004_i11	9.88468	10.2781	10.2199	13.5587	13.7877	9.68547	6.7407	6.24004	8.05697	11.0459	9.60973	9.24442	11.3228	9.9056	11.4054	10.0945	10.2374	9.84975	9.48855	9.59575	11.716	13.0597	12.871	12.5314	11.6002	12.3466	12.3562
g1004_i2	4.5955	4.24385	4.62888	4.58318	3.85352	1.28559	1.15102	1.52821	1.12071	4.82895	3.70473	4.52123	5.22994	4.64751	5.33466	2.50844	2.5624	2.93232	5.20763	4.97549	5.41732	12.739	12.7224	10.3561	9.64784	7.88003	10.8217
g1004_i3	7.20741	7.6647	7.63368	8.59595	8.60037	4.55146	3.52571	4.29042	4.0803	7.70217	7.33788	7.41631	6.8944	6.99209	7.22507	7.11441	6.80383	7.2341	7.45854	6.90655	7.21019	9.47315	9.37962	8.21336	7.85294	7.59983	7.89291
g1004_i4	8.51552	8.37773	7.4902	9.06509	10.7459	5.285	4.06689	5.25772	4.85541	8.92711	8.4567	8.86418	8.40844	7.93215	8.49599	7.32155	8.14834	7.52663	9.62179	7.866	8.77614	11.0499	11.2938	11.2456	9.17497	8.85425	9.18843
g1004_i6	5.91531	5.92799	5.90406	7.18279	7.32976	3.83646	2.29836	3.25328	2.99098	6.88916	5.89844	5.9667	5.95658	5.67466	5.80514	5.2362	5.3555	6.13115	6.27553	5.21118	5.7119	7.78254	7.68376	7.12708	7.16775	6.43236	5.7619
g1004_i7	65.9946	65.9927	67.7341	33.3436	34.2974	22.8024	19.6073	22.7981	23.4551	27.0238	26.0341	24.2526	84.7349	79.3407	83.1432	21.2699	18.1786	19.2655	20.8648	23.31	21.2198	33.2137	33.449	31.32	55.109	56.4732	54.0579
g1004_i8	45.5918	44.598	43.8601	19.0013	23.7163	16.8818	12.5732	14.7888	17.9497	17.4954	16.8789	16.3334	55.6045	53.8311	54.2432	16.5134	13.6429	12.6317	14.3993	15.5417	14.7265	21.4245	23.873	20.75	35.8334	36.1616	37.1436
g1004_i9	53.0221	47.1709	52.2244	30.256	25.815	13.6384	14.9764	17.4959	14.3404	17.4524	21.567	19.1074	59.4237	56.8524	61.4178	17.4409	15.8233	13.4766	17.7917	16.5773	13.0829	24.0241	24.2059	23.0927	41.2108	42.4739	44.9499
g10050_i0	0	0	0	2.73794	3.34376	0.73614	0	0	0	0	0	0	0.910307	0.703007	0.865155	0.598748	0.600891	0.621796	0	0	0	0	0	0	0.418674	0.68799	0.418959
g10050_i1	0	0	0	2.01442	1.79737	0.47466	0	0	0	0	0	0	0.338311	0.369991	0.406231	0.264416	0.457174	0.312771	0	0	0	0	0	0	0.386435	0.206062	0.548813
g10050_i11	4.06935	3.22383	3.77293	24.7085	25.4603	19.194	2.25304	2.04022	2.66351	2.56636	2.48974	2.29927	8.90224	9.26244	8.9465	5.46859	5.95089	5.393	2.48928	1.95218	1.8469	18.2896	15.7086	15.4962	15.373	15.185	15.6654
g10050_i12	5.02747	5.75101	5.11589	71.9984	66.9999	69.8181	0.825776	1.37931	1.2597	1.22264	1.01144	0.764954	22.9934	20.7408	21.6944	24.6159	27.343	27.0605	1.23693	1.33687	0.849323	8.75705	6.34529	6.89329	20.6606	18.7393	21.8591
g10050_i13	3.18174	2.75735	3.39199	46.0111	39.6843	36.4771	0.825776	1.68194	1.2597	1.23496	1.022	0.996628	12.2662	11.6589	12.485	13.8455	13.2158	13.0289	1.23693	1.65754	1.08142	9.76493	6.69275	7.39751	14.4267	13.0466	15.4641
g10050_i2	0	0	0	3.23468	3.89593	0.739308	0	0	0	0	0	0	1.04779	0.807713	1.10165	0.617838	0.528552	0.759417	0	0	0	0	0	0	0.398682	0.592878	0.418959
g10050_i3	0	0	0	1.43129	1.36671	0.345267	0	0	0	0	0	0	0.221794	0.285737	0.20656	0.331459	0.341296	0.163609	0	0	0	0	0	0	0.12473	0.218682	0.184909
g10050_i7	1.88234	1.68315	2.20572	19.9846	16.7582	15.0698	0.854481	1.35167	0.603773	1.3521	1.12881	1.54582	6.83669	5.79808	5.23421	2.36125	2.77876	1.90688	1.62352	1.53795	1.1236	9.74528	9.71045	10.1287	9.68959	10.3192	8.63437
g10051_i0	3.23088	3.07839	3.21402	4.09988	4.40492	0.715004	0.546402	0.668349	0.68137	1.84845	1.98538	2.49131	2.72303	3.36788	2.71548	3.24886	3.97675	3.49817	3.95782	4.27231	3.6746	8.24186	6.32078	7.11043	4.92524	4.123	3.81805
g10052_i1	29.1459	25.9623	29.0944	40.6552	37.1574	10.2951	10.5822	11.7352	11.3075	33.9546	34.6655	33.6354	32.3747	33.7477	30.7303	21.2941	21.0071	20.01	38.2811	39.7754	36.4181	47.2905	49.4859	49.3674	44.1063	40.7431	43.2269
g10052_i3	41.3006	38.8356	38.6873	57.7554	54.2535	15.6265	13.3075	16.4761	15.589	46.1576	45.4904	44.9601	44.6164	43.1037	43.188	29.2587	28.0417	30.2154	53.1624	53.6107	53.602	58.1281	66.8823	64.7532	60.1458	57.5602	57.9969
g10054_i0	1.30863	1.36929	1.13687	0.205289	0	0.048839	0.06973	0	0.099666	0.035565	0.258116	0.158179	0.794438	0.89792	1.19587	0.186293	0.106147	0.284066	0.052415	0.108234	0.207614	0.110638	0	0	0.19679	0.365293	0.144962
g10055_i2	203.806	212.463	220.872	191.102	184.975	406.981	312.01	390.845	392.421	229.964	207.122	203.11	156.144	154.57	154.789	354.048	382.299	363.686	257.48	250.539	272.125	142.834	186.315	163.246	176.47	178.428	183.955
g10056_i0	15.6284	14.2384	15.4152	15.0685	15.8369	6.17955	4.92694	6.35886	6.15419	22.4562	21.7435	20.3838	15.7142	17.1407	16.3171	10.6075	9.74004	11.1668	22.6329	21.0542	24.0171	18.5301	21	17.6826	22.9253	23.0177	22.7123
g10056_i1	11.0778	9.98039	10.6831	10.0747	11.209	4.06955	3.28686	4.42742	4.51404	15.766	15.5915	13.8472	10.714	10.6114	11.3886	7.54749	6.95514	7.5924	14.8911	14.3849	15.0646	12.3112	13.7355	12.2139	15.2801	15.8968	14.6998
g10056_i2	9.13956	8.80442	8.80514	9.01158	9.55981	2.52254	2.4586	3.23857	3.20697	14.2835	13.5664	12.7732	9.74635	10.1404	9.92925	6.2466	5.85965	6.33979	12.761	12.9418	13.1073	10.8295	11.8516	11.6682	13.1401	13.5071	13.3794
g10057_i1	140.296	143.66	141.562	61.6528	61.557	79.4783	73.4312	88.6536	87.8641	114.016	118.62	118.78	112.453	113.252	113.668	121.029	130.342	132.332	83.3932	81.5582	83.3691	47.2384	50.8029	51.8275	70.402	69.7581	68.4429
g10058_i0	4.61205	5.27398	4.87235	6.2717	5.40382	1.74715	0.808536	1.05288	1.04627	2.64139	2.61415	3.14195	3.74573	4.49109	4.14974	2.56041	2.41208	2.34405	5.42504	7.28185	5.76348	11.0995	8.70721	8.79433	8.235	8.90015	7.69893
g10058_i1	3.97942	4.34051	3.92866	5.9733	5.32528	1.80159	0.668592	0.947214	0.930815	2.53315	1.99147	2.46991	3.69575	3.76229	3.45411	2.44586	2.19716	2.09947	4.30632	6.19416	4.88418	9.48687	7.35853	7.32026	6.89791	7.26634	6.71525
g10058_i3	9.63965	10.1291	10.682	6.29925	7.02506	5.20833	3.54647	4.13065	3.72065	5.75258	5.74996	6.33744	6.94514	6.4837	6.48262	4.76185	4.52149	4.22134	7.95311	7.86469	8.54792	9.88875	9.63904	8.52612	8.62447	8.08981	8.02619
g10059_i0	0.474819	0.19323	0.094276	0.268504	0.325611	0.036318	0	0.080417	0.10218	0.199403	0.082608	0.633862	0.175879	0.495834	0.43238	0.788272	0.539181	0.372244	0.735219	0.834749	0.558246	1.2807	1.44438	0.030045	0.912404	0.868112	1.14824
g1005_i0	5.186	4.56316	4.36134	5.96558	6.50936	3.04616	2.14002	2.58561	1.98951	4.61868	4.51458	4.62984	5.50952	5.6442	5.77997	5.08102	4.78146	4.0391	7.05265	7.40317	6.85378	9.22466	6.80928	7.13916	6.01297	5.97565	5.68669
g1005_i1	3.78881	3.28749	3.32573	4.59844	4.47275	1.79807	1.47371	1.58195	1.47751	3.44822	3.41691	3.69115	3.98653	3.86674	4.05461	3.98813	3.15437	3.11169	5.36073	5.64029	5.17539	6.79664	5.1658	5.21226	4.12343	4.29494	4.17415
g1005_i2	3.38381	2.97233	2.93007	3.7961	3.71415	1.56142	1.26922	1.34519	1.33635	3.05762	3.01345	3.3023	3.53566	3.46867	3.59087	3.54038	2.83413	2.88413	4.7022	4.85518	4.54196	6.30926	4.6511	4.61007	3.64699	3.71108	3.63912
g1005_i3	3.46349	2.92492	2.97895	3.75312	3.66279	1.56089	1.18816	1.41862	1.34919	3.04725	3.11985	3.3274	3.44836	3.48468	3.44738	3.5226	2.80018	3.02293	4.69101	4.88983	4.53706	6.33539	4.89802	4.66726	3.74415	3.73431	3.70163
g10060_i0	13.4007	12.3285	13.805	14.3703	15.2643	5.91744	2.85159	3.66279	4.50397	14.1067	14.9269	12.9148	10.781	12.1414	11.5989	5.07862	4.42856	4.39754	13.7747	14.862	11.6818	14.0431	13.0039	13.1168	10.6687	12.0058	12.1082
g10061_i0	3.83487	2.45095	3.03794	3.74348	4.11633	1.29502	1.09656	0.943539	0.865098	2.72264	2.54635	2.96739	3.99867	4.8017	4.4311	1.4675	1.2128	1.12859	2.74247	2.2204	2.65928	1.78262	1.06751	1.2452	2.28118	3.25506	2.07015
g10061_i1	1.7757	1.48944	1.86185	2.4136	2.39544	1.03182	0.658386	0.422487	0.552267	1.44841	1.44815	1.735	2.31052	2.53941	2.34317	1.15005	0.847967	0.589963	1.56781	1.28375	1.50943	0.800458	0.957076	0.666185	1.31312	1.9235	1.16687
g10063_i0	7.52037	7.27225	7.3978	10.1372	8.81601	2.31894	1.98609	2.03965	2.3919	8.60305	8.50102	8.6184	5.35598	4.87993	5.2201	7.18419	6.35281	7.14391	12.5689	12.5722	11.497	15.8951	13.5147	15.13	11.2761	11.9928	11.9284
g10063_i1	7.45289	7.0717	7.33726	6.16997	6.10702	1.49376	1.4265	1.62786	1.61245	10.8122	10.7166	11.4248	4.42072	3.74243	4.02502	6.8888	6.00619	6.31305	13.7749	14.7312	16.8575	10.2954	8.83432	9.60212	10.5277	11.1852	11.1842
g10064_i0	9.09503	9.29691	9.61138	9.78089	8.32418	10.722	9.84377	12.2736	10.7605	16.3993	18.0298	18.0695	10.21	10.2759	8.8805	36.1518	34.2016	35.4687	11.1932	11.8173	12.4655	7.01245	8.46879	7.37498	9.52376	9.25202	10.0718
g10064_i1	5.92394	7.02154	6.63156	6.65056	6.7298	8.73045	7.20827	9.0732	10.1573	13.2155	12.8169	11.6256	7.09918	6.59659	7.61246	28.5429	27.7084	26.1632	10.0852	9.48585	9.10125	5.7217	6.09966	5.51933	8.11775	7.5529	6.68431
g10064_i2	6.85796	7.54131	7.63951	7.73683	7.28688	9.02358	8.01565	9.98512	9.59935	13.5496	14.0912	13.8729	7.97917	7.68909	7.39733	29.7937	28.4292	27.8355	9.8126	9.45736	9.64327	6.07641	6.70022	6.08009	8.4696	7.91585	7.81374
g10065_i0	38.2775	35.2824	37.2945	9.13775	9.52777	3.36088	3.02663	4.27853	4.4101	7.18283	7.46773	8.11095	13.2497	13.2629	13.9369	2.18679	2.64974	2.45835	7.00063	7.75321	8.07675	7.02774	7.40792	5.97869	3.72851	3.3321	3.61512
g10065_i1	14.2049	14.3638	16.4827	3.12812	4.71139	1.41742	2.32037	2.90346	1.84132	3.78556	3.43789	3.03203	4.98114	5.85398	5.62664	0.645784	1.28893	0.859994	2.98	2.86577	2.58088	2.6723	3.02445	2.99388	1.5474	1.49995	1.42271
g10066_i0	3.38424	3.25904	2.89742	5.92883	5.76457	4.15866	5.35169	5.50181	4.293	9.85477	12.3443	10.3603	6.17584	6.79345	5.59616	3.25895	3.11799	2.59992	2.77744	2.42003	3.18253	4.6915	4.02123	3.97672	4.80418	5.37599	4.47694
g10066_i1	5.03056	4.61066	4.54218	7.53914	8.0126	6.78134	6.95068	8.01982	6.73284	13.2004	12.2428	13.6853	8.43934	9.43771	8.22873	4.47818	4.26318	4.35949	3.34054	3.90988	4.23425	6.20501	5.78746	6.14051	6.94835	7.02057	6.70894
g10067_i0	11.7903	11.7485	10.9122	9.13728	10.333	4.03357	3.64661	4.30512	3.65096	18.8657	17.2667	16.6555	9.38912	10.5116	9.76029	13.0743	11.8147	11.615	11.0563	9.92064	11.0578	2.14599	1.63946	1.82374	2.66379	3.75142	3.28035
g10067_i1	10.6192	10.713	10.1012	8.60352	9.323	3.78657	3.18471	3.9015	3.33453	16.8572	15.7087	15.4424	8.65758	9.81119	8.61241	11.8598	10.6585	10.6648	10.1829	8.45218	9.77787	2.51089	1.96103	2.03857	3.12954	3.47754	3.97985
g10068_i0	5.82493	5.41131	5.70916	1.13441	0.818419	1.03366	0.127244	0.262708	0.249901	0.118204	0.253899	0.107074	4.49848	5.29416	5.54423	1.4094	1.63571	1.52479	3.03599	3.02415	3.46068	3.0246	2.85107	3.89146	8.14718	8.30679	8.42166
g10068_i1	5.50145	5.19507	5.44946	0.969066	0.818419	1.03323	0.127244	0.262708	0.156188	0.118204	0.194158	0.107074	4.47961	4.34061	4.49493	1.27594	1.52699	1.41562	2.75085	2.82435	3.11971	2.47351	2.7057	3.18229	8.14472	8.16915	8.33079
g10068_i2	4.20155	4.05317	4.00498	0.7296	0.681532	0.905536	0.170756	0.174519	0.239188	0.208974	0.188568	0.16091	3.32907	3.11684	3.35645	0.990359	1.27881	1.17071	2.15247	2.17317	2.48554	2.06774	1.9928	2.48859	6.34555	6.30103	6.08657
g10069_i0	2.91825	2.94839	2.91485	1.92424	2.04275	1.22988	1.2675	2.05839	1.95479	2.15576	2.46371	2.19048	2.00653	2.6476	2.47575	1.08429	0.938809	1.04038	2.40578	2.10369	2.31547	3.38262	3.49716	3.46152	3.3025	3.08294	4.11878
g10069_i1	2.34042	2.36073	2.34645	1.66839	1.99011	1.02703	1.06185	1.55835	1.4079	2.1505	2.2865	1.8387	1.9498	1.79992	1.92648	0.706928	0.813474	0.777874	1.71888	1.63417	1.68927	2.72978	2.65666	2.63292	2.61787	2.19559	2.84897
g10069_i2	2.28317	2.42744	2.18057	1.5	1.81145	0.926827	0.99399	1.56045	1.47686	1.9374	2.08021	1.63582	1.77709	1.68481	1.88272	0.768018	0.687614	0.665717	1.53154	1.57363	1.58815	2.59599	2.31098	2.65523	2.43115	2.30213	2.83847
g1006_i1	0.017124	0.032989	0.032516	0.03909	0.021618	0.020578	0	0.030006	0.019262	0.008183	0	0.015545	0	0	0	0.220942	0.063716	0.064554	0.014971	0.229036	0	0.141063	0.093738	0.119948	0.046678	0.009282	0.032795
g1006_i2	14.5444	14.4579	15.7693	19.4729	17.5418	14.2139	8.87512	11.8458	11.2268	16.455	13.7547	14.688	14.8147	14.5614	14.8136	17.0145	16.7721	17.8179	19.4727	18.0382	17.6554	15.2186	14.4045	14.9828	17.7986	15.3539	17.0745
g1006_i3	14.6016	14.4579	15.8416	19.5832	17.5418	14.3401	8.87512	11.8943	11.2268	16.5135	13.8125	14.7544	14.8147	14.6373	14.9027	17.0145	16.7721	17.8179	19.6	18.2354	17.6554	15.2186	14.5948	14.9828	17.7986	15.485	17.0745
g1006_i4	10.3591	9.57534	10.4851	12.9859	11.9507	8.15797	6.13248	6.58483	6.59071	10.8819	9.94858	10.2055	10.2993	9.85219	10.0331	11.5916	10.466	11.6066	13.51	12.2221	12.7711	11.1611	10.0426	10.8399	11.8221	11.0511	11.4284
g10070_i0	2.67653	2.69802	2.87981	2.63636	1.97183	0.080679	0.360897	0.209245	0.396989	2.86132	3.18012	3.0118	4.71442	4.40672	4.37139	0.204031	0.325825	0.279296	4.51656	4.00843	3.2346	2.60541	2.26427	2.60806	5.10205	5.43733	5.71732
g10070_i1	2.58114	2.33714	2.6583	2.47034	1.9707	0.097201	0.403448	0.255421	0.31862	2.68958	3.05163	3.04627	4.17086	4.29196	4.10196	0.267061	0.278245	0.209717	4.26628	4.22472	3.08698	2.61711	2.1609	2.48769	4.93374	5.4268	5.83165
g10071_i0	2.13727	1.53832	1.87254	4.53023	4.57526	2.10591	1.72487	1.22811	1.62932	2.56397	2.4538	2.43127	2.07422	2.06498	1.78812	1.21126	1.10132	1.24696	1.87555	1.31299	1.8016	1.00305	1.11641	1.16986	1.0029	1.25775	1.26552
g10071_i1	1.75443	1.34217	1.42277	4.24256	3.76641	1.66777	1.38287	1.14847	1.5834	2.1456	2.11262	2.06905	1.66775	1.93057	1.43122	1.1281	0.961319	1.23272	1.68408	1.03678	1.52183	0.783684	0.955017	0.870926	0.960971	1.05267	1.21373
g10072_i0	1.03222	1.00982	0.74611	1.24554	1.21198	0.357742	0.406625	0.340505	0.400981	1.04202	1.20627	1.10774	0.955386	1.18253	0.855359	0.702507	1.05577	0.735129	1.79284	1.67254	1.80955	2.09499	2.03455	1.85179	1.40696	1.4274	1.52264
g10072_i1	0.450582	0.452878	0.405858	0.644586	0.7208	0.142155	0.262814	0.210181	0.184555	0.4975	0.512504	0.592745	0.391738	0.500898	0.522143	0.28649	0.527441	0.354257	1.0206	0.864915	0.733426	1.50267	1.08929	1.22759	0.692847	0.707061	0.778431
g10073_i1	0.735907	0.787454	0.962505	0.469959	0.999962	0.207613	0.242665	0.109796	0.420129	0.064178	0.040725	0.126276	0.241325	0	0.308393	1.04787	1.34558	0.764741	0.546417	0.636243	1.02462	0.80711	1.10752	0.600563	0.586002	0.864517	0.097383
g10075_i0	0.250274	0.050711	0.563235	0.360529	0	0	0	0.196778	0.087517	0	0	0	0.101342	0.109788	0.209983	0.285103	0.101496	0.583495	0.320031	0.09504	0	0	0	0	0.355003	0.351775	0.350996
g10076_i0	24.8935	23.7148	26.2204	31.1925	31.0875	7.2802	7.54638	8.99886	9.01451	29.3083	26.4983	25.6388	31.1551	28.6288	28.5686	15.8494	13.1187	13.2328	24.2812	26.411	26.2402	27.9817	29.7962	28.1018	32.7179	27.4062	30.9912
g10076_i1	26.099	26.5276	27.8348	31.9039	33.3089	7.58938	7.6327	9.86096	9.91017	30.5688	28.3049	27.9893	33.7843	30.4685	30.381	16.9779	14.4426	12.9305	26.5872	27.4127	27.6381	30.1227	32.0026	30.0025	35.8654	30.2596	32.883
g10077_i0	40.6414	42.9634	45.595	26.9421	26.6057	7.51998	7.70465	8.52778	9.03477	26.1681	25.1991	23.5212	65.4259	65.0147	64.8538	20.73	16.7769	19.0884	39.4223	44.9537	44.2647	38.5545	41.9201	39.5086	63.1215	59.6272	61.4803
g10077_i2	42.5351	43.9881	47.4291	27.9761	27.1355	7.69255	8.27092	8.90791	9.32377	26.4838	25.7143	24.1835	67.4309	67.5321	66.715	21.8179	18.755	20.9596	41.3442	45.7773	44.9818	39.5555	43.4013	40.6066	65.1424	61.2636	61.1546
g10077_i3	72.3972	79.5114	70.9841	44.6091	42.6212	59.9276	45.2322	51.4569	53.4391	49.645	51.3884	53.9631	65.4907	70.3319	75.0329	72.1912	71.8705	74.9431	50.6281	43.8811	47.6893	52.0144	62.3905	59.9533	68.7403	72.5495	70.1757
g10079_i0	9.27347	9.85689	8.4786	8.34904	9.20283	1.83344	2.24011	2.31524	2.45356	9.65046	9.58947	9.27268	9.64977	9.19463	10.27	3.3343	2.47831	2.82933	7.70622	7.37191	8.17011	8.87644	9.86909	8.47272	7.01724	7.07857	6.89325
g10079_i1	7.82225	8.0802	7.04252	7.08793	7.4613	1.99754	2.00198	2.61954	2.31064	8.41356	7.97641	8.38458	8.31037	8.07491	8.37953	2.90363	2.55303	2.4599	6.83718	6.90261	6.62072	7.82176	8.58937	8.29189	6.42719	6.04361	7.11238
g1007_i0	0.742659	0.400247	0.12503	0.857704	0.882024	0.221909	0	0.019565	0.157465	0	0	0	0	0	0.0403	0.905692	0.402064	0.793355	0.156514	0.082936	0.077083	0.174799	0.120896	0	0.027342	0	0
g1007_i1	1.74333	1.58275	1.3849	2.03343	1.47095	0.23227	0.156401	0.248231	0.301569	0.800845	0.644257	0.650597	0.807192	0.735316	0.863715	1.02368	1.00854	1.23866	1.68063	1.77584	1.83569	2.90346	2.00175	1.58718	1.36961	1.1563	1.04443
g1007_i2	1.77124	1.67997	1.43698	2.03343	1.47095	0.23227	0.156401	0.27913	0.301569	0.824067	0.644257	0.650597	0.807192	0.735316	0.863715	1.07692	1.00854	1.33317	1.77384	1.77584	1.81484	2.96849	2.02497	1.72057	1.35988	1.16812	1.04443
g10080_i0	2.66214	2.27838	2.49133	2.30607	2.78348	0.456931	0.555323	0.617724	0.566163	2.82242	2.61117	2.79885	2.17288	1.88888	2.292	1.62612	1.26734	2.18344	3.4541	3.00643	2.72652	4.02333	2.92688	3.67029	3.62514	2.77815	2.81577
g10080_i1	1.30973	0.898267	1.04429	0.979604	1.3777	0.093325	0.31586	0.28802	0.197583	1.3311	1.50976	1.48789	0.781521	0.775173	0.821789	1.39967	0.896981	1.40725	1.7032	1.72598	1.54267	1.58694	1.32071	1.41889	1.70761	1.28161	1.42887
g10080_i2	2.85763	2.50838	2.23553	4.09623	3.78173	0.79419	0.913068	1.14781	1.15186	2.68007	2.60491	2.45276	3.50248	2.84344	3.58004	1.76579	1.43186	2.71878	2.17029	2.24942	2.08048	5.729	4.41433	5.49938	5.14504	4.69877	4.33423
g10080_i3	1.31329	0.910616	1.09412	0.990578	1.3777	0.099575	0.31586	0.28802	0.273508	1.3061	1.50976	1.48789	0.781521	0.775173	0.886774	1.48029	0.992114	1.31104	1.71581	1.72598	1.53232	1.60517	1.32071	1.45656	1.61223	1.29754	1.43966
g10080_i4	1.45652	1.092	1.41354	0.979604	1.34981	0.128044	0.31586	0.28802	0.197583	1.40183	1.75498	1.56997	0.853374	0.775173	0.821789	1.23061	0.912428	1.36975	2.21081	2.09315	2.09905	1.52533	1.42542	1.55992	1.70749	1.28161	1.44086
g10082_i0	0.328141	0.299982	0.591812	0.565361	1.02778	1.57862	1.52251	2.20606	1.81934	0.447968	0.469738	0.561186	2.35527	2.16339	2.36176	25.5299	26.9354	26.4667	22.5351	24.8638	24.2001	17.9171	20.801	18.9622	11.968	11.3403	12.5475
g10082_i1	0.739761	0.452001	0.656532	0.80055	1.10587	2.35792	2.41589	3.46987	3.01478	0.549814	0.530218	0.646127	3.42617	2.89726	3.4697	37.9575	37.3832	38.982	34.5296	37.433	35.1829	26.202	29.7225	29.221	17.3334	17.3421	19.4531
g10083_i1	157.375	173.102	164.034	98.8611	104.796	95.5222	55.5844	65.9441	63.7666	188.192	192.296	203.458	95.8804	97.0186	98.047	214.824	228.718	220.226	207.834	209.205	220.397	129.893	131.952	133.18	130.923	133.396	135.991
g10084_i0	6.94017	6.87398	7.0961	5.58735	5.36435	4.73473	3.80728	4.38378	4.27152	5.95479	5.40813	5.72174	6.75459	7.24151	6.64275	4.07893	3.81378	3.55112	4.98538	5.00532	4.54667	5.61859	6.44464	6.30924	5.74803	5.80193	5.9801
g10084_i1	6.19593	6.06952	6.23374	4.98536	4.95731	3.99636	3.37435	4.03737	3.81124	5.23253	4.74655	5.0046	5.86741	6.48792	5.82893	3.67266	3.29747	3.17681	4.59784	4.38532	4.08801	5.17986	5.69254	5.43129	5.24464	5.19308	5.39648
g10084_i2	4.62898	4.89393	5.03367	4.60563	4.49092	3.6838	2.23051	2.80776	3.4596	4.11082	3.97916	3.57754	4.27674	4.85498	4.06283	2.27584	2.99721	2.55458	3.31975	3.51908	3.22919	4.27435	5.14951	4.26809	3.98683	3.88473	4.02304
g10084_i3	2.9753	2.58164	2.18335	3.07975	2.73967	2.25611	1.65156	1.76648	1.32625	2.54255	3.25059	1.71177	2.58748	3.44768	2.92863	1.56958	1.59244	1.96043	2.703	2.15021	2.23493	2.71817	2.41181	2.45507	3.28352	2.3819	2.77979
g10085_i0	11.921	12.8857	12.3014	13.3882	13.5407	2.67963	4.22095	3.79681	3.80901	16.7399	14.7457	15.3544	14.7448	14.3079	14.1847	6.79716	6.6706	6.93522	11.8685	12.4857	12.8198	16.4955	15.393	14.6009	12.4646	12.6251	12.6908
g10086_i0	16.1515	15.5826	15.561	0.972399	0.870635	1.06231	4.33106	4.10037	3.93465	1.74564	1.72585	1.38781	11.2325	10.9038	10.855	4.72391	4.61366	4.72121	6.60789	7.04754	7.48481	1.30537	1.12684	1.53286	14.3748	15.0372	15.0044
g10086_i1	16.326	16.009	17.0623	0.972399	0.870635	1.06231	4.44728	4.10037	4.00858	1.74564	1.72585	1.38781	11.6516	10.9038	11.0543	4.72391	4.75445	5.12628	6.75931	7.22793	7.61443	1.30537	1.12684	1.53286	14.4827	15.3147	15.2718
g10086_i2	12.41	12.2901	13.2712	0.70283	0.771664	0.6624	2.79763	3.08775	2.87594	1.14957	1.34018	1.23336	8.76746	8.61276	8.63212	3.59154	3.92577	3.44349	5.05845	5.30778	5.75204	1.16683	1.18514	0.991299	10.6809	11.2769	11.0375
g10087_i1	11.9	10.7471	11.4116	70.4422	64.5184	55.7672	26.4485	30.132	30.7169	51.2866	53.1422	51.2171	9.09552	8.04525	8.34165	20.5858	17.2968	19.8383	32.934	32.8831	37.2601	50.1777	50.3393	48.9062	17.6082	16.3794	16.2997
g10088_i0	6.69295	5.98018	6.86929	9.96636	10.7537	7.70335	3.3366	4.40476	3.91383	4.51859	2.81379	3.69673	4.50357	3.54622	3.68851	1.57529	1.25107	1.57951	4.06912	4.44413	4.77958	3.65954	3.93039	5.16696	3.83906	3.26539	3.99986
g10088_i1	6.13973	5.27196	6.68733	9.53693	9.60751	5.94455	2.85012	4.04986	3.49326	3.84018	3.64843	2.91194	3.52493	3.64896	3.22153	1.51062	1.06929	1.32028	3.3476	3.70147	4.21086	2.9888	3.67355	3.99148	3.27645	3.04593	3.52487
g10089_i0	47.2275	44.2073	45.8907	38.9065	41.2118	4.87546	7.9252	8.25557	8.74023	40.3432	37.2365	39.2532	54.4569	57.0794	59.4932	9.61986	7.21834	7.49475	37.4	37.3127	38.7067	34.4989	35.3295	35.0357	50.9696	52.883	51.6256
g10089_i2	50.2565	49.8507	51.0815	45.9465	46.1465	5.62848	9.4667	10.2889	10.6011	42.9066	42.6875	46.1572	63.204	62.5773	65.16	11.0161	8.81099	8.81309	42.0374	42.2049	45.8967	39.0237	39.2236	40.8203	56.6421	60.2117	58.9005
g10089_i3	44.0228	41.9027	43.5126	35.7923	38.8244	4.32699	7.24874	8.21668	8.39577	36.5525	34.8399	35.9038	50.093	52.4089	54.5603	8.83957	6.83865	6.99769	34.3687	33.7797	35.1731	31.4774	31.5629	32.1197	46.9755	49.1091	46.8948
g1008_i2	16.54	17.0563	18.0319	17.73	14.3138	4.78116	3.92145	5.95438	4.5255	20.1994	22.2622	23.423	15.8759	18.6023	17.0416	16.7016	16.2166	15.8114	17.0502	15.7271	16.7991	13.1993	12.3962	14.8808	18.1652	17.054	20.6896
g1008_i3	31.2481	29.9168	30.6373	30.2977	27.3835	13.9983	11.8551	12.3697	11.5846	39.0416	42.7596	46.1731	30.68	20.4394	32.268	32.3244	36.8254	33.9506	30.8815	29.2114	29.4277	21.5763	23.5138	27.7162	33.5202	31.8032	34.9927
g10090_i0	22.0905	22.1392	21.7561	23.1774	26.4761	9.07625	6.47206	8.0071	8.32707	27.5428	25.8971	26.1984	23.9624	24.7444	24.6275	22.3126	20.9789	21.2412	41.7899	38.3377	39.0426	43.0419	44.2333	43.8076	33.7722	33.0483	35.1916
g10090_i1	24.0035	24.7147	23.6876	24.2394	25.5792	6.6609	5.87122	7.43476	7.17428	29.598	29.3597	30.0957	27.3044	27.3568	28.2452	22.5421	22.4596	21.9442	44.3784	42.9293	43.8818	47.5619	50.3511	49.8678	36.3226	36.32	38.0391
g10090_i2	26.0445	28.7013	26.624	26.8719	25.8131	5.05734	6.12351	6.45192	6.74631	35.1714	34.7286	34.3804	32.5653	34.6357	32.4091	23.6833	24.0132	24.9119	50.6311	50.1363	50.1343	57.0347	58.9796	60.4738	42.626	43.4236	42.8318
g10090_i3	22.0659	22.2837	22.4254	26.3053	24.4062	8.0298	5.92209	7.13841	8.41509	26.6189	25.9299	27.5495	23.9986	26.0705	24.2414	21.3075	21.3054	22.0935	43.1111	39.6131	41.7068	47.7891	44.7505	45.1062	33.3201	35.7727	35.6811
g10090_i4	25.1625	25.4528	24.5553	24.3621	24.5899	4.65433	5.15961	6.37883	6.30843	30.3958	30.6175	31.7415	29.2619	29.1645	29.8006	22.054	23.1825	21.7324	45.1593	45.7491	46.6141	51.021	52.2425	52.9487	37.384	37.7285	39.016
g10091_i0	7.94358	9.36598	8.56535	8.28006	9.50145	10.3034	8.86415	10.205	9.69048	13.4102	14.3505	13.4421	10.3892	11.9728	10.9551	24.04	22.7589	21.3509	20.3666	20.2607	20.107	19.5343	18.1474	18.3552	17.5242	18.605	16.9653
g10091_i1	7.1938	8.08507	7.47889	7.55918	8.52658	9.02109	7.97476	8.80161	8.68778	11.4643	12.8036	12.0662	9.01792	10.4909	9.76178	21.0342	19.5276	19.0592	17.7139	17.6303	17.5895	17.5138	15.5536	16.1046	15.2428	16.2273	15.0726
g10092_i0	6.13355	6.3334	6.4345	8.24335	8.04306	2.96479	4.16841	5.74941	4.42148	22.6604	24.2894	24.9661	6.80487	6.81591	6.32498	8.8813	8.71891	8.78045	11.7409	11.9571	12.9716	5.97806	5.94541	4.55429	6.53578	6.15379	6.74041
g10092_i1	2.70047	2.61472	2.27091	4.64023	4.75378	3.60584	3.70545	5.29427	4.4706	14.7626	14.8388	15.2315	2.7202	3.4204	3.81371	5.83517	6.31891	6.0553	5.79834	7.23953	8.26961	1.37061	1.22967	1.51805	1.76384	1.97172	1.51735
g10095_i0	6.17309	5.05004	4.82012	4.60503	4.73535	1.29854	2.04613	2.12335	2.16792	7.15325	6.53328	7.41111	5.90152	5.83253	5.59108	4.18299	4.06413	4.47129	4.91094	4.93235	4.89668	3.18233	2.10314	3.04954	3.5231	3.98081	3.50793
g10095_i1	8.24315	7.64992	6.01511	6.89339	8.08919	6.94374	4.59946	5.27355	5.70956	7.68902	8.46506	9.44757	7.65676	7.23532	7.63909	8.76401	9.09478	8.20263	10.2205	10.2159	11.7971	7.12943	8.73325	5.7361	7.58101	9.21179	8.63477
g10095_i2	7.39239	6.58661	5.88618	7.14817	7.00912	9.11129	6.0465	6.61014	6.31297	6.53114	5.79961	7.24482	7.09656	5.34739	5.7542	8.1235	7.50319	8.37476	8.84465	8.0716	8.72013	6.76854	7.97863	5.35183	6.42021	8.34214	7.55335
g10096_i0	38.2595	41.6306	39.3122	60.0274	53.9437	39.3487	16.6344	20.1314	21.9283	51.7022	51.7766	47.1808	37.1719	38.3883	41.521	32.2435	34.5389	33.2753	43.067	39.0336	45.0685	32.8057	37.8548	33.9856	30.8082	34.9533	36.3669
g10097_i0	4.3136	5.60516	5.18724	2.35426	2.26744	0.351613	0.46477	0.528232	0.594404	0.796286	0.768919	1.20694	8.8288	7.25719	8.57788	0.37801	0.196228	0.566242	1.82472	1.18141	1.18877	3.70824	5.01873	2.91245	13.8876	14.668	15.5025
g10099_i0	27.8615	30.6335	31.3606	36.0086	31.6981	4.6184	8.30031	8.36469	6.01085	46.0299	56.2265	55.4924	62.5509	66.0278	55.577	1.58329	0.998279	1.27668	4.14296	4.96497	4.58674	46.854	42.5108	44.5246	47.2582	49.0327	44.9615
g10099_i1	21.8844	22.3944	22.545	25.0953	25.1606	4.7786	6.30783	7.32651	5.38401	34.3681	42.6802	41.6303	45.8819	47.8378	42.1838	1.12678	0.809374	1.06411	3.13682	2.7766	3.16065	33.4338	29.5254	30.7904	34.1652	35.7387	33.4158
g10099_i2	21.9138	23.8595	23.8258	26.1035	23.8314	3.54484	6.10172	6.93352	4.74702	32.9256	42.9823	42.9338	47.565	50.1145	40.6692	1.1	0.755423	1.05784	3.1278	3.04749	3.59314	35.9007	32.3793	33.6099	35.7741	36.7287	34.2665
g1009_i1	16.434	17.7801	18.8819	24.1431	28.6849	35.0575	25.2009	29.0343	31.9047	21.2307	19.473	19.8164	17.0193	15.1868	16.7324	16.8974	16.64	16.134	14.4241	14.2018	15.1332	20.296	22.0565	21.7713	15.4693	16.7312	16.6153
g1009_i2	12.7839	12.7952	13.3496	17.8614	20.7192	23.5213	18.413	21.1924	21.4083	14.4745	14.9575	13.752	11.5894	10.9021	11.2043	13.0178	11.91	12.0572	11.0751	11.2337	11.0069	14.3681	16.515	16.326	11.4915	12.5333	11.8829
g1009_i3	10.4125	11.0251	11.473	15.8457	18.9163	20.1206	16.5581	18.5445	19.7801	13.1549	12.3759	12.3922	10.2168	9.16343	10.1436	11.2003	9.95247	9.83531	9.02101	9.2773	9.08624	12.4903	13.6433	13.5717	9.12233	10.5877	10.3522
g100_i0	8.8667	7.85049	8.1168	2.34865	2.61251	0.532045	1.04328	1.16232	1.17631	5.62511	6.52804	6.21153	9.90649	9.04803	9.54087	5.42689	4.78887	4.45388	12.4444	14.1683	12.1404	4.80162	4.82741	5.03916	6.99641	6.89459	6.56778
g100_i1	8.86303	7.96868	8.46978	2.32912	2.4252	0.54187	1.06992	1.09737	1.07519	5.71419	6.42029	6.36372	10.215	9.12137	9.42415	5.4099	4.73391	4.37692	12.6353	13.8174	12.1026	5.01077	4.65622	5.00232	7.32971	6.75145	6.58526
g100_i10	7.54163	5.7872	6.3316	2.34852	2.09231	0.23754	0.776736	0.841766	0.884086	3.94447	4.64427	3.91634	7.32573	7.27822	7.01262	5.58739	4.2096	3.96452	11.1816	10.7337	10.6259	4.51466	4.11876	5.24891	8.22647	8.16151	7.93707
g100_i11	8.57549	6.84444	7.30427	2.35044	2.27135	0.238786	0.978476	1.08734	0.920087	4.14057	4.42062	4.54024	8.07512	8.76108	7.93363	6.52581	4.9423	5.14487	12.7779	12.1959	11.7281	6.02508	5.51901	5.49606	11.4684	11.177	10.7692
g100_i2	10.5041	9.83699	9.66384	2.94035	3.14115	0.678543	1.09675	1.46887	1.49093	6.35675	7.09918	6.76017	11.0147	10.9624	9.79319	5.87553	5.69331	5.54783	15.8826	17.0467	16.6799	5.81464	5.3955	5.69292	8.81118	9.17841	8.60763
g100_i3	8.62298	8.88476	7.81947	2.40938	2.92854	0.606929	0.884379	1.18164	1.46844	4.68975	5.49686	5.11922	8.17857	8.82874	7.49452	4.70733	4.04407	4.47116	14.1435	13.9655	14.0812	5.04054	3.79094	3.52216	6.85333	7.669	7.41666
g100_i4	6.94883	6.63405	6.22321	2.16847	2.233	0.445602	0.673784	0.859655	1.04628	3.41795	3.87644	3.79711	6.20768	6.6967	5.78089	3.48594	3.14217	3.55521	10.837	10.6662	10.4395	3.70221	3.14551	3.07046	5.2858	5.65188	5.63476
g100_i5	6.24965	6.448	5.93562	1.91268	2.16054	0.413971	0.751051	0.781143	1.07533	3.50425	3.78463	3.72672	6.45341	6.32735	5.31266	3.52117	3.22211	3.46482	10.3536	11.067	10.5296	4.06259	3.15564	3.20683	6.12711	6.01256	5.85111
g100_i6	7.42961	7.82575	7.00937	2.3032	2.45827	0.483552	0.81655	0.899274	1.17735	4.179	4.48674	4.4048	7.23566	7.51774	6.0977	3.96864	3.65491	3.94186	11.964	11.682	11.984	4.09692	3.46163	3.42628	6.14074	6.21707	6.21048
g100_i7	6.7728	6.89948	6.65245	2.3668	2.37259	0.42942	0.783075	0.842166	1.07803	3.81198	4.21381	4.05867	7.04856	6.86842	5.9765	3.7421	3.2172	3.98496	11.0584	11.3364	11.3833	4.08506	3.01966	3.21045	5.8643	6.22673	5.86848
g10100_i0	28.071	28.0678	28.6411	32.7405	33.8325	23.16	12.7197	17.0303	16.7582	35.6798	32.888	32.2677	32.2677	31.9883	30.2228	30.3999	29.0741	27.7636	29.814	31.6523	30.6549	36.0493	39.5072	41.9429	38.3491	36.7041	34.781
g10101_i0	2.76706	2.57006	2.46785	2.5664	2.33024	0.30713	0.449481	0.549031	0.618167	1.78006	1.71175	1.17469	3.30466	3.73739	3.97361	1.42858	1.51968	1.45993	3.1591	3.18442	3.01515	2.89865	2.48901	2.82528	4.07009	4.26641	4.43421
g10101_i1	4.52781	3.91973	3.36726	4.63065	3.6241	0.722683	1.1331	1.14473	1.0052	2.38241	2.48609	2.45453	5.20813	5.49029	5.26031	2.20586	2.51092	2.11744	4.28334	4.50127	5.70807	5.03085	4.24941	4.28129	6.26212	6.39237	6.9669
g10102_i0	0.19973	0.330275	0.274793	0	0	0	0.041674	0.092119	0.120336	0.033548	0.028767	0.033004	0.032456	0.018618	0	1.44179	0.876886	0.93174	0.336888	0.236423	0.14236	0.361341	0.252731	0.231513	0.032312	0.088289	0.005849
g10102_i1	0.340616	0.635532	0.443744	0	0	0	0.120757	0.214632	0.161058	0.0449	0.088555	0.088345	0.04344	0.014817	0	2.48275	1.75733	1.52409	0.359415	0.315262	0.314669	0.399292	0.158472	0.309858	0.104945	0.065648	0.03769
g10103_i1	531.952	598.023	580.328	126.916	130.475	238.463	174.337	211.627	194.939	160.615	188.363	176.755	642.126	712.006	606.741	456.443	497.901	496.337	211.446	206.762	207.391	67.9901	78.6488	85.8858	680.975	703.115	703.992
g10104_i1	88.5293	91.015	90.0386	195.518	209.92	186.009	137.593	165.574	156.794	158.016	161.952	162.174	114.423	114.071	118.851	42.7782	45.9333	45.8997	112.647	113.202	118.313	81.3934	86.2734	83.9935	53.1879	57.5735	53.0148
g10104_i2	72.0925	76.3839	69.8934	167.574	168.085	136.594	106.956	129.712	127.766	129.556	134.049	128.598	92.1748	89.0386	93.9631	36.8697	36.6579	34.4177	86.312	86.524	90.5426	63.1513	69.0299	65.8202	41.2504	42.6517	41.1911
g10104_i3	72.7713	75.4956	73.9681	163.213	180.572	154.851	112.789	137.843	137.606	139.803	136.646	130.726	93.3154	91.555	97.6007	37.1433	37.4864	36.2093	91.4964	91.252	96.4313	66.8094	70.7945	68.9542	43.0779	45.3748	43.0306
g10104_i4	65.4879	68.076	66.5267	144.173	160.121	139.277	102.755	125.625	124.544	124.19	121.539	119.532	85.0675	82.0704	86.6687	32.6453	33.111	31.6629	82.4624	82.25	86.8278	59.485	63.2611	61.8848	38.6311	40.369	38.0714
g10105_i0	6.39424	6.41601	5.78285	2.92705	3.28151	2.25675	1.80856	2.25841	2.26629	4.29234	4.13268	3.96301	12.3305	11.6595	13.971	0.955829	1.43747	0.96096	2.46133	2.74413	2.04319	5.1523	6.16735	4.69742	8.91327	8.03011	6.42458
g10105_i1	4.85671	5.031	5.84677	2.09313	2.7418	1.8607	1.79641	2.10475	2.17922	3.66027	3.14445	2.94629	8.32833	8.53717	10.243	0.996599	0.938561	1.28784	1.94475	2.05084	1.65542	3.59273	3.79474	3.67191	6.51902	6.36319	5.36991
g10105_i2	5.73118	5.75942	7.19295	3.12106	3.3576	1.84985	1.52257	2.03427	2.19652	4.15221	3.94868	3.23936	10.1	10.1366	11.7908	1.10017	1.04671	1.33363	2.00773	2.3756	1.74325	3.70564	3.95475	4.47464	7.53034	7.43623	6.71275
g10106_i0	5.99944	5.76469	7.83102	7.31556	7.38402	1.74126	2.06272	2.76571	1.97333	8.28975	8.80334	8.36968	7.75439	7.93356	9.41065	4.8577	3.90014	3.84033	11.3527	8.16962	9.43834	11.7501	9.61746	10.1383	10.133	10.6743	12.4906
g10106_i1	7.1714	6.68673	7.81588	9.98695	9.94928	2.87904	2.52467	2.75795	2.55873	9.1744	8.04565	8.80588	7.9558	8.06868	8.49785	6.8945	5.95744	5.28213	10.9597	11.3982	11.8681	12.2818	11.451	12.0592	12.5128	14.0963	12.9293
g10107_i0	1.15271	2.1981	2.98908	0.819696	0.512536	0.63484	1.3058	1.10577	0.775469	0.71417	1.09119	1.39409	0.951978	0.840652	0.917555	0.65729	1.2441	0.811435	2.60471	4.36456	3.05436	4.91211	3.77638	3.75388	3.30435	2.34628	2.47332
g10108_i0	0.368745	0.306978	0.336861	0.233802	0.192552	0.040972	0.0367	0.015768	0.039342	0.576534	0.486084	0.510426	0.229106	0.294642	0.164089	0.219256	0.086487	0.179769	0.743696	0.506929	0.777539	0.38204	0.410367	0.405858	0.387252	0.470814	0.479541
g10108_i1	0.410997	0.232814	0.352037	0.197726	0.221276	0.054645	0.01835	0	0.039342	0.357298	0.385847	0.499968	0.266551	0.36256	0.165086	0.190215	0.161466	0.126705	0.554404	0.431738	0.71654	0.381361	0.370437	0.352593	0.528621	0.416677	0.471562
g10108_i2	0.356792	0.33741	0.490364	0.197709	0.260287	0.030043	0.02016	0.017266	0.043223	0.446632	0.62194	0.418057	0.241694	0.351144	0.284154	0.226264	0.300117	0.211404	0.466125	0.61812	0.887119	0.596366	0.526288	0.663695	0.60203	0.513858	0.523782
g10108_i3	0.371631	0.333042	0.359719	0.187703	0.179747	0.045014	0.04032	0.034589	0.028815	0.435291	0.486983	0.527486	0.305641	0.377371	0.318549	0.214223	0.129346	0.118817	0.50072	0.474278	0.59857	0.486951	0.510802	0.500021	0.569606	0.414775	0.520103
g10108_i4	0.529204	0.30501	0.358081	0.176558	0.133342	0.026802	0.054046	0.015429	0.038625	0.455675	0.461379	0.431316	0.242151	0.352366	0.215259	0.143658	0.119302	0.078128	0.408762	0.52781	0.359201	0.250112	0.336489	0.402279	0.330177	0.370202	0.361034
g10108_i5	0.543504	0.483671	0.474363	0.163348	0.366097	0.042047	0.055566	0.067191	0.046329	0.256497	0.318318	0.293509	0.60378	0.524235	0.555838	0.233942	0.191482	0.150242	0.366864	0.378274	0.510749	0.963467	0.877786	0.853027	0.867092	0.932291	0.847683
g10108_i6	0.710512	0.49308	0.640566	0.21937	0.128638	0.041663	0.018638	0.031979	0.01332	0.607608	0.881119	1.11297	0.261449	0.28819	0.231654	0.226592	0.102368	0.147877	1.07634	1.07361	0.981994	0.363058	0.410641	0.389073	0.540557	0.443295	0.407763
g10108_i7	0.530608	0.49694	0.476395	0.190734	0.317369	0.055894	0.082114	0.051329	0.08604	0.373895	0.39496	0.391398	0.591403	0.593231	0.608665	0.249871	0.151006	0.203287	0.346676	0.36925	0.540797	0.85751	0.798147	0.817419	0.658121	0.864625	0.852639
g10109_i0	12.562	14.6255	15.0072	11.9271	11.8836	12.5918	9.42626	11.2024	11.4014	15.2515	13.4683	14.0338	20.1558	19.2613	20.897	12.0996	10.9464	11.776	9.35071	10.4004	10.7354	9.31413	9.53989	10.6615	14.1837	12.3345	13.2812
g10109_i1	13.7547	15.8329	16.9352	12.7771	14.0656	13.7246	10.8684	13.0706	13.4592	16.2045	14.3834	15.2941	22.5266	20.4572	22.7049	14.0649	11.4604	13.704	10.6851	11.0412	10.5415	10.6872	11.0121	11.3667	14.9651	14.9906	14.0247
g1010_i0	6.46984	5.43775	5.4649	4.39952	4.05811	1.6439	1.34375	1.17933	1.36555	3.1048	2.93418	3.06283	6.58175	6.00719	5.84695	4.26081	4.28788	3.7881	8.41615	8.43842	8.58437	10.8774	8.89426	8.97778	10.9096	10.8487	10.6969
g1010_i1	6.82146	5.90868	5.76979	4.74294	4.31079	1.52878	1.39278	1.22263	1.53026	3.31933	3.14208	3.0952	6.72295	6.45533	6.13547	4.67288	4.43876	4.10951	8.62607	8.9367	9.24739	11.5936	9.35581	9.40657	11.5435	11.4311	11.2782
g1010_i2	4.12041	3.85514	3.64063	2.71588	2.51513	0.770061	0.689904	0.742734	0.842308	2.11204	1.92991	1.80681	3.98121	3.82095	3.82099	3.83477	3.34934	3.22332	5.48632	5.62998	5.42832	6.94354	6.1128	6.1402	6.82611	6.87005	6.89465
g1010_i3	4.59922	3.95072	3.82532	2.81408	2.75387	1.01171	0.923093	0.814599	0.790064	2.17439	2.07035	2.07261	4.61057	4.14234	3.93898	3.32057	3.07832	2.7572	5.83943	5.66632	5.49335	7.1925	5.91995	6.22202	7.35585	7.33377	7.2449
g1010_i4	4.20502	3.67593	3.70005	2.82543	2.79568	0.890477	0.640076	0.852665	0.906904	2.088	2.0994	1.86968	4.20538	3.89235	3.71255	3.45238	2.95006	2.74015	5.77068	5.62055	5.41681	6.85631	5.70076	5.9299	6.86369	7.24315	7.05602
g1010_i5	3.98629	3.69179	3.55708	2.52168	2.57607	0.896975	0.707979	0.702326	0.798588	1.89701	1.89648	1.83041	3.91786	3.5598	3.43897	3.78317	3.24561	3.1541	5.91698	5.46807	5.55121	6.95624	5.74222	5.52659	6.63964	6.46687	6.87126
g1010_i6	4.92096	5.19983	4.24446	3.74202	2.81906	1.19814	0.669259	0.857416	0.98934	3.00236	2.28245	2.26044	4.64072	4.5077	4.75069	4.24945	3.85577	3.44747	7.21401	6.40813	6.9093	8.36987	6.99121	7.33724	8.63855	8.15608	8.2245
g1010_i7	4.30991	4.19189	3.56564	3.13624	2.66875	0.909211	0.647963	0.705723	0.83339	2.30597	2.04315	2.06566	4.2194	3.99189	3.99282	3.75048	3.53184	2.8931	6.00235	5.6841	5.82058	7.68806	6.12773	6.34018	6.96791	7.09296	7.26002
g10110_i0	1.35459	0.985276	0.971838	0.967212	0.753106	0.212974	0.661647	0.269374	0.468711	0.655902	0.370197	0.396046	1.48558	1.14983	1.37491	0.232252	0.282652	0.081266	0.279004	0.628826	0.462797	0.692332	0.451964	0.409184	1.75379	1.39276	1.40501
g10110_i1	1.3576	1.06687	0.971838	0.967212	0.753106	0.307835	0.661647	0.265222	0.467268	0.655902	0.370197	0.395635	1.48558	1.14983	1.37491	0.232251	0.282117	0.081266	0.311957	0.628826	0.400287	0.719228	0.451964	0.409184	1.75379	1.47422	1.74744
g10110_i2	1.26199	1.29266	1.0782	0.796878	0.690136	0.469921	0.34641	0.421724	0.601401	0.583575	0.321668	0.311215	1.39073	1.58214	1.85541	0.153605	0.288293	0.224139	0.530191	0.574587	0.307154	0.683912	0.608379	0.456595	1.72511	1.43266	1.75313
g10112_i2	22.9647	24.422	20.6703	21.4935	21.651	11.9138	7.09016	10.6267	9.7631	14.6991	17.436	14.9635	28.8101	28.2646	29.8708	11.798	11.4876	13.1027	20.1984	19.455	20.9737	16.8121	16.7723	18.2503	21.8711	22.5665	21.5662
g10115_i0	249.327	143.14	302.267	227.982	211.567	312.409	226.688	273.748	309.95	234.488	216.107	223.32	227.558	338.227	343.641	80.1911	89.3528	82.1751	48.5259	44.7935	24.7323	136.521	199.842	266.912	215.125	264.897	221.64
g10115_i1	56.319	68.3224	89.8829	82.4887	84.1864	120.008	52.7096	62.696	118.075	83.0546	83.6189	77.5408	85.0576	96.6211	63.7519	31.4847	20.5701	21.52	11.5998	11.905	6.39019	51.503	70.8425	45.2859	82.6834	69.4472	44.8485
g10115_i2	35.3839	35.28	48.5489	46.1419	49.0974	69.2121	41.5924	41.0015	60.4829	47.462	46.039	43.3266	45.9936	57.5056	49.707	17.6841	15.447	13.6276	6.6707	6.8196	5.71922	28.3703	38.3498	39.2023	44.5576	46.0967	38.0348
g10115_i3	231.014	259.204	257.053	256.801	218.515	305.346	213.645	233.019	222.133	193.162	247.549	218.361	239.29	226.537	176.905	84.5979	16.1192	80.1221	7.04462	7.42388	29.0591	166.961	150.817	79.8231	239.301	225.853	236.536
g10115_i4	291.653	137.985	343.982	283.009	263.713	387.037	273.453	326.516	347.872	289.415	265.333	278.519	280.474	392.896	421.237	98.8595	92.6098	103.792	52.9307	49.9859	30.5493	170.465	238.763	312.25	257.918	317.451	274.091
g10116_i0	114.202	120.831	122.772	185.363	198.372	185.172	95.3376	121.447	106.515	148.438	165.796	170.522	116.573	115.434	110.914	78.6295	87.313	87.9524	116.08	109.399	113.362	81.219	102.714	97.6876	77.8203	75.2342	76.5039
g10116_i1	72.0345	73.3042	76.3732	116.161	123.772	107.944	59.0536	75.3987	66.3448	90.552	101.746	103.838	70.1738	69.4202	65.4323	48.8893	50.7563	53.5941	69.9109	64.2289	67.5222	48.0377	58.5563	58.0383	45.9625	44.0478	47.0164
g10117_i0	11.8006	11.3425	11.8499	12.9808	13.7155	2.27884	3.33666	3.64915	3.66569	14.4825	14.0514	14.304	16.4088	16.9344	16.8325	6.11153	4.92532	6.73727	18.232	17.2429	17.548	21.3415	19.8531	21.1268	19.6833	20.3833	19.6535
g10117_i1	13.2962	13.4069	13.2362	15.1487	16.0751	2.89772	3.77691	4.39623	4.47828	17.5021	16.5464	16.8495	19.3516	18.6691	18.9432	7.58043	5.81069	7.18518	20.9627	19.206	19.56	23.6243	22.7963	23.478	21.7388	22.8387	22.361
g10118_i0	12.8613	12.0468	12.8922	6.72378	7.56999	7.98415	4.02705	4.73104	5.06611	5.48763	5.49474	6.16958	9.51246	9.82087	9.11906	6.70466	7.66808	6.75986	7.77964	6.61483	6.91998	6.76654	7.4052	6.87122	13.3173	12.9287	13.5841
g10118_i1	13.8827	12.988	13.7528	6.48567	7.32773	7.95083	4.36106	5.0444	4.96392	5.42258	5.85191	6.60374	9.74248	11.2987	9.38422	6.80273	7.68998	6.62047	7.39901	7.51892	7.07921	7.92438	8.56505	7.43697	15.3884	14.3425	15.1115
g10118_i3	14.0097	13.2551	12.8448	6.85222	8.27236	8.75724	4.46432	5.23644	5.46115	6.02595	5.87027	6.13148	9.31544	11.1304	9.35641	6.92055	7.92547	6.76269	8.12149	7.51407	7.6272	7.30756	8.17112	7.5163	14.0824	14.321	14.1023
g10120_i0	0.882298	0.831444	0.710043	0.416295	0.784056	0.284206	0.298715	0.121844	0.21196	0.365564	0.30346	0.583465	0.150324	0	0.121366	1.91108	2.1293	1.61784	2.27773	2.42763	2.73274	1.85204	1.30059	1.67466	0.767873	0.905617	0.806631
g10121_i0	0.470312	0.462454	0.530943	0.108649	0.07761	0	0.125573	0.053952	0	0.040864	0	0.002954	0.254795	0.302464	0.182305	0.241709	0.250825	0.285923	0.36561	0.197999	0.360639	0.982428	0.683128	0.326908	0.894167	0.819566	1.10076
g10121_i1	0.470312	0.462454	0.530943	0.108649	0.07761	0	0.125573	0.053952	0	0.040864	0	0.002954	0.254795	0.302464	0.182305	0.334686	0.250825	0.285923	0.36561	0.197999	0.360639	0.982428	0.683128	0.326908	0.894167	0.819566	1.10076
g10122_i0	0.638526	0.460984	0.444156	0.736656	0.567556	0.171198	0.145168	0.10006	0.062414	0.175314	0.309879	0.419286	0.492737	0.667247	0.683118	0.31977	0.118624	0.117866	0.586086	0.559404	0.566064	0.560973	0.405268	0.64942	0.415031	0.465519	0.384867
g10122_i1	0.545188	0.402769	0.480959	0.777211	0.649038	0.080118	0.126429	0.119083	0.071613	0.253676	0.304171	0.362396	0.467944	0.751062	0.701246	0.263427	0.104021	0.163888	0.48538	0.587017	0.618709	0.568143	0.369952	0.459489	0.36931	0.391215	0.346246
g10123_i2	707.563	724.741	695.132	130.977	138.717	212.107	239.106	282.78	294.934	110.547	108.796	111.944	677.121	645.614	681.752	171.35	174.717	173.567	147.285	144.737	151.338	65.8459	68.1562	66.9565	391.321	390.872	383.982
g10124_i0	9.96523	8.60588	9.29932	11.5948	11.4154	7.76626	5.35958	5.87201	5.16304	8.61193	9.53794	8.52935	10.4987	10.6231	10.6224	5.93049	5.5259	6.50897	8.40822	8.72491	8.4213	9.8824	10.5483	10.5651	10.9452	9.8979	9.29942
g10124_i1	5.4608	6.67399	6.73679	7.96394	8.09091	4.83226	3.02002	4.82363	3.4884	4.08476	4.58104	4.64403	7.75173	5.25572	6.63686	3.15955	2.6457	3.53413	5.7477	5.29604	4.50287	5.73425	6.5751	5.22452	6.7373	6.2408	5.34145
g10124_i3	7.27234	6.76308	5.95049	7.7959	6.89542	5.41661	3.38824	2.59922	2.66571	7.5694	8.09518	6.50986	7.50152	7.25068	8.43207	5.82055	5.21804	3.97259	6.5853	6.77041	5.81203	7.04505	7.8651	8.69812	8.11863	7.10299	8.50126
g10125_i0	2.28831	2.34714	2.1465	3.42093	2.3346	0.421997	0.605544	0.868185	0.729526	4.288	3.77674	3.59603	5.1303	5.04824	4.93297	2.11898	1.8934	2.02373	5.77142	5.6845	5.1828	10.3051	9.51933	9.31382	7.36489	6.82988	7.34016
g10125_i1	2.12148	2.10332	2.01708	3.18446	2.06455	0.342285	0.600618	0.796755	0.708119	4.02349	3.39239	3.19904	4.72038	4.64359	4.47726	1.94042	1.81241	1.82404	5.33757	5.18637	4.7988	9.5315	8.78559	8.75497	6.74968	6.30213	6.84434
g10128_i1	205.157	203.38	201.879	58.4804	63.1575	59.0431	72.7845	90.8721	96.4493	83.1837	79.447	81.4441	201.089	209.638	214.762	102.009	95.6474	95.1434	92.0706	83.8805	85.8428	95.4882	100.446	97.3639	257.092	268.874	253.57
g1012_i0	1.77636	2.11016	1.85225	2.14173	2.27917	0.763433	1.37347	1.19833	1.24769	2.32393	1.92743	1.38657	2.05382	2.13508	1.79614	0.967652	0.814371	1.0912	2.07149	2.04632	2.45009	3.10503	2.50803	2.17086	2.30124	2.17905	1.59995
g1012_i1	1.91911	2.19688	1.85225	2.34946	2.31719	0.763721	1.41581	1.12557	1.27734	2.35767	2.01403	1.55142	2.11878	2.17025	1.96238	0.999968	0.814371	1.12645	2.19709	2.27632	2.45082	3.17668	2.60317	2.17086	2.30124	2.24008	1.69799
g1012_i2	1.56699	1.67168	1.68487	1.5688	1.51226	0.596399	0.977715	0.971548	1.0703	1.87593	1.57593	1.36968	1.6248	1.55348	1.48118	0.860734	0.640346	0.796847	1.68722	1.73757	1.89859	2.47428	1.88587	1.70045	1.67019	1.61047	1.47822
g10130_i0	69.3739	73.6295	74.5156	26.2982	25.1816	22.2778	25.1266	34.8534	36.0718	28.6205	24.1956	24.7336	111.916	104.618	117.614	21.3912	21.7966	23.4608	16.9451	13.1451	12.297	14.8698	16.4921	16.7594	30.5172	31.1869	30.3035
g10130_i1	31.8266	29.8848	32.4861	11.7064	12.0343	9.69869	12.2273	15.3171	15.6118	12.3564	10.7509	11.5164	49.8661	45.3164	51.9265	9.62425	9.60396	9.66618	7.26265	5.58467	5.47772	5.92063	6.51432	7.09274	14.8574	13.4168	13.5131
g10131_i0	15.5059	18.3737	16.4032	10.9392	9.71311	10.5014	12.5615	14.8467	17.1215	10.4685	8.89536	9.88685	27.7789	25.0626	25.1591	5.0608	5.43841	6.10136	6.93324	7.26741	6.59236	12.9271	12.6693	13.6952	23.6981	21.4837	21.8407
g10131_i1	26.0696	25.8487	23.1637	15.198	18.4392	21.3549	21.406	27.8552	28.0071	14.708	14.7668	14.4703	41.0253	40.4558	44.129	8.13242	8.17175	7.67067	12.1222	9.95209	11.8102	21.3724	20.9897	23.125	40.0858	37.4497	35.7071
g10134_i2	155.871	161.939	162.74	238.194	247.516	179.633	111.217	132.059	133.321	179.289	176.734	171.489	263.313	249.447	261.004	65.5921	71.9096	68.9717	106.597	108.762	102.824	154.656	184.764	174.238	205.888	208.991	201.464
g10134_i3	136.471	138.238	138.596	172.26	160.723	96.769	74.2306	90.6416	80.6145	124.715	133.935	135.914	151.966	164.362	154.75	41.5938	42.7824	46.8409	79.4001	80.8676	77.6757	102.95	111.78	115.292	132.215	131.927	135.003
g10134_i4	161.856	163.834	167.85	228.971	237.357	159.323	99.667	125.029	118.697	171.751	173.572	175.224	245.698	247.607	250.783	61.7533	63.0139	66.0796	103.61	107.123	103.812	150.624	173.331	168.537	195.304	203.102	199.094
g10134_i5	175.373	180.103	181.198	185.777	193.684	124.237	92.9179	112.938	110.09	162.947	165.737	167.507	191.372	191.909	192.787	55.1915	55.402	57.3415	98.9517	100.84	97.8988	117.376	137.573	131.181	155.963	158.08	156.82
g10134_i6	174.537	180.85	183.167	176.862	171.868	105.219	86.4175	108.906	98.547	156.739	164.465	167.699	167.38	173.531	166.938	51.5509	51.5455	55.6184	99.3742	98.2319	98.7979	110.006	123.606	123.767	139.918	145.466	142.346
g10135_i0	1.29896	1.22464	1.46746	2.96069	3.46661	1.16756	0.703187	0.966923	0.847401	1.61291	2.20843	1.79518	1.81109	1.28777	1.6509	2.45607	2.6302	3.06254	2.68702	2.33252	2.39592	5.69069	4.1302	4.11124	2.93077	2.76898	2.38748
g10136_i0	1.41365	1.02253	1.22431	2.09574	1.43773	0.399927	0.843428	0.765063	0.659326	2.10807	1.96692	1.3873	0.586069	1.09007	0.818195	0.114086	0.232862	0.120156	1.50932	1.64408	1.79002	3.00968	2.517	2.52494	1.86623	1.66973	1.16861
g10136_i1	0.921908	0.853505	0.985424	1.55452	1.02286	0.216847	0.614255	0.552139	0.495394	1.24173	1.51535	1.06413	0.52852	0.722719	0.628496	0.080593	0.180742	0.081297	1.12659	1.27562	1.2253	1.95696	1.77742	1.55246	1.02582	1.09553	0.87721
g10137_i0	3.36518	3.02807	4.26814	1.88198	2.31169	1.18528	1.07871	0.874936	1.09869	0.96498	1.02099	1.50825	2.52298	3.04103	2.1813	0.172353	0	0.467806	1.83177	1.07299	0.821402	2.0023	1.47895	1.67365	1.92207	1.84353	3.14534
g10137_i1	6.21714	6.78028	6.58554	5.28033	4.21792	2.94353	1.66682	1.33657	1.2461	1.65628	2.37497	1.87462	5.01354	4.34593	3.38921	0.381257	0.273219	0.349843	1.63277	1.29614	1.01204	1.80338	2.58964	2.16713	2.28417	2.09753	2.32201
g10137_i2	5.97305	7.00814	5.81044	4.91094	4.95542	2.7864	1.31924	1.16152	1.25364	1.59825	2.18595	2.01456	5.43663	3.64564	3.46614	0.256822	0.199661	0.307012	1.72065	1.36783	1.19802	1.79731	2.36168	1.95745	1.80443	1.87256	1.94738
g10139_i0	0.214132	0.278909	0.086928	0	0	0	0.252573	0.195331	0.206777	1.13481	1.07398	1.30564	0.129825	0.211846	0.037294	0.560391	0.562649	0.250458	1.24187	1.2003	0.968004	0	0	0	1.78923	1.39247	2.125
g1013_i0	2.45551	2.10132	2.21748	3.29697	3.87368	2.8226	1.60617	2.11548	2.11601	2.7232	2.45208	2.80819	2.21025	2.02303	2.32674	2.01088	2.09587	2.49627	3.55374	3.44257	3.85712	3.99854	3.06131	3.71969	4.53502	4.3617	4.27447
g1013_i1	2.26623	1.90442	2.14812	2.99619	3.3041	2.31067	1.53982	1.76961	1.94347	2.65255	2.19162	2.44565	1.96563	1.77262	2.11722	1.92647	1.85651	2.18633	3.30715	3.16437	3.35215	3.5545	2.79666	3.40975	3.90875	3.74172	3.78896
g1013_i2	1.67412	1.71604	1.43085	2.25326	2.69789	1.60791	1.21407	1.41675	1.19636	1.86968	1.74102	1.71716	1.81859	1.38588	1.27604	1.77999	1.20925	1.77502	2.8227	2.68179	3.01418	3.23122	2.52751	2.81535	3.67161	3.17914	3.56242
g1013_i3	2.1064	1.61307	1.57917	2.67668	2.36455	1.8029	1.46702	1.79059	1.41878	2.07697	2.19495	2.13135	2.00128	1.59616	2.05582	1.98451	1.97416	1.81926	2.91744	2.97467	2.94858	3.55202	2.59707	3.38797	4.02006	3.7541	3.58317
g1013_i4	1.69264	1.34441	1.71297	2.44587	2.3466	1.62795	1.23182	1.2348	1.15264	2.20287	1.79312	1.90024	1.63995	1.33294	1.35106	1.71521	1.34454	1.33288	2.74064	2.3332	2.75979	3.11726	2.531	2.36642	3.43362	3.53443	3.3044
g10140_i0	3.78839	3.81636	3.34778	8.00095	8.22823	2.47673	1.83275	2.43027	2.15633	6.9703	7.22338	7.70118	4.41401	4.64656	4.26454	7.19622	7.06299	6.71092	9.03819	9.14415	8.72854	8.21374	8.24115	8.18921	4.68496	4.71836	4.73459
g10140_i1	3.68012	3.65359	3.16304	7.99641	8.38671	2.46399	1.82533	2.26151	2.04372	7.03791	7.06887	7.73881	4.38187	4.5526	4.21016	7.22324	7.17848	6.58533	9.04862	9.09426	8.72478	7.93402	8.35849	8.19121	4.64712	4.58044	4.66052
g10140_i2	3.72224	3.81825	3.28979	8.07268	8.17676	2.55979	1.72809	2.25489	2.16404	7.32129	7.32265	7.73605	4.40037	4.64228	4.34091	7.48072	7.37791	6.79508	9.40445	9.39927	9.07538	8.16237	8.63771	8.53974	4.71385	4.6783	4.80979
g10140_i3	4.66325	4.11147	4.21949	8.89	9.06296	1.69225	1.51564	1.92986	1.52709	8.69391	7.46577	8.55313	4.79097	5.30266	5.45427	8.40923	7.30872	6.19858	10.6547	9.7257	9.73889	10.7137	10.2498	10.1123	5.79338	5.07341	4.95187
g10140_i4	3.68172	3.54632	3.28591	7.41888	8.3987	1.53987	1.31279	1.55315	1.73052	6.76395	6.35866	6.86355	4.47476	5.07549	4.34429	7.36755	7.46131	6.60556	8.91168	8.63542	8.68041	8.67754	8.5337	8.71674	4.70642	4.23469	3.73862
g10141_i1	18.057	18.0581	17.4921	22.539	20.9643	1.90691	2.73255	4.61787	3.31296	26.4988	23.97	21.326	25.502	24.8055	20.8369	6.6541	6.05274	5.88348	28.2127	33.2555	31.2789	34.1965	32.8611	32.0978	45.023	41.061	45.4123
g10142_i0	2.96509	1.60338	1.81591	1.27486	1.15885	0.439409	0.148921	0.084884	0.108556	0.867955	0.912536	0.557325	0.56262	0.315532	0.736702	2.1583	1.83784	1.02118	3.14743	3.61408	2.47267	1.74498	2.20648	2.99129	0.681289	1.43745	1.3878
g10143_i0	3.70934	2.83937	3.10087	10.5215	10.8722	1.46056	0.585228	0.660494	0.697003	1.98693	2.40965	2.72559	6.0014	5.9376	7.24881	3.4476	3.1261	2.37169	2.62835	3.05261	3.15834	1.87145	1.92679	1.5776	3.05052	3.00294	2.36378
g10143_i1	1.7341	1.50127	1.60633	4.51047	4.31624	0.498347	0.406757	0.335475	0.331945	1.2317	1.44891	2.20002	2.59869	2.95052	3.218	1.71182	1.44708	1.12056	2.33713	2.13567	1.90341	1.36868	1.49145	1.3981	1.8112	1.79604	1.85269
g10144_i1	17.3498	17.0291	17.091	21.7179	20.6413	4.14284	2.61474	3.84849	3.45757	19.886	20.5918	20.8565	21.5528	22.4021	22.0932	6.19911	5.92592	5.83566	21.0214	21.5744	22.1657	22.046	20.0063	21.0379	24.3737	23.7748	21.5207
g10144_i2	10.8174	10.6418	10.0887	13.1425	12.5913	2.20892	1.63252	2.35225	2.08066	12.9165	13.0497	12.7322	12.7111	13.7531	13.5048	3.91951	3.42071	3.42125	12.7968	12.728	13.8959	13.8722	12.2459	12.9475	14.4268	14.5395	13.9047
g10144_i4	5.80928	5.72505	6.1765	5.99145	6.8794	0.78764	0.821311	1.40254	0.750186	8.59815	7.7314	7.44568	8.1126	8.52384	8.55002	2.2853	1.34196	1.47968	8.15871	7.28946	7.72829	8.36683	8.47567	8.30433	9.05449	7.71832	9.3341
g10145_i0	30.3316	30.63	29.2656	137.922	138.418	247.533	117.741	146.025	137.456	108.638	113.869	115.349	47.275	45.7	45.59	193.704	204.454	210.563	142.889	140.334	143.657	8.3488	8.59311	8.65572	66.7437	69.718	70.2542
g10145_i1	36.4252	37.0038	34.7817	179.942	175.325	306.306	139.687	167.73	171.912	149.22	147.26	144.225	55.9483	55.8294	55.953	234.862	244.884	242.091	173.334	167.241	172.234	9.5795	10.2754	10.6334	79.8822	83.9534	79.4272
g10145_i2	26.6002	25.8627	25.3793	113.299	118.385	210.585	100.578	122.6	120.64	94.8586	97.1205	95.4888	39.3205	38.3136	38.6706	162.791	165.447	168.875	116.819	113.88	115.57	6.69522	7.18817	6.81025	53.7067	56.2046	57.4925
g10145_i3	24.1994	23.1663	22.9976	102.25	107.904	189.012	91.4426	110.533	109.708	85.2124	86.8161	84.9529	34.8785	34.2986	34.5667	148.07	149.593	152.594	104.943	102.669	104.151	6.14138	6.47438	6.27018	48.3261	50.4004	52.197
g10146_i0	19.0741	18.9514	20.2046	23.1935	24.7332	11.4908	8.59418	9.51184	10.0611	17.9897	17.9655	16.843	14.8177	14.3208	14.7399	19.9014	19.352	19.5729	28.6697	30.1939	29.0326	29.1929	28.9408	26.6805	24.6751	24.0303	25.2387
g10146_i1	15.0871	15.3937	16.8145	19.3318	21.3819	10.1506	6.50712	8.79062	8.28955	14.815	15.2058	14.1956	12.5921	11.8063	13.551	17.0172	15.8988	15.5275	23.6373	24.4388	23.5558	25.7149	25.2774	23.4645	19.5956	19.0972	20.4951
g10146_i4	8.81026	8.52111	9.06894	11.1515	11.6324	4.98171	3.82137	4.70416	4.63726	8.32624	8.14514	7.979	6.89808	6.67286	7.23976	10.015	9.59249	9.71871	12.305	13.4892	13.07	15.198	13.8618	13.0167	11.0714	10.6417	11.1672
g10146_i5	8.85321	8.77165	9.12177	10.7017	10.8382	5.0199	3.79452	4.81345	4.6387	8.29598	8.23732	8.21041	6.7056	6.52056	7.07874	10.0685	9.57394	9.90315	12.4718	14.1472	13.3313	14.3687	12.9939	12.6164	10.6837	10.0805	10.7585
g10146_i7	6.98815	6.84976	7.21377	8.96924	8.18447	3.46402	2.84848	3.16729	3.7516	6.52665	6.20967	6.44786	5.77753	5.93959	5.74171	8.50953	7.52579	7.70352	11.2385	13.1226	11.3721	12.9402	11.1127	11.5287	8.74607	9.09033	9.82568
g10147_i0	6.85136	7.20374	7.16672	5.72452	6.17635	6.06524	3.16091	3.96226	4.308	5.8111	6.46532	6.03638	6.71031	7.11872	6.31781	7.43852	7.17011	7.03003	6.83724	6.62875	7.47214	7.35282	7.40656	7.9335	8.46691	8.36288	8.12678
g10147_i1	6.66512	7.67457	6.96924	5.71053	6.61257	5.55534	3.7861	3.82324	4.12391	5.48984	6.26801	5.93401	6.80577	6.51221	6.72637	6.34773	7.36317	6.97325	6.97532	6.38637	7.6055	7.84596	7.5624	8.59481	8.38212	8.67461	8.33997
g10147_i2	5.44677	5.36779	5.66789	4.61663	5.09852	4.51558	2.58052	3.03334	3.23047	4.44533	5.16003	4.71363	5.52134	5.6537	5.4789	5.70272	5.84687	5.37811	5.55264	5.1232	5.82805	5.82631	5.31953	5.80297	6.43834	6.4959	6.05233
g10147_i3	5.10404	5.15666	5.62472	4.45249	5.03012	4.35397	2.42952	3.04353	3.14907	4.49751	4.92474	4.48176	5.27808	5.47113	5.09322	5.51311	5.56988	5.24875	5.13134	4.78403	5.35511	5.73777	4.94634	5.62127	6.31992	6.06094	5.98935
g10147_i4	5.10225	5.30096	5.63716	4.29355	4.89942	4.50507	2.58971	3.10811	3.16356	4.33713	5.01637	4.59222	5.23329	5.6565	5.05826	5.55405	5.66861	5.27612	5.38879	5.14047	5.55904	5.8536	5.33876	5.99449	6.13081	6.32363	5.86088
g10147_i5	7.57062	8.79882	8.38144	6.24521	7.42761	6.27515	3.98786	4.44937	4.46926	5.80127	7.06585	6.91079	7.74474	8.1977	7.20436	7.94467	8.4492	7.62353	7.94478	7.22231	8.18145	8.62396	8.74811	9.21032	10.6559	9.07516	9.00434
g10148_i0	4.16409	4.33721	6.24109	4.11537	4.08966	0.865582	0.727459	0.877294	0.748797	3.46552	3.42576	3.50217	3.90923	3.41637	3.54895	1.47009	1.43357	1.23542	5.11812	5.56203	4.74117	6.74458	7.41824	6.99979	7.40751	5.99058	6.97405
g10148_i1	3.10752	2.47837	3.69311	2.98728	2.88925	0.591506	0.564473	0.882208	0.671984	2.43069	1.94202	2.48277	3.29105	2.56964	2.90072	1.36984	0.879021	1.05316	3.48366	4.04738	3.17789	5.49012	5.20124	5.37663	4.63721	4.77726	4.64139
g10148_i2	2.36143	2.0424	2.26578	1.90459	1.98581	0.397066	0.388678	0.49356	0.395643	1.64127	1.08775	1.38862	2.33682	1.58463	1.62184	1.00162	0.447991	0.41149	3.01212	2.80078	2.07763	3.74539	3.45812	3.36348	2.87839	2.82988	2.75497
g10148_i4	4.31214	3.18751	4.73257	4.27084	3.8801	1.07254	0.72236	1.2849	0.966558	3.16997	3.37477	3.83699	4.36275	3.67151	3.93216	1.4507	1.761	1.62828	4.60917	5.02384	4.37716	7.45279	8.24022	6.88556	5.70522	6.29384	6.42896
g1014_i0	1.60501	1.23535	1.46433	0.471594	0.479488	0.076924	0.165029	0.145198	0.146101	0.651971	0.808915	0.63185	1.10059	0.911024	0.922272	0.702774	0.727995	0.55103	1.74529	1.68972	1.73524	4.66193	3.33769	3.2157	2.40383	2.59356	2.4795
g1014_i1	1.65238	1.31697	1.32477	0.408841	0.487817	0.117523	0.135522	0.169298	0.125169	0.63352	0.630626	0.551394	1.03234	0.958039	0.798442	0.651023	0.764921	0.581706	1.67004	1.79537	1.64886	4.35187	3.28755	3.02365	2.45336	2.61523	2.25079
g1014_i10	3.14447	2.41391	2.49526	0	0	0	0.38877	0.471015	0.286546	1.71931	1.5158	1.84519	2.9407	2.04732	2.90902	0.798657	0.718851	0.821348	3.91398	3.87115	3.73313	11.1068	8.04639	6.90282	6.5487	6.8113	7.25839
g1014_i11	2.8577	1.8156	2.18859	0.032314	0	0	0.246082	0.295964	0.315248	0.989663	1.03704	1.57825	1.73626	1.66589	1.92744	0.566816	0.528547	0.693099	3.15028	2.9037	3.10149	8.26845	5.85553	4.71086	5.13111	5.43464	5.21553
g1014_i2	1.73861	1.38785	1.44761	0.427009	0.469094	0.111672	0.177884	0.127688	0.18805	0.609247	0.738829	0.554658	1.07078	0.943248	0.783614	0.567037	0.643874	0.619094	1.76152	1.78304	1.67415	4.78066	3.40173	3.06614	2.5149	2.63011	2.53765
g1014_i3	1.77878	1.3862	1.3362	0.456647	0.44942	0.136135	0.166746	0.13955	0.123116	0.662798	0.707508	0.597892	1.04836	0.85449	0.79426	0.559455	0.731438	0.585712	1.76445	1.7354	1.68184	4.56224	3.21638	3.28008	2.46461	2.50925	2.41768
g1014_i4	1.54625	1.29459	1.25079	0.357414	0.299405	0.10506	0.145419	0.170961	0.166144	0.648915	0.649493	0.520328	1.03293	0.917899	0.85313	0.652491	0.715101	0.550026	1.54901	1.80042	1.57528	4.53466	3.06265	3.04897	2.44809	2.63814	2.38857
g1014_i5	1.66959	1.34479	1.29621	0.403499	0.444698	0.127046	0.16156	0.122698	0.181473	0.632996	0.682976	0.553427	0.99357	1.04632	0.849271	0.613716	0.660112	0.576257	1.6899	1.72084	1.61412	4.48564	3.15434	3.28141	2.59284	2.57104	2.35234
g1014_i6	2.27843	1.55332	1.86779	0.769656	0.553591	0.058923	0.182184	0.080991	0.126563	0.729342	0.793688	0.80882	1.19616	1.08207	0.998328	0.763936	0.938131	0.917577	2.18251	2.0033	1.93895	5.28105	3.88152	3.75575	2.99756	3.0086	2.68918
g1014_i7	1.66125	1.40429	1.36589	0.441167	0.43109	0.095972	0.105942	0.104058	0.166719	0.601913	0.707068	0.469507	1.00692	0.89819	0.841211	0.611258	0.699997	0.688937	1.75581	1.69836	1.70208	4.4518	3.05338	3.12473	2.49098	2.51187	2.29309
g1014_i9	4.431	3.28299	3.12655	0	0	0	0.529096	0.234753	0.32093	1.82267	1.56032	1.95839	2.99565	3.25917	3.03436	1.26236	1.16543	1.18503	5.64308	4.6991	5.23747	13.1962	8.96014	9.30767	7.99341	9.47917	7.9434
g10150_i0	3.18701	3.12343	3.24435	2.94652	2.95901	1.75106	1.08598	2.08717	1.50682	2.83833	2.60137	2.96591	2.67485	3.67198	2.92814	2.84929	3.12104	2.39062	3.294	2.79215	3.2114	2.33505	2.11378	2.33815	2.5011	2.09326	2.34239
g10151_i0	3.49264	3.119	3.26383	2.14866	2.20914	0.236855	0.434255	0.449159	0.681002	3.2993	2.4554	2.11862	3.19302	3.87161	3.18385	1.01181	0.825365	0.661298	3.28986	3.12697	2.44855	3.64506	4.06059	3.37256	4.14776	4.08772	4.34409
g10152_i0	0.804482	0.659422	0.637471	0.644653	0.612698	0.214338	0.089913	0.135362	0.160985	0.681346	0.722263	0.76439	0.625397	0.799374	0.644037	0.488526	0.492931	0.439045	0.900653	0.830531	0.938889	1.10391	0.822484	0.885138	0.903929	0.900283	1.00146
g10152_i1	0.808641	0.655853	0.770604	0.781382	0.623904	0.221576	0.094813	0.166874	0.186682	0.665329	0.700481	0.764862	0.60653	0.657747	0.729949	0.517314	0.424626	0.433938	1.07072	0.919289	1.17285	0.942617	0.766004	0.863478	0.854311	0.911984	0.846398
g10153_i0	0.383947	0.371423	0.299377	5.28177	5.40811	0.929224	0.946894	0.988371	0.840301	2.24726	2.06822	1.98061	0.761918	0.606908	0.625116	0.408255	0.253564	0.302762	1.51685	1.4253	1.47137	3.33709	2.79928	2.92584	0.719941	0.790076	0.778923
g10153_i1	0.225465	0.14885	0.200607	2.83454	2.98517	0.392759	0.280107	0.613798	0.407065	1.33941	1.39084	1.21807	0.393878	0.299796	0.327826	0.192819	0.203419	0.17455	0.961003	1.16517	0.979835	1.61823	1.44501	1.48145	0.342653	0.263681	0.372186
g10153_i10	0.326104	0.241511	0.211077	4.62126	3.53839	0.514761	0.503697	0.538234	0.547333	1.7213	1.79047	1.42212	0.535947	0.664219	0.463653	0.24413	0.22802	0.27482	1.15698	1.06988	1.19344	2.19085	1.59769	2.15242	0.862027	0.56594	0.581138
g10153_i11	0.202614	0.236221	0.232385	3.92233	3.78416	0.484545	0.533182	0.725181	0.607744	1.5365	1.31476	1.34813	0.504037	0.418492	0.380381	0.324698	0.202523	0.138848	0.864137	0.966031	1.0604	2.00578	1.53115	2.01479	0.43417	0.377605	0.510595
g10153_i2	0.643027	0.304743	0.702282	3.66642	4.112	0.391297	0.310957	0.389624	0.567809	2.4715	2.29603	2.19969	0.512055	0.528068	0.278257	0.250242	0.401081	0.419231	1.82008	2.41865	1.76118	2.74374	3.13742	2.88694	0.7217	0.835988	0.611211
g10153_i3	0.379104	0.501382	0.403405	6.357	6.04279	1.03896	1.02794	1.05722	1.06456	2.97347	2.72549	2.69094	0.852308	0.63613	0.689138	0.390012	0.278449	0.358524	1.8926	1.96816	1.97743	3.63454	2.97954	3.23788	0.899983	0.790543	0.924414
g10153_i4	0.434252	0.346931	0.350618	5.17661	5.09713	0.930934	0.878798	0.881967	0.892112	2.29087	2.15886	1.86166	0.736763	0.654683	0.652227	0.385007	0.228059	0.3789	1.55529	1.65605	1.5252	2.90827	2.85033	2.95438	0.716772	0.688149	0.750099
g10153_i5	0.35109	0.277876	0.386904	5.89369	4.891	0.907586	0.798308	1.01668	0.683157	2.3937	2.19073	2.24198	0.692703	0.527673	0.57023	0.326938	0.295456	0.347893	1.48412	1.88689	1.61303	3.18044	3.00896	2.78781	0.788613	0.633543	0.763369
g10153_i6	0.290314	0.294703	0.33472	5.25436	5.28938	0.976918	0.830438	1.07628	0.7657	2.4391	2.08993	2.24535	0.759758	0.579858	0.624453	0.350011	0.287055	0.263974	1.65203	1.45702	1.60657	3.23821	2.94435	3.10847	0.765114	0.663582	0.775835
g10153_i7	0.106377	0.215694	0.131359	3.43987	2.70514	0.352415	0.371258	0.715692	0.52496	1.33068	1.32311	1.59871	0.568012	0.399668	0.366171	0.212649	0.149333	0.117246	1.01413	1.03671	0.837444	1.47142	2.03046	1.84228	0.343493	0.306241	0.363702
g10153_i8	0.179855	0.254584	0.188969	4.71859	3.56044	0.573215	0.473233	0.907091	0.716025	2.03065	1.87124	1.97663	0.612733	0.655595	0.404099	0.211374	0.221264	0.279376	1.37837	1.40135	1.01756	2.40406	3.97829	2.25041	0.928391	0.49061	0.588321
g10153_i9	0.311847	0.26367	0.311432	7.55298	8.39508	1.73619	0.653472	0.796225	0.61152	1.73276	1.5787	1.33364	0.684978	0.500263	0.564949	0.306936	0.246143	0.229909	1.14745	1.1762	1.22534	2.53645	2.22287	2.58004	0.648736	0.608383	0.818903
g10154_i1	12.8352	13.9159	13.9101	30.6568	30.673	11.9702	7.33989	8.39375	8.11113	17.9505	17.1489	16.586	12.3087	14.0224	12.5398	12.2068	11.1983	12.1719	24.1649	23.9226	25.692	28.922	28.2741	31.1885	21.5171	22.4333	22.1056
g10154_i2	18.2079	18.1647	16.6704	48.4344	45.1942	16.0345	10.4704	12.1169	12.5741	26.8809	25.2915	26.448	16.976	19.0154	18.481	19.5758	16.8056	20.1248	35.1445	34.4813	35.9568	40.6405	42.7456	44.6699	28.8488	30.2768	32.0267
g10155_i0	0.47792	0.725699	0.68757	0.520358	0.496641	0.409574	0.31948	0.369025	0.434754	0.372964	0.489432	0.184683	0.575401	0.708221	0.495826	22.3513	20.7378	20.9423	0.508279	0.455099	0.363418	3.38494	3.72837	3.19414	0.737267	0.666704	0.735974
g10155_i1	0.408215	0.606028	0.589179	0.355507	0.340386	0.284014	0.23431	0.37559	0.384861	0.336482	0.388145	0.230022	0.430985	0.440818	0.534373	19.3366	18.2549	18.2847	0.411212	0.369137	0.335774	2.94135	3.13515	2.59417	0.502773	0.471129	0.556598
g10155_i2	0.418119	1.00913	0.737879	0.348089	0.337831	0.405908	0.45397	0.27369	0.224985	0.36818	0.421921	0.156607	0.479747	0.683755	0.492486	22.5398	20.1843	19.8652	0.583817	0.408321	0.295915	2.98962	4.15709	3.34461	0.704201	0.730729	0.350314
g10155_i3	0.324959	0.243841	0.31269	0.059342	0.16687	0.064366	0.163285	0.252208	0.264715	0.191359	0.083342	0.183584	0.176071	0.245825	0.418121	13.8594	12.6203	12.9797	0.304785	0.270223	0.309098	1.98907	1.43317	1.46232	0.15524	0.28065	0.295451
g10155_i4	0.195245	0.345576	0.883766	0.10014	0.045888	0.057504	0.143374	0.130864	0.25616	0.164011	0	0.161353	0.191336	0.230324	0.176444	11.4707	10.3999	10.5237	0.216963	0.11979	0.26629	1.37703	1.22247	1.397	0.222475	0.294869	0.151571
g10156_i6	1.59701	1.72618	2.34697	1.91447	1.3306	1.85116	3.46548	4.08431	4.42459	5.34948	3.0859	3.11707	2.02885	1.84607	2.31811	3.7221	3.72282	3.20156	3.01835	2.7005	3.07879	9.45169	12.2824	10.7913	6.47009	6.37237	6.84596
g10156_i7	4.06546	4.09585	4.53213	12.7851	10.5873	8.37476	3.58498	6.05681	4.80481	2.34921	1.54636	1.41626	7.20162	8.14436	6.55082	5.12912	4.95844	4.426	1.34101	1.67316	1.52301	2.41077	3.17668	3.20529	5.15676	4.72993	4.84606
g10158_i0	1.05973	1.06728	0.958973	0.106636	0.156524	0.064945	0.183453	0.200149	0.175316	1.81661	1.30646	1.81535	2.25819	2.57903	2.19006	0.378574	0.410974	0.613115	0.527281	0.530302	0.792563	1.13634	1.27088	0.946414	0.996961	0.787524	0.804435
g10158_i1	1.01152	0.870158	0.833972	0.217631	0.173753	0.102992	0.204049	0.288998	0.331692	1.67227	1.27107	1.52476	2.18342	2.1339	1.86596	0.320187	0.326147	0.484769	0.455826	0.56131	0.689297	1.01438	0.992591	0.90285	0.901587	0.741779	0.821381
g10158_i2	1.00763	1.01774	0.77629	0.230815	0.222034	0.122493	0.307328	0.330385	0.311176	1.6341	1.39585	1.47616	2.16082	2.07759	1.97605	0.355911	0.357094	0.505795	0.568473	0.661709	0.677545	1.13915	0.954532	0.924322	0.921095	0.699281	0.855137
g1015_i0	10.5299	9.1061	10.1535	8.49591	7.85616	1.54554	2.22698	2.12515	2.23428	9.80812	10.2814	10.2653	9.61561	9.47945	9.49446	9.97536	8.7505	8.68096	12.8757	12.9045	13.0126	13.4242	12.0704	11.823	11.3921	11.5139	11.8122
g1015_i1	10.1999	8.82587	9.99658	8.20573	7.66054	1.4674	2.18877	2.07757	2.14111	9.65439	9.99045	9.9397	9.2968	9.19537	9.28301	9.87701	8.49291	8.39122	12.577	12.4021	12.5838	13.0579	11.5844	11.4341	11.2275	11.2068	11.4892
g10160_i0	0.737348	0.795956	0.638804	0.469527	0.501191	0.031481	0	0.117611	0.132688	0.126624	0	0	0	0	0	1.33139	1.52305	0.688635	0.381561	0.138553	0.08859	0.283259	0.249401	0.124929	0	0	0
g10161_i1	105.025	113.852	111.903	50.1475	46.1413	91.698	55.1221	67.6728	69.118	55.0062	49.8743	52.0541	62.428	62.5101	64.4267	72.7285	75.1504	79.4839	75.3677	73.8357	70.7745	50.3654	64.3768	61.0196	84.4997	88.5638	88.5533
g10162_i1	19.2679	18.7112	18.9838	11.1021	12.7417	26.8735	24.0678	30.197	31.7588	19.597	17.3972	17.511	16.2812	17.1616	17.2085	12.8154	12.107	12.6298	15.1109	14.4592	14.3111	8.61013	9.69081	10.5512	11.925	12.424	12.2854
g10162_i2	20.3817	19.9807	20.9367	12.1729	13.9731	29.4011	26.773	32.3973	34.5264	21.4153	19.8216	19.1838	17.6962	17.8912	17.9284	14.0721	13.1087	14.0631	15.9386	15.1738	14.9533	8.87765	10.7446	10.9598	12.7259	13.2067	13.2326
g10164_i1	14.5934	16.6424	16.9189	15.5935	17.598	11.1401	4.98089	7.57347	7.16858	11.7362	13.4703	13.1729	12.6353	13.1536	14.0222	8.29251	10.5232	10.0616	14.6788	15.9973	15.4692	14.0763	15.1643	15.3973	16.5633	17.3257	17.8615
g10164_i2	13.2845	14.9636	15.7005	14.3452	16.4533	9.79778	4.56587	6.78801	6.58341	10.8262	12.5165	11.6999	11.1185	12.452	12.9987	7.27749	9.52074	8.84185	13.2236	14.3024	13.9289	13.0931	13.6991	13.653	15.2787	16.0697	16.6514
g10165_i0	0.83511	0.690095	0.687588	0.900103	0.853993	0.358778	0.321952	0.292186	0.24195	0.766273	0.912307	0.662363	0.643315	0.781613	0.766749	0.427636	0.407569	0.518329	1.04549	0.894949	0.959592	1.52164	1.2957	1.52127	1.13645	1.21473	1.53137
g10165_i1	1.03622	1.0344	0.843935	1.22747	1.15785	0.530051	0.433286	0.380138	0.298099	0.799596	1.0799	0.868402	0.903298	0.926469	0.932036	0.550104	0.5478	0.670309	1.38397	1.05447	1.20908	2.11404	1.80751	2.19877	1.32973	1.54607	1.95839
g10165_i2	1.07204	0.774816	0.798426	1.18862	1.33219	0.396767	0.249718	0.259272	0.232632	1.00174	1.14255	0.796462	0.898508	1.10353	0.999983	0.444329	0.449307	0.644039	1.33687	1.28008	1.49911	1.88007	1.6497	1.9809	1.45277	1.46402	1.5175
g10165_i3	1.4897	1.6818	1.41808	1.55626	1.43658	0.729534	0.589146	0.590175	0.379507	1.31112	1.79332	1.37903	1.24872	1.43112	1.4329	0.728443	0.888734	1.01928	2.14712	1.56581	2.1068	3.62728	2.60869	3.01678	2.45545	2.36401	3.04759
g10165_i5	1.0719	1.2541	0.879388	1.40479	0.779694	0.535789	0.618512	0.146063	0.550148	0.792749	1.42252	0.53918	0.742601	1.58096	0.950126	0.394684	0.405312	0.519926	1.54513	1.9403	1.7523	2.42024	2.71259	2.62591	1.65963	1.87046	2.16965
g10165_i6	1.10255	1.26921	1.00849	1.39343	0.84322	0.475052	0.681253	0.210858	0.548558	0.760124	1.50462	0.646284	0.855132	1.46088	0.968438	0.432287	0.490505	0.519926	1.57055	1.92102	1.799	2.50426	2.5121	2.68897	1.6569	2.03223	2.32833
g10165_i7	1.67932	1.77817	1.46673	2.1822	1.61961	0.426828	0.795908	0.524859	0.518427	2.42858	2.01754	1.44923	2.41643	1.9063	1.8196	0.743458	0.895419	0.827975	2.82529	3.11343	2.46595	3.43237	3.90149	3.60636	3.16451	3.43042	2.7368
g10166_i4	74.4281	85.3319	80.9906	505.076	448.811	218.981	124.779	153.673	151.553	757.219	731.653	720.126	121.985	131.271	135.168	86.7874	82.8995	86.7934	148.634	150.521	152.991	595.329	682.467	705.263	178.494	178.68	173.999
g10166_i9	48.1921	45.5743	46.6706	41.0058	40.8354	19.6606	10.1645	19.9906	15.5329	62.8227	59.4605	54.0304	47.782	46.0532	46.2612	50.7303	49.291	51.9074	73.517	71.1936	74.6056	49.4754	55.7599	70.6789	75.8112	78.9089	78.3927
g10167_i0	18.666	20.8327	19.384	16.4885	17.2523	6.04177	4.18586	6.71783	5.71643	20.2142	16.564	17.1949	17.4528	18.0736	16.4559	10.9357	11.2022	12.2472	17.7305	18.4091	17.3932	12.7517	13.3241	15.2644	13.9427	13.135	13.3517
g10167_i1	19.7959	21.7553	21.9888	19.4565	18.372	6.74291	4.67573	5.90797	5.88677	21.8986	19.7088	22.1312	20.5123	19.9022	16.8615	14.3803	13.6644	13.7687	19.9066	19.5101	19.6977	15.6531	15.1635	16.3945	15.0191	15.0119	14.2284
g10168_i0	4.00977	3.427	3.415	3.57574	3.31724	0.746619	1.04111	1.6042	1.37285	2.57596	2.42496	2.39925	3.68842	4.0209	3.60615	0.835852	0.789698	0.802263	2.44806	2.07718	2.03333	2.65079	2.66212	2.66113	3.25537	3.92258	3.52617
g10168_i1	4.54377	3.68707	3.91432	4.01706	3.81896	0.850167	1.15409	1.75011	1.51143	2.78984	3.05117	2.693	4.094	4.43117	4.34149	1.02143	0.892104	0.879489	2.81461	2.14245	2.20956	3.26821	3.25345	2.94613	3.8032	4.61276	4.33026
g10168_i2	2.95449	2.38731	2.36761	2.54491	2.33484	0.576745	0.859548	1.14822	0.994302	1.72404	1.72435	1.57807	2.54568	2.67654	2.45558	0.679969	0.591181	0.586175	1.7006	1.36593	1.35738	1.95549	1.9234	1.80519	2.33886	2.72579	2.49529
g10169_i0	1.4016	1.66374	1.53432	2.45272	2.1599	0.61432	0.390806	0.406828	0.338352	2.0651	2.12989	1.90775	2.78531	3.25188	2.59767	1.72253	1.4053	2.02404	1.45128	1.39069	1.33698	1.60888	0.932725	1.36184	3.28079	3.29534	2.98831
g10169_i1	1.19654	1.58109	1.34314	1.98635	1.94932	0.52732	0.357983	0.282246	0.390585	1.87487	1.91332	1.78071	2.33568	2.88237	2.14874	1.6579	1.34797	1.83683	1.28285	1.31726	1.27685	1.48664	0.857433	1.31994	2.91689	2.77605	2.72516
g1016_i0	1.35572	1.35252	1.47318	1.32574	1.24229	0.546143	0.21157	0.32996	0.384201	0.628886	0.566338	0.688961	0.910103	0.851618	0.768867	0.653699	0.522681	0.47256	1.05782	1.22544	1.02413	0.879959	0.819536	0.802787	0.822881	0.764743	0.825142
g1016_i1	16.0862	15.1677	15.4047	8.7968	9.14263	6.2136	12.5318	13.932	14.2918	39.6415	37.9091	36.1737	10.1451	9.80232	10.0864	105.408	97.6483	96.5701	79.7606	79.9404	79.4812	30.9204	29.1027	27.9528	7.08289	6.87475	6.40518
g1016_i2	1.49324	1.43677	1.5669	1.42677	1.33849	0.603031	0.236143	0.372275	0.413038	0.703804	0.620774	0.786841	0.989	0.927625	0.87598	0.697824	0.545396	0.515257	1.17761	1.38174	1.15149	1.00551	0.983213	0.927217	0.867052	0.822489	0.888893
g1016_i3	1.86256	1.5732	1.65161	1.43981	1.1864	0.489143	0.301311	0.359024	0.355615	0.841292	0.660615	0.716454	1.07264	0.824331	0.886157	0.648904	0.478862	0.47819	1.12246	1.27664	1.20321	1.02596	0.846606	0.803138	1.03232	0.897517	1.06994
g10170_i0	1.08991	1.42821	1.07229	0.846945	0.749169	0.326503	0.068734	0.053374	0.058173	3.86914	4.76847	4.60833	0.018686	0.015483	0.001678	0.200595	0.178252	0.257263	4.47934	4.53231	4.90418	0	0	0	0.513857	0.478787	0.365336
g10170_i1	1.0593	1.53123	1.00324	0.533056	0.563018	0.251003	0.076789	0.059629	0.06499	2.90069	3.76635	3.63014	0.020876	0.017297	0.001875	0.16804	0.167799	0.243828	4.46765	3.99057	4.54147	0	0	0	0.440886	0.263925	0.274118
g10172_i0	0.494443	0.278404	0.103526	0	0.25748	0	0.49296	0.377448	0.589109	0.214392	0.098312	0.337995	2.50307	2.64054	2.45651	0	0	0	0	0	0	0	0	0	0	0.046041	0.036274
g10173_i0	12.6879	11.6874	12.2957	8.04498	7.69723	5.29824	2.84066	3.39826	3.54628	5.13127	4.61229	4.40612	8.48153	8.06031	8.31238	2.62319	2.76302	2.61568	4.99476	5.39664	5.37125	9.63671	7.49918	8.73369	6.98777	7.42718	6.93157
g10173_i1	15.8792	14.125	15.2205	10.5403	10.8556	6.60179	4.18922	4.85238	4.95781	6.27432	6.17264	5.658	10.7453	9.82523	10.2485	3.71571	3.67412	3.31313	6.16094	6.84976	7.07318	10.9227	8.95509	8.79635	7.78362	7.9667	7.03446
g10173_i2	15.6579	14.2405	14.6467	10.5556	10.4407	6.44186	4.09821	4.58591	4.65547	6.39133	5.86279	5.24974	10.5082	9.95393	9.51411	3.79516	3.41199	3.25735	6.08498	6.89093	6.88204	10.5413	8.84995	8.61559	7.80381	7.39298	7.0137
g10173_i5	15.1148	13.7815	13.7028	7.20719	8.30211	5.11796	3.16163	3.94432	3.82823	5.65332	5.13298	4.77074	9.44604	8.53344	10.5072	3.12626	3.90562	3.21394	5.36049	5.57024	6.14096	8.83507	7.7582	9.28981	8.24009	6.82422	7.19223
g10174_i1	6.31057	5.8779	6.46151	6.95329	6.07416	3.73317	3.01213	2.72271	2.39176	5.76225	6.58176	6.97122	4.51673	4.58821	4.71391	2.8222	2.90465	3.04712	6.70885	6.60162	6.24107	6.95395	6.3546	5.25168	5.00654	5.08203	4.26826
g10174_i4	6.28596	5.87693	6.33206	6.77816	6.46353	3.53646	3.01213	2.26797	2.42453	5.99983	6.62998	7.24782	4.42742	4.58821	4.86515	2.94787	3.05085	2.53385	7.23416	6.73853	6.21021	6.89588	6.3546	5.30761	5.14104	4.92253	4.40487
g10175_i0	5.72439	6.47711	5.07063	3.9029	5.1334	3.88943	2.67213	3.8338	3.84679	7.38802	7.09333	7.31467	4.27111	4.34238	3.81746	6.95016	6.06046	6.4385	7.05485	5.7423	6.51187	6.80403	7.31686	6.33643	7.54453	7.40766	6.89029
g10176_i0	4.34605	4.22482	4.30732	5.56629	5.14259	3.32491	2.32356	2.29113	2.17114	4.79055	4.39964	4.88506	3.92262	4.79147	3.81761	3.29953	4.6239	4.37541	4.82217	4.23269	4.6913	4.974	5.14254	4.17396	5.13645	6.3343	7.63253
g10176_i1	4.19259	3.88427	3.94801	4.85543	4.85712	3.54178	2.24705	2.45252	2.48843	4.1537	3.62686	3.88408	3.27872	3.70189	3.63405	3.07786	3.26952	3.25196	3.84264	3.9132	4.07838	4.02226	4.25065	4.30134	5.30868	5.59665	6.28729
g10178_i0	0.322128	0.125139	0.141283	0	0	0	0.018057	0.021906	0.071261	0.137557	0.036442	0.107326	0.090906	0.016189	0.235516	0.277293	0.312088	0.427301	0.151703	0.077387	0.054258	0.391421	0.067432	0.213029	0.158174	0.135028	0.103717
g10178_i1	0.322128	0.125139	0.141283	0	0	0	0.018057	0.021906	0.071261	0.137875	0.036442	0.107326	0.090906	0.016189	0.16199	0.277293	0.336739	0.506888	0.151703	0.077387	0.054258	0.481587	0.389969	0.264147	0.158174	0.135028	0.103717
g10178_i2	0.344004	0.175723	0.187508	0	0	0	0.037177	0.021906	0.071261	0.151842	0.058747	0.11607	0.109742	0.02095	0.167337	0.328982	0.344442	0.410204	0.151703	0.136741	0.057816	0.285244	0.155451	0.200752	0.205464	0.181069	0.148235
g10178_i3	0.322128	0.125139	0.141283	0	0	0	0.018057	0.021906	0.071261	0.137557	0.036442	0.107326	0.090906	0.016189	0.16199	0.26128	0.295142	0.427301	0.151703	0.077387	0.054258	0.285244	0.067432	0.200752	0.158174	0.135028	0.103717
g10179_i0	0.679893	0.437702	0.178823	1.69995	2.89976	0.8086	0	0	0	0	0	0	0	0	0	0	0	0	0	0	0	0.163454	0	0	0.487452	0.423247	0.479822
g1017_i0	7.34429	6.85453	7.04332	9.49991	8.94148	2.24668	2.38851	2.46254	2.55951	8.83193	9.129	9.2384	8.59022	8.82053	8.40663	5.8085	5.04503	5.91807	10.2976	9.60743	10.0046	10.2273	10.2459	10.435	8.9255	9.56439	9.61768
g1017_i1	7.04287	6.64651	6.87791	9.20902	8.82198	2.20761	2.36598	2.31246	2.51775	8.70912	8.60492	8.99559	8.45511	8.54431	8.08632	5.52902	4.9848	5.72524	10.0534	9.31741	9.77848	10.077	9.96294	9.9089	8.75638	9.48334	9.39692
g1017_i2	6.8671	6.5113	6.63784	8.99302	8.7245	2.17245	2.25917	2.29578	2.48368	8.51324	8.56856	8.80694	8.30568	8.33103	7.90228	5.46202	4.88098	5.63686	9.87145	9.12363	9.46089	9.80103	9.74634	9.83531	8.59354	9.24598	9.23628
g10181_i1	119.683	118.973	112.798	103.737	104.368	137.353	85.5673	102.658	102.192	64.9848	63.2198	64.6964	69.6775	72.1221	69.4924	95.8835	97.3769	98.8009	120.582	125.385	122.02	87.9784	81.7257	76.7414	43.9913	47.0692	46.2
g10181_i2	81.208	78.5912	78.9689	67.5741	64.0403	73.2215	53.6563	65.5363	56.6177	39.4028	42.5163	41.5413	45.9705	47.177	41.8728	63.1993	59.4695	64.9449	80.4845	82.0372	80.2185	60.9884	55.6667	50.0237	26.7464	28.6649	29.6802
g10182_i2	39.9103	37.7081	39.7207	23.1662	23.0441	30.5781	30.4696	38.2394	38.0368	38.8143	38.8842	40.7864	38.606	39.7408	41.678	49.3018	51.698	55.5102	31.5786	30.5706	31.7858	21.7466	24.3876	22.8644	29.6213	31.728	28.3332
g10183_i0	0.945301	0.798765	1.04208	0.800835	0.668218	0.21081	0.326564	0.329127	0.364629	2.89255	3.10682	3.13241	2.05821	2.04004	1.66916	4.56469	4.39222	4.65503	0.991082	1.19696	1.21693	0.855427	0.737099	0.526062	0.610881	0.61775	0.493794
g10183_i1	0.508389	0.492878	0.509959	0.28899	0.213928	0.09846	0.154415	0.171065	0.234011	1.70305	1.76152	1.63744	0.899483	1.08135	0.820595	3.23962	2.60071	3.17097	0.494262	0.534966	0.478718	0.357525	0.271876	0.236067	0.270179	0.250118	0.233409
g10183_i2	0.363727	0.403172	0.452954	0	0.095088	0.051307	0.232433	0.303337	0.260586	1.05191	1.14197	0.569709	0.923939	0.824413	0.737079	1.43584	1.13371	1.7205	0.242966	0.212522	0.238972	0.065115	0.048968	0.03303	0.157227	0.124378	0.033415
g10183_i3	0.303715	0.295159	0.288183	0.197155	0.371202	0.016814	0.076171	0.012273	0.040827	0.73057	1.16106	1.07466	0.54284	0.619724	0.56277	2.40471	2.16368	1.98628	0.273221	0.309619	0.095677	0.16769	0.096284	0.010824	0.317555	0.110321	0.01095
g10183_i4	0.527542	0.267857	0.67734	0.049897	0.227803	0.286783	0.239696	0.189742	0.202447	1.47346	0.939998	1.43238	0.804953	1.27856	0.506336	1.94004	1.35605	2.26528	0.208568	0.179826	0.237288	0.577967	0.370999	0.03303	0.13381	0.198179	0.033415
g10185_i0	47.4607	46.883	48.7979	44.9233	41.9621	42.361	40.237	53.1722	52.1225	48.2751	46.2563	48.0762	45.449	42.3843	44.6008	87.5326	80.0982	83.2995	72.4905	72.0916	69.323	45.821	43.431	40.7754	42.2513	42.3407	41.7779
g10185_i1	27.7478	39.0482	29.3637	19.6876	41.8783	55.0053	25.5886	31.9346	57.0459	41.6434	29.5046	39.6546	35.6117	21.4264	40.2546	73.1001	70.1178	35.5922	31.9486	64.9015	33.5961	41.3103	38.5328	21.6587	41.4104	18.8944	28.7747
g10185_i2	31.6441	37.2869	33.1834	26.3182	37.7173	44.4716	27.9225	35.7452	49.5149	39.6188	32.6377	39.0188	35.7248	26.2457	37.6684	70.9446	66.9498	48.661	42.0062	60.5083	42.6295	37.9762	36.4683	25.8734	37.5819	24.4277	30.6104
g10185_i3	24.3751	21.7443	25.2293	22.7011	26.5333	36.9497	26.8692	33.6269	33.3615	21.0609	21.6574	21.5063	21.4132	19.2615	23.699	41.8286	40.3918	36.7259	30.6695	38.7193	33.2397	22.0519	22.5142	19.3159	25.4945	21.8911	24.6373
g10186_i1	177.209	185.958	190.57	308.473	327.991	333.969	238.012	286.563	298.081	277.081	260.862	252.736	206.965	211.113	218.357	96.532	100.683	98.0754	143.549	139.567	136.049	173.452	200.895	210.136	157.354	164.844	168.884
g10187_i0	14.9429	13.3498	12.5665	13.0093	14.1766	13.3466	11.3718	12.3661	12.2188	14.0435	12.1487	12.2508	12.2335	10.2509	10.4272	10.7177	9.82539	10.7371	12.3214	12.6111	12.6588	20.033	15.5153	16.3297	12.6649	11.9152	13.2233
g10187_i1	15.9832	15.4301	13.7349	15.2805	17.2192	16.2424	13.4126	14.4274	15.1066	15.8602	14.5251	14.6695	14.0606	12.2875	12.3192	11.4431	11.3194	12.1099	13.8351	14.4437	14.3748	22.749	19.8382	20.1382	14.8116	13.9307	16.1488
g10187_i2	10.0328	9.3668	9.44039	10.4699	11.0245	11.785	8.84559	10.5471	10.8647	10.2123	9.10503	9.05941	8.56256	7.59411	8.16435	7.47502	7.51583	7.54148	8.82207	8.82913	9.36652	14.369	11.6625	12.1994	9.70786	9.1525	10.5032
g10188_i1	63.6359	64.9638	63.7147	118.381	116.588	100.173	56.7783	68.1292	75.0252	109.925	112.038	110.858	72.7226	71.2867	76.1642	60.2649	63.113	60.363	85.5594	82.1278	81.7637	120.124	129.72	130.35	122.176	119.561	125.753
g10189_i1	91.0761	99.4995	94.8954	65.5098	64.4164	78.5316	43.1653	43.1638	43.8226	55.9882	66.4285	66.6696	80.1008	81.99	75.6051	69.7698	72.2309	78.5363	74.79	68.4647	70.5239	58.4852	72.4095	67.6936	108.221	108.765	113.08
g1018_i1	15.4815	15.0453	14.4072	13.2377	14.4649	2.15756	1.83333	2.64143	2.82304	13.3132	13.3158	13.5328	16.5558	15.6819	16.2109	4.32898	3.56368	3.84503	16.4365	15.4488	18.7447	17.5635	17.8465	17.7615	16.4998	16.8864	17.4379
g1018_i2	15.752	15.0116	14.9899	13.4083	14.7399	2.15756	1.83282	2.40651	2.82244	13.6199	13.5019	13.7448	17.0704	15.9724	16.4727	4.17546	3.56368	3.97155	16.5951	15.8622	18.9424	18.6228	17.9169	18.1096	17.2359	17.4754	17.9128
g1018_i4	9.86094	10.1721	9.23663	9.22382	9.33694	1.36609	1.37179	1.69045	1.99228	8.78694	8.79496	9.08655	10.9114	10.3074	10.5648	2.79093	2.48767	2.61205	10.7241	10.4913	12.0595	11.8202	11.5871	11.3428	10.2585	11.314	11.4189
g10190_i0	2.86702	2.62039	2.37811	2.48579	2.49892	1.04975	0.644715	0.730209	0.883159	3.57235	3.08333	3.13303	1.9718	2.08682	1.51984	3.36492	3.49067	3.10525	4.75825	4.60381	4.37569	4.08619	3.58083	3.14297	3.37797	3.65601	3.15404
g10190_i1	2.68184	2.52434	2.34658	2.29027	2.20814	0.738808	0.545769	0.771937	0.806757	3.0626	2.77088	2.96408	1.71167	1.9226	1.48156	3.05296	2.785	2.67926	4.32144	4.04225	4.00348	4.13538	3.3721	3.02726	3.20796	3.58285	3.10997
g10190_i2	1.26174	1.54875	1.27129	0.819503	0.86163	0.464796	0.687281	1.24963	0.998804	1.27843	1.443	1.93644	1.53442	1.13866	1.78023	1.25277	1.46896	1.8609	1.47073	1.49022	1.50683	2.91152	2.24961	2.67135	2.52187	2.82942	2.99015
g10190_i3	1.11868	1.212	0.886488	1.0988	0.911253	0.449232	0.439233	0.821093	0.647373	1.01561	1.06636	1.33305	1.09628	0.887147	1.18495	1.42584	1.74987	1.73501	1.44893	1.44642	1.37926	1.66252	1.37756	1.54483	1.24752	1.62087	1.7513
g10190_i4	2.10852	2.80849	2.0897	2.11358	2.17781	0.969256	0.683201	0.680766	0.731064	2.87	3.10785	2.90116	1.34437	1.53575	0.916784	2.51847	2.43217	2.8996	3.66802	4.18531	3.47679	3.38897	3.14382	2.56311	2.20876	2.55962	2.52661
g10191_i0	1.42542	1.4518	1.42524	2.1279	3.12597	0.214744	0.431918	0.522642	0.452847	1.57591	1.6366	2.10033	1.11722	1.40779	1.48213	0.494172	0.650171	0.62166	2.1935	2.28351	2.02742	5.03645	3.42889	4.67833	2.45838	2.97537	2.47798
g10191_i1	1.2824	1.27618	1.52895	1.86384	2.2929	0.404376	0.473981	0.568623	0.724646	1.45244	1.44274	1.65587	1.0953	1.29465	1.52674	0.419796	0.725596	0.410948	2.23502	2.2801	2.20207	3.60944	3.43147	3.92015	1.74533	2.37431	2.00473
g10192_i0	1.9965	2.16691	1.5165	1.71233	1.94106	0.762193	0.597045	0.865568	0.913564	2.07327	1.85523	1.77032	1.51505	1.48033	1.44315	2.85955	2.43361	2.17664	2.72277	2.63581	2.52941	0.387668	0.327127	0.440027	0.683766	0.600316	0.508233
g10192_i1	1.91828	1.69693	1.56664	2.83867	3.65591	2.33475	0.755022	1.28451	1.2359	1.97704	1.88703	1.688	1.35061	1.70823	0.873895	2.7471	3.34195	2.11996	3.57247	2.99816	2.79869	0.432199	0.55141	0.358178	0.588136	0.794696	0.377822
g10194_i0	3.05378	3.58661	2.83493	1.04657	1.17304	0.313133	0.238011	0.345401	0.280056	1.05511	0.956252	0.795272	2.90095	2.95173	2.52502	0.180849	0.072613	0.07409	0.233542	0.248569	0.165387	0.333399	0.549524	0.333042	2.93148	2.52418	2.40401
g10196_i0	3.62889	3.20111	2.70141	5.36612	6.73415	5.25694	3.18106	4.86372	4.74263	4.79331	4.65645	4.23708	5.26734	4.91556	4.30747	3.74926	4.25563	3.52298	6.09945	5.07646	6.68288	2.01944	1.8909	2.23895	1.53021	1.81504	1.67249
g10196_i1	3.78508	3.35548	3.61452	5.88181	6.32694	4.24816	3.08208	4.04353	4.63915	4.92643	4.8487	4.83602	4.17435	5.41408	4.96642	3.82711	3.68439	3.33701	5.30558	5.48677	5.52064	2.28606	2.19427	1.97555	1.36109	1.27487	1.73825
g10197_i1	2.78315	2.4663	1.89011	8.13679	9.02525	5.89945	1.95932	2.57541	3.0958	3.1114	3.87154	4.20633	2.3467	1.58692	1.64606	3.5557	3.8773	4.16711	3.65869	3.42819	3.60797	5.42043	5.51555	5.50003	4.49976	3.90949	4.17433
g10197_i2	2.6911	2.86494	2.3185	3.53979	4.05324	2.46642	0.993031	1.18756	1.57408	4.49904	4.73237	4.3798	2.31429	1.22081	1.67404	2.86175	2.42479	3.12162	5.4177	4.36134	5.26342	2.4189	2.51705	2.88324	1.91169	1.90418	1.97687
g10197_i4	1.53407	1.75706	1.42696	3.65505	3.76686	1.95142	1.05128	0.898082	1.30279	1.8725	2.53731	3.14246	1.02398	0.968517	0.895896	1.65733	1.74649	1.95657	2.87132	2.4206	3.3256	2.1434	2.84255	2.54308	2.03288	1.61672	1.63769
g1019_i1	54.2978	52.6264	52.2622	30.43	31.8143	5.69779	4.39738	6.86293	6.26602	34.8533	34.155	35.6777	43.8605	45.1744	45.5616	16.3172	14.6372	15.4316	40.5314	39.5531	42.0425	59.0696	52.8714	54.9339	52.3967	52.2778	52.2467
g101_i0	0.269614	0.100605	0.267205	0.432664	0.16522	0.075873	0	0.142663	0	0.173034	0.16798	0.130601	0.307288	0.074422	0.331813	0.155455	0.507984	0.385629	0.812502	0.593355	0.602656	1.02651	0.701612	0.937689	0.736877	0.61031	0.619174
g101_i1	0.197181	0.142549	0.131106	0.083252	0.27557	0	0	0.048598	0.011182	0	0	0.055574	0.130816	0.038535	0.081945	0.145196	0.197809	0.107194	0.402591	0.392693	0.156181	0.601672	0.221352	0.595364	0.46957	0.451183	0.571429
g10200_i0	85.6507	83.1577	90.5325	368.612	383.133	401.869	297.159	367.18	376.879	226.115	221.06	213.033	88.9635	75.2258	86.4641	72.1937	65.6725	70.7676	99.7114	104.675	105.524	131.405	125.917	121.237	41.6557	35.1711	38.6422
g10201_i0	5.91667	5.16782	5.17821	5.99774	6.81975	4.28835	2.99221	3.51487	3.85722	7.31548	6.99784	6.7811	4.09238	4.85104	4.58577	4.55973	4.10552	4.95739	8.61964	8.48516	8.0271	15.1596	12.3437	13.741	7.61255	7.44342	7.40897
g10201_i1	6.05804	5.25816	4.97825	5.57051	6.25086	3.86948	2.87194	3.38077	3.61084	6.28003	6.13821	6.58726	3.69632	3.90942	4.28446	4.24862	3.85746	4.08469	8.25752	7.72213	7.97689	13.5359	11.0164	11.8172	6.45383	6.82759	6.83849
g10201_i2	12.8012	9.21854	10.3413	12.591	13.5018	8.67155	6.04706	7.37999	7.84032	13.6478	13.2179	12.5758	10.1746	8.38185	10.4003	8.10991	10.6149	9.14878	15.1718	16.4331	16.3578	32.3226	25.057	23.2499	14.9546	15.9824	15.0525
g10201_i3	6.40297	5.51856	5.31391	7.08722	8.45986	4.35461	3.22875	4.00593	4.09417	7.47921	7.82022	7.45663	4.47731	4.93778	5.05691	4.98166	4.37856	4.72887	8.84949	8.0248	8.58286	17.0351	13.4377	14.3916	8.38465	8.25534	8.60598
g10201_i4	4.68245	4.11326	3.89653	5.30423	5.85651	3.20446	2.6711	2.96193	3.34793	6.03311	6.01946	6.0129	3.78987	4.21896	4.24318	3.81153	3.4482	3.57305	6.4746	6.24725	6.29866	13.757	11.6126	12.0923	6.53967	6.60271	6.70796
g10201_i5	9.1592	9.10448	8.50067	9.80337	10.4523	5.60782	3.72672	5.16178	4.81958	9.43317	9.56515	9.67292	6.19463	7.05563	6.32504	6.42305	5.66023	6.80414	13.5509	13.4148	13.7568	26.8577	21.3311	22.1173	14.1184	12.9107	12.7266
g10201_i6	4.1642	3.93913	3.7788	4.62971	5.25398	3.03449	2.21388	2.70781	2.74933	5.23893	5.39158	5.43656	3.31788	3.48862	3.62601	3.27183	2.8741	3.15564	5.98196	5.78113	5.67213	11.9344	9.59682	10.1089	5.77355	5.89034	5.72009
g10202_i0	19.8799	19.0028	16.5991	31.2334	30.341	24.5813	16.7902	21.5886	21.4477	21.6866	22.2165	24.2079	26.2592	23.4095	24.0259	20.1581	18.546	18.9954	16.5739	19.9136	17.9552	13.212	12.4065	11.1134	10.745	11.196	10.5009
g10202_i1	16.8733	15.597	15.4201	27.7278	27.4349	21.4586	15.4795	18.1852	19.407	19.4767	18.8953	21.3889	21.0465	19.8687	20.6983	17.1633	16.3238	15.8394	14.8717	15.4646	15.8015	11.6992	9.31587	9.29966	9.49819	10.0745	10.161
g10202_i2	7.33566	5.81644	6.44916	10.8061	11.5304	7.53774	5.57097	7.29629	6.54862	9.61002	8.06918	9.62227	9.06747	8.54483	8.15578	6.72036	6.93217	7.30448	7.40873	7.00754	6.43878	5.20083	3.58697	3.2952	3.07824	3.56665	4.83427
g10203_i0	14.5366	14.0049	14.4285	23.7652	22.1251	10.5512	11.6827	12.7648	12.7343	29.3077	27.0574	28.1662	22.1616	20.7508	21.7058	2.08198	1.52096	1.85326	7.14572	8.88773	8.9521	16.5703	15.9314	15.0146	9.79175	8.70452	9.92045
g10204_i0	8.9519	7.78516	7.08211	7.35632	7.07814	8.13609	8.86416	10.5001	10.1433	6.14003	6.91696	6.07288	8.02072	7.44684	9.47837	2.9591	3.88367	3.39324	4.3083	4.52643	3.8573	10.9756	9.79024	11.0898	11.1303	10.4221	10.902
g10204_i1	3.45571	3.03854	3.20364	3.30634	3.04543	3.05382	3.22448	4.01901	4.24002	2.56709	2.80285	2.6884	3.20561	3.16942	3.93612	1.15461	1.34676	1.39288	1.99051	2.04148	1.51377	5.04846	4.73147	4.91167	4.97538	4.46583	4.88517
g10205_i0	0.679592	0.224895	0.647889	0.228662	0.027444	0.107271	0.13245	0.047962	0	0	0	0	0	0	0	0.512952	0.32419	0.355512	0.127198	0.295662	0	0.457208	0.003982	0.302154	0.075486	0.094146	0.017096
g10206_i0	12.1433	13.4169	10.7704	11.3226	11.8153	9.43096	7.35046	8.66494	8.77841	13.0223	13.8871	13.4557	9.56143	9.8772	9.85117	13.4698	12.2044	12.7167	13.1158	12.3484	13.5601	18.6282	18.6999	19.6291	12.472	12.8921	12.6914
g10206_i1	13.8208	14.5919	12.2265	12.3332	13.0559	11.0822	7.90617	9.52616	10.0192	14.8251	16.0324	15.0758	10.8206	11.7292	11.4702	14.8793	13.7718	14.3035	14.4071	14.2486	15.4918	21.3995	21.5625	22.5922	14.4452	14.8464	14.5399
g10206_i2	13.4659	14.5197	12.0696	12.2127	13.0171	10.8664	7.84269	9.52616	9.99363	14.624	15.6541	14.855	10.7114	11.3581	11.1076	14.6857	13.6417	14.0817	14.3709	14.0877	15.0593	21.0911	21.1995	21.8842	14.1417	14.341	14.3202
g10206_i3	14.6104	16.8355	14.5337	14.6715	16.8252	12.8073	9.13737	10.7801	11.4852	17.8648	18.7124	18.6434	12.7247	13.1694	13.8961	17.8067	17.2034	16.2007	17.4345	15.646	18.4403	25.0921	25.6768	26.6087	15.9253	17.0077	16.4253
g10206_i4	12.0438	12.8773	10.7209	10.9731	11.6362	9.31991	7.2252	8.41007	8.71175	12.8654	13.8319	13.1583	9.44156	9.72356	9.82822	13.2652	12.2966	12.3807	12.9924	12.2184	13.1435	18.3381	18.4865	19.3704	12.463	12.6686	12.6481
g10206_i5	4.87244	4.78642	4.08527	4.5311	4.12042	2.17653	2.53167	2.50906	2.6105	5.93664	5.67496	6.13762	3.98971	4.43206	3.819	4.61015	4.42089	4.81621	5.25931	4.87986	4.60973	7.64998	7.54326	7.97615	5.451	5.16003	5.36181
g10207_i0	8.47009	7.81101	7.84369	10.5004	9.60184	8.0423	7.54446	8.95304	8.80408	10.2005	10.1225	9.21044	8.24375	6.911	7.55715	8.43648	7.8311	7.80223	10.2778	11.0015	10.7225	13.7048	12.4676	11.4661	9.83815	8.81569	8.80653
g10207_i1	8.51688	7.2402	7.42306	9.85577	9.25115	7.46044	6.87545	8.39721	8.38843	10.0568	9.52095	8.97977	8.14118	6.71161	7.72859	7.74923	7.46555	7.25792	9.98795	10.3959	10.4576	12.566	12.3067	11.4393	9.69454	8.98368	9.26889
g10207_i2	8.22326	7.51764	7.40607	9.99198	9.3509	7.60109	7.3479	8.73775	8.3566	10.2367	9.79902	9.03822	8.26447	6.78328	7.48725	8.49371	7.48132	7.7007	10.1964	9.92604	10.7881	13.3151	11.9775	11.2147	9.60399	8.82383	8.62092
g10207_i3	7.86772	7.10235	6.7934	9.65513	8.98921	7.36688	6.47372	7.63873	7.95855	9.61498	9.04196	8.19909	7.78943	6.28299	6.95422	7.31948	7.15273	6.68579	9.61213	9.5813	9.88778	11.5848	11.3619	10.2299	8.54955	7.86972	8.2197
g10208_i0	2.32214	1.79917	1.74647	16.5654	18.0132	2.8698	1.13285	0.639655	0.735993	3.56407	2.95867	3.25274	5.05991	6.14533	5.29844	2.8714	2.97236	2.83727	6.02797	5.51257	5.9219	6.67178	5.94981	5.99629	9.85506	9.18261	9.52566
g10208_i1	2.32214	1.86264	1.74647	16.6689	18.2935	2.8698	1.13285	0.639655	0.735993	3.64055	2.95867	3.25274	5.14122	6.14533	5.38886	2.95163	2.97236	2.83727	6.14345	5.57887	6.00014	6.71361	5.94981	6.01307	9.96813	9.2316	9.68575
g10208_i2	0.151702	0.211867	0.214503	1.61646	3.38415	0.411989	0	0.255793	0.02369	0.06851	0.23487	0.175253	0.952777	1.40387	0.66599	0.557182	0.377571	0.279616	0.8317	0.143636	0.258588	0.711628	0.258112	0.217399	1.19659	0.763095	0.682892
g10209_i0	0.383542	0.164357	0.345077	0.388201	0.029698	0.195841	0.1323	0	0.047275	0.180998	0.089507	0.347139	0.051003	0.281107	0	1.20411	0.737594	0	0.379561	0.505857	0.731359	0.673829	0.246762	0.30281	0.672277	0.310776	0.252574
g10209_i1	11.6393	11.3901	12.4462	10.6559	12.337	17.5069	10.777	12.5061	13.1942	11.6142	14.7245	12.9255	9.71219	11.7982	10.795	15.6713	15.0673	16.8152	12.9029	14.7448	13.0847	9.1956	10.4977	10.3568	9.51045	8.76797	8.46719
g10209_i2	21.4134	22.4079	20.3159	20.9616	21.7435	29.0937	18.0373	22.7843	20.965	22.5466	25.219	26.3965	17.3279	20.0742	17.2308	26.1302	27.4887	28.7694	24.1272	22.5903	22.4888	16.3665	18.5608	17.6427	17.2672	16.2539	16.2659
g1020_i1	48.5113	44.2809	42.0248	105.726	115.313	107.12	75.1496	94.3424	94.147	94.8735	89.4301	87.3028	56.8501	55.5621	53.979	50.1674	51.0643	49.4814	51.4513	52.3893	52.7499	78.6794	74.3718	72.0429	34.926	31.6603	33.4232
g10210_i0	37.1534	38.6578	36.9534	53.1631	57.0158	69.7614	46.1431	58.5741	55.4967	41.8786	41.6032	42.2197	30.6516	31.6729	31.6184	57.4271	60.9014	60.798	68.9534	71.7108	68.7464	34.1988	34.4315	37.437	43.5344	43.4487	45.913
g10212_i0	126.331	107.54	118.769	97.9994	96.6108	142.529	140.317	173.594	165.378	143.813	143.127	136.816	70.1017	64.556	65.407	132.404	125.233	122.793	144.199	152.806	153.751	115.918	105.437	107.945	66.2	63.2298	67.2612
g10213_i0	9.42653	9.41879	9.41121	31.9139	33.8923	9.19077	8.01298	9.46918	8.32236	21.1834	23.2456	24.9569	4.20699	4.05689	4.44625	7.95478	8.49616	7.43689	27.102	25.2459	26.7096	21.5955	24.5533	23.591	6.52361	7.42957	6.58125
g10213_i1	8.60969	8.81209	8.86827	30.1011	31.3133	8.48094	7.51803	8.79986	7.83819	19.8754	21.8698	23.5274	3.97512	3.77359	4.16718	7.57135	8.02351	7.087	25.2008	23.5168	24.7966	20.4167	23.2846	22.1569	6.04099	6.90786	6.1419
g10214_i0	10.4074	10.8662	9.80181	12.1776	7.65579	13.8766	4.67901	4.0427	3.13732	6.64449	10.3964	10.4573	9.79062	11.2404	8.11448	7.82267	7.95636	7.16601	15.4032	15.7336	16.0939	4.92263	5.43558	6.05989	7.57679	7.97274	8.30922
g10214_i1	23.2837	24.29	21.6464	4.88426	4.99671	7.48208	28.553	35.7174	36.004	13.3033	13.4258	11.1669	6.95003	7.80199	6.78833	24.1152	29.7904	29.5298	19.3036	14.1389	14.9894	35.7757	40.9173	40.5582	32.4881	35.0578	32.1568
g10214_i8	7.07378	6.77484	6.87663	7.01524	4.44272	6.86226	5.08706	5.00277	4.33254	4.75938	6.18397	6.07297	5.69067	5.95666	4.47059	5.60053	5.64763	5.14819	9.45608	9.07642	9.34962	4.71914	5.51596	5.96388	6.67746	6.23499	6.67996
g10215_i0	0.111527	0.058742	0.176511	0.055839	0	0.034214	0.029635	0.083187	0.01539	0.322616	0.113952	0.116174	0.045699	0.148254	0.116538	0.233301	0.229901	0.325012	0.37855	0.381642	0.153236	0.273685	0.084355	0.137297	0.315436	0.227271	0.13496
g10215_i1	0.111527	0.10783	0.079742	0.055839	0	0.032428	0.029635	0.083187	0.01539	0.322616	0.113952	0.116174	0.045699	0.148254	0.116538	0.233301	0.15556	0.325012	0.37855	0.381642	0.153236	0.273685	0.084355	0.11799	0.226568	0.227271	0.13496
g10216_i1	25.921	24.1596	29.281	26.466	25.6562	10.3972	7.72291	9.61892	8.33149	24.5088	25.2249	26.3917	25.232	26.9812	31.239	33.8047	34.4	33.6251	41.1991	41.7961	39.0051	43.4159	38.3325	36.6087	34.8297	35.8594	37.5983
g10217_i0	0.711669	1.20737	0.587591	0.433257	1.01387	2.36946	2.96344	3.02907	2.25693	13.3921	14.6896	13.7342	0.175764	0.204375	0.195446	299.579	332.487	321.54	19.748	21.5965	20.0083	1.06023	1.28667	1.98282	5.72572	5.44253	6.54011
g10217_i1	0.465216	0.655814	0.881448	1.06574	0.907373	2.48457	2.46313	2.91414	2.64186	14.406	14.7028	15.1645	0.229223	0.203156	0.255432	308.89	316.471	314.595	19.6788	19.6282	21.1203	1.04295	0.969154	1.4257	5.79656	6.15197	7.24667
g10218_i0	15.3549	14.7254	15.0727	15.2606	15.4234	14.9008	7.48096	9.18401	9.33898	7.82169	7.08723	6.8361	4.61656	4.42039	4.30879	14.3362	14.3599	14.9664	7.59752	8.29935	8.13163	8.80326	9.19333	9.86164	8.27115	9.40697	9.25663
g10218_i1	13.2437	13.3709	12.2685	10.2029	10.8767	9.43989	7.04495	9.33596	8.89629	11.5136	11.1246	11.0301	7.68485	7.37541	7.62323	12.3668	13.1995	13.2724	13.0461	13.3582	13.235	15.7174	15.9384	16.3985	13.6564	14.6959	14.8764
g10218_i2	13.3194	13.384	11.9842	10.7272	11.03	9.5765	6.85817	9.11572	8.79262	10.881	10.5763	10.5737	6.6888	6.9139	7.26808	12.2892	12.6175	12.7351	12.3214	12.2918	12.1878	14.6449	14.6245	15.6202	13.0952	13.5776	13.9933
g10219_i0	20.853	22.7903	22.4955	2.36646	2.87585	4.97622	15.0848	17.8023	14.6907	13.3089	14.396	14.7282	12.7031	15.1768	16.2101	27.6091	32.5224	25.9732	8.53427	8.53577	8.84975	4.70066	3.44557	3.68548	3.91178	3.0596	2.80062
g1021_i0	0.305	0.09243	0.043273	0.071966	0.019974	0.015311	0	0.072411	0.040418	0	0	0.033995	0.043606	0.065408	0	0.175416	0.046874	0.205286	0.063201	0.093784	0.153936	0.084949	0.002966	0.010001	0.042544	0.039363	0.033468
g1021_i1	0.305	0.09243	0.043273	0.071966	0.019974	0.015311	0	0.072411	0.040418	0	0	0.033995	0.043606	0.065408	0	0.175416	0.046874	0.158202	0.063201	0.093784	0.153936	0.084949	0.002966	0.010001	0.042544	0.039363	0.033468
g10220_i0	0.938612	0.656479	0.79766	0.628098	0.662179	0.10871	0.080266	0.125171	0.170151	0.634162	0.644066	0.630909	0.586256	0.524017	0.477074	0.676784	0.555508	0.642278	2.02236	2.02507	1.86926	1.96108	1.13251	1.57249	1.21178	1.04152	0.887784
g10220_i1	1.04281	0.550445	0.937245	0.671684	0.769819	0.11461	0.084504	0.242719	0.142872	0.578409	0.62764	0.888343	0.557381	0.499282	0.63025	0.698945	0.699682	0.600432	2.15238	2.32695	2.22012	2.31826	1.1662	1.40836	1.12973	1.14575	1.16809
g10220_i10	1.08398	0.751063	0.910538	0.722875	0.740547	0.180684	0.084504	0.170161	0.142872	0.618162	0.53284	0.899078	0.761743	0.587845	0.41167	0.724578	0.51702	0.486165	1.92165	2.19866	2.0284	2.37723	1.79443	1.62049	1.21957	1.27012	1.40325
g10220_i13	2.15751	2.01548	1.51053	1.05099	1.1016	0.555947	0.179235	0.610098	0.186987	0.979242	0.805101	0.838896	0.841649	1.07839	1.46283	2.17409	0.725652	1.33436	3.52515	3.74675	3.39363	5.64408	3.82278	3.13247	2.66552	2.77004	2.22097
g10220_i3	0.754056	0.532582	0.777351	0.557949	0.601638	0.081404	0.080266	0.125171	0.13783	0.500682	0.499766	0.54909	0.460423	0.43726	0.444917	0.546929	0.423074	0.426668	1.69077	1.77134	1.80244	1.73457	1.07344	1.23805	0.860514	1.03123	0.752735
g10220_i5	1.02415	0.711804	0.774741	0.62218	0.711265	0.117331	0.153979	0.18966	0.166091	0.673475	0.517736	0.673879	0.437215	0.526692	0.558332	0.799298	0.543748	0.64148	1.97019	2.16639	1.97157	2.28496	1.51856	1.36417	1.11584	1.12487	0.975384
g10221_i3	1.08803	0.989468	1.42933	0.055496	0.231383	0.222414	0.214748	0.199294	0.40977	1.10957	0.482824	0.400717	1.2683	1.61017	1.24769	0.378114	0.072381	0	0.863614	0.838324	0.491798	5.79302	6.51645	5.77615	5.88035	7.01322	4.26606
g10224_i0	0.516111	0.561006	0.233353	1.12999	1.44723	0.408946	0	0	0	0	0	0	0	0	0	0	0	0	0	0	0	0	0	0	0.911667	0.711233	0.416277
g10225_i1	42.3257	37.948	37.7648	80.2105	77.4222	77.5487	64.3933	86.7295	82.8902	248.856	231.421	233.859	18.8825	21.4304	22.4698	1009.61	1048.37	1030.25	342.369	354.949	362.883	360.391	347.611	340.364	47.6432	47.4717	47.5821
g10226_i0	9.30905	9.7923	10.2807	20.6661	21.9135	11.2049	7.80433	8.83299	8.60135	11.3412	11.6092	11.8202	11.1045	10.9516	11.1929	13.5679	13.3523	12.4361	12.2735	12.1651	11.6405	15.2707	15.4225	13.8917	13.2765	12.5942	12.6288
g10226_i1	9.05033	9.77133	9.41695	17.332	18.7717	9.48484	6.00645	7.45688	7.44305	11.7942	11.8002	12.4297	11.0435	10.6669	11.1963	11.8008	12.3754	11.1062	12.2409	12.2328	11.0235	14.7622	14.1089	13.6984	13.0209	12.4698	12.0655
g10226_i2	8.71022	9.18621	9.94104	18.882	20.5374	10.0341	6.99346	7.65229	7.66805	10.4053	10.8464	11.1229	10.3705	10.1772	10.4728	12.3624	12.2519	11.0715	11.8561	11.1999	10.9157	14.3062	14.4181	12.6099	12.3473	11.5537	11.3403
g10226_i3	5.60956	5.59245	5.35337	9.66135	8.77011	4.09955	3.43494	4.06705	3.55887	5.60405	6.72472	6.73001	5.55673	5.55897	5.91256	6.46824	6.78935	5.46008	6.8997	6.46264	6.60283	7.80289	7.91684	6.74046	6.9143	6.563	5.9786
g10227_i0	3.72932	2.95794	2.83641	4.3258	4.07599	0.855812	0.76611	1.09661	1.214	2.08547	3.20867	3.43124	2.36632	2.77448	3.36016	3.20098	3.24946	2.50351	4.84939	6.13919	6.01433	5.70618	4.16955	4.8802	4.83797	4.79351	5.0179
g10227_i1	3.02885	2.48319	2.48773	2.9696	3.29904	0.730774	0.812193	1.02458	0.938782	2.4056	2.44074	2.86639	2.38585	2.40413	2.72427	2.49236	2.40688	2.44433	3.80847	4.7297	4.66987	4.63062	3.48686	3.74272	3.8078	3.88104	4.01671
g10229_i1	15.9329	13.9055	14.5922	12.583	14.7987	4.15363	3.64825	6.2528	5.42391	12.9782	14.6863	15.6703	17.7082	15.1332	14.9154	6.42934	6.07895	6.00386	14.6374	13.4319	13.3309	19.7947	21.9022	19.6167	21.0773	25.2554	23.8929
g1022_i0	1.27289	1.31238	1.32478	1.79966	1.71009	0.451179	0.539125	0.802922	0.542752	1.20042	1.41762	1.38164	1.40731	1.53773	1.68338	1.46804	1.33009	1.36761	2.42634	2.28933	2.32948	4.45484	3.24098	3.46021	2.15158	2.05385	2.12768
g1022_i1	2.03154	1.94444	2.03684	3.50606	3.55547	1.56222	1.30821	1.55133	1.51062	2.12675	2.02506	2.09253	2.57116	2.55996	2.71788	2.39795	2.19038	2.30984	3.87734	4.1657	3.8288	7.04527	5.41012	5.71747	3.66478	3.57971	3.59247
g1022_i2	1.84649	1.77256	1.87398	3.20821	3.2044	1.37431	1.15684	1.37133	1.3074	1.90966	1.85501	1.94822	2.37091	2.32724	2.52655	2.25191	2.02814	2.14576	3.55374	3.81092	3.47734	6.41519	4.87739	5.14997	3.34691	3.31044	3.29733
g1022_i3	1.0672	1.22005	1.18699	1.5839	1.51515	0.403009	0.5455	0.577698	0.451553	0.998614	1.37946	1.17949	1.27011	1.47132	1.57947	2.14492	2.11447	1.75983	2.05379	2.11802	2.13697	4.02357	2.74526	2.7759	1.8658	2.15448	2.21459
g1022_i4	2.62118	2.42175	2.50409	4.91819	4.99522	2.45156	1.81279	2.16521	2.13988	2.65895	2.35917	2.64361	3.59894	3.32055	3.70103	3.13135	2.75179	3.15242	5.04293	5.67103	5.01121	9.20269	6.92937	7.37433	4.75148	4.83183	4.76695
g1022_i6	1.28713	1.21042	1.37274	1.87804	1.77126	0.408156	0.503962	0.798273	0.583159	1.27931	1.55138	1.36613	1.52661	1.57024	1.65874	1.46652	1.36035	1.46111	2.52	2.31719	2.27314	4.42639	3.35288	3.58123	2.28647	2.13258	2.22338
g1022_i7	1.58957	1.47477	1.63664	1.4595	1.49348	0.472542	0.342177	0.680665	0.439114	1.45825	1.24173	1.33951	1.66459	1.72154	1.39941	2.31039	1.45653	1.88373	3.52442	3.62941	3.07536	5.12347	3.68166	4.5843	2.14602	2.23777	2.64644
g10230_i0	1.54548	1.6742	1.48472	0.750104	1.18987	0.895068	0.658446	1.14858	0.970527	0.830003	0.979687	0.947616	1.31791	1.33835	0.96087	0.619708	0.74489	0.956022	1.36587	1.06908	1.4678	1.44699	1.89431	1.39372	1.00393	1.05032	1.32798
g10230_i1	1.67269	1.50097	1.55141	0.485376	0.936967	0.596922	0.461507	0.976787	0.815131	0.632174	0.736195	0.567756	1.13488	0.877992	0.747185	0.613401	0.573465	0.745679	0.953926	0.860166	1.01562	1.10227	1.23405	0.775053	0.944581	0.923868	0.997343
g10230_i2	1.83583	1.92185	1.68016	1.42766	1.44144	1.45696	0.617529	1.49368	1.15499	1.84936	1.16934	1.19846	2.09041	2.00496	2.02061	1.14566	0.916035	1.05384	2.00963	1.90071	1.99696	2.29822	1.78105	1.98902	1.75765	1.52526	1.32499
g10232_i1	14.5026	14.8693	14.905	16.6345	14.186	14.884	9.20517	11.1719	10.1394	13.2256	13.4155	14.2594	13.1662	12.2887	11.2665	17.1591	14.8236	15.9374	20.2947	18.7243	17.9249	18.6428	17.4317	18.8455	16.9834	15.9033	15.4897
g10233_i1	8.39889	6.92601	8.29581	3.78813	4.06783	1.74607	1.16416	1.61125	1.56605	2.95814	3.26285	3.14163	7.86976	8.00852	6.3638	2.93162	3.66923	2.87614	6.34432	6.74576	5.64327	8.25128	7.36626	7.3621	15.5141	14.7771	14.3085
g10233_i2	8.51196	6.98837	8.03745	3.87483	3.55368	1.77808	1.2519	1.72029	1.23229	3.08183	3.22869	3.32125	7.91264	7.00625	6.15138	3.08136	2.85781	2.83385	6.28184	6.59523	5.64177	8.11158	7.54403	7.64635	15.5968	14.8429	15.1536
g10233_i3	6.15738	4.87337	5.84505	2.78994	2.67337	1.30524	0.935211	1.42424	1.00211	2.1727	2.21872	2.42167	5.56501	5.65535	4.56292	2.12447	2.33828	2.18297	4.11656	4.32238	4.25479	5.54028	5.11888	5.46206	10.7442	10.4529	10.2739
g10233_i5	6.77766	5.85863	7.67589	4.15637	4.2679	2.30841	1.20724	1.43277	1.35148	3.63841	3.31896	3.45701	7.16287	7.69809	6.60879	3.12988	3.03619	2.44063	6.25176	6.13648	5.91773	7.27588	8.73949	6.34123	15.8399	14.8466	13.7307
g10234_i0	1.75929	1.70613	1.21738	1.52033	1.23114	0.197764	0.155975	0.428891	0.464973	1.32372	1.90841	1.45075	2.19654	2.07796	1.89166	0.863875	0.576886	0.66571	2.22451	2.0155	1.96779	2.47789	1.77867	2.11765	2.11165	2.11128	2.09855
g10235_i0	8.56411	8.49307	9.25712	8.75118	9.28023	7.05334	4.97555	5.81139	6.23499	9.27213	9.15019	9.37108	8.15156	7.8706	6.95387	8.70161	8.7188	7.38704	8.06469	8.92263	8.76054	7.10001	7.79466	8.16344	8.54937	9.0343	8.66649
g10235_i1	16.4588	16.8263	16.8773	16.7468	16.9529	15.3222	10.803	12.5441	11.2385	14.63	16.5334	15.6094	15.1743	15.7637	15.0331	14.5948	15.3898	14.5127	15.4749	16.9146	16.219	13.1513	14.6486	14.7642	16.0484	16.5168	16.0325
g10235_i2	18.4854	17.8868	19.274	17.6395	18.5237	15.6014	10.7983	14.0748	12.2888	20.0972	18.493	18.1039	18.0412	16.9354	16.9601	16.2311	19.0447	17.7623	20.4616	19.0799	17.9025	17.3963	18.0947	16.7622	19.7041	18.5698	18.7347
g10235_i4	15.9313	14.6333	15.309	14.9397	16.0142	13.4298	9.0578	11.1433	10.5888	13.7349	14.8892	15.0254	13.4714	13.5884	12.9318	13.5987	14.0953	12.9012	14.8473	14.7903	14.1179	11.9956	13.7646	13.6941	14.705	14.2115	14.9161
g10235_i5	12.6637	12.1435	13.1506	12.8312	13.8316	10.9443	7.78984	8.83192	8.90772	12.3669	13.0461	12.3555	11.7628	11.3254	10.6963	11.588	11.8037	10.7125	12.2011	12.7363	12.2299	10.0167	11.8468	11.8401	12.1133	12.1309	12.4712
g10235_i6	12.582	12.168	12.9302	12.5697	13.5924	10.6816	7.60637	8.87247	8.79384	12.0051	12.8561	12.2927	11.6463	11.0813	10.6631	11.6667	11.7476	10.6504	12.2575	12.7139	11.79	10.2755	11.5228	11.6961	12.2381	12.1139	12.5866
g10236_i0	14.2677	13.4348	13.9081	8.62428	9.21358	5.6199	6.04768	6.27641	5.30172	7.94657	9.06383	9.55088	18.9217	22.5824	19.6269	6.50655	6.16217	7.38659	5.88133	6.46695	5.70022	9.35331	7.81731	7.92807	16.2236	14.3918	13.1773
g10237_i1	3.36838	3.60089	3.21364	3.97005	3.77056	1.66622	1.61219	1.82423	1.55084	3.6903	3.61307	3.66224	3.86105	3.95362	4.46227	4.03005	3.67025	3.3691	4.60617	4.51504	4.41082	5.11817	4.7298	5.15082	3.62675	4.38061	4.80985
g10237_i2	3.92287	3.80709	3.60929	4.47963	4.79635	1.83559	1.69439	1.81788	1.85111	3.72765	4.43668	4.30317	4.59239	4.23512	4.42355	4.40267	3.51361	3.55577	5.18832	5.38309	4.67278	6.69365	5.45276	5.9703	4.76087	5.00284	5.23968
g10237_i3	3.55025	3.74001	3.21987	4.40379	4.15008	1.72207	1.60571	1.78916	1.47632	3.38075	3.47646	3.36716	3.57313	3.7286	3.89971	3.5978	3.2579	3.14111	4.48983	4.50422	4.18455	5.33523	4.80276	5.0602	3.70788	4.33047	4.21902
g10237_i4	6.25366	6.49138	5.45885	7.94334	7.78548	3.13203	2.64099	2.75515	2.83324	5.32469	6.30434	5.37733	6.19135	6.42146	5.21796	5.70796	5.94962	5.93605	7.38861	7.22273	7.65205	10.3778	9.00158	8.89556	7.49544	7.93344	6.79509
g10237_i5	5.52271	6.06659	5.02261	7.09081	7.37484	3.17497	2.87675	2.91314	2.70983	5.43825	5.85039	5.14445	5.96874	6.2166	6.14665	5.84871	5.52082	5.39055	7.56612	6.95092	7.15596	8.86727	7.7341	7.92376	6.39353	7.29796	6.97326
g10237_i7	5.1151	5.36015	5.29273	4.82743	4.99207	2.21584	2.474	2.5004	2.40146	4.61463	4.95161	4.68264	5.08648	4.57182	4.58465	4.77001	4.45334	4.5317	6.77428	7.20707	6.05021	8.46599	7.35841	8.10467	6.20611	6.63921	6.7004
g10237_i8	3.72203	3.85676	3.5331	4.51182	4.47014	2.0408	1.74227	1.94598	1.73015	3.7511	4.28088	4.02144	4.52075	3.96455	4.82582	4.24869	3.56299	3.50192	4.94188	4.99032	5.40841	6.11572	5.4592	6.24012	4.18605	4.70697	4.84512
g10238_i2	21.8178	21.866	21.1358	0.628132	0.616018	0	0	0	0	0.208137	0	0	0	0.730944	0.19201	0	0	0	0.232427	0.122875	0.142024	0	0	0	0.156326	0.094605	0.219346
g10239_i0	6.89169	6.22348	5.68788	4.87694	9.04197	2.46604	0.440348	0.332029	0.57781	1.72681	1.97693	1.45396	7.03142	6.57577	7.03767	0.266525	0.283094	0	0.491794	0.253236	0.434675	1.03024	0.309642	0.928062	3.70905	2.72615	3.01417
g1023_i0	2.67298	2.15597	2.66446	2.64177	1.84486	0.35804	0.179971	0.262902	0.441589	1.49419	1.15077	1.58552	1.33118	0.584979	0.956997	3.29672	2.5114	3.14809	4.10069	4.19613	4.34809	5.80275	4.5959	4.82528	2.45835	2.45545	2.48271
g1023_i1	9.22091	11.4219	10.3525	22.9905	23.8676	42.0265	25.2508	30.2194	29.2757	20.0157	16.7701	19.5486	13.4981	13.9252	12.3793	22.9209	23.1213	23.4112	16.2882	15.2469	14.1141	25.724	29.2525	30.095	22.6196	21.9604	20.6253
g1023_i2	6.97752	8.15125	6.90622	16.4389	17.948	28.3347	19.4588	25.5514	23.651	15.7787	14.6401	15.8156	10.0258	11.8275	11.2471	19.9196	21.4348	20.9301	15.9866	15.6779	14.7325	23.9785	27.2032	25.6853	23.1431	21.7586	22.4618
g10240_i0	0.076154	0.063195	0.027667	0.142974	0.175841	0.084517	0.028533	0.139307	0.156101	0.221275	0.159721	0.232941	0.216118	0.17417	0.194034	3.13897	3.12508	2.83502	1.13616	1.10297	1.05243	0.057962	0.041349	0.078471	0.249545	0.260327	0.37457
g10240_i1	0.064241	0.043026	0.095758	0.093929	0.137756	0.071459	0.033781	0.131945	0.077273	0.122371	0.209824	0.150485	0.147565	0.068774	0.196812	2.45694	2.60691	2.29739	0.953774	0.984715	0.749395	0.039793	0.021494	0.036367	0.187011	0.250481	0.234771
g10242_i0	17.5758	17.325	15.1198	48.9673	47.4516	13.1654	11.501	12.7046	12.9937	30.3645	32.0967	32.1164	17.8072	20.0326	17.7436	11.6243	10.8043	10.7816	22.5052	23.3205	25.1331	37.425	30.987	33.3463	13.8092	14.912	16.092
g10242_i1	11.9489	12.0797	10.7777	38.3125	37.9982	9.92589	8.90797	9.94896	9.49943	21.4604	22.6456	22.3795	12.7284	14.0795	11.9973	8.24729	7.4366	8.04496	15.8381	16.8123	17.2198	28.0911	22.8294	24.688	10.2578	10.9871	11.1757
g10242_i2	6.16296	6.82393	7.17381	30.76	31.4059	8.10402	7.83179	8.34716	6.47395	11.3087	13.5208	12.1937	8.1986	8.17281	6.74739	5.18103	4.73898	5.73793	10.0505	10.9241	9.72528	19.8705	16.1828	17.578	7.32953	6.98708	6.5971
g10242_i3	5.95618	6.6629	6.75662	30.0765	30.7889	7.92995	7.60607	8.31533	6.31169	10.7258	12.7164	11.5316	8.02533	8.13473	6.18672	5.10449	4.63173	5.48034	9.47729	10.2467	9.14295	19.414	15.7504	17.1722	7.14815	6.7479	6.52947
g10243_i3	70.3771	69.7553	69.9546	82.9348	90.7007	144.177	119.113	155.898	165.57	115.998	107.223	110.579	80.9911	76.9147	83.1169	78.5753	79.4661	72.1952	78.6193	80.3484	78.0805	74.5202	85.0904	85.4197	84.6314	84.8773	86.8384
g10243_i7	73.1571	74.6622	71.1291	89.2719	79.1584	115.412	107.687	140.019	141.506	111.783	108.622	110.248	74.9548	76.2259	81.7368	68.7233	73.9328	75.8208	73.3393	77.4913	77.7935	75.7002	82.8274	84.3391	81.2326	78.8585	84.0223
g10244_i0	15.6281	16.2227	15.484	17.7156	18.8133	22.0716	14.1043	15.9658	16.8865	14.4824	12.9186	12.5608	13.2138	13.4582	12.3762	7.99543	7.69932	8.78859	8.65078	8.69665	10.569	8.23995	9.839	10.0963	9.28875	8.68096	7.82874
g10244_i1	17.4623	18.7417	18.0919	22.6455	24.2137	30.539	13.7392	16.67	17.3703	15.9416	14.5684	15.4532	15.3399	13.5754	14.6222	6.88794	6.56183	8.56489	10.6434	8.95619	10.6097	6.1405	6.6947	7.04865	5.99116	5.8363	5.55547
g10244_i2	11.7943	11.5897	11.3795	13.7065	13.8448	15.7724	9.93541	10.7797	12.0755	11.1765	10.0556	9.04975	9.91757	9.07424	8.94727	5.16275	5.45357	6.03524	6.02437	5.9823	6.69156	6.26403	6.56318	6.63936	5.83999	5.89664	5.58181
g10244_i3	11.245	11.008	10.75	12.9851	13.1467	14.9156	9.27376	10.4466	11.5119	10.5114	9.75701	8.63097	9.37923	8.64845	8.50955	5.03757	5.20548	5.6065	5.70252	5.706	6.41648	5.75775	6.475	6.52882	5.80785	5.6624	5.41808
g10245_i1	7.49616	7.81932	7.45788	5.30092	4.83934	2.77842	2.97545	2.30744	3.45264	6.9534	8.0134	9.02479	7.19879	8.13945	7.58179	5.21703	5.40929	6.06536	13.5504	13.0769	13.9884	11.666	8.50257	9.59701	8.80054	9.17488	8.76129
g10245_i2	5.6173	5.96073	5.37286	4.01704	3.88049	2.14406	2.27031	1.94914	2.79475	5.43662	6.11324	6.64635	5.80774	6.54475	6.2956	4.56908	4.60313	4.73919	9.61878	9.69321	10.5943	8.72464	6.5562	7.79628	6.90776	6.9794	6.93841
g10247_i0	1.74437	1.93055	1.68544	0.680244	0.33744	0	0.099624	0.268657	0.172531	0.615476	0.57542	0.55624	2.62507	2.44421	2.38581	1.26469	0.744104	0.948835	1.28784	1.33735	1.63366	3.22657	3.00003	2.90937	3.8461	4.17915	3.88778
g10247_i1	2.51467	2.63824	2.81582	0.792406	0.771828	0	0.263921	0.242147	0.223667	0.775288	0.812124	0.957156	3.33991	3.65449	3.1753	1.69668	1.2699	1.49272	1.87118	2.03591	2.07112	4.43163	3.72601	3.96847	5.23049	5.16111	4.36112
g10248_i0	2.00109	2.45323	2.21066	2.77005	1.85807	0.425855	0.65649	0.850543	0.988964	2.11951	1.75847	1.74814	2.47011	2.02824	2.63758	1.48245	0.721892	1.23524	1.72122	2.29275	2.36787	3.1625	2.39365	2.46719	2.76851	3.17129	2.54409
g10248_i1	2.53307	2.65062	3.33078	2.72933	3.10947	1.32695	0.70799	1.93043	1.918	2.58082	3.10928	2.53945	3.75847	3.28985	4.32726	2.05124	1.56823	1.96559	2.46914	3.28785	2.67173	4.45125	3.81877	3.31829	3.84887	3.73323	3.85991
g10249_i0	0.313561	0.21747	0.108069	0.251884	0.112198	0.057877	0	0	0.090509	0	0	0	0.18032	0	0.108581	0.036735	0.37228	0.883551	0.173896	0	0.094269	0.097123	0	0.095983	0.282565	0.661886	0.132947
g1024_i0	1.32882	1.3418	0.934988	1.45925	1.28695	0.337045	0.369525	0.477678	0.375567	2.47459	2.46299	2.69369	2.21355	2.37608	1.5931	0.960791	0.729144	0.742005	6.52457	7.91671	7.96375	10.0311	6.86403	7.20756	5.87059	3.40046	6.19634
g1024_i1	1.11871	1.08892	0.852539	1.20987	1.08776	0.299871	0.394471	0.437379	0.313408	2.06903	2.01067	2.25898	1.99326	1.6321	1.34302	0.771392	0.475805	0.57614	5.52439	6.01543	5.6462	7.4424	5.6304	5.53528	4.95966	2.8644	5.29638
g1024_i2	0.390792	0.412406	0.609415	1.95942	2.26536	1.06829	0.705538	0.787716	0.75863	3.09274	3.10552	3.17572	1.17739	1.06102	1.10186	7.8152	6.84169	6.9687	3.5555	3.54446	3.5235	2.43222	2.68072	2.93961	0.793137	0.925146	1.23054
g1024_i3	0.274521	0.167186	0.310956	1.42159	1.53492	0.517766	0.484362	0.513111	0.698086	2.79045	2.27552	2.35019	0.838103	0.662494	0.945262	5.39361	4.43734	4.86584	2.0799	2.3735	2.09699	1.89295	1.9599	1.71951	0.583022	0.618382	0.801651
g10250_i1	26.5862	26.3105	25.8042	14.5687	14.7056	2.40548	3.41805	2.8559	3.38662	22.0665	22.2719	21.0131	31.1978	31.5499	30.2361	14.9773	13.4971	14.7345	24.3654	23.6627	23.4671	17.1256	17.0281	16.4939	30.5462	29.7923	29.7337
g10251_i0	2.3308	1.53176	1.96385	2.43332	3.24976	1.22349	0.97176	1.39816	1.16179	2.07065	2.72647	2.68949	3.95046	4.48717	3.89784	0.456376	0.642398	0.502588	1.1045	1.43961	1.17063	2.56771	2.3428	2.27961	2.19991	2.41945	1.99694
g10251_i1	1.93057	1.67191	1.84467	2.20923	2.84637	1.32587	1.02649	0.949156	1.12117	1.43615	2.3656	1.85957	3.05484	3.55316	3.27341	0.406068	0.510833	0.507492	1.09221	1.16522	0.986618	2.53576	2.29083	1.99789	1.96053	1.82912	1.58582
g10251_i2	1.7547	1.42589	1.58374	2.08231	2.39261	1.12546	0.921826	1.03815	1.33048	1.39533	1.89188	1.54948	2.82626	2.99622	2.82548	0.423494	0.43559	0.428182	0.913559	0.895289	0.948507	1.81139	2.03407	1.86802	1.81953	1.50853	1.49409
g10254_i0	22.1825	20.9639	19.645	38.4396	41.8132	31.0705	25.7868	29.0553	29.2765	36.4965	35.0355	34.6929	18.6728	17.2121	18.4744	26.1341	25.7294	25.1551	28.7699	29.7829	29.8738	22.9072	23.9103	24.5796	14.8824	14.3557	13.8227
g10254_i1	19.7847	18.4509	17.4283	35.0947	37.5659	26.325	21.807	25.3226	25.1263	32.9911	30.413	30.5103	16.5659	15.2071	16.2179	23.5195	22.6252	22.2251	25.0348	25.7704	25.5701	20.0001	20.5899	21.4204	12.8491	12.5482	12.099
g10254_i2	19.3178	18.2207	16.9972	34.5063	37.1438	25.815	21.5691	24.8483	24.6345	32.3049	29.9488	30.0086	16.0711	15.0949	15.8694	23.0295	22.175	21.6884	24.7829	25.3678	25.326	19.8239	20.2668	21.085	12.5553	12.2444	11.9401
g10254_i3	19.9817	18.6943	17.3555	34.4388	37.7938	25.8948	22.3693	25.2514	24.8228	32.6679	30.6721	30.7875	16.3096	15.2712	16.1424	23.2442	22.613	22.2903	25.4272	25.4556	25.9864	20.3109	20.4366	21.3791	12.7493	12.446	12.2218
g10255_i0	79.5234	77.1192	75.9997	25.4208	26.0346	17.7863	12.268	12.3096	14.2591	19.9909	20.2246	21.1185	67.6621	67.4128	67.5094	11.0387	12.0873	10.2806	13.2987	12.5303	12.7977	8.97235	9.0959	9.0102	57.2172	57.0629	55.6536
g10255_i1	52.892	49.3211	52.0851	16.2172	15.8731	10.849	7.93962	8.52346	9.36507	12.8261	13.2826	13.8498	42.5411	42.7703	43.3906	7.72623	7.68538	7.14351	8.51342	8.21705	8.67509	5.42843	5.83272	5.71237	35.8033	36.3506	35.3582
g10256_i0	15.1324	14.1215	15.2933	27.7877	25.4408	32.8003	26.6368	29.1132	32.8853	21.1896	19.2639	20.384	22.1057	20.812	24.371	6.55473	8.93683	8.16948	9.68942	10.3092	10.9687	24.9312	28.3428	27.8704	19.6114	21.3271	21.1126
g10256_i1	12.9606	12.192	12.7557	23.563	22.8013	27.289	22.3846	25.9412	28.9448	18.0337	15.9592	16.4609	19.6701	18.5046	20.2455	5.95384	7.35446	6.762	9.54526	8.65278	9.17293	21.0796	24.8462	23.4413	17.2327	18.2306	18.3596
g10257_i0	5.70514	6.41142	5.11103	4.75409	4.65968	2.1476	1.96556	1.2473	1.48273	3.62308	3.87598	5.23939	5.43306	5.66005	4.63333	3.22047	4.02362	3.08148	5.47529	6.949	5.88758	8.22089	6.53803	8.16173	8.72149	8.8749	8.53834
g10257_i1	24.4765	22.921	24.7551	19.7014	21.618	10.8218	6.59053	10.2361	8.51207	19.2089	15.0502	17.4548	20.5268	19.0878	24.5117	15.042	14.5762	13.5031	24.29	25.6633	26.9855	30.0595	41.0023	30.8937	36.5057	35.4694	30.1636
g10258_i0	4.10603	4.21172	4.22577	4.51234	3.5331	1.39128	2.19895	2.61914	1.96124	5.00964	5.69845	5.93836	2.87576	2.993	3.57283	3.11936	2.6184	2.9414	5.95644	6.56658	6.02192	8.61755	9.48362	9.10903	6.24211	5.76756	6.30479
g10258_i1	2.90487	3.04665	3.01992	3.32646	2.59208	1.03277	1.71863	1.99227	1.51958	3.61034	3.96887	4.43463	2.23838	2.31204	2.48473	2.22207	1.97556	2.1377	4.51155	4.64346	4.29471	6.51678	7.02683	6.74537	4.50676	4.32702	4.96629
g10259_i0	0.237455	0.396203	0.253031	0.199962	0.417197	0.045356	0.030209	0.083673	0.031304	0.305913	0.288027	0.283507	0.437982	0.303785	0.391371	0.062433	0.150164	0.049713	0.202213	0.293518	0.246374	0.847194	0.89171	0.745345	0.583534	0.560246	0.671742
g10259_i1	0.239454	0.39785	0.290947	0.21538	0.415282	0.047363	0.03436	0.093545	0.035605	0.325626	0.274843	0.315319	0.478333	0.350759	0.433285	0.071011	0.146091	0.056543	0.219729	0.29093	0.280223	0.847401	0.957762	0.802031	0.587354	0.525159	0.726042
g10259_i2	0.235467	0.473626	0.289076	0.289131	0.440848	0.015627	0.041947	0.08915	0.049427	0.363907	0.360905	0.30919	0.564424	0.395178	0.387622	0.048028	0.045833	0.069028	0.210887	0.275085	0.29542	0.754485	0.769651	0.817306	0.706742	0.6216	0.775338
g1025_i0	4.52731	4.26211	4.1894	1.14954	0.902169	0.082614	0.577348	0.756584	0.689898	2.85164	2.7754	2.91862	1.285	0.935706	1.4798	2.5763	1.96707	2.35496	7.84627	7.61647	6.84548	9.65697	6.41521	7.13784	7.43084	7.60468	6.66975
g1025_i2	2.81258	3.00338	2.73623	2.23945	1.97644	0.571422	1.20295	1.12831	1.23356	4.68112	4.84961	4.90125	2.95732	3.13365	3.49736	1.64197	1.47524	1.2985	3.89241	4.23184	4.19615	7.48641	8.40598	7.6571	6.66565	5.7941	6.66614
g1025_i3	2.93454	2.89339	2.92429	2.70957	2.17765	0.654856	1.31313	1.42225	1.57521	4.73967	5.51237	4.86675	3.4113	3.26542	3.32022	1.95254	1.58835	1.43559	4.57868	4.6761	4.37429	7.85189	7.94806	7.69028	6.62225	5.52477	6.77656
g1025_i4	2.87267	3.04997	2.80062	2.35447	1.97644	0.571422	1.22921	1.10305	1.27572	4.82826	5.01436	4.97102	3.08358	3.16914	3.52559	1.72456	1.52398	1.2985	4.11418	4.27261	4.30134	7.50512	8.50948	8.01495	6.92593	5.93523	6.79351
g1025_i5	3.25269	3.10029	3.56599	2.55259	1.9849	0.648385	1.24326	1.176	1.26585	4.71577	4.92225	4.95246	2.62855	3.07171	3.52692	1.64956	1.85732	1.39103	4.12208	4.82577	4.61187	8.63214	8.17524	7.23385	6.79712	5.99486	6.85435
g1025_i7	1.08562	1.85903	0.988587	1.34252	0.522377	0.334851	0.422016	0.705206	0.890628	2.27834	2.177	2.63289	1.62393	1.33988	2.09054	1.13607	0.755522	0.706587	2.33687	1.51259	1.43596	3.71806	3.28412	4.06446	3.53145	3.14425	2.89291
g10261_i0	14.1008	14.2582	14.4311	12.2169	11.6898	11.6662	7.15935	8.19912	7.96634	8.04632	8.34775	8.14169	11.0263	9.92713	10.964	9.48153	10.0243	9.87732	9.40911	9.38974	9.67272	9.3637	10.1387	9.53757	10.6136	9.9937	10.6642
g10261_i1	14.493	15.1882	14.7932	12.547	12.0872	12.1784	7.23873	8.56347	8.09965	8.28605	8.53769	8.61723	11.5288	10.3436	11.4786	9.8749	10.449	10.1492	9.9128	9.63531	9.89787	9.57369	10.4012	9.81067	11.0155	10.3726	10.8636
g10261_i2	17.2806	17.1898	18.134	14.7882	14.8202	15.6934	9.38789	10.8883	10.807	10.2679	10.1855	10.5222	14.0032	12.6006	13.3109	12.0497	12.8895	12.5171	12.1693	11.8671	12.5855	11.7703	12.7882	12.0464	13.3456	13.3002	13.9067
g1027_i0	0.225391	0.201267	0.199908	0.21811	0.162778	0.073627	0.114649	0.100693	0.031554	0.052569	0.024139	0.013685	0	0.007917	0.015142	0.487589	0.421688	0.452319	0.201081	0.141156	0.225541	0.289935	0.110332	0.066323	0.035947	0.020578	0.040578
g1027_i1	0.205435	0.17172	0.151683	0.313242	0.189842	0.085119	0.096989	0.074489	0.031554	0.029862	0.024139	0.013685	0	0.007917	0.015142	0.540525	0.406734	0.546518	0.141783	0.127266	0.187243	0.273122	0.110332	0.053919	0.035947	0.020578	0.040578
g1027_i2	0.204495	0.17555	0.15086	0.216875	0.161814	0.07319	0.096414	0.074048	0.031367	0.029685	0.023995	0.013604	0	0.00787	0.015052	0.459372	0.364382	0.439018	0.140943	0.126717	0.186133	0.244112	0.109678	0.0536	0.035734	0.020456	0.040338
g1027_i3	0.204495	0.17555	0.15086	0.216875	0.161814	0.07319	0.096414	0.074048	0.031367	0.029685	0.023995	0.013604	0	0.00787	0.015052	0.459372	0.364382	0.439018	0.140943	0.126717	0.186133	0.244112	0.109678	0.0536	0.035734	0.020456	0.040338
g10284_i0	16.2694	14.9211	16.9185	8.43385	9.28146	15.5251	20.4051	23.6582	25.3446	9.36174	11.1391	10.8694	8.97636	9.24633	8.95266	9.18367	8.86422	8.6539	7.63494	7.85054	7.42615	5.52033	6.22305	6.68222	7.45418	7.28571	8.18043
g10284_i1	1983.84	2097.66	2173.76	846.134	857.959	1688.53	181.289	205.698	223.808	2562.21	2650.02	2722.1	531.436	530.106	557.025	157.953	173.546	163.841	1410.18	1446.38	1430.87	60.1047	67.2502	65.0172	134.217	135.418	136.072
g10285_i0	18.1603	18.6961	19.5246	18.7598	20.2745	17.4617	10.1359	12.0103	11.5509	18.3371	18.4826	18.0823	17.9283	19.5688	18.6438	21.5706	23.2625	21.7871	24.126	22.9394	23.8857	19.3969	20.2356	21.1238	22.5003	23.3299	24.4975
g10285_i1	10.5913	10.4457	10.0641	10.6328	9.19785	6.97252	4.57948	5.17425	4.32042	9.57972	9.35793	9.40455	9.22181	11.3209	8.97314	10.4662	11.0312	11.6399	12.1474	13.2285	12.9288	9.83459	9.38936	10.9873	12.5461	11.508	11.8495
g10285_i2	13.7452	12.3916	12.5366	12.7739	11.6774	9.22639	5.65736	7.26423	5.8052	12.4891	12.8929	13.0693	11.344	13.6479	11.659	14.6868	13.8704	14.8391	15.8888	16.1834	14.9622	12.7957	13.04	13.1591	14.9788	14.8509	15.0874
g10286_i0	1.98771	1.96794	1.94493	3.7027	3.39949	1.10485	0.52863	0.630002	0.523077	1.59571	1.83614	1.79961	2.34896	2.50325	2.5028	0.748393	0.553937	0.558024	1.76457	1.55737	1.88757	2.16963	2.31394	2.11556	2.46449	2.63734	2.5445
g10286_i1	1.99578	1.99711	1.91183	3.43375	3.20561	0.993314	0.52863	0.630002	0.495502	1.51439	1.78857	1.81382	2.42778	2.38828	2.52331	0.731445	0.617633	0.558024	1.79252	1.64177	1.80513	2.21256	2.23747	2.11879	2.47447	2.5879	2.55835
g10286_i2	1.90552	1.91262	1.87811	3.3407	3.06396	0.944289	0.52863	0.630002	0.495555	1.52688	1.83273	1.75563	2.29331	2.44228	2.45742	0.731444	0.550181	0.558024	1.83153	1.5279	1.84932	2.09745	2.26232	2.02806	2.2493	2.49439	2.42521
g10286_i3	3.46763	4.41122	5.60111	2.84344	2.7411	0.807098	2.40849	3.05794	1.60608	5.46471	4.85439	4.38821	5.3329	5.1317	4.6921	2.3499	2.03681	1.92922	4.46279	5.02706	4.75176	6.17298	5.59366	6.42236	5.84239	5.23651	4.9245
g10287_i0	0.376959	0.571079	0.466942	0	0	0	0	0	0	0	0	0.187509	0	0	0.1666	0.395376	0	0.047071	0.146555	0.58962	0.519546	0.920314	0.56446	0.48368	0	0.453139	0
g10288_i0	24.525	24.8457	25.6052	23.1352	23.8375	33.4672	25.3596	30.8896	31.6095	14.4502	15.418	13.328	26.8359	27.2522	22.688	26.8153	28.9021	26.0774	36.8812	33.227	33.3949	48.3524	47.1624	47.898	42.7456	39.9191	42.2293
g10288_i1	37.3966	35.4427	36.7058	33.0011	32.3028	39.8303	37.8866	42.6492	42.9121	20.943	22.2357	21.0351	39.4787	39.0603	38.7146	40.3822	40.5327	38.971	50.4929	47.3718	46.6316	69.8799	72.2652	69.2756	59.7018	57.3023	58.774
g10289_i0	5.60047	5.08053	5.73355	9.92099	10.7696	8.92324	8.52365	8.25826	8.05343	8.732	8.3578	9.04783	10.1096	11.2285	8.97611	10.2028	10.7562	9.33996	10.2294	10.0742	10.4936	10.587	9.63503	9.32742	10.9614	11.5151	10.4351
g10289_i1	4.93439	4.29683	4.92229	8.53107	9.86913	8.3513	6.96092	7.5043	6.96027	7.53871	7.499	8.13577	9.00002	9.78334	8.8029	9.4246	9.87929	8.32529	9.38142	9.6842	9.43727	9.70937	8.58769	7.64676	9.99385	10.4642	9.87224
g10289_i2	4.60126	4.17443	4.44896	8.10638	8.83265	7.5474	6.30532	6.86004	6.38143	6.74192	6.74832	7.09081	7.97582	8.80673	7.49611	8.34575	8.54317	7.68849	8.62611	8.42108	8.28678	8.66502	7.50594	6.85452	8.81145	9.29595	8.83872
g1028_i0	3.28706	3.26591	2.82854	2.82397	2.90936	0.729569	0.734123	1.01099	0.798213	3.08656	2.92818	2.26678	2.89202	2.51797	3.11979	1.93544	1.73486	1.95889	4.05452	4.35313	4.08889	4.77031	4.19495	3.99567	3.96035	3.77915	4.28317
g1028_i1	3.64188	3.71361	3.63645	3.11323	4.10724	0.755495	0.609218	0.811407	0.781195	3.73597	2.63773	2.57716	2.93375	2.81438	3.23568	2.08668	1.68357	1.9206	4.43928	4.48689	4.94204	4.95	5.267	4.78456	4.56654	5.1267	4.44323
g1028_i2	0.222042	0.105254	0.010576	0.032314	0.024416	0.047691	0.083245	0.045621	0.096641	0.112264	0.271799	0	0.055768	0.068329	0.094209	0	0.053433	0.130136	0.420707	0.396035	0.165373	0.590919	0.638109	0.296243	0.128932	0.296679	0.457992
g1028_i4	3.9577	2.02772	2.88881	2.96858	2.26498	0.626189	0.088906	1.00466	0.463882	2.29768	2.42876	1.9919	2.14614	2.5442	3.33044	1.02801	1.69729	0.92497	5.10862	4.45993	3.75002	2.65528	2.72612	3.96109	3.61668	2.76565	3.18264
g10290_i0	7.32253	6.21483	6.63096	4.12837	3.91378	4.32084	2.94762	3.61148	3.36779	3.54736	2.82311	3.08905	7.38438	8.14587	7.60979	5.69599	5.17899	5.21784	5.01407	5.2218	4.35306	2.79118	2.48616	2.55149	3.37552	3.23817	2.63713
g10290_i1	6.32745	6.17995	5.89977	3.42056	3.53666	4.63079	2.84871	3.49875	3.37379	2.683	2.34424	2.56286	6.11557	6.86574	6.43818	4.97963	4.48596	4.76998	4.24008	4.42749	3.7158	2.34408	2.31446	2.15836	3.09449	3.01034	2.65344
g10290_i2	3.79456	2.99199	3.81808	2.46346	2.43518	1.94746	1.16623	1.38256	1.24098	1.72762	1.32663	1.33678	3.35681	4.37315	3.68598	2.97105	2.41596	2.42018	2.571	2.59808	2.10743	1.24416	0.547846	1.06604	1.44764	1.59002	1.23739
g10291_i2	12.9571	15.0005	12.9556	17.3722	17.5167	11.6422	7.40853	10.1517	9.71814	13.9882	14.589	14.5548	24.7389	24.5934	28.7559	11.6321	11.5446	12.761	18.8818	23.7217	21.4756	19.3165	22.4708	20.0734	38.4526	39.2001	37.8243
g10291_i3	9.36089	9.79838	10.1828	9.62736	9.69257	4.69678	3.83427	6.96043	5.22471	8.22189	8.95757	7.52791	19.1383	17.5772	18.7496	6.62943	8.15463	7.12858	11.3653	14.4764	12.0406	10.4104	11.2387	11.5758	26.6964	27.6134	28.6415
g10293_i0	7.38656	8.54359	7.89201	6.057	4.97114	5.36022	4.07732	4.93351	5.83472	7.0334	6.5787	6.36636	5.47182	5.17521	6.82921	7.18673	6.98975	7.41709	6.13322	5.6908	6.41266	10.1509	9.74716	11.5074	9.86801	10.5091	8.89858
g10293_i1	7.91078	9.22225	8.53367	6.65549	5.71912	5.92155	4.41552	5.4017	6.07357	7.13849	7.00877	6.98067	5.91528	5.50623	7.03535	7.69447	7.22056	7.87597	6.38814	6.21561	6.75661	10.7638	10.8609	11.9	10.5831	10.9534	9.46076
g10293_i2	7.65145	8.70613	8.03854	6.51959	5.24621	5.58671	4.17364	5.04153	5.92808	7.08331	6.66303	6.45049	5.50959	5.32298	6.93145	7.33331	6.90072	7.54701	6.22436	5.83371	6.51093	10.3317	10.1446	11.6181	10.125	10.6324	9.17679
g10293_i3	9.47478	11.8153	12.2382	8.59159	8.76485	11.0817	7.94832	10.8546	10.2173	9.36952	8.75847	9.01139	7.30335	8.15185	8.31701	9.74308	9.23591	9.46153	8.46877	8.49653	9.02896	14.1973	15.4174	16.1071	13.7406	15.09	13.7319
g10293_i4	8.5825	10.2296	10.2391	7.7911	7.43989	8.41462	5.91678	8.18256	8.0042	8.13038	7.60112	7.43253	6.53148	6.65654	7.37571	8.6683	8.00082	8.34783	7.58014	7.07545	7.7994	12.017	12.0398	13.617	11.8781	12.8654	11.377
g10294_i0	17.5112	14.338	16.7454	17.8472	18.2098	4.25988	4.46472	5.0693	5.38622	14.7626	14.2092	14.0234	14.6802	14.7739	16.1068	11.6883	10.3282	12.0227	27.2183	26.6575	24.0464	29.9156	25.5723	26.3019	24.309	24.4961	24.6272
g10294_i1	11.8153	10.2964	9.92855	11.5647	10.2472	2.30534	2.41202	3.47388	2.79295	9.00167	9.09518	9.41624	10.5538	9.79175	9.39015	6.93546	7.25317	7.97773	17.683	16.6318	17.2534	19.9082	17.2937	18.5604	15.9653	16.5843	16.4223
g10294_i2	7.82353	6.69486	6.9507	8.00047	7.00309	1.53346	1.70116	2.31817	2.04673	6.08491	5.69832	6.24143	6.39207	6.51052	6.37504	4.68953	4.39156	5.05957	11.0694	10.2773	10.1735	12.2391	10.5178	10.6844	10.5632	10.6129	10.8025
g10294_i3	8.33125	6.6664	7.08395	7.54495	7.12279	1.63252	1.79223	2.46252	2.23169	6.28393	5.85488	6.36954	6.48798	6.87507	6.2802	4.79995	4.22004	5.20206	11.4294	10.6805	10.3382	12.6732	10.7105	11.0299	11.1965	10.7925	10.8542
g10295_i0	7.29521	6.96272	7.84871	10.8056	10.8823	4.52614	3.54678	4.6912	4.53564	7.73058	8.56008	8.37966	8.23505	7.39748	7.76809	2.88732	3.01632	3.00446	6.58533	6.87578	6.26014	8.23997	6.61149	7.07442	5.43475	6.16985	5.74366
g10296_i0	7.84694	7.63194	7.51041	12.0129	11.2932	10.2353	6.52872	8.39876	7.87224	12.4302	11.8311	11.905	6.59162	6.36889	6.15128	12.6975	12.3242	11.8608	11.3312	12.8321	10.3287	13.9312	14.3173	14.604	9.06481	8.09764	8.51238
g10296_i1	3.01247	2.40465	2.34104	3.53317	4.58095	3.16879	2.02326	3.09904	2.40756	3.63755	3.23002	3.60058	1.81601	2.06515	1.9078	3.94553	3.91015	3.36887	3.47592	3.64221	3.12641	4.46816	3.97701	4.48166	3.13055	2.78302	3.06725
g10297_i0	9.95591	9.74222	10.7982	6.68417	6.06925	1.51824	1.47669	1.46649	1.61223	4.18059	4.34605	4.24843	12.0444	11.5768	10.8454	1.77478	1.04811	1.44698	6.14249	5.7459	5.55434	8.15087	6.70877	7.30667	17.0271	17.2614	16.8014
g10297_i1	6.4847	5.88615	6.99508	4.81059	4.63223	1.02361	0.778343	1.33664	1.0501	2.96592	2.90198	2.97332	7.14718	7.55964	6.79491	0.637987	0.858264	0.920216	4.31092	4.18397	3.99167	5.69437	5.01717	5.0685	12.9367	11.506	11.8865
g10297_i2	10.4121	10.1318	11.2536	5.78129	5.45868	1.37364	1.35989	1.72817	1.68216	4.21719	4.26427	3.77665	12.1637	12.4035	11.1687	1.96501	1.12824	1.43152	5.9782	6.3053	5.60684	7.04286	6.13847	7.4077	15.3366	17.0751	16.7483
g10297_i3	5.85476	4.7815	6.11929	4.10505	3.75061	0.968684	0.521372	1.31469	0.882313	2.51504	2.56242	2.68744	5.86997	6.59861	5.61505	0.520743	0.692003	0.723425	3.43282	3.57838	3.34719	5.17033	4.36369	4.1851	10.1659	9.96836	10.4799
g10298_i0	4.90579	4.42834	4.58537	4.63656	3.59528	2.33028	1.84988	2.13737	1.96891	4.28252	4.47078	4.97833	3.26411	3.44491	3.74912	2.79658	2.41937	3.3425	5.35779	4.82821	4.66506	6.04882	4.58473	6.34798	5.38221	5.27732	5.48336
g10298_i2	7.77756	7.8502	8.03666	9.35533	8.256	6.01007	4.57911	4.73181	5.47992	8.64056	6.05919	9.96195	7.24638	7.50341	7.6029	6.40667	5.22631	6.00396	10.2502	9.64922	8.43858	10.0564	9.70122	12.3583	9.61371	8.31727	10.0567
g10298_i4	4.93969	4.34072	4.9444	5.34159	5.68068	3.02914	2.83227	3.24444	2.85454	4.96387	4.19929	6.25537	4.33049	4.02934	4.95603	2.76941	2.98451	3.78663	5.57846	6.00093	5.48937	6.8728	6.28421	6.64509	5.60049	5.76724	6.34724
g10298_i5	5.52189	4.74942	5.80116	6.40558	6.27789	3.8243	2.81002	3.44855	3.18959	5.85797	5.19733	6.29706	5.16816	4.5089	5.78249	3.02166	2.9617	4.15396	5.38606	6.35715	5.98305	7.01682	5.45699	6.34161	5.57955	5.70875	6.22986
g10298_i6	5.15422	3.64468	4.44915	4.63351	4.28309	2.33333	1.8055	2.46821	2.07069	4.2992	7.73248	5.32514	3.38336	3.57525	3.91619	2.4341	2.45724	3.41109	5.22078	4.88806	4.52278	5.62915	4.60838	5.59449	5.10919	6.71202	4.70346
g1029_i0	4.363	3.67206	3.91836	3.42249	3.02755	0.352146	0.566021	0.531873	0.62704	3.35293	3.58064	3.82189	4.25017	4.16417	4.07088	2.51676	2.22954	2.337	6.19271	6.08147	6.17228	5.35223	4.79653	4.75988	4.25667	4.71398	4.77599
g1029_i1	4.12105	3.44265	3.71048	3.3772	2.99796	0.352146	0.500235	0.509297	0.57224	3.09481	3.41846	3.70234	4.25017	4.14475	3.97628	2.5117	2.22564	2.31864	5.92726	5.58666	5.81823	5.24819	4.76942	4.71356	4.23567	4.6942	4.68396
g1029_i2	5.92829	4.73262	4.93823	4.71333	4.15092	1.01996	0.901962	1.18299	1.16753	4.57199	4.75589	4.67662	5.71362	5.64832	5.24351	3.47486	2.87342	2.96726	8.06454	7.78227	8.35139	6.66687	6.28383	5.86114	5.96928	6.48477	6.22889
g1029_i3	3.54001	3.02633	3.16948	2.8535	2.39588	0.28908	0.366095	0.444849	0.512222	2.71165	2.90491	3.03383	3.33338	3.42865	3.14046	2.27915	1.99946	2.10741	4.55951	4.67717	4.60196	4.33896	3.8427	4.0239	3.52118	3.72484	3.74821
g102_i0	2.27972	1.89811	2.17076	2.37611	3.25075	0.553574	0.742075	0.916206	0.789059	2.51493	3.00842	2.79764	2.4478	2.1455	2.38999	1.53547	1.21659	1.1334	3.6038	3.05682	3.09222	3.11476	2.51868	2.53082	3.23414	3.03422	3.01141
g102_i1	3.4299	3.25434	2.91873	3.64072	3.50172	0.761546	0.757367	0.966219	0.885254	4.19511	4.35875	4.31866	3.96406	4.19868	3.79193	2.12215	1.85912	1.81205	4.99739	4.58904	4.93049	4.62124	4.59646	4.40536	4.77919	4.24215	4.15464
g102_i2	2.80247	2.71185	2.69786	3.07251	3.06201	0.617944	0.695114	0.752391	0.786106	3.31973	3.5508	3.65496	3.3392	3.38252	3.24993	1.85197	1.46081	1.73243	4.39684	4.20298	4.20096	3.99522	3.94796	3.65018	3.90423	3.58471	3.65042
g102_i3	2.66431	2.4005	2.39462	2.71156	3.0507	0.627934	0.670207	0.732789	0.808046	3.20233	3.32092	3.22026	2.89693	3.0527	3.06218	1.76132	1.43294	1.54558	3.82644	3.72189	3.79343	3.56853	3.27603	3.28012	3.74609	3.44748	3.37663
g102_i4	3.43337	3.09837	2.911	3.6473	3.80449	0.74919	0.7489	0.935701	0.837113	4.24786	4.4332	4.35567	3.85552	4.18222	4.01093	2.12332	1.83962	1.88822	4.98246	4.67523	4.92429	4.64353	4.70239	4.4138	4.8404	4.34167	4.24986
g10300_i1	33.9418	34.5101	34.1872	30.2425	28.2564	47.4629	30.7478	39.8467	38.4463	29.9265	33.8918	32.207	30.6066	36.8881	30.2634	32.0627	37.7708	32.8798	33.9868	31.4488	32.3114	36.7071	45.4873	44.997	39.9223	40.9049	39.8065
g10301_i0	1.13626	1.33409	1.6017	3.25583	3.02272	1.33672	0.725184	0.832836	0.953578	1.30721	1.15302	1.47824	1.12251	1.07665	0.502198	0.921215	1.19821	1.10373	0.841597	0.780621	1.09533	1.86062	1.34104	1.66822	0.995742	0.822322	0.879063
g10301_i1	0.918201	1.15531	1.13754	3.00268	2.54395	1.23387	0.725933	0.792284	0.92025	0.941389	1.10109	1.37096	0.77805	0.872581	0.48885	0.845238	1.14697	0.990916	0.732651	0.690837	1.00938	1.77389	1.38809	1.34018	0.954357	0.741313	0.88748
g10302_i0	0.819754	0.852651	1.25681	0.822405	0.792204	0.075535	0.236428	0.30392	0.351214	0.850358	0.933941	0.684505	3.0305	2.15267	2.70612	0.179526	0.083834	0.089742	0.181445	0.287956	0.133897	1.08903	1.0769	1.06419	1.76621	1.97298	1.66026
g10306_i0	48.9929	54.6762	50.8617	22.1011	19.3301	5.19926	7.38339	8.59606	10.7011	22.1708	24.5149	25.6948	37.8181	39.8477	34.2743	12.7234	15.3561	14.9548	47.4356	47.4514	48.3137	21.4313	22.0327	21.6307	42.7591	45.118	41.9492
g10306_i1	17.4398	17.1399	16.9506	8.83707	7.92446	1.70475	2.10802	2.5174	2.57954	6.65583	8.02744	8.39416	11.9255	12.2876	11.3146	4.79963	4.47508	4.71131	16.9981	17.5188	17.152	7.05177	7.26127	7.52441	15.3705	15.366	14.9033
g10306_i2	17.1089	16.1099	15.9124	8.25098	7.74587	1.97723	2.38775	2.92979	2.79827	6.51594	7.91656	8.58755	11.5669	11.5766	10.4983	4.86156	4.80652	4.58081	16.7252	16.7846	16.9645	6.82791	7.30448	7.65824	14.7082	14.6001	13.9495
g10306_i3	16.2893	15.7243	15.6836	8.39892	7.75341	1.69608	2.02301	2.45357	2.43774	6.20209	7.61183	7.99023	11.1352	11.4437	10.3877	4.53493	4.26	4.44449	15.8334	16.1169	15.9262	6.78513	6.94467	7.13869	13.5845	13.8246	13.1741
g10306_i4	17.9361	17.6412	17.6182	9.36774	8.10877	2.23962	2.50484	3.04876	2.96661	6.81538	8.22869	8.56121	12.373	12.7741	11.3998	4.99632	4.92363	5.14176	17.209	16.9831	17.1709	7.25316	7.31982	7.59145	15.609	15.4815	14.789
g10308_i0	6.77905	6.3495	6.43079	9.36785	7.6882	0.713727	0.90015	0.636961	0.579556	9.50081	10.0305	10.1357	7.96508	7.27585	6.95712	4.51736	2.70836	2.98582	12.2964	11.6094	12.2983	10.1765	9.52093	8.91744	9.18946	9.08501	7.43769
g10308_i1	10.6942	9.08336	9.73886	11.7439	10.2885	1.76646	1.84743	1.31323	1.1338	12.3184	13.1466	13.7544	10.149	9.65945	9.99942	5.78621	4.87374	4.77823	17.0767	16.0999	16.3595	14.794	13.4936	12.6146	11.6358	12.0524	11.7804
g10308_i2	7.1356	6.66973	6.16666	9.41989	8.28908	0.820505	0.831427	0.937396	0.804516	9.63606	10.0809	10.0221	7.84301	7.66505	7.2534	4.4597	3.10077	3.50762	12.0921	11.9227	11.8484	10.3638	9.49406	8.95433	9.12864	8.96632	7.78476
g10309_i0	8.54853	8.70459	9.66706	13.2326	12.651	2.73349	2.79592	3.76389	3.16519	9.07867	11.1047	11.2969	10.8495	9.87371	8.52531	5.94894	4.64088	6.33814	10.053	9.97179	8.67693	11.7671	13.6782	11.6946	9.59033	10.6288	10.9048
g10309_i1	6.95971	6.56067	7.42855	10.7408	10.7541	2.93165	2.58503	3.30362	3.21321	7.90268	8.21973	8.45746	7.77983	8.40798	7.0094	4.77206	4.06473	4.47041	7.24735	7.9239	6.99631	8.80562	9.98359	8.71532	7.62853	7.82906	7.87517
g1030_i0	7.02273	5.83186	6.40643	4.20958	3.77629	2.73329	1.10464	1.73885	1.54171	2.86817	3.94105	4.3727	6.37135	5.80004	4.69981	4.78221	4.92345	5.0553	6.14755	6.75573	6.46329	6.44012	5.89818	5.6318	6.65774	7.00781	6.40578
g1030_i1	6.24857	5.62169	5.67926	3.96149	4.12341	2.77015	1.12952	1.74833	1.68288	2.81576	3.37585	3.49922	5.30905	5.46687	4.73638	4.46101	4.17161	4.63786	6.17053	5.92546	6.43968	6.24196	5.15733	5.07773	6.12578	6.5412	5.89409
g10310_i1	126.499	126.449	128.736	73.7065	74.9994	10.6148	10.4172	11.3019	11.2944	63.9494	65.3273	59.8769	143.244	151.108	144.422	33.3114	30.7629	32.3557	118.877	120.376	119.104	79.5204	78.655	79.7345	202.813	208.223	204.991
g10312_i0	10.2546	9.50556	10.5096	14.1685	15.4897	22.7051	28.0629	30.3824	32.6582	24.4918	22.0042	23.0741	10.9044	9.4653	11.8098	19.0194	20.4142	19.5399	12.95	12.7394	14.0775	14.4428	12.3586	10.8022	10.6113	10.5362	10.8986
g10313_i0	2.04706	1.34428	1.70017	3.13231	3.42784	3.34263	2.17325	3.48555	2.43732	6.24798	5.51044	6.59138	1.31358	1.52583	1.35415	9.24289	8.82162	9.46617	5.34831	6.1532	5.90657	3.13143	3.65515	3.26686	2.53528	2.10437	2.57648
g10313_i2	3.14902	2.6248	2.2068	6.09873	4.39812	4.96109	3.76439	4.66509	4.68113	10.1035	9.70766	11.3222	2.9183	2.60218	2.15578	14.6717	16.1915	15.3165	8.49388	8.56721	8.79772	4.85628	3.9944	4.96151	4.05777	3.32727	3.58283
g10315_i0	7.26395	7.13971	6.54919	5.89463	6.69465	2.43667	1.73365	2.60276	3.02878	6.44572	7.0193	6.89065	6.65954	6.72056	6.69149	4.17499	4.44892	4.93037	7.29114	8.68737	7.92294	9.34363	8.3879	9.57143	7.33527	7.7994	7.71784
g10315_i2	6.53062	6.48797	6.53735	6.68013	7.2444	3.079	2.13146	2.64146	2.66179	6.21935	6.45451	6.24353	5.78141	6.63193	6.22814	4.359	4.03428	4.08548	7.32752	7.44679	7.34378	8.9797	8.13619	8.78334	7.50992	8.04417	8.29471
g10315_i3	6.83941	6.78074	6.74282	6.23966	6.98244	2.96977	2.21244	2.79852	2.74337	6.57819	6.8099	6.23385	5.99197	6.8312	6.3361	4.47912	4.30537	4.39268	7.84342	8.09021	7.86693	8.09874	7.43909	8.06177	7.34713	7.67337	8.1145
g10316_i0	10.7127	8.4163	10.7286	5.05982	5.64362	5.68018	6.27013	8.57825	8.59826	7.33364	6.59842	7.05558	15.7792	15.8584	16.0801	15.0802	14.2778	13.3771	5.27377	5.67359	4.54989	3.87195	5.07062	3.92634	5.56803	5.60367	5.72874
g10319_i0	0.052543	0.029709	0.00518	0	0	0	0	0	0	0	0	0	0	0.147934	0	1.55211	1.0017	1.17617	0	0.092085	0.030809	0.032836	0	0.031369	1.59531	1.71496	1.4106
g1031_i0	0.451287	0.473897	0.301331	0.445544	0.417351	0.081737	0.023263	0.071053	0.047275	0.02715	0.028329	0.116347	0.137793	0.093702	0.056714	0.423392	0.42344	0.227169	0.570252	0.5062	0.436255	0.996399	0.335086	0.515295	0.615492	0.390011	0.366862
g1031_i1	0.78258	0.763798	0.735228	0.481283	0.711368	0.134384	0.107016	0.098603	0.053483	0.08946	0.110552	0	0.016445	0.066646	0	1.32405	1.17135	0.805161	0.463248	0.697639	0.673002	1.24914	0.38133	0.513481	0.530302	0.306532	0.202078
g1031_i13	0.318306	0.187811	0.203363	0.176462	0.106589	0.023692	0	0.049729	0	0.101363	0	0.020609	0.106319	0.104337	0	0.508979	0.331272	0.233042	0.481221	0.578201	0.050019	0.325624	0.493516	0.186485	0.351955	0.185225	0.498194
g1031_i14	0.312207	0.33639	0.378525	0.858746	0.52962	0.098139	0.065856	0.056401	0	0.051784	0	0	0.24381	0.221406	0.157341	0.45075	0.150011	0.253573	0.116992	0.095151	0.055665	0.308989	0.129246	0.342433	0.408449	0.236522	0.301818
g1031_i2	0.451287	0.473897	0.301331	0.445544	0.417351	0.081737	0.023263	0.071053	0.047275	0.02715	0.028329	0.116347	0.137793	0.093702	0.056714	0.423392	0.42344	0.227169	0.570252	0.5062	0.436255	0.9943	0.335086	0.515295	0.615492	0.390011	0.366862
g1031_i3	0.367926	0.31196	0.23185	0.744063	0.755311	0.106471	0.007476	0.012848	0.010686	0.029393	0	0.032824	0.309384	0.233918	0.186479	0.360187	0.241738	0.306345	0.068111	0.0434	0.01662	0.120143	0.082993	0.121045	0.383299	0.28822	0.210742
g1031_i4	0.302016	0.236198	0.152899	0.551493	0.712204	0.09371	0.01372	0	0	0.010934	0	0.004877	0.29972	0.272494	0.167818	0.298545	0.157304	0.232251	0.032865	0.042521	0.055556	0.084609	0.095372	0.123184	0.362489	0.215454	0.094393
g10323_i0	23.3359	20.1265	23.8766	18.6777	15.6953	19.0744	15.3571	19.8697	18.2227	18.9431	18.675	17.6089	25.084	22.5121	27.5173	12.9884	12.9756	14.2526	16.7769	19.5894	17.3403	32.0629	33.1892	35.722	43.058	41.8191	39.7151
g10323_i2	53.3678	61.061	59.2361	47.0022	47.8708	51.1279	43.7525	54.1156	54.9827	55.3059	51.939	51.537	74.8672	71.7133	78.0408	36.6589	38.4595	38.3856	49.8047	52.68	49.8739	92.9421	106.899	107.927	122.402	119.224	120.457
g10325_i1	6.88209	7.62472	7.15663	8.78022	9.4496	5.0224	1.54468	1.71531	1.57643	7.31647	7.38889	6.62229	4.86757	4.75728	4.79812	4.13156	4.12432	4.35193	9.00336	8.77535	9.37454	0.685464	0.634204	0.620617	4.40028	4.3108	4.33235
g10325_i12	8.07378	7.19695	7.31418	9.05293	8.57757	3.56521	2.02001	2.45814	1.35546	7.73899	7.69451	7.58397	5.26219	5.40977	5.68051	4.78119	5.58595	5.08986	10.2909	9.33789	8.34074	0.711083	1.07438	0.572197	3.33875	3.39468	4.27693
g10325_i2	7.14999	7.88674	7.85665	9.7003	9.50444	5.2017	1.67903	1.86664	1.6312	7.69528	7.12808	6.18232	4.89571	5.03334	4.58937	4.52781	4.01221	4.28365	8.37638	8.5338	9.20373	0.797862	0.732067	0.564761	4.33396	4.43148	4.67307
g10325_i4	4.95774	4.84344	4.8362	5.91122	5.90849	2.92114	1.12752	1.06163	1.19622	4.70742	4.50354	4.32007	3.16174	3.06807	2.8921	2.72713	2.66179	2.78503	5.42579	5.54848	5.89426	0.474283	0.431289	0.483284	2.68633	2.66011	2.75957
g10325_i5	5.66784	5.14304	4.92521	6.30793	6.71632	2.91031	1.2515	1.15545	1.10242	5.81177	5.52445	5.75993	3.32895	2.97536	3.35015	3.17349	2.81354	2.82019	6.54519	6.54857	6.63187	0.394092	0.238962	0.291555	2.80017	2.84046	2.92
g10325_i6	7.98442	7.41993	7.01504	9.19332	9.08492	4.42424	1.63347	1.90233	1.8025	7.35028	7.59791	7.32008	5.59943	4.79674	4.89912	5.04915	4.73783	4.91115	9.26117	8.58783	8.80563	0.918323	0.818577	0.677159	3.95575	4.00842	4.57074
g10325_i8	4.985	4.89268	4.45662	5.87016	6.39898	2.86381	1.19602	1.11115	1.14332	4.68803	4.56621	4.34332	3.23768	3.10834	3.0251	2.8189	2.74514	2.76326	5.5835	5.51754	6.12815	0.50955	0.399873	0.42768	2.63942	2.59567	2.82158
g10326_i0	0.910065	1.25663	1.32672	1.57827	1.17179	0.501872	0.537932	1.17172	0.802197	0.393886	1.08836	0.956232	0.820211	0.876565	0.79536	0.319784	0.587707	0.36153	1.05794	0.663425	0.77995	0.914557	0.879157	0.994273	0.673924	1.03736	1.03879
g10326_i1	4.26887	4.64874	3.43388	2.16754	1.59133	2.94109	4.85382	5.00629	6.45484	9.05773	8.97459	9.27357	3.20393	4.0595	5.69408	13.1233	13.1061	13.5142	6.73261	6.06786	6.94112	3.58091	4.40522	4.76557	3.2682	3.27293	3.54268
g10326_i2	4.05827	4.45233	3.18167	2.19099	1.84408	3.06438	4.21506	5.01568	4.70678	6.55538	8.6734	7.55881	2.93896	3.64785	4.26243	10.6937	11.1659	10.0944	5.81677	4.29153	5.34597	2.54236	4.15722	4.47791	2.85013	3.59557	2.71217
g10328_i1	8.14326	8.8923	8.29705	6.82721	6.04762	4.35924	2.35572	3.25426	3.07571	7.52259	8.28066	8.25805	6.50233	6.43936	7.18075	7.71156	8.59649	8.64808	8.9772	8.40947	8.66329	7.09313	7.54201	6.78931	7.55749	7.09236	6.8904
g10328_i2	7.10572	8.13332	7.31457	5.89435	4.97832	3.62846	2.85047	2.89754	3.22236	6.68052	7.33398	6.5209	6.12885	5.25118	6.57213	6.10025	7.21798	7.30645	7.05511	7.19266	7.11824	5.64496	6.25442	6.1263	6.54021	6.74541	6.5877
g10329_i0	2.28771	3.07253	2.90082	2.67339	3.38652	0.417045	0.325695	0.587771	0.170762	1.29011	1.71061	2.20316	2.53776	3.21096	2.45505	0.421123	0.38248	0.461575	2.1949	2.42049	2.8077	3.58803	2.91245	3.87457	2.96672	4.45764	4.33028
g10329_i1	2.03392	2.46944	2.19958	2.34775	2.79202	0.323024	0.308584	0.3164	0.162857	1.55176	1.71849	2.08824	2.36459	2.6455	2.28322	0.498526	0.330874	0.364315	1.99082	2.11464	2.35181	2.98911	2.50444	3.0099	2.62473	3.56734	3.42329
g1032_i0	2.19232	2.26778	2.08053	2.57491	2.79064	0.379906	0.768012	0.593906	0.548183	2.47202	2.27371	2.64086	3.09831	3.26528	3.01888	1.80159	1.30931	1.46194	2.82792	2.68064	2.51617	3.9251	3.15008	3.7221	3.87429	4.05638	3.804
g1032_i1	2.11994	2.06139	2.0529	2.69663	2.59332	0.375771	0.807169	0.500651	0.411429	2.25549	2.13751	2.58657	2.95297	3.27172	2.68668	1.62789	1.28206	1.14225	2.12163	2.48547	2.45119	3.64153	2.9754	3.6792	3.36693	3.79051	3.50131
g1032_i2	3.73935	3.87131	3.63889	5.2319	5.62886	1.1791	1.76689	1.60663	1.77125	4.78225	4.57214	4.7283	5.958	5.77699	6.00537	3.04902	2.24238	2.81476	4.99131	5.07194	5.07824	7.08019	6.92462	6.71044	7.35512	8.23256	7.60171
g10332_i0	54.8329	53.2814	54.3593	48.4081	43.3916	41.161	34.5398	42.9414	44.1578	84.3495	86.1069	86.1282	36.1513	38.5773	36.0518	174.658	177.566	181.579	175.89	174.75	171.653	110.464	113.173	115.301	82.3319	87.4621	85.3135
g10333_i2	80.3307	85.0592	82.2357	80.9263	81.168	97.138	71.3948	88.5376	90.09	106.98	103.185	100.162	89.8408	90.5679	95.9547	115.028	124.57	124.712	90.4547	88.1121	86.2704	88.1477	113.333	105.577	104.741	93.9457	99.3767
g10334_i0	18.4573	19.31	19.2618	22.6951	23.2475	27.6382	16.5573	19.611	20.0124	17.4919	16.8286	17.4172	15.3678	16.9747	15.8956	18.2078	16.9375	17.9387	19.0346	20.2302	19.7045	14.8697	14.2649	15.0044	24.0765	21.3644	24.0269
g10334_i1	22.1194	22.1446	22.2842	25.1331	25.5429	29.6088	18.893	21.1994	20.5583	20.9813	19.7597	20.7784	18.1768	19.6124	17.3495	20.1502	20.2894	21.1588	23.2714	22.601	23.4067	15.7719	16.02	15.8054	28.1219	26.4469	27.1439
g10334_i2	9.78375	10.8797	10.4975	13.0605	11.6178	11.2254	7.96427	8.57911	7.3456	9.37148	8.2524	9.10828	7.68334	8.97347	8.53516	8.86665	10.2187	10.0955	10.7503	9.4337	10.6339	5.48017	5.41298	5.80687	10.8304	12.326	11.4499
g10334_i3	15.6334	16.2319	16.3248	19.451	19.6578	22.6181	14.2743	16.4846	17.0598	14.3522	14.2678	15.1744	12.8004	14.1909	13.3379	15.6228	14.0974	15.597	16.7	17.3705	17.1038	12.3372	11.159	12.0357	20.5484	18.428	20.871
g10334_i4	10.7228	10.9882	10.9467	12.5595	12.8371	13.0425	7.82989	8.88427	8.43644	9.95484	8.87836	9.31808	9.2417	9.77367	9.5424	9.79677	10.1704	10.8033	11.3126	9.55036	11.6005	7.69326	7.32951	7.72561	12.2407	13.1009	12.373
g10334_i6	10.7228	10.7998	10.8215	12.4223	12.4753	12.4959	7.75702	8.65735	8.22674	9.83792	8.5318	9.20306	9.15045	9.64258	9.2988	9.68254	10.1704	10.4979	11.0358	9.57921	11.1753	7.69326	7.17621	7.72561	12.2407	13.1009	12.1681
g10335_i0	5.81014	5.70833	5.76256	20.6654	17.6147	13.6606	10.3487	11.8963	12.1867	16.4344	16.5674	16.3524	8.40655	8.69029	7.85896	11.9805	10.8572	11.0458	9.13671	9.6359	8.62037	9.47411	8.82414	9.27307	4.70302	5.11674	4.70482
g10335_i1	5.62753	5.33287	5.38793	19.3473	17.2382	12.4413	9.59331	11.0396	11.0412	15.2064	15.6064	15.3535	7.71378	8.11684	7.1377	11.444	10.5714	10.0523	8.34556	8.92747	7.68686	8.35231	8.30019	8.51031	4.46603	4.58862	4.01847
g10335_i2	5.4268	5.1235	5.15848	18.5201	16.246	11.8527	9.10393	10.532	10.6723	14.6569	14.7482	14.6314	7.49608	7.70471	6.87951	10.9105	10.0157	9.36423	7.97867	8.55058	7.44582	8.11083	7.63976	8.25613	4.26084	4.43756	3.98845
g10336_i0	1.76355	1.66659	1.51749	0.810219	0.764917	0.819762	0.36661	0.436186	0.316739	0.532188	0.524892	0.297741	2.42786	2.23272	1.89892	0.307095	0.160349	0.199425	0.646396	0.602093	0.55713	1.78554	2.36671	1.75677	4.32962	3.72163	3.344
g10336_i1	1.68855	1.49149	1.70151	0.290519	0.938128	0.838916	0.208698	0.507514	0.248581	0.271288	0.455097	0.272709	2.02318	1.66195	1.73104	0.263738	0.057658	0.486875	0.548284	0.724122	0.397924	1.36151	1.76286	1.50033	3.47322	2.77618	2.74853
g10336_i2	1.27603	1.30864	1.10575	0.598826	0.485507	0.341853	0.181104	0.210419	0.162295	0.313764	0.45875	0.090358	1.40811	1.74717	1.25677	0.125674	0.177393	0.292774	0.454826	0.390882	0.445814	1.47844	1.52937	1.11561	2.69966	2.67367	2.67743
g10338_i0	95.8336	93.0287	98.9671	108.465	98.4232	58.031	37.0503	45.0176	40.6312	30.1905	32.0772	34.8212	14.3556	15.9604	13.6751	123.374	125.679	128.35	121.38	118.022	120.769	22.3056	24.2467	27.3147	9.191	10.6356	10.5891
g10338_i2	87.4895	84.9021	89.3862	99.9555	93.567	52.9481	33.3565	40.9188	37.506	27.6179	29.3922	32.3149	13.3403	10.2645	12.8498	114.641	115.633	117.967	110.705	107.882	109.635	21.0486	21.2161	24.5762	8.5036	9.54099	9.16536
g10338_i3	110.804	119.049	111.651	139.049	151.963	57.7785	44.7065	48.6517	52.0373	37.8523	42.3454	51.0901	19.3287	19.4432	20.5666	232.182	183.552	149.34	195.293	143.065	184.08	26.733	49.6788	34.9908	21.7456	14.6006	17.1767
g10339_i0	6.42044	6.35073	5.67059	6.67152	6.63288	3.14817	2.54112	2.80247	2.94885	4.86983	4.99902	5.53236	5.75359	6.12114	6.10606	6.93049	6.9235	6.24392	10.0073	8.31702	9.9444	10.6808	9.43402	9.99855	8.49598	8.88096	8.3295
g10339_i1	7.77986	7.20612	7.15807	8.5975	8.45107	3.95167	3.26674	3.84802	3.80549	6.23863	6.33591	6.1893	7.46312	6.8561	7.06619	8.13994	7.6617	7.92202	12.0498	10.2012	11.5472	13.3758	11.7556	11.7452	11.1328	11.0552	10.6685
g10339_i2	7.45959	6.9859	6.90821	8.89918	8.21436	3.87227	3.1788	3.72733	3.6722	6.0162	5.96647	5.94667	7.1243	6.5031	6.90135	8.36013	7.63778	7.93265	11.9735	10.0072	11.128	12.9436	11.4552	11.614	10.5445	10.6897	10.4337
g10339_i3	5.46322	4.67722	4.3971	4.98032	5.54646	2.11406	1.97245	2.24027	2.11759	4.74367	4.08032	4.50059	4.45835	4.78522	4.84438	5.46997	4.91274	4.73132	7.24076	8.18646	7.14534	7.93783	7.34931	7.53552	6.64285	6.50328	6.11377
g1033_i0	3.69622	3.37023	4.0433	9.50448	8.36125	1.5519	3.35762	3.75035	3.429	19.6253	19.9808	20.4027	2.95384	2.85887	2.78947	6.72115	6.50504	6.50961	14.169	14.2962	14.5219	6.42009	6.54742	6.85187	1.75531	1.83211	1.87365
g1033_i1	4.2279	3.91471	4.60227	11.0787	10.439	1.77861	3.6993	4.09417	3.66186	22.0668	23.4893	25.1562	3.3509	3.18311	2.94896	7.57215	8.02598	7.47931	16.085	16.5028	16.6803	7.98964	7.90894	7.70251	1.81718	2.08509	1.98158
g1033_i2	3.00057	2.66557	3.07272	7.6222	7.70038	1.36914	2.92295	3.37921	3.02009	14.4652	15.0755	15.6971	2.26268	2.38026	2.24099	5.29073	5.1135	5.02732	11.0573	10.9741	10.9614	5.12256	4.89659	4.99966	1.44575	1.52137	1.38789
g10340_i0	8.5886	8.9984	9.8245	7.98821	7.7285	7.34626	3.32554	3.32957	3.98207	5.86788	5.36756	5.93933	8.72911	8.84228	7.83864	11.5781	11.5362	12.538	8.5433	8.49919	8.81378	9.48209	10.6538	10.4196	26.3659	25.4734	24.7129
g10340_i1	7.20923	7.43121	7.69597	6.69805	6.77274	6.38022	2.78069	2.87108	3.33106	4.66171	4.29834	4.71305	6.9476	7.26567	6.7159	9.06227	9.16624	9.89387	7.09443	6.95712	6.81511	8.28519	9.22542	8.79692	21.9778	20.8579	20.7624
g10340_i2	7.15822	7.40998	7.69597	6.62325	6.77274	6.30382	2.75506	2.82702	3.31274	4.46708	4.33922	4.59272	6.90807	7.17374	6.67194	9.00356	9.10136	9.63103	6.97881	6.91985	6.75863	8.26485	9.22542	8.68306	21.6952	20.6664	20.432
g10340_i3	5.55486	6.22044	5.79448	5.72536	5.82102	5.42442	2.23617	2.65959	3.24354	3.64233	3.65153	3.51902	6.00166	5.87252	5.24966	7.30555	7.17543	6.85329	5.89175	5.97247	5.07496	7.19571	8.21207	8.09088	18.936	17.9651	17.6835
g10340_i6	9.30329	11.2155	11.5032	10.5003	10.5926	11.5138	4.70379	4.82219	6.30006	6.68631	7.07573	6.89546	11.47	10.8864	10.315	12.9161	13.0207	14.618	9.90961	10.3448	9.67816	12.8296	15.5959	14.6285	34.5932	33.8043	31.44
g10341_i0	20.4157	19.8404	20.5276	20.1818	19.3905	36.0922	37.933	44.7533	45.5377	30.7651	29.7729	31.4956	13.9824	17.237	17.0945	24.0793	22.9874	23.8236	18.7977	19.9406	18.4204	16.5913	15.8011	16.3597	12.5868	11.156	12.3239
g10341_i1	13.6834	13.2577	13.8155	11.9424	12.1088	21.5725	26.7288	30.5988	29.7616	17.809	19.2594	20.3798	8.46446	10.2949	9.73469	14.6459	13.5239	15.1518	15.1873	13.6558	12.6367	9.92941	10.4039	11.9274	7.99901	7.29277	8.78418
g10342_i1	22.7056	23.2121	23.8746	38.4667	39.2793	35.9782	22.7242	27.3449	28.6209	46.0005	48.296	48.5086	15.1597	16.2869	15.6877	45.4865	43.6525	44.2823	51.7065	47.3889	52.0408	26.7613	29.8088	30.2882	24.1491	24.6534	23.846
g10342_i2	12.1099	11.975	12.2287	37.82	41.0199	33.3076	9.48293	12.5343	13.2908	24.7947	24.217	23.2063	24.021	26.6159	24.2272	43.9405	42.9655	44.058	25.405	24.8402	25.7255	14.0487	14.973	15.6406	12.3503	12.9618	12.6471
g10343_i0	0.406722	0.364574	0.371327	0.032135	0.215486	0.048799	0.080774	0.028138	0.03526	0.035579	0.022229	0.051348	0.102141	0.007339	0.056056	0.535412	0.626613	0.602789	0.2581	0.182727	0.26074	0.202892	0.089776	0.232212	0.11311	0.119587	0.150194
g10343_i1	0.304254	0.241673	0.477881	0.112153	0.118459	0.127934	0.033183	0.028138	0.02231	0.026097	0	0.038511	0.14683	0.007339	0.028075	0.684137	0.743045	0.74028	0.123621	0.164514	0.27313	0.319189	0.055068	0.277297	0.062923	0.141616	0.095683
g10343_i2	0.406261	0.592477	0.318142	0.151894	0.098465	0.127771	0.114939	0.09811	0.070207	0.07829	0.022229	0.012837	0.101889	0.050593	0.027981	0.899408	0.888609	0.78199	0.282797	0.18925	0.28422	0.229563	0.073096	0.250742	0.09141	0.171937	0.087005
g10344_i0	0.981044	0.76505	0.681111	0.037498	0.208066	0.039098	0	0.022697	0.100925	0.634292	1.45309	0.867544	3.68548	4.43547	3.68317	0	0	0	0	0	0	0.019906	0	0	0.098398	0.024621	0.100965
g10344_i1	0.967846	0.76505	0.681111	0.037498	0.208066	0.039098	0	0.022697	0.100925	0.634292	1.53847	0.867544	3.74657	4.43547	3.87022	0	0	0	0	0	0	0	0	0	0.098398	0.024621	0.100965
g10344_i2	0.984255	0.898927	0.729794	0.037498	0.26119	0.039098	0	0.022697	0.100925	0.661235	1.59027	1.02037	4.4463	4.89746	3.81406	0	0	0	0	0	0	0.019906	0	0	0.098398	0.024621	0.100965
g10346_i0	49.0981	49.5878	51.9013	55.0244	52.8215	58.7224	31.6085	38.4452	37.3933	29.6108	31.338	32.4597	105.666	101.285	96.8631	33.0072	38.2976	42.8252	31.2983	32.698	32.0084	22.4178	20.7252	23.2627	69.6873	67.0714	69.4354
g10346_i2	23.9968	22.5747	25.1014	26.8014	24.8395	24.6258	14.5062	16.8483	17.0905	14.7502	14.9923	15.4523	49.7393	47.7047	46.0188	15.6457	18.2189	18.2824	14.4369	15.3915	14.141	10.547	10.1224	11.1684	31.9945	31.3762	31.0937
g10347_i0	13.8931	12.8162	13.2089	49.2149	53.2966	12.7512	11.5656	12.5151	13.5308	34.4838	33.2218	30.0162	23.8417	20.4027	22.9816	8.83949	7.73391	8.32	20.2166	17.0594	18.8865	26.1574	24.0218	24.9319	16.6973	15.639	15.2795
g10347_i1	19.6144	20.2116	17.3016	74.4975	72.7153	18.1567	15.5171	19.9256	18.4689	43.7838	43.5239	42.99	32.1524	33.0982	32.4732	12.4674	11.8716	12.5688	27.3157	25.8345	25.1047	35.7363	32.0068	35.175	22.1832	22.6616	21.3803
g10348_i0	0.41529	0.382517	0.866239	0.323218	0.431332	0.048303	0.071239	0.061215	0.106744	0.134741	0.06199	0.123435	0.2479	0.477727	0.296222	0.410373	0.300925	0.266093	0.951031	1.01287	0.989118	0.919511	0.410356	0.600196	0.58601	0.393671	0.42615
g10348_i1	0.447038	0.373864	0.910817	0.439269	0.367367	0.048303	0.200892	0.061215	0.106744	0.134741	0.033105	0.111147	0.16844	0.477727	0.271792	0.497016	0.276127	0.208763	0.796809	0.755232	1.17683	0.746949	0.289224	0.57212	0.525495	0.358477	0.408554
g10348_i2	32.1896	41.9315	39.3772	32.4014	27.0516	19.7235	11.9535	13.1873	15.5204	38.8061	37.1305	34.8149	36.974	35.8367	36.0147	24.2128	28.7066	31.1406	32.9368	32.7521	34.4943	26.5714	26.5997	25.4333	32.4099	32.9271	33.0837
g10349_i1	9.08983	8.83243	8.61801	6.95147	8.41937	7.54176	8.27212	7.7103	6.87992	16.1518	17.4488	18.6262	9.37016	9.53742	9.67516	43.6901	48.8423	45.1444	11.7076	10.132	11.9773	8.41566	8.1475	8.57455	8.47616	10.0797	10.2845
g1034_i0	1.53438	0.965686	1.17148	0	0	0	0.330557	0.390091	0.300139	0.4346	0.446339	0.431007	0.890114	0.656234	0.742068	1.69429	1.50552	1.63588	1.59685	1.92185	1.81485	8.66906	5.53006	5.91922	3.43733	3.33371	3.24898
g1034_i1	1.56313	0.974444	1.13515	0	0	0	0.330557	0.390091	0.315354	0.4346	0.446339	0.431007	0.906529	0.637148	0.742038	1.71054	1.52316	1.63588	1.59685	1.93711	1.83069	8.66737	5.52189	5.96757	3.40475	3.37244	3.26546
g1034_i2	2.8615	2.89743	2.5832	0.339673	0.322128	0.260279	0.34083	0.418555	0.276031	2.37511	2.57305	2.55058	0.831892	0.695811	0.888544	0.894164	0.912934	0.973597	6.05111	6.30337	6.2075	5.8872	3.90709	3.79427	2.68761	2.53157	2.68144
g10350_i2	10.9893	12.2321	13.7095	9.0949	7.53473	11.5054	14.6456	15.8756	15.2687	24.721	26.8533	29.6411	11.5905	11.6392	10.3153	52.5753	53.4944	63.8296	24.7152	26.3698	25.8651	8.19216	8.15756	7.72462	8.49185	9.43935	9.0891
g10353_i0	116.923	119.133	116.259	79.599	84.6898	131.271	84.2943	103.596	100.742	65.6688	67.019	65.0948	129.636	128.278	132.716	50.9233	51.6179	52.7354	57.0867	57.4976	54.7191	114.42	120.594	117.942	157.147	162.479	155.769
g10353_i1	104.343	104.227	102.215	70.4737	74.9095	116.388	80.5381	95.4445	90.2614	53.7546	57.3967	57.1425	110.661	117.815	111.889	42.5025	43.2586	44.9095	49.2256	49.628	48.7259	97.7523	103.547	103.955	139.489	139.552	138.374
g10354_i0	83.7299	84.7854	82.3801	45.3453	51.7447	52.5673	28.1437	31.8842	33.4647	21.0808	20.6992	21.5773	73.8661	71.1599	74.4396	89.9561	91.6324	92.9887	38.9317	36.8157	38.6652	36.2328	34.6829	36.7334	41.022	40.8997	40.6037
g10354_i1	62.7152	63.4712	62.0302	33.4074	35.3648	37.6684	21.5276	24.7776	25.1598	14.9876	15.4228	15.4506	54.1612	51.6549	53.1123	66.3929	64.6537	63.6848	27.6613	25.3839	27.3156	26.0321	25.0858	25.8536	29.5859	30.1922	30.1478
g10354_i2	58.5639	57.7772	56.3699	30.9272	29.1011	34.3395	19.0703	22.0938	22.3275	12.4824	14.27	14.6558	50.6919	47.3666	49.2651	61.023	60.6417	61.4906	25.5297	24.525	25.7937	24.2154	23.7751	23.9814	27.4151	27.386	27.8485
g10355_i0	8.40009	8.92192	10.4521	3.09984	4.52354	2.0367	3.46712	4.46535	4.02343	7.90916	7.98935	8.52111	9.0187	9.45051	8.7947	1.39912	1.46735	0.931101	7.0052	6.36426	6.82902	1.23377	1.40764	1.79284	4.5571	4.81645	4.36789
g10355_i1	6.03158	5.65194	7.36003	2.24213	3.60616	1.34001	2.19727	2.46595	2.83021	5.47646	5.00508	5.41341	5.81883	6.31268	5.99577	0.891517	0.911721	0.72965	5.05774	4.0539	4.3909	1.33631	1.50723	2.17472	3.00839	3.09205	3.34617
g10355_i2	9.35364	8.52788	10.0916	3.34437	4.81312	2.48978	3.90583	4.19803	3.72611	7.3026	7.3854	7.39143	8.66779	8.65116	9.07682	1.16023	1.0431	1.16454	6.7131	6.40922	6.06459	1.43867	1.7876	2.05657	4.40746	4.7216	4.97891
g10358_i0	0.914621	0.664907	0.446777	0.337302	0.450142	0.130635	0.078333	0.335017	0.087434	0.12657	0.284413	0.247163	0.915354	0.690595	0.904349	0.191614	0.208154	0.178817	0.340079	0.237516	0.299461	0.392222	0.169043	0.339802	0.623039	0.696688	0.556449
g10359_i1	704.403	769.084	740.784	1020.99	989.513	956.096	821.302	993.134	849.183	758.835	903.996	924.815	413.723	436.725	407.534	686.024	755.464	754.778	1121.87	1109.35	1118.51	587.092	689.334	690.705	500.663	514.317	511.106
g10360_i0	4.30061	4.19182	4.31396	6.70367	5.825	5.75068	4.44137	5.13129	4.91712	6.5544	6.04719	6.42672	5.15395	4.89073	5.15751	6.48795	6.39732	5.85949	5.32959	5.2867	4.841	6.51969	6.83275	6.99277	6.18998	6.37863	5.44056
g10360_i1	4.09214	3.66501	3.95198	6.11317	5.36363	5.49486	4.277	4.70857	4.74836	5.87071	5.67081	5.39637	4.86029	4.37045	4.70404	6.16394	4.69091	5.21048	5.052	4.49059	4.41939	6.19283	6.23255	5.841	5.68776	5.66105	5.03439
g10360_i2	3.63821	3.21607	3.73737	5.47056	4.65012	4.95375	3.83021	4.24684	4.03625	5.16164	5.01585	5.15004	4.41594	4.03912	4.15533	5.38003	4.68659	4.70583	4.66514	4.44782	4.11863	5.53345	5.58116	5.73644	5.05597	5.19402	4.44815
g10360_i3	3.54556	3.26666	3.32653	5.10799	4.82522	4.66635	3.7456	4.04938	4.29967	4.75086	4.58653	4.77642	4.20926	3.76075	4.13146	5.03492	4.20501	4.30113	4.11921	4.2838	3.99819	5.22539	4.87501	4.97707	4.93604	4.82986	4.54684
g10361_i0	3.28451	2.93941	2.83203	4.17176	4.09853	0.884204	0.752438	1.03118	0.798932	3.1127	3.12275	3.26676	2.88818	2.51815	2.89031	1.79067	1.51672	1.63255	3.63708	3.73717	3.82687	4.12539	4.14703	4.15018	4.08642	4.20962	3.94004
g10361_i1	3.23603	2.77206	2.78541	4.20559	4.08397	0.832528	0.699386	1.02275	0.722882	3.07372	3.03327	3.22307	2.91739	2.54673	2.83202	1.73856	1.49831	1.57844	3.66012	3.67203	3.70476	3.94033	3.98505	4.00602	4.01242	4.12433	4.04637
g10361_i2	3.48582	2.98952	2.98237	4.01051	4.29734	0.83202	0.72546	0.991374	0.904194	3.12986	3.11074	3.42006	2.96823	2.52218	3.00479	1.76893	1.62355	1.63152	3.81539	3.88426	3.95628	4.15954	4.26736	4.26769	4.29016	4.29046	4.19487
g10362_i1	2.2423	0.614098	2.93078	1.92888	3.86374	2.24806	3.64341	4.60314	2.79121	4.05985	5.10906	7.58324	8.11742	2.66916	3.31699	1.33263	1.28686	0.695941	1.51116	0.975834	0.17656	1.10779	3.75041	3.84227	5.90564	5.76976	7.3361
g10362_i2	1.41349	1.48135	1.7386	2.22779	1.90574	0.829383	1.59502	1.93944	1.67125	8.11992	9.06564	9.64898	4.34863	4.17249	3.91323	0.58143	0.644961	0.572281	0.885017	0.679524	0.871949	1.65329	1.91709	1.90625	4.7918	4.31226	5.30671
g10362_i3	1.71503	0.936216	2.25218	1.78843	2.97854	1.32155	2.5858	3.06013	1.95955	5.80125	6.41255	7.99055	6.14918	3.05089	3.36713	1.02505	0.948509	0.544163	0.865883	0.825374	0.466815	1.26198	2.60023	2.7354	5.08304	4.43996	5.76823
g10363_i0	4.1727	4.33517	4.03547	5.60632	4.77376	4.74289	2.8217	2.96213	2.33612	6.76016	7.03374	7.36937	3.55917	3.54492	3.88886	6.22138	6.39156	8.1606	5.39793	5.54258	6.22242	5.0104	4.21335	4.35206	3.16636	3.85354	3.22907
g10363_i1	3.82516	3.91598	4.56815	5.02632	4.37572	4.06035	2.23831	2.73495	1.87781	6.14933	5.9563	6.21217	2.96059	2.93683	3.43321	6.21338	5.48554	6.60395	5.16207	4.71748	5.57643	5.15515	3.95752	3.73334	2.987	3.59986	2.64869
g10363_i2	3.67084	3.60794	4.04558	4.83796	3.85957	4.38889	2.23893	2.65762	2.19866	5.84774	5.92148	6.06803	2.90028	2.87719	3.55614	5.8312	5.58712	6.93266	4.65853	4.40112	5.48167	4.50494	3.61199	3.55744	3.05924	3.22749	2.79135
g10364_i0	22.8304	23.0912	22.8697	19.5209	20.0809	4.83565	7.75666	7.94441	8.49386	35.8224	35.3205	33.5997	27.2345	24.7251	25.1501	29.9545	30.1916	29.7819	62.6925	62.411	62.4592	21.2875	23.9553	20.647	35.6718	38.4849	37.8402
g10364_i1	9.49956	9.32855	9.79713	8.62253	8.70449	2.14803	3.28802	3.15873	3.42412	14.2825	13.7562	13.7357	10.6955	9.71997	10.0119	12.2789	12.3394	11.4916	25.4009	25.1135	24.8239	8.90475	9.5882	8.44514	14.9897	15.4736	15.3823
g10364_i2	2.29738	2.4981	2.6069	2.49788	2.40452	0.72492	1.18979	0.710752	0.912787	3.2827	3.09656	4.27896	2.37489	2.23482	2.42664	3.50285	3.0814	2.84464	8.03789	7.92518	6.24452	2.12445	2.38821	2.08232	3.93784	4.93527	3.93337
g10365_i0	9.16732	9.53461	9.32643	8.57404	7.14736	2.23543	2.77733	3.33381	3.11683	7.29283	7.03062	6.93164	12.7897	12.6486	12.0013	1.60465	1.37804	1.42264	3.27953	3.09326	2.73458	6.13458	5.57946	5.84694	4.97147	4.80453	4.90553
g10365_i1	12.0036	13.3779	11.9313	13.0897	9.42084	3.02413	3.85087	5.05966	4.53134	9.81633	9.18651	8.97438	17.2142	17.4215	16.9475	1.95347	1.65418	1.92998	3.92256	3.67591	4.31684	8.60154	8.17229	8.1013	5.96081	6.16745	5.83809
g10365_i2	7.68772	7.27827	7.64658	7.38511	6.04774	2.08365	2.32933	2.88556	2.60452	5.54796	5.49408	5.49857	10.1466	10.9776	9.90474	1.53407	1.05616	1.09615	2.55911	2.16237	2.47091	5.52485	5.26655	4.68253	4.1589	3.88959	3.99557
g10365_i3	9.99214	9.03387	8.96541	9.28368	7.48852	2.21867	2.90793	3.35853	3.23495	7.24808	7.35146	6.52752	13.5566	14.0442	11.6782	1.63978	1.40975	1.38555	2.63508	2.50468	2.90942	7.05046	6.4578	6.04986	4.3373	5.0603	4.57564
g10366_i0	8.03189	7.39515	7.75821	2.92521	3.10689	2.27934	1.84789	2.66639	2.53539	2.90288	3.29887	3.20257	16.5012	16.1051	15.4834	1.15776	1.40893	1.62226	3.71325	4.07531	3.62466	4.15254	3.2023	4.13703	8.66851	8.4968	8.18163
g10366_i1	7.88659	7.12401	7.36951	3.0995	2.95386	2.67328	2.2188	2.90372	2.36226	2.46755	2.87338	2.78573	14.4497	15.0173	13.4385	1.25871	1.3498	1.33335	3.54173	3.79154	3.72987	3.68738	3.22241	4.34546	7.91502	8.05155	8.03886
g10367_i0	4.41894	3.1983	4.30241	1.7991	1.82453	3.20017	1.52127	1.50019	2.01045	0.34989	0.406294	0.516329	3.47139	3.38506	3.34961	14.1858	13.0622	13.7036	14.3758	11.9724	15.0243	5.49972	4.91414	5.43895	19.1177	19.9468	18.08
g10367_i1	12.5346	10.2356	12.2204	3.06235	3.35893	7.67551	4.31712	3.61765	4.74895	1.21113	1.87919	2.1107	11.9674	12.9111	12.6056	37.4711	40.3391	38.9824	40.9883	40.1031	40.2745	18.2167	20.1046	18.2095	64.7682	62.8487	62.9837
g10367_i2	9.19951	5.70025	7.80359	2.35469	2.65983	4.21297	2.42924	2.27014	2.68463	0.644442	1.15421	1.24226	6.44725	8.5012	6.91772	26.4674	25.6157	26.6986	24.0746	22.8156	24.088	12.2919	12.0499	11.2022	40.7085	38.0904	37.3874
g10368_i0	0.635989	0.297566	0.345103	0.418003	0.266969	0.319561	0.155022	0.257175	0.052424	0.139133	0.417576	0.172536	0.154591	0.347016	0.377345	0.551198	0.714368	0.440513	0.879476	1.34924	0.838277	2.17666	1.72782	1.35353	0.214152	0.703604	0.549028
g10368_i1	0.44861	0.059622	0.082641	0.043085	0	0	0.015496	0	0.069213	0	0.067728	0	0.025388	0.092904	0	0.912244	0.400272	0.650394	0.236596	0.252546	0.293639	0.548835	0.455218	0.444309	0.207406	0.247658	0.225507
g1036_i0	15.6247	13.6737	11.8679	9.26248	9.49134	7.80072	6.69212	6.95459	7.71919	10.2133	8.70707	9.77135	12.7748	14.0137	14.4514	10.3113	9.19707	9.19236	17.2043	15.3353	16.0943	13.7866	14.6515	15.3513	16.7165	17.0338	16.3393
g1036_i1	20.0882	18.3554	17.5347	12.5481	12.7244	11.7084	9.66001	11.3416	11.8537	13.4396	12.094	12.7599	17.4521	19.5455	18.7079	13.4967	12.9152	13.1827	23.4082	21.0446	22.0668	18.7113	19.2999	19.7726	22.5189	22.8669	20.9598
g1036_i2	18.5484	16.6429	15.5832	11.5569	11.3767	10.8631	9.06743	9.70498	10.2393	12.2885	11.0889	11.5915	15.3535	17.1	17.2179	12.493	11.4129	11.7615	20.5899	17.8704	18.9153	16.1951	17.712	18.5137	20.4329	20.3309	19.5653
g10371_i1	0.940743	1.11405	1.02855	7.78658	7.39313	7.97406	4.38158	4.82406	4.95697	110.904	111.506	115.542	4.6207	5.73282	4.55695	237.935	239.6	228.471	116.031	114.279	110.768	6.87779	6.45616	6.34123	13.4542	14.786	13.8986
g10371_i2	1.46985	1.09576	1.41713	10.7368	11.4783	11.8169	4.80988	5.45695	5.81044	113.506	107.12	104.151	7.27915	6.22693	7.04868	322.187	336.761	341.53	115.946	112.646	114.133	9.30404	8.40652	8.23969	17.4335	18.0334	18.6707
g10372_i0	30.0222	29.383	28.5488	46.7703	50.815	50.4755	25.5062	30.6538	29.0444	40.2095	42.0179	39.191	23.9361	25.311	26.5974	46.0315	46.3709	47.3252	50.788	48.9311	50.4802	44.7238	52.8748	50.2804	51.5088	51.4544	49.9822
g10372_i1	21.0578	20.6998	20.6746	31.359	34.7465	32.3041	16.7341	20.308	18.9066	28.0591	28.2313	27.6738	16.8123	17.7088	17.8491	32.302	32.065	32.0134	34.9465	33.5293	34.7099	31.064	33.9103	34.7917	35.6342	34.9703	33.0647
g10373_i0	6.23428	5.21217	5.53767	5.46337	6.47152	4.21513	2.40222	3.21418	2.84858	3.20307	3.21625	2.90151	11.214	10.993	11.5081	1.65809	1.78961	1.55264	2.93332	3.70198	2.92312	6.72032	7.23951	6.90121	9.33007	9.3322	8.75733
g10374_i2	6.78149	8.76581	6.31346	5.67721	7.64101	0.015544	0.199409	0.810828	0.571577	4.63012	4.28944	4.07505	7.93764	8.64702	7.78966	1.09031	1.71979	1.31968	6.23877	6.4585	6.46195	9.65441	9.73848	8.52321	10.9562	11.0435	9.09964
g10375_i0	1.3973	1.05639	1.51702	4.00961	4.98449	2.03484	2.75895	2.90467	2.86318	3.07495	3.22885	3.13494	1.68351	1.89946	1.6728	0.458649	0.337285	0.355241	1.06887	1.08549	0.865007	0.811715	0.797744	0.660414	0.528855	0.394636	0.495738
g10377_i0	0.033898	0	0	0.436637	0.534726	0.048265	0	0.248392	0	0	0.00249	0.106652	0.038394	0.108163	0.104478	0.074786	0.100664	0.128079	0.513392	0.094261	0	0.389594	0.940261	0.975112	0.430094	0.672876	0.324057
g10378_i0	0.059607	0.142303	0.091468	0.13871	0	0	0	0.135454	0	0	0	0	0.235785	0	0	0.120326	0.006097	0	0.075835	0	0.045761	0.445616	1.00662	0.610086	0.218201	0.202776	0.407201
g10379_i0	0.937457	0.397731	0.152338	0.179869	0.145335	0.00266	0.039275	0.153406	0.250067	0	0	0	0	0	0	0.68954	0.732918	0.662378	0.12346	0.210138	0.133771	0	0	0.14342	0	0	0
g1037_i0	2.62123	2.81793	2.40464	2.81161	3.00437	1.48173	1.03136	1.28836	1.3121	2.05534	2.25977	1.96293	2.15579	2.28944	2.22106	3.07078	2.77566	2.96705	3.36303	3.38323	3.44734	4.27651	3.08196	3.54033	3.14976	3.12072	2.93558
g1037_i1	2.69581	2.87797	2.41245	2.84779	3.03747	1.53657	1.03136	1.28836	1.3121	2.05534	2.31867	1.96948	2.24058	2.37205	2.40414	3.13033	2.8277	3.07497	3.41845	3.46895	3.47477	4.36131	3.18391	3.56882	3.24067	3.18932	2.93558
g1037_i2	2.25511	2.32938	2.03544	2.38025	2.52863	1.19983	0.900419	1.05217	1.06764	1.82084	1.92582	1.72439	1.89247	2.0258	1.89126	2.57421	2.43253	2.47387	2.87373	2.83357	2.86875	3.63146	2.69577	3.01401	2.70846	2.57067	2.45336
g1037_i3	2.41524	2.56116	2.24566	2.55176	2.80778	1.2457	0.947962	1.17518	1.15211	1.91944	2.08797	1.81193	2.03084	2.1835	1.96629	2.88034	2.50786	2.84576	3.12733	3.14918	3.11814	3.98076	2.79439	3.25949	2.83061	2.93949	2.68399
g10380_i0	8.75774	8.44565	9.10793	6.22648	6.01384	3.57632	2.6241	2.91846	2.86495	6.67904	5.89651	5.67198	6.40376	5.61536	6.89854	6.77874	6.8931	6.84038	9.59226	9.40883	9.97171	6.48491	6.41496	5.84075	6.55157	6.62134	5.91436
g10381_i1	51.7835	53.2574	48.5327	30.7519	27.5947	48.3734	37.9765	50.8792	53.4514	68.1322	66.4004	68.9409	24.5241	25.5267	25.2918	166.031	189.003	198.428	85.3911	87.3035	84.3865	24.1578	25.5798	26.8459	35.6351	37.5987	34.4835
g10381_i3	39.06	37.7831	35.3197	22.598	20.1629	33.6508	27.8044	37.1287	39.2567	51.1714	50.1814	51.9203	18.414	19.1118	19.1727	125.264	140.32	148.844	62.0975	64.7221	61.7573	17.0655	18.7255	19.6523	25.6961	27.5318	21.2068
g10382_i0	8.53015	9.07523	9.36973	7.58086	6.927	4.5189	5.00806	5.05973	5.53411	11.082	10.9219	11.1323	4.60608	4.59283	4.80145	13.6343	14.033	13.1604	10.4626	11.3613	11.2694	5.1814	5.85564	4.92849	1.33285	1.72124	1.8809
g10382_i1	10.3264	10.7005	11.3949	9.80052	8.26611	4.01732	4.88194	5.06746	5.24165	12.8129	12.5907	13.7901	6.1875	6.45621	4.95784	15.4823	16.554	15.9414	12.7357	12.4911	13.2129	6.42635	7.47344	6.29758	1.65699	2.32865	2.09981
g10382_i2	7.54509	8.83898	8.3081	5.95081	6.44107	6.44962	5.36395	5.7999	6.36038	9.78792	9.36263	8.58843	3.85814	3.26001	4.62563	12.6286	12.6925	11.5809	9.16873	10.0241	9.60532	4.7841	4.93169	4.77113	1.08345	1.28812	1.82024
g10383_i0	4.41773	3.23373	3.15021	4.30155	4.39147	2.20399	1.87188	2.21568	1.80957	4.10039	4.23174	4.60153	3.75493	3.47403	3.45826	3.21225	3.37223	2.97035	4.97435	4.78433	4.7963	5.80222	4.70385	4.55871	3.41603	3.70095	4.12093
g10383_i1	3.32106	3.12668	2.79142	4.36371	3.73781	1.76325	1.32152	1.83931	1.65391	3.41123	4.00821	3.62706	3.40577	3.08852	2.91691	2.5656	2.95495	3.17726	4.16944	4.02272	4.53143	5.17184	3.93931	4.15761	3.33298	3.31159	3.6948
g10383_i2	3.2605	2.67293	2.85891	3.43525	3.7249	1.92514	1.52755	1.83323	2.09762	3.11926	3.41671	2.96163	2.26835	2.35377	3.33115	2.81665	3.13143	2.70711	3.18618	3.50871	3.90057	4.09251	3.54909	2.92428	3.59973	3.49825	3.42427
g10383_i3	2.79583	2.98339	2.45571	3.28004	3.97757	1.43104	1.31319	1.68192	1.28365	3.29039	3.80529	2.97571	3.61672	3.23326	2.91476	2.90262	2.68085	2.33265	3.77461	3.55428	3.60899	4.16183	3.42392	2.92576	3.27017	3.00443	3.3973
g10383_i4	3.56365	3.1282	3.02859	4.07979	4.76604	2.42113	1.71989	2.06883	2.20049	3.71947	4.07827	3.40138	2.97688	2.87697	3.74929	3.70159	3.80083	3.46655	3.49917	4.02683	4.09525	4.5775	3.57716	3.44665	3.80948	3.6509	3.46709
g10383_i6	2.12237	1.85045	1.60007	2.65367	2.1182	0.889115	0.899638	1.05164	0.996414	2.1724	2.23959	1.94939	2.03486	1.97235	1.79962	1.60152	1.90468	1.79422	2.42008	2.33094	2.47451	3.50496	2.79726	2.09843	2.09264	2.0953	1.82865
g10385_i1	5.30173	6.23017	4.89487	3.15854	2.98245	1.70475	1.51795	1.87358	1.70656	2.63164	2.9994	3.64453	4.64553	4.22842	4.30719	3.73531	3.39472	3.43677	5.26987	4.36065	4.93451	4.30794	3.9617	3.94229	3.26539	4.21638	4.2252
g10385_i2	14.3566	13.992	14.9581	9.90038	11.2167	5.92683	4.3439	6.32127	4.97862	9.64	10.2951	10.5339	11.9499	11.1862	11.8616	11.8492	10.3049	11.0069	14.5433	14.3833	15.7522	14.0941	12.4883	12.178	11.133	11.9777	11.3342
g10386_i2	4.30478	3.59314	3.59379	10.0402	7.85509	0.52002	1.06253	1.1732	0.831668	1.78892	2.32818	2.37008	7.34025	7.52782	5.83487	0.351887	0.799434	1.54049	3.00399	3.18007	3.04641	13.4583	10.8855	9.06803	7.89575	6.52807	9.34635
g10387_i0	1.59602	1.74594	2.21086	2.6979	2.21341	0.962006	0.604565	0.724882	0.711538	1.79395	2.09633	2.43159	2.06618	2.60555	2.24204	0.989584	0.951552	1.5978	2.97018	2.74019	3.24935	5.57141	5.09805	4.1021	3.73522	3.80299	3.87455
g10387_i1	1.45206	1.45208	1.6317	2.46465	2.24659	0.810251	0.698869	0.64563	0.545497	1.74639	1.75602	1.79575	1.73087	2.0379	1.71849	1.11037	1.00106	1.06521	2.53959	2.23112	2.37453	4.18984	3.89925	3.35538	3.18005	2.65367	3.19157
g10388_i1	0.061599	0.177227	0.232419	12.4592	13.4398	12.064	5.57438	6.72156	6.77136	2.19413	1.99868	1.94972	52.6498	53.539	54.0286	13.7526	12.3353	13.2369	2.52956	2.01536	2.47673	0.249373	0.0779	0	1.19161	0.994676	1.06366
g10389_i0	0	0	0	0	0	0	0	0.072222	0.09673	0.110911	0.402806	0.281556	0.930802	1.5041	1.01164	0.837362	0.462745	0.848751	1.22377	1.09196	1.2431	0	0	0	2.59735	1.96755	2.18341
g10389_i1	0	0	0	0	0	0	1.58739	2.22564	1.81838	2.0894	1.93762	2.25364	4.48995	3.47365	4.27871	0.657499	0.774487	0.824538	1.60399	0.986241	1.50481	0	0	0.090014	4.15223	4.96828	5.24507
g1038_i3	14.1054	13.3363	12.7206	30.0482	28.5771	18.0874	11.8048	12.9974	15.2157	12.0127	13.7175	13.3709	13.3593	12.8396	13.0285	10.5332	10.8201	10.7913	11.6877	11.489	11.6871	14.1862	12.5595	14.7502	13.1322	12.9186	11.8842
g1038_i4	17.6385	15.2429	14.9204	33.8945	31.9065	24.6964	15.5687	18.3768	19.16	13.6286	16.3748	14.0466	13.9616	14.8348	14.3452	12.285	12.2159	11.9856	12.8295	13.0452	13.4328	15.2497	14.1065	16.868	14.6959	14.8063	13.6062
g1038_i5	54.4268	55.3028	56.951	39.945	45.0522	60.0119	50.7782	63.476	68.676	56.558	51.4179	54.1384	50.4488	54.1334	53.3127	71.2686	71.8606	61.671	50.7554	52.434	52.5543	67.2756	71.0142	71.2836	57.7667	56.9382	61.2698
g10391_i0	21.4751	23.7681	21.9512	12.6955	13.1037	8.47875	10.7657	13.5672	14.8459	25.1108	25.0544	22.5103	37.5354	35.956	36.2484	11.3695	11.4009	10.3556	16.3956	16.9085	17.4926	26.9281	28.4617	28.817	40.7861	41.4909	41.651
g10391_i1	24.9976	27.8706	26.9863	11.8096	12.3841	8.65224	12.2675	15.3111	16.8044	32.0248	31.7128	29.2344	36.0808	36.5913	36.586	13.9914	14.92	14.3537	21.34	21.9056	21.8621	34.7242	35.7502	37.4265	53.5427	52.7943	53.9713
g10391_i2	22.2988	25.1991	23.7841	15.2496	17.0758	13.1513	12.3326	14.7734	17.458	22.7714	22.9396	20.7315	43.5861	42.1982	44.2027	10.1107	10.4486	10.0425	15.4726	15.4005	15.3471	25.0728	25.4489	27.0206	37.852	38.0149	38.3108
g10393_i2	11.9067	15.5114	16.0425	7.82297	9.27728	13.9997	12.6161	15.5059	16.2203	17.1409	14.7694	12.9119	18.0172	18.0601	19.4996	12.6235	11.0875	13.43	12.1581	10.6472	11.2918	10.1346	13.0874	11.7638	20.8511	22.16	21.394
g10393_i3	11.8969	15.5673	15.0271	8.08811	8.97173	15.2273	13.7016	15.1637	16.2432	16.5773	14.9265	11.9557	18.3699	18.0488	19.4533	13.0767	10.2591	12.3712	11.3604	10.5294	12.8055	10.9613	13.0651	11.8782	21.4182	22.6382	22.4105
g10394_i0	1.53112	1.46057	1.08272	1.60754	1.46331	1.34457	1.61251	1.94193	1.68761	1.3624	1.50955	2.07354	1.16978	1.33223	1.36086	1.37763	1.47483	1.55896	1.43943	1.54174	1.26901	1.44359	1.46022	1.36164	1.26166	1.6116	1.31323
g10394_i1	1.59369	1.90632	1.67276	2.11575	2.1747	1.34574	1.9852	2.29015	1.88861	1.60105	2.47351	1.8678	1.37577	1.70072	1.97029	1.53199	1.66287	1.50272	2.20114	1.38534	1.77702	1.67221	1.79268	1.66247	1.72415	2.2361	1.93127
g10394_i3	0.671836	0.29418	0.400517	0.491887	0.078947	0.038107	0.186358	0.045151	0	0.299893	0.03519	0.06152	0.09305	0.186771	0.029733	0.001337	0.539267	0.262468	0.979104	0.522715	0.572334	0.711986	0.434134	0.479818	0.385717	0.408834	0.316757
g10394_i4	1.29924	1.17511	1.14191	1.09224	1.37054	1.37488	1.24649	1.70296	1.63335	1.69817	1.5564	1.65651	1.3666	0.850633	1.25954	1.13825	1.28611	1.31803	1.38414	1.17126	1.12452	1.1065	1.13059	1.47093	1.48081	1.36964	1.18297
g10394_i5	1.57034	1.66798	1.57437	1.2915	1.70383	1.82489	1.89301	1.89672	2.03664	2.29568	1.80728	1.94114	1.65762	1.61742	1.66452	1.45305	1.66061	1.87481	1.49908	1.73197	1.3458	1.50917	1.65972	2.21813	1.92692	1.76802	1.73452
g10394_i6	1.00857	1.08493	0.7054	1.0396	0.962579	0.736047	0.941955	1.16448	1.1079	0.954439	1.08183	1.16263	0.740549	0.871889	0.971083	0.755151	1.04411	1.13471	0.900623	0.920678	0.892803	0.881245	0.91538	0.960502	0.863625	0.972865	0.973696
g10395_i0	2.75345	2.63578	2.49828	3.27348	3.65098	1.61918	0.701479	0.719062	0.662453	1.94891	1.89249	1.84529	2.46674	2.27532	2.78995	1.25223	1.33718	1.44527	3.06665	3.35663	3.20518	3.64464	3.10457	2.85636	3.43876	3.60423	3.10077
g10395_i1	2.58946	2.49606	2.19154	3.21931	3.47917	1.40827	0.608073	0.632232	0.620761	2.02425	1.74993	1.66066	2.4135	1.92056	2.4371	1.23257	1.23583	1.4038	2.79254	2.91728	2.95277	3.5144	2.84982	2.77591	3.24235	3.13471	2.9144
g10395_i2	2.54021	2.48387	2.25144	3.3632	3.44774	1.4456	0.624631	0.668715	0.581732	1.85248	1.79809	1.66066	2.38447	1.97703	2.38728	1.2855	1.33811	1.29618	2.76063	3.06974	2.94013	3.46388	2.85236	2.81817	3.09504	3.14659	2.90588
g10395_i3	2.57111	2.52282	2.25772	3.37403	3.67055	1.49643	0.590099	0.700821	0.590028	1.79958	1.7213	1.81367	2.42586	1.99035	2.59472	1.27686	1.24584	1.39908	2.86719	3.17027	3.09767	3.61564	2.89986	2.79136	3.17738	3.28887	3.12819
g10395_i4	2.56258	2.45558	2.12005	3.12181	3.52068	1.4591	0.624631	0.650474	0.663008	1.8412	1.66211	1.7198	2.32984	1.93617	2.42768	1.311	1.27165	1.29618	2.80839	2.94774	2.90147	3.38626	2.82019	2.74374	3.11133	3.12987	2.90512
g10396_i10	0.353481	0.346759	0.195048	0.542748	0.754805	0.33166	0.295174	0.36239	0.163542	0.165479	0.441525	0.611491	0.524877	0.508619	0.660606	0.075904	0	0.062524	0.217846	0.194152	0.060869	0.049824	0.101879	0.162625	0.406447	0.431533	0.59777
g10396_i2	0.877686	0.538752	0.668892	1.30721	1.71599	0.759654	0.313154	0.566299	0.453906	0.855856	1.18359	1.26294	1.2128	1.40272	1.67997	0.140899	0	0.015044	0.492752	0.544199	0.372245	0.326877	0.197453	0.219625	1.31694	1.29529	1.18035
g10396_i3	0.689151	0.502532	0.553197	0.477413	0.969488	0.648713	0.39385	0.402168	0.345932	0.514058	0.657384	0.733565	0.786887	0.840465	1.18953	0.025417	0	0.025319	0.168922	0.239502	0.237182	0.171501	0.129971	0.280765	0.830733	0.65691	0.747637
g10396_i4	0.891514	0.630213	0.806983	0.889119	1.30963	0.410705	0.436125	0.493948	0.434194	0.619129	1.04887	1.27527	1.0516	1.32188	1.37637	0.083221	0	0.028784	0.429952	0.517634	0.44443	0.347664	0.316771	0.269156	1.14268	1.08142	0.919006
g10396_i6	0.359931	0.440709	0.278002	0.548269	0.731427	0.331562	0.169568	0.356094	0.216279	0.211672	0.426235	0.497728	0.437919	0.450555	0.600367	0.105866	0	0.062524	0.243024	0.112003	0.090086	0.05792	0.079827	0.209231	0.434366	0.509773	0.601002
g10396_i7	0.352244	0.435616	0.224076	0.607975	0.724378	0.371436	0.308127	0.365088	0.203843	0.121477	0.475055	0.470134	0.353483	0.642342	0.706374	0.045942	0	0.062524	0.198963	0.107535	0.076939	0.067677	0.057775	0.094501	0.49794	0.573193	0.685531
g10396_i9	0.73242	0.615048	0.612865	0.709595	1.0991	0.584371	0.395552	0.347741	0.283876	0.565981	0.639204	1.03591	0.735776	0.968068	1.37805	0.076167	0	0	0.179296	0.273846	0.144375	0.192952	0.239758	0.235539	1.06011	0.736507	0.905763
g10397_i0	0.330192	0.362538	0.548121	3.96522	4.36612	1.08681	0	0	0	0	0	0	2.5225	2.3344	2.27763	0	0	0	0	0	0	0	0	0	0.889592	0.867983	1.15604
g10397_i1	0.279782	0.180756	0.383602	3.08382	3.34879	0.647836	0	0	0	0	0	0	1.75012	1.78765	1.79655	0	0	0	0	0	0	0	0	0	0.588893	0.656298	0.830396
g10398_i0	0.305535	0.424277	0.571273	0.446411	0.605838	0.202668	0.085105	0.111451	0.084716	0.385384	0.373737	0.434029	0.712382	0.840155	0.901498	0.087348	0.05396	0.106636	0.198594	0.151737	0.201376	0.932339	1.0118	0.866464	0.771897	0.581773	0.647602
g10398_i1	0.361287	0.407473	0.296213	0.487799	0.380748	0.056474	0.037897	0.097693	0	0.38668	0.383354	0.386257	0.360461	0.395814	0.615722	0.055541	0.007643	0.015775	0.110243	0.098038	0.130793	0.583772	0.760206	0.573541	0.587117	0.31475	0.400902
g10398_i2	0.560972	0.919198	0.92688	1.04765	1.01541	0.680154	0.156628	0.18316	0.113257	0.411097	0.402375	0.963705	1.80794	1.88063	2.10038	0.171373	0.146015	0.281902	0.485633	0.420022	0.644271	1.74401	2.8799	1.84585	1.68054	1.21467	1.74301
g1039_i0	0.828809	1.06232	0.792619	0.414404	0.318542	0.030797	0.165329	0.368188	0.20608	0.390552	0.254494	0.150038	0.640226	0.580042	0.615412	1.18659	0.874233	0.966806	0.589066	0.655669	0.686381	3.40383	3.29559	2.21771	1.65897	1.67558	1.63536
g1039_i1	0.946215	1.20928	1.25011	1.12323	1.3513	1.03528	0.034906	0.067188	0.06698	0.60254	0.809253	0.868775	0.302773	0.540607	0.19647	0.31787	0.447268	0.510875	1.33829	1.38662	1.52022	1.18633	0.846179	0.811103	0.654835	0.761219	0.836311
g103_i0	0.513128	0.26875	0.804792	0.168972	0.893411	0.375014	0.297455	0	0.010649	0.065971	0.046765	0	0.137436	0.222643	0.040217	0.835766	0.357683	0.934042	0.360902	0.288675	0.800202	1.87427	0.834622	0.322472	0.741738	0.235348	0.873504
g103_i1	0.575967	0.319834	0.305564	0.465702	0.255221	0.20115	0.244781	0.13232	0.212829	0.118281	0.370794	0.097951	0.261348	0.122425	0.078881	0.175389	0.249635	0.726855	0.45208	0.466196	0.056769	1.13384	0.879787	0.558199	0.352553	0.293397	0.391709
g103_i10	8.95899	8.33704	10.1787	10.0337	10.0494	4.55691	2.7637	3.25466	3.35792	9.08677	9.67036	8.59733	7.69534	7.64871	7.39502	6.73736	6.65029	5.32323	11.9156	11.7832	11.6004	10.3408	9.65475	10.4277	9.44796	9.37561	9.09258
g103_i12	3.24837	3.26378	3.10693	11.8502	11.921	5.9413	2.43322	3.69494	2.71227	6.05489	6.74656	6.79096	5.14747	4.50542	4.1479	1.59297	1.89375	1.46179	3.57661	3.1137	3.64759	2.66764	3.53094	3.25881	1.78982	2.22939	1.9034
g103_i13	0.440617	0.101186	0.117932	0.19992	0.246008	0.083326	0.053865	0.091852	0.039028	0.192802	0.035983	0.02192	0.022131	0	0	0.26548	0.324791	0.496853	0.654422	0.274116	0.446243	0.797042	0.487324	0.1717	0.292597	0.037875	0.133291
g103_i2	0.615751	0.411816	0.217385	0.347931	0.332752	0.136859	0.044607	0.011871	0.098505	0.012055	0.060282	0.058813	0.126028	0.026707	0.022497	0.949269	0.455742	0.671283	0.573617	0.203404	0.289007	1.4972	0.510917	0.19869	0.301901	0.141863	0.213198
g103_i3	4.15172	4.22346	4.42841	4.46127	4.99348	1.66191	1.67841	1.62628	1.67245	4.51448	4.87686	4.87699	4.05561	4.52032	4.57008	3.14772	2.94054	2.84053	5.78445	5.88588	5.84756	5.93296	5.39046	5.12553	4.37734	4.81329	4.93098
g103_i4	4.12632	4.22346	4.42841	4.46127	4.99348	1.66191	1.67841	1.62558	1.56532	4.51448	4.85038	4.87699	4.05561	4.42173	4.53893	3.09053	2.94054	2.84053	5.78445	5.88588	5.76681	5.90313	5.37807	5.12553	4.37734	4.79576	4.87292
g103_i5	2.29	2.41189	2.11322	8.11754	7.72502	3.60402	1.59811	2.32149	1.59345	4.21599	4.56392	4.86377	3.4649	3.48506	2.94098	1.17163	1.35859	1.0658	2.26571	2.3841	2.49887	1.91915	2.37704	2.13631	1.50471	1.5558	1.86445
g103_i6	2.29	2.41189	2.11322	7.62837	7.72502	3.60402	1.59811	2.27847	1.59345	4.21599	4.56392	4.85305	3.39646	3.48506	2.87346	1.17163	1.35859	1.05099	2.26571	2.3841	2.49887	1.8416	2.3208	2.13631	1.50471	1.5558	1.78717
g103_i7	2.25035	2.35084	2.25368	8.07299	8.46416	3.60008	1.56149	2.29272	1.60429	4.32553	4.65803	4.87658	3.40532	3.41809	2.83234	1.26448	1.42872	1.06139	2.25836	2.6703	2.5573	2.06218	2.44984	2.14609	1.58922	1.56288	1.97568
g103_i8	7.60868	6.83904	8.2008	7.84879	8.91077	3.4103	2.92229	2.83939	2.79434	8.10522	8.56588	8.18362	7.06227	6.47759	7.08072	5.2947	5.3879	5.1599	9.88379	10.0673	9.83975	8.68331	9.16972	8.82694	7.656	8.24422	7.79497
g103_i9	2.29	2.41189	2.11322	7.97016	7.72502	3.60402	1.59811	2.27847	1.59345	4.21599	4.56392	4.85305	3.39646	3.48506	2.87346	1.17163	1.35859	1.0658	2.26571	2.3841	2.49887	1.8416	2.3208	2.13631	1.50471	1.5558	1.78717
g10400_i0	5.4863	5.24161	5.90868	6.17788	5.58272	5.45877	4.06625	4.582	5.43485	7.05987	6.52196	6.63096	5.20789	4.38144	4.63635	6.6014	6.15258	7.58206	6.9053	6.80296	7.87859	5.47478	4.78104	5.24253	4.92028	4.67038	5.16033
g10400_i1	4.43369	4.23146	5.37359	4.93889	4.6529	4.4748	3.66521	3.94959	4.63076	5.72286	5.57807	5.51418	4.11027	3.83277	3.99116	5.53684	4.83387	5.9434	5.33306	5.56817	6.21199	4.43967	4.37223	4.12918	3.71291	3.89858	4.18911
g10400_i2	6.04781	5.8462	6.60383	6.73935	6.25319	6.0642	5.34978	5.81266	6.18136	7.20261	6.24391	7.26119	4.85256	4.89513	4.68251	7.46464	5.27458	7.81166	6.87814	6.79092	7.79423	5.6819	5.60071	5.44546	5.43697	5.11014	5.61143
g10401_i2	7.03033	5.98224	5.22113	3.99156	2.59836	1.53842	1.1316	1.38065	1.91122	4.03192	4.0047	4.01617	5.30257	5.69367	5.92061	2.77951	3.71095	2.58976	5.75429	5.75086	6.25513	3.18714	3.62167	2.4302	5.51328	5.84871	3.90173
g10401_i4	22.2034	22.5662	22.9524	18.3598	19.846	8.18647	6.49725	7.79199	8.29194	18.4603	18.6789	19.3632	23.3606	22.5075	22.337	9.11764	7.80165	8.98667	23.0582	24.2855	23.3185	14.0967	12.1291	12.9402	22.6257	21.903	21.5156
g10402_i0	2.96773	3.13898	2.87087	3.88612	3.53732	1.52234	0.621791	0.644376	0.682877	2.22778	2.34303	2.03116	3.11319	2.30473	2.41813	2.01765	2.43616	2.22154	3.28642	3.56365	2.91284	4.01951	3.08495	3.92525	3.49392	3.59993	3.16381
g10402_i1	3.73088	3.96626	3.40141	2.87025	2.79858	1.099	0.691283	0.445391	0.753255	3.37125	3.47775	2.7881	2.0692	1.76538	2.10365	3.03233	2.92626	3.06501	5.39207	5.44613	5.40201	3.60527	3.12597	3.45582	3.17456	3.46016	2.88829
g10402_i2	2.81816	2.78504	2.47675	3.27978	3.03828	1.07683	0.430619	0.445391	0.610307	2.2977	2.21205	1.85847	2.32624	1.99829	2.12644	1.96496	2.12266	2.08515	3.18841	3.28119	2.83497	3.44951	2.7213	3.27655	3.03645	3.00397	2.57584
g10403_i5	0.731892	0.774891	1.13796	3.37623	2.80527	1.19087	2.09456	1.5168	0.614925	0.874833	1.37668	1.46967	1.51829	1.81584	0.581641	1.24989	0.599654	0.445797	1.6884	2.20533	1.8096	2.18216	2.80201	1.67883	1.6598	2.53209	2.06581
g10403_i7	0.750274	0.921219	1.62079	4.35697	5.53114	2.36065	3.37011	1.64472	2.3122	1.02595	1.8146	2.05365	2.02688	2.40678	1.26374	1.07707	1.38661	0.782265	2.51456	2.0068	2.26384	3.11562	2.61456	2.03429	1.79313	2.88146	1.85116
g10404_i0	235.579	236.129	232.743	250.214	288.8	331.958	161.59	210.691	216.985	142.534	136.452	135.884	140.625	140.852	141.738	24.7621	25.4131	26.3039	47.7183	46.5049	47.5254	98.4497	95.8632	94.5991	54.2134	52.8414	51.3987
g10404_i1	175.086	171.749	170.106	188.895	204.85	219.687	114.57	145.775	139.398	97.0996	102.267	102.002	101.151	106.55	99.6389	17.5695	17.8541	18.3456	36.2909	34.178	34.7978	74.2934	72.7429	70.4283	37.9541	38.5214	37.8975
g10404_i2	90.1638	85.8318	89.0552	103.68	90.6896	81.8055	54.5107	66.1466	47.6006	35.5732	49.383	54.7461	46.8256	55.3367	43.5947	8.37078	8.38367	7.3085	17.643	16.7714	19.1849	39.616	38.4758	37.1291	17.2341	19.2316	18.3303
g10405_i0	8.18887	6.99223	7.34108	16.5273	17.6795	20.5644	19.4151	21.1568	22.6844	13.0154	11.7187	12.0668	20.5527	19.2624	19.7111	28.6856	28.4704	26.4655	23.7482	25.3739	25.8436	25.9565	23.4425	22.2391	39.9471	41.7522	40.6548
g10405_i1	6.83882	6.11951	5.57825	13.7236	14.9071	16.2704	16.1468	17.0167	18.3466	10.9255	9.58318	9.98471	17.3268	15.0146	15.9323	23.9657	23.3606	21.7271	18.5789	19.7064	18.9935	20.5626	18.2475	17.2613	32.7949	33.5971	33.3219
g10406_i3	22.5752	21.9159	22.2703	27.8264	30.2166	31.1929	21.3778	23.7429	26.3261	16.379	15.535	16.831	25.3266	23.0309	23.5774	15.4568	16.0262	18.414	17.835	16.5982	18.0703	30.8675	33.6927	36.2833	33.797	36.4291	32.955
g1040_i0	13.638	13.276	13.7348	19.7787	19.4872	3.55667	3.11243	3.55497	3.7099	16.4426	14.7697	15.077	17.0197	15.8859	15.5748	7.67356	7.08725	8.02455	26.0034	25.8903	26.9208	30.2834	26.255	25.7436	22.8062	21.3651	21.3346
g1040_i1	11.1192	10.4978	9.88258	13.7333	14.4053	2.24657	2.36663	2.90648	2.61485	12.6549	10.9529	12.217	12.3653	12.2712	11.8742	6.17603	6.30767	6.31819	19.2075	19.2429	18.9467	22.3506	18.4154	18.4746	15.7622	15.112	15.0319
g10410_i0	0.35348	0.503681	0.319398	0.231474	0.015084	0.150214	0.118272	0.093546	0	0.174052	0.13777	0.129609	0.039378	0.046992	0.171691	0.398565	0.652762	1.2722	1.05421	0.429224	0.66427	0.288417	0	0.376881	0.136177	0.405285	0.974116
g10411_i0	21.9948	23.0698	23.6361	21.2257	24.2176	12.2896	11.1118	14.415	13.2742	24.4034	21.4333	21.2397	20.1724	20.7664	19.1347	20.2743	18.7084	21.2222	21.4424	21.058	23.6753	23.3632	22.689	24.1917	22.235	18.3133	19.7223
g10411_i1	19.7594	19.6745	19.9662	18.3137	21.1463	12.0763	11.4037	13.1928	14.0603	20.1088	18.7986	18.7508	16.891	17.666	16.857	19.9341	18.2377	19.2482	18.8809	18.0582	20.0293	20.6212	18.1384	20.6945	17.6578	16.7681	17.4877
g10412_i0	5.0438	4.61144	4.78368	5.69517	6.94141	4.35135	3.18314	4.14329	4.39208	6.33803	5.46845	6.04371	6.25228	6.50819	5.88074	4.82684	4.33809	4.81231	6.12193	5.65321	5.50053	7.03405	6.52707	7.10009	6.41923	6.66321	6.39512
g10412_i1	5.00173	4.59615	4.69735	5.83329	7.03936	4.13701	3.11299	4.10318	4.48742	6.56632	5.56219	6.15805	6.25144	6.5647	5.87849	4.83592	4.39107	5.01752	6.06383	5.59889	5.70377	7.15027	6.55555	6.97724	6.61681	6.75312	6.47509
g10412_i2	3.93068	4.47555	4.05149	4.83741	6.07232	4.89339	3.47213	4.88957	4.36596	4.40411	5.03038	5.20355	5.29377	4.32706	5.15001	4.34604	4.54768	4.00687	6.17782	4.84121	6.25142	5.63505	6.18173	6.26175	6.52216	6.03603	5.65274
g10413_i0	2.33407	2.16384	2.21425	2.57846	3.03062	2.22484	2.0006	2.32555	2.32846	2.89159	2.88532	2.64761	3.05939	2.63386	3.27093	2.98646	2.87586	2.89649	2.73394	3.00014	2.85184	3.98149	3.53669	3.23428	3.02771	3.12089	2.44972
g10413_i1	2.24105	2.20535	2.48123	2.67767	2.67955	1.81435	1.91073	2.23913	2.34559	3.24574	3.21479	2.96135	4.22541	3.1445	3.52699	3.10852	3.75118	2.84277	2.91716	3.0752	2.66504	3.85492	3.02807	2.94492	3.85024	2.8915	2.18355
g10413_i2	2.48186	2.59712	2.50957	2.99399	3.57483	2.52872	2.46212	2.81577	2.57745	3.54782	3.16581	3.13015	3.29013	3.28968	3.74088	3.3772	3.15543	3.40754	3.18385	3.53911	3.18599	4.62032	3.97296	3.56842	3.41364	3.37364	2.77386
g10413_i3	2.42969	2.35442	2.12562	2.56012	3.00179	2.12109	1.92896	2.47175	2.3532	2.88622	2.83361	2.5691	2.9827	2.73346	3.27599	2.92197	2.83996	2.85835	2.61784	3.16705	2.75266	3.90847	3.20376	3.10046	2.89282	2.93552	2.42622
g10417_i0	0.045685	0.105463	0.029415	0.299284	0.255408	0.171073	0.057881	0.056258	0.096519	0.320334	0.204939	0.327899	0.218823	0.280794	0.115736	0.583843	0.321738	0.31295	0.263844	0.243973	0.149645	0.583324	0.414853	0.301564	0.432839	0.40176	0.380449
g10417_i1	0.003011	0.021306	0	0.100981	0.072759	0.038336	0.077175	0	0.018385	0.204603	0.152536	0.136679	0.157551	0.184505	0.066093	0.264201	0.224442	0.282057	0.154697	0.091041	0.055403	0.126464	0.163503	0.136281	0.098073	0.096478	0.077308
g10418_i0	14.3275	14.6243	14.2791	11.4702	11.8262	7.08795	5.31638	6.38496	6.98998	20.7313	23.3085	21.5394	14.2798	15.831	14.7789	14.9065	15.34	16.1546	20.5567	19.8296	21.4165	19.423	23.4283	21.4878	17.5131	18.5702	18.8024
g10418_i1	15.2491	15.7863	15.357	12.2811	12.6165	7.66691	5.91629	6.96867	7.36904	22.187	24.2602	22.2319	15.5177	17.174	15.4432	15.9336	16.1153	17.1349	21.5648	20.9173	22.7492	20.6558	24.8996	23.0503	18.5484	19.7081	19.9804
g10418_i2	11.1657	11.4228	11.433	10.0047	10.3747	5.85476	4.36721	5.48676	5.53047	16.1521	17.2072	16.9131	10.7632	11.8859	10.94	11.8639	11.7013	12.6994	15.1904	15.2309	15.7283	15.6961	17.1177	16.8729	14.8442	15.229	15.468
g10419_i0	11.7528	11.051	12.617	7.35149	8.09463	4.38173	1.65017	2.73967	2.72894	5.47396	4.8205	5.67383	9.97674	10.2951	8.86299	10.9581	10.0685	9.41627	17.066	17.2545	15.1312	14.7665	15.7835	15.4819	23.2014	22.4809	22.2151
g10419_i1	14.109	12.856	14.9793	7.15379	6.46394	3.8276	2.35114	2.13373	2.71174	5.81697	5.43843	5.80083	10.7738	9.92591	7.87692	12.6702	11.8557	13.9583	23.2296	19.6201	20.1664	15.1307	15.2506	14.9844	24.4323	24.9377	23.8694
g10419_i2	12.0795	11.4136	12.1925	6.45726	6.61045	2.85449	1.37354	1.87421	1.85504	5.27074	5.43359	5.28334	8.62303	9.3389	9.07622	10.0599	9.17167	10.3055	15.8667	15.397	16.534	12.6262	13.4635	13.4649	21.1437	20.9194	19.8456
g1041_i1	79.7741	84.5347	82.897	77.6834	76.5519	111.478	81.1891	96.8162	98.0478	95.2371	94.9576	98.2838	80.1775	82.2386	86.5981	118.718	118.883	119.802	116.41	123.531	118.89	77.0949	79.2574	76.6737	81.1823	84.5655	87.1651
g10422_i0	3.15102	2.57317	2.10734	3.92532	2.30481	1.8918	1.86017	1.99268	1.89566	4.60451	4.6841	3.68936	1.99282	1.75485	2.74669	2.04494	1.84936	2.51023	4.32019	4.22474	5.43721	2.98755	4.07578	4.08455	2.29187	2.44866	2.59991
g10422_i1	1.32376	0.942773	1.19531	1.2241	1.4105	0.882802	0.693134	0.716489	0.579332	1.71252	1.41949	1.9262	0.849184	0.79269	0.704782	1.00305	0.834	1.0711	1.24739	1.58684	1.44872	1.69581	1.357	1.35657	0.575153	1.09557	0.760322
g10422_i2	4.04476	3.27419	3.39209	4.48123	4.43397	3.79882	2.66804	2.52556	2.5871	5.70172	5.74296	5.90774	2.59169	2.28938	2.51381	3.00158	2.58738	2.55561	5.7327	6.0629	6.42548	5.51084	5.22544	5.03389	3.30747	3.09079	3.21306
g10422_i3	0.854957	0.718393	0.816696	0.944638	1.17558	0.589478	0.590298	0.469744	0.44777	1.31368	1.04337	1.3025	0.312737	0.489019	0.742795	0.717062	0.640893	0.524476	1.07598	1.14305	0.999239	1.24776	0.859572	1.08941	0.507572	0.614705	0.475659
g10422_i4	0.854957	0.718393	0.816696	0.944638	1.17558	0.589478	0.590298	0.469744	0.44777	1.31368	1.04337	1.3025	0.312737	0.489019	0.742795	0.717062	0.640893	0.524476	1.07598	1.14305	0.999239	1.24776	0.859572	1.08941	0.507572	0.614705	0.475659
g10422_i5	0.862457	0.724694	1.01759	1.31943	1.26059	1.10084	1.11539	0.858823	0.518579	1.76234	1.07502	1.31392	0.558671	0.582648	0.820631	0.880113	1.03218	0.69572	1.49382	1.15308	1.33437	1.3907	0.867112	1.28417	0.593171	0.712179	0.557418
g10423_i0	0.694083	0.582566	1.26789	0.386252	0.35677	0.066039	0.168319	0.122442	0.11824	0.204246	0.454223	0.366738	1.08204	0.819624	0.949224	0	0.025157	0	0.147016	0.064245	0.043625	0.448145	0.563401	0.511521	0.631599	0.687629	0.810281
g10424_i0	18.5624	20.6093	19.4458	19.846	18.4752	17.3086	12.253	17.2534	16.7575	17.3391	19.2892	19.1895	18.6748	19.1471	18.6913	27.4463	26.7393	26.7665	24.6346	23.7968	22.292	28.6278	27.9462	29.6431	33.7661	34.5384	34.5951
g10424_i1	16.5574	17.7981	17.3793	17.57	16.5438	13.8574	10.1291	13.6863	13.7088	15.4091	17.1822	16.3521	16.3616	16.0442	16.1143	23.3006	23.2034	23.1863	21.0908	20.2657	19.8143	25.2033	24.5331	25.345	28.5106	29.8502	30.4969
g10425_i0	4.59905	4.62748	3.94561	7.11137	6.44651	1.12126	0.716127	1.24992	1.10633	5.77163	5.53572	5.68862	4.94799	5.04751	4.89728	2.31003	2.44374	2.82798	6.30899	6.44145	6.12662	8.0256	7.95376	7.53327	6.21246	5.79194	5.392
g10425_i1	2.94282	3.13447	2.39012	2.96065	4.36228	0.511879	0.401462	0.531783	0.521305	3.58743	3.23997	3.49241	3.47729	3.10098	2.72925	1.53949	1.54874	1.50223	3.46904	4.03352	3.66564	4.97377	3.97124	4.38219	3.1346	3.98005	3.1163
g10426_i0	6.6299	7.55443	6.96875	4.80477	6.04	12.2156	9.47158	10.3963	13.0637	7.28614	6.50933	5.9721	7.67636	8.40823	7.74483	7.07003	6.25487	7.74504	5.54983	5.45734	6.53843	7.69895	7.59322	8.16366	10.0082	8.81857	8.96019
g10426_i1	8.57536	9.67401	9.1605	6.38083	7.9986	15.5953	12.0246	13.0838	17.3594	9.00513	7.98914	8.17316	10.1753	9.61999	9.97394	8.43139	8.32462	9.33401	7.24178	7.23422	8.15446	10.1815	9.54252	10.5052	12.9993	11.4994	11.7604
g10427_i0	3.18187	3.34448	2.86653	1.41104	1.44026	0.148649	0.40233	0.547136	0.741423	1.99098	1.82123	1.79447	2.95865	2.49756	2.97613	0.848298	0.814198	0.677227	2.82555	3.71496	3.20398	2.07497	2.21312	2.20296	2.74679	3.02819	2.46797
g10429_i0	12.3899	14.6449	12.9721	15.8823	17.2599	2.58018	4.56131	3.88401	4.96551	14.8379	14.5466	14.7082	15.7723	16.6424	14.0315	1.47884	1.3031	1.57064	7.49369	8.43514	8.36598	9.29923	8.15349	8.10197	9.02025	9.14976	8.66267
g10429_i1	12.3899	14.6449	12.9721	15.3402	16.6777	2.53289	4.56131	3.88401	4.96551	14.8379	14.3023	14.6578	15.7322	15.4167	14.0686	1.47884	1.3031	1.53097	7.54206	8.40992	8.36598	9.29923	8.15349	8.09425	8.39669	9.17036	8.66267
g10429_i2	14.3211	15.7083	15.8193	16.476	18.8693	2.59719	4.7095	4.2911	7.63086	25.26	20.2465	19.1846	17.959	17.5986	15.0998	1.83987	1.37168	1.86077	8.17859	9.05318	10.7402	10.0363	11.3966	9.35665	10.4017	11.0786	9.41078
g10429_i3	14.0571	11.3551	10.2695	20.559	17.1719	5.64929	7.36121	9.33954	4.95336	13.4561	20.6556	16.9053	13.9619	13.6325	16.7628	1.38779	2.09271	1.99304	9.98823	9.23913	7.90203	7.07177	7.36428	6.75443	6.74676	7.31664	9.42917
g1042_i0	3.50229	4.53045	4.64942	4.62922	4.91214	2.40808	1.41958	2.27581	1.66291	5.75736	6.30168	6.41399	5.54196	4.45902	5.18932	3.35967	3.49755	2.60057	4.54403	4.80094	4.76061	4.69097	6.47226	4.6505	4.32321	5.88042	6.36142
g1042_i13	19.187	15.0511	15.1279	22.6374	18.4273	4.66919	3.16724	5.82099	5.31561	13.4861	13.0763	17.7179	18.4694	16.2175	14.6708	13.7712	18.4659	17.2748	29.1851	32.2245	32.6119	40.4954	30.9978	36.9882	30.3465	26.5774	26.728
g1042_i2	4.71884	4.67249	4.53703	4.86835	5.28441	2.25939	1.54929	2.28452	1.68044	5.92727	6.80377	6.39626	5.49341	4.73472	4.95996	3.22687	3.63697	4.23912	4.65358	5.04127	4.63977	4.7829	6.53709	5.39982	6.45716	5.98644	6.61027
g1042_i3	5.78454	5.44355	5.4143	5.48533	5.07951	2.59746	1.59587	1.86715	2.05952	6.36547	7.1192	7.03596	6.79394	5.24581	6.77085	3.56271	4.14637	4.27574	4.61785	5.1555	5.18698	6.08597	8.11738	5.63403	7.27871	7.12299	6.72583
g1042_i6	3.74041	3.90361	3.7486	4.36297	3.98691	1.94992	2.17445	2.49966	2.62657	7.9352	8.07437	7.95311	8.41265	8.7828	8.56315	4.70262	5.43794	5.08333	5.21778	5.25739	5.48422	10.098	12.82	12.0119	9.46257	8.44417	8.70971
g1042_i7	7.31074	8.83548	9.51177	10.584	8.60779	4.56112	2.24301	2.6394	2.66189	9.25808	10.0735	9.60306	6.01574	6.46144	5.49579	4.89281	4.66355	4.68239	7.6777	8.09454	6.76367	4.82487	4.84821	4.51042	8.35106	7.99452	7.60508
g1042_i8	4.01551	4.22483	3.98079	4.61499	4.47303	2.09752	1.65053	2.13664	1.88802	5.3333	6.10894	6.16084	4.72536	4.92717	4.2659	3.00906	3.4605	3.25277	4.54031	4.35339	4.18038	5.40466	5.45224	5.1107	5.51826	5.23644	5.62599
g10431_i0	2.48755	3.13264	2.44237	2.96986	2.85386	1.29096	0.714072	0.770603	1.00116	2.32578	2.36043	2.31972	3.65526	3.6811	2.5897	0.643904	0.976164	0.959013	2.85929	2.82099	2.555	4.31604	5.39225	4.06571	4.61819	4.50459	3.99027
g10431_i1	1.99809	2.3785	2.08284	2.28183	2.14391	0.886505	0.649463	0.801494	0.698503	1.86975	1.89498	2.00673	2.6632	2.74611	2.18468	0.484906	0.652373	0.722509	2.30743	2.15884	2.07898	3.43002	3.90446	3.23011	3.42884	3.32402	3.43717
g10432_i0	81.2564	87.3464	87.1207	74.1627	76.1611	37.0388	13.7096	23.0513	22.9261	44.0786	40.8161	43.4771	50.9106	51.078	51.8932	28.4113	28.3246	27.264	61.2624	63.6206	64.98	78.1708	99.4427	87.7765	105.861	104.989	99.4412
g10432_i1	78.0205	88.4318	88.1702	75.4299	77.72	38.0416	21.4145	22.9667	23.4384	43.5299	42.2831	44.3997	53.8041	52.0877	53.1076	29.5905	29.3476	28.5527	63.7781	63.4352	64.7193	79.0488	101.564	89.9994	107.238	106.867	104.058
g10432_i2	64.0307	72.8059	67.8123	57.0017	62.8297	37.7088	11.3462	21.9652	19.6401	39.1525	35.0948	40.5123	41.9824	48.9847	41.3436	23.325	21.2949	20.107	54.908	51.3479	48.264	64.562	92.5195	72.6895	80.548	83.4338	98.0421
g10432_i3	54.0924	54.9926	56.8241	45.2221	53.0005	24.416	11.6794	15.7922	15.1735	27.6839	26.7032	26.2619	31.8373	30.9977	33.0486	18.4426	17.3143	16.8068	40.3632	40.0511	38.3931	48.3908	58.5831	58.4437	64.5265	65.2504	64.1869
g10432_i4	52.4449	54.5157	56.1633	45.3478	51.085	24.8728	12.2675	15.8056	16.0151	27.1745	25.1426	26.12	30.613	30.4418	32.76	18.8431	17.8792	16.9434	40.5324	39.14	37.7939	47.8066	58.1193	57.9464	64.0792	64.3599	64.4687
g10432_i5	115.473	110.151	112.523	88.7517	99.4794	49.7638	25.6551	28.5994	26.6982	57.9224	52.0962	52.5004	63.5798	64.9207	68.6556	36.5924	33.4176	35.8953	84.8046	78.3291	79.803	96.9454	127.285	137.71	130.069	136.882	127.571
g10432_i6	70.4872	76.1316	73.0144	60.0735	64.6184	32.2777	15.4359	15.4953	18.8044	37.2491	34.9552	35.0282	43.6011	43.1761	46.5798	18.3834	21.8552	16.7665	55.3105	38.1403	52.3381	49.9221	84.4389	79.2544	62.0182	89.6207	84.4615
g10432_i7	43.147	44.5022	46.4922	38.0997	41.3044	19.1381	8.68963	11.94	11.3911	22.638	21.9112	21.5996	25.366	25.3926	26.9379	14.2474	14.2076	13.5906	31.5863	31.5829	30.8078	38.9891	48.4911	47.7632	51.6237	53.9683	51.8702
g10433_i0	43.1444	44.8575	40.7244	54.3928	55.7111	30.3612	20.3342	24.5275	20.289	48.3265	49.8326	48.2438	38.0443	41.762	47.8588	32.9148	32.1104	29.051	51.1336	55.8408	55.0399	57.6383	62.7896	61.2403	52.4366	49.6325	52.0647
g10433_i1	10.4241	10.9938	11.6378	11.9891	14.1973	6.7583	4.1909	5.67439	5.63161	12.37	11.9252	11.7044	9.57726	9.76965	10.6955	8.61011	8.69103	8.10838	12.0489	11.8619	11.3357	13.8238	14.4772	14.8632	11.8	10.8185	11.6715
g10433_i2	11.7757	12.4646	12.7012	13.4376	15.3003	7.94174	4.74715	6.96129	6.46065	15.3025	13.8951	14.0426	12.2957	11.7719	12.0016	9.87055	10.3164	8.24509	13.7341	14.0539	12.6516	15.8776	17.6446	16.5369	13.7326	12.7443	14.0016
g10434_i0	3.99115	3.94012	3.83115	7.68714	8.65689	5.57927	4.03237	4.41815	4.01465	7.64781	6.69602	7.05892	4.4345	4.23426	4.59351	4.89213	4.54658	3.944	4.4644	4.65043	5.01441	6.11492	4.72464	5.50722	4.79836	4.6269	4.6452
g10434_i1	1.54169	2.21402	1.62216	4.1671	3.44812	2.0724	1.50621	2.07474	2.66361	4.41544	3.62608	3.91486	2.91689	2.70371	2.13182	2.63275	2.70004	2.88115	3.19089	2.37747	2.20198	3.1633	1.91901	2.93881	1.87433	2.49934	2.10684
g10434_i2	3.06525	3.18131	2.94669	6.06798	6.39255	4.2699	2.95101	3.51469	3.15338	5.88227	5.07236	5.7309	3.39824	3.33536	3.47961	3.87314	3.72023	3.06946	3.62457	3.3647	3.80778	4.7524	3.68487	4.03688	3.72965	3.35036	3.46815
g10434_i3	2.84652	2.86341	2.59598	5.29625	5.81666	3.3853	2.45359	3.02202	2.96612	5.40658	4.52725	4.95068	3.18208	2.82339	3.05108	3.60907	3.41	3.07838	3.46134	3.20067	3.53141	4.31925	3.33376	3.77981	3.22706	3.15707	3.05624
g10435_i0	18.1288	20.3474	18.6749	12.3219	13.3906	15.0703	10.867	16.1528	13.0754	14.1434	14.6097	13.9699	18.2814	17.6582	17.4519	14.4591	12.8877	13.2188	13.7981	13.4316	14.3768	20.9238	22.7596	25.2245	35.3463	32.8294	34.3232
g10435_i1	53.3698	52.8446	48.0102	40.0774	34.1722	37.3138	27.6432	33.1746	37.609	42.573	41.1035	40.2552	51.6956	54.0134	56.6387	40.7187	44.7061	42.7318	36.8055	37.7232	39.784	63.6705	71.1371	73.0691	85.4188	91.9441	96.3701
g10436_i0	6.28955	5.12277	6.59131	8.38631	6.55047	5.26757	3.82707	4.86197	5.01687	5.91025	6.09546	6.86895	5.17895	6.55424	6.16633	8.1431	7.63978	7.50592	7.54307	8.20835	9.67883	4.36039	4.05399	4.00891	5.32844	5.10759	4.82846
g10436_i1	7.111	6.52559	7.4824	8.98159	9.34417	8.06596	3.35713	4.53497	4.43485	5.54132	5.79198	6.00117	5.54595	5.31571	4.87198	7.48604	6.66721	7.14651	9.26152	8.40457	9.56699	3.21679	2.50797	2.79435	5.4924	5.51016	5.22151
g10436_i2	5.02555	4.00323	4.80655	6.1677	5.27877	4.4394	3.79836	4.81046	4.58213	4.79654	5.42131	5.12621	4.65361	5.15871	4.96767	6.44185	5.9756	5.86237	6.71532	5.94971	7.47161	6.76197	6.20903	5.81667	4.90433	4.9432	5.03801
g10436_i3	1.63346	1.61935	1.96921	1.79211	1.5022	1.49083	3.41523	3.79338	3.69656	2.68095	3.32136	2.79716	2.75368	4.12514	3.61197	4.04664	3.13893	2.7526	2.8777	3.22031	3.38087	7.67797	6.45528	6.75589	3.10627	3.60458	2.38849
g10437_i1	30.3395	32.4973	26.9323	40.0866	43.0854	49.3494	21.7683	26.6659	29.1263	31.9155	31.0264	31.5225	20.8112	17.9218	21.7827	21.8106	25.3177	24.2816	27.1293	22.9059	25.1382	42.7409	48.8652	48.9175	32.6995	34.8187	32.2516
g10438_i1	10.8107	9.48369	11.7397	9.43322	11.0277	10.3486	4.08054	6.22308	6.50675	12.554	16.2613	14.3905	8.97118	10.7381	9.07863	11.9842	13.5206	13.7181	9.3077	10.2597	10.6399	9.33896	10.3174	9.855	10.8112	12.25	10.2263
g10439_i0	0.898178	0.577149	0.605078	0.959823	0.412309	0.266726	0	0.124806	0.065704	0.268133	0.450494	0.373828	0.575379	0.146873	0.231019	0.254956	0.195767	0.130688	1.05684	0.628887	0.626096	1.64651	0.379686	1.27756	0.305556	0.297898	0.340854
g10440_i0	1.715	2.32834	1.29787	0.64478	0.432468	0.406305	0.228632	0.334626	0.623298	0.873982	1.093	1.0342	0.71375	1.20107	0.816857	0.644107	0.251499	0.23183	0.517468	0.772042	0.800625	1.17073	0.871776	1.10613	0.708656	0.48338	1.03963
g10440_i1	3.43422	3.97042	3.49164	5.14377	4.55661	2.97493	2.63014	3.93651	3.15815	6.19779	5.65584	5.62136	5.02087	5.50102	4.81979	1.80309	2.12455	1.79777	3.54976	2.77434	2.61026	5.61425	5.28267	5.63051	4.45698	4.25474	3.26563
g10440_i2	5.63562	5.00565	4.84068	8.57738	7.48046	3.98185	3.88495	5.36164	4.80672	9.44176	10.887	9.36547	8.12097	8.7455	7.92843	2.60958	3.44097	2.79069	5.58398	5.31299	5.45782	9.9776	9.51975	9.49256	6.43186	6.92909	5.22801
g10442_i0	13.5059	12.0911	12.8706	13.5299	14.389	18.0924	18.7147	22.8847	23.6927	24.4676	23.4597	23.516	5.08271	5.17711	5.51276	55.9939	52.4408	51.3115	25.2112	23.238	23.9272	15.014	13.5718	14.0884	2.09402	2.08238	2.17734
g10442_i1	11.3004	10.6557	10.7152	10.0765	12.2111	16.7491	15.6256	19.3753	21.1424	18.7824	19.4467	18.4215	4.16559	4.31246	4.46582	45.039	44.4963	42.6544	20.2558	21.3146	21.6122	15.1551	12.6568	12.3985	1.5041	1.6596	1.79998
g10442_i2	5.94225	5.17131	5.65542	5.2217	5.96416	6.23561	7.1001	8.46671	9.31109	10.7132	9.78621	9.85609	3.18822	3.07954	3.60014	24.8538	21.488	22.0206	10.8509	9.77003	9.93159	6.07207	5.43893	5.90635	1.18033	0.931929	1.03922
g10443_i0	17.9354	17.0551	18.476	7.67	7.17131	1.68256	1.8591	1.7073	1.60952	9.32014	10.2796	9.57401	8.53514	6.30328	8.13304	15.6246	14.1543	13.9754	13.5993	12.0753	9.61263	5.61835	5.32044	4.87455	5.68267	7.77111	6.75577
g10443_i1	10.6587	9.14602	11.0307	3.3003	3.35269	0.872348	1.14669	1.44891	0.906252	4.90273	5.76189	5.95707	4.71688	4.29269	4.49265	8.51626	7.56237	8.45308	7.06997	6.2258	6.68866	3.23443	2.74211	2.76667	3.6127	4.06736	4.2096
g10443_i2	12.3153	12.4201	10.4424	5.32769	4.8778	0.871552	1.27121	1.08474	1.09517	5.0258	4.98651	6.35383	4.39449	4.40425	3.72437	9.27285	8.4264	8.87406	7.87744	6.80858	7.3628	3.11564	2.56064	2.80774	4.30778	5.07834	3.7937
g104446_i0	0.116342	0.417629	0.273464	0	0	0	0.343446	0	0	0	0	0	0	0	0	0	0	0.260108	0	0	0	0	0	0	0	0	0
g10444_i0	2.79197	2.38813	2.87258	2.77671	3.29393	1.99353	0.88903	1.38259	1.58924	3.05535	2.37543	2.78626	2.20567	2.27029	2.02401	8.20474	8.36681	8.66496	6.97194	7.83908	8.36499	2.24478	2.05899	2.03167	6.16523	5.64697	6.52731
g10444_i1	2.02907	1.81319	1.41284	1.27294	1.90879	1.07101	0.323357	0.755874	0.668208	2.11089	2.25267	1.76995	1.29831	1.61413	1.42067	5.97692	6.83398	6.63593	5.78659	5.40612	5.4051	2.138	1.71731	1.81883	3.72643	3.96894	4.08855
g10444_i2	1.3951	1.6915	1.58718	1.50211	1.39142	0.871542	0.356391	0.675575	0.432125	1.66519	1.50463	1.80023	1.19708	1.48954	1.48081	5.75544	5.06913	4.75897	4.48039	4.39466	4.82543	1.64799	1.15228	1.5186	3.29258	2.55283	3.17039
g10444_i3	1.1948	1.19634	0.900396	0.941156	0.994884	0.719842	0.261397	0.472653	0.327405	1.49848	1.19281	1.12705	0.924964	1.32088	0.869848	3.74788	4.07423	3.79528	3.4198	3.41027	3.43133	1.05914	1.47679	1.08362	2.48162	2.23522	2.72185
g10444_i4	1.13763	1.1691	1.14046	1.19205	1.18849	0.689679	0.270291	0.492595	0.351639	1.41676	1.16499	1.1939	0.837599	1.16182	1.0211	4.48971	4.15355	3.90745	3.48705	3.3998	3.5491	1.06648	1.05615	1.12708	2.57946	2.0204	2.50818
g10445_i0	6.81068	5.90927	5.20662	4.47971	4.40039	3.83672	4.17887	4.62869	4.70804	3.2223	3.72979	4.08089	9.30151	8.12039	8.05367	1.35669	1.43395	1.37863	1.30485	1.40976	1.12673	3.38631	3.24766	3.0754	2.0281	2.27824	2.41816
g10445_i1	5.5684	5.00152	4.80483	3.69257	3.77194	3.46113	3.60157	3.95225	4.29011	2.88344	3.29435	3.21792	7.73352	6.64306	7.06168	1.08285	1.2713	1.19777	1.01778	1.14232	0.98304	3.05983	2.8502	2.65119	1.98837	2.01221	2.08531
g10445_i2	5.95036	5.48612	5.05863	4.04132	4.00395	3.76932	3.79221	4.23539	4.53916	3.378	3.58148	3.54919	8.43501	7.24727	7.67696	1.16524	1.29402	1.35635	1.09794	1.2428	1.13723	3.40395	3.15818	2.80273	2.15043	2.14427	2.24962
g10446_i0	3.34882	3.26771	3.03475	3.20146	3.07568	1.00571	0.894523	1.06269	1.24553	2.86394	2.84304	3.15193	3.94203	3.77696	3.25233	2.38265	2.33358	2.17262	3.99068	3.80095	3.80644	4.93177	4.66789	4.04762	4.25767	4.22158	4.57357
g10446_i1	3.42992	3.09254	2.91926	3.01183	2.6557	0.971972	0.967238	1.06104	1.25777	2.63535	2.87914	2.87117	3.59807	3.50987	3.03901	2.2635	2.27287	2.14536	3.65014	3.6148	3.55043	4.53298	4.54372	3.92282	4.05242	4.04242	4.22233
g10446_i2	3.08854	3.36893	2.90176	3.26759	3.17565	1.2837	1.03569	1.35849	1.53581	2.86645	2.74217	2.65916	3.41229	3.18259	3.37025	2.37659	2.36033	2.22593	3.43951	3.6047	3.859	4.41939	3.92443	3.98345	3.96198	3.69199	4.39658
g10446_i3	1.63433	1.10228	1.29719	2.22935	1.29332	0.348572	0.091467	0.364694	0.222543	1.28828	1.81827	1.04639	1.84454	2.13746	1.80835	0.86777	1.30417	0.827475	2.09861	1.92091	1.9726	2.55981	2.2869	1.88409	1.95168	1.84362	1.66056
g10447_i0	7.1814	4.82444	5.78254	6.67503	8.5472	5.74137	2.39119	4.74309	4.07848	5.41428	5.70852	6.3203	5.90038	5.52677	6.15728	4.31175	5.26322	4.98297	11.3042	9.7055	9.18275	9.91094	7.59666	8.03937	7.39593	9.63481	7.66319
g10447_i1	4.2619	2.84844	3.8646	4.28508	5.10627	2.35328	1.71672	2.05457	2.25964	3.23725	3.46038	4.24308	3.55151	3.5832	3.60015	4.40672	3.53542	3.42936	6.31086	5.45443	5.45985	5.54415	4.11523	4.43736	4.50817	4.51122	4.66468
g10447_i2	3.96912	2.77745	3.37889	4.12116	4.65126	2.08561	1.84425	1.79991	2.15214	3.11387	3.10542	3.59938	3.55893	3.62595	3.43045	3.79881	3.50945	2.92643	5.48089	4.74912	5.25314	5.56333	3.77788	4.8702	4.20424	4.31468	4.68751
g10448_i0	4.48086	4.37717	4.34589	0.462432	0.333853	0.830224	1.25621	1.29267	1.34064	5.89275	5.71774	6.51614	0.767981	0.760538	0.754873	6.74854	6.06089	6.84614	1.60713	1.65398	1.43826	0.412968	0.556622	0.409397	4.57423	5.07793	4.87831
g1044_i0	8.96684	7.84908	8.10799	11.1709	10.5155	1.73171	2.46984	2.84123	2.64867	9.04057	8.97125	8.71361	8.06346	8.21556	7.28727	10.1195	8.46703	8.90815	15.1781	15.0501	14.9846	20.1732	15.9416	16.1584	12.8151	12.574	12.0012
g1044_i1	8.82875	7.68111	7.90234	10.4579	9.88037	1.60355	2.40696	2.73683	2.53954	8.73237	8.65339	8.46516	7.84178	7.8272	7.08352	9.88171	8.31349	8.83266	14.6714	14.2212	14.3574	19.4943	15.242	15.5712	12.2899	12.026	11.6131
g1044_i3	2.22202	2.94991	1.93375	2.26664	1.5765	0.315003	0.823478	0.714085	0.453496	1.42951	2.02541	1.86294	1.70401	1.72572	1.50462	2.51326	2.47888	2.43049	3.35174	2.29864	2.85728	4.1812	2.92722	3.98571	2.63977	2.24976	2.77726
g10451_i0	103.662	103.746	101.401	7.16261	7.38107	2.91033	3.87214	4.50061	4.85239	26.6311	25.3221	25.4674	222.495	221.54	220.178	8.90038	7.55296	8.16088	29.5434	31.3776	30.4304	85.1806	83.9563	85.9822	602.625	578.807	599.882
g10451_i1	83.9403	83.4693	82.3966	6.0204	5.84722	2.3257	3.2076	3.94849	3.76645	20.9832	21.0328	20.7339	180.091	183.891	174.053	7.04868	6.13831	6.56126	23.3117	25.6153	24.3574	68.7104	67.042	68.7925	480.92	478.606	498.786
g10452_i0	42.222	39.9511	42.1562	52.1171	53.9028	32.8302	25.7685	32.4828	31.354	54.767	55.504	52.4033	36.6917	36.4953	36.7861	29.0636	28.6404	28.2734	43.8804	44.1776	44.2068	35.8364	35.2778	35.944	26.1444	27.0805	25.8153
g10452_i2	40.9862	39.1542	41.0973	49.9356	51.7256	32.0046	25.2463	31.4984	30.6338	52.8936	53.7632	50.8325	35.8124	35.5251	35.9652	28.4406	28.0675	27.3091	42.6512	42.8656	42.8257	34.7919	34.5257	35.4605	25.5339	26.3326	25.0028
g10452_i3	42.1582	40.6854	42.6255	51.6505	54.1367	34.521	27.8044	34.0269	33.8426	53.1807	53.5371	51.9936	36.1437	36.1794	36.3188	30.3504	28.5573	28.0486	44.37	43.6763	43.8431	35.01	35.2225	35.0778	26.2286	27.4591	25.613
g10452_i4	32.816	32.5778	33.7217	39.0217	41.4892	28.1324	23.614	27.5216	28.3873	37.0496	37.8192	41.1196	26.3086	28.1989	26.765	23.9604	21.9365	21.6838	34.9473	33.5485	33.5529	25.8228	26.2769	25.0613	19.0258	21.8779	18.7144
g10452_i5	13.6037	13.3233	14.3652	15.3859	12.5116	6.83809	6.62003	7.30616	5.80798	11.9883	15.61	17.8763	10.8311	12.3352	9.55314	7.47448	7.69558	7.12536	12.557	12.9664	14.4198	11.4238	11.2502	11.1455	6.79051	7.82528	6.84611
g10453_i0	12.4578	12.0795	11.6579	15.1207	16.3201	13.6565	12.3807	14.51	14.6004	15.3814	15.908	15.8625	16.6392	15.684	14.9345	18.1278	17.3124	17.1099	12.2344	13.48	12.2484	15.3899	13.5274	14.1488	13.0307	13.4954	13.3907
g10455_i0	5.8634	5.83757	5.92269	3.40677	3.5331	4.7462	2.45626	3.10091	2.92425	2.93462	3.05941	3.24544	4.73032	4.69482	5.5459	2.05819	1.92698	2.44186	4.2152	4.17461	4.7657	4.6978	5.01022	4.76209	6.06434	6.14856	5.88636
g10455_i1	4.77695	5.71485	5.72601	3.11349	3.33241	3.40519	1.69921	2.9603	2.79946	2.68092	3.01884	2.89418	4.68588	4.583	5.28925	1.45877	1.85207	2.06929	3.86362	3.78818	4.52654	4.31635	3.66764	4.51064	5.72006	5.89441	5.71307
g10455_i4	10.987	8.31321	8.37828	6.31256	5.664	3.41917	2.33564	2.37938	2.53218	3.31849	3.77102	3.60685	8.15252	5.78139	6.20516	2.31589	2.75459	3.12497	8.24743	6.19462	6.92308	10.6095	7.59282	8.66969	8.94041	9.70163	8.79092
g10455_i6	5.52851	5.42284	6.79451	3.73786	4.12253	3.78037	2.47594	2.44143	2.52409	3.0134	3.48028	3.21663	4.86264	4.47954	4.30164	2.04623	1.62946	1.88044	4.30868	3.86593	3.90617	4.46929	4.96384	4.86731	5.95032	5.75514	5.98878
g10456_i0	102.317	112.491	111.236	134.861	138.67	199.516	122.974	149.744	149.021	88.0923	88.6996	88.3789	91.5296	92.6483	91.2101	43.6433	46.8555	46.6624	65.6386	65.6502	66.2128	66.2808	71.6098	72.7765	67.5657	65.7833	66.9911
g10456_i2	76.0862	78.4772	80.3703	98.398	99.4735	131.601	86.3494	108.644	101.763	61.0367	62.5433	64.5783	64.6283	65.5964	64.0871	32.2656	33.0023	35.0241	46.1249	47.4263	46.304	45.9674	51.7278	52.3818	49.8836	47.6971	47.9037
g10456_i3	42.0219	39.9394	42.6766	49.1164	58.3452	77.5638	51.0554	62.0897	69.0193	31.0907	27.8582	29.4683	30.7986	30.5379	34.1311	18.0501	18.19	16.0606	21.0727	22.4256	24.0355	21.8561	25.0083	24.8639	25.2938	24.3812	24.8187
g10457_i10	11.0562	11.8059	10.7219	33.4056	35.256	61.5462	39.4781	48.3381	49.6333	24.2308	20.1907	20.1024	23.7516	22.269	24.4778	6.49252	6.10186	6.7249	8.42913	8.38908	7.18213	15.3539	16.6944	15.8234	14.6583	15.0662	14.9752
g10457_i11	9.5595	8.54782	7.87482	8.91708	8.45447	15.7824	20.0146	25.6568	26.4026	15.0443	14.0076	13.6827	6.27765	6.24013	6.9731	3.61123	3.86543	3.69973	6.73917	6.13049	6.34139	4.10998	4.78123	4.00046	3.81513	3.76605	3.78871
g10457_i5	16.7917	17.123	15.7734	41.031	39.4152	65.8805	50.6277	60.1809	60.1699	31.9834	28.665	30.1666	27.4121	28.2515	29.0442	9.31877	9.22167	10.0961	13.3785	13.8479	12.785	18.4458	20.8658	19.309	16.9259	16.4863	15.4757
g10457_i6	27.5818	29.7459	28.3152	20.1121	18.8101	22.6802	60.536	72.7231	70.5462	49.8097	44.0062	45.5732	12.1743	12.7512	13.107	12.0501	13.7856	13.2183	21.2146	22.777	21.7784	9.00644	10.294	9.42479	7.90419	7.06226	7.17448
g10457_i7	20.9543	22.0695	20.453	17.9156	18.3719	29.5143	45.577	61.0902	59.3214	36.9814	34.5854	35.9454	11.3996	11.4004	12.6372	8.65082	8.88203	8.98059	17.0495	17.6283	17.5333	8.94751	8.7172	7.84192	7.12135	7.52252	6.81598
g10457_i8	13.5201	13.2933	12.2821	39.8166	34.2697	43.8481	40.3231	46.1201	46.9974	26.0981	25.633	26.6416	25.3878	25.4723	25.0181	8.36047	9.24754	8.9258	11.0365	11.4698	10.76	17.8079	20.4003	18.0546	15.0867	14.9062	11.9472
g10458_i1	20.7119	23.3177	22.1191	22.0394	19.3082	11.2547	9.51835	12.2747	12.7462	25.6006	24.5974	24.8269	20.827	22.5435	20.5204	16.1071	15.3842	15.111	23.2614	20.7657	22.6306	26.7712	26.0345	27.7689	25.5933	26.0615	26.7023
g10458_i2	28.3225	30.4609	30.0519	26.71	27.8608	15.8943	13.1658	15.9921	15.8979	33.9228	31.7722	32.2795	27.7655	27.3118	26.1336	21.2508	19.388	20.0704	31.2402	28.7805	29.6713	32.7784	32.6797	35.436	35.0065	34.816	35.0724
g10458_i3	18.4075	19.6274	20.4628	17.4628	16.4677	10.2671	7.70258	10.0628	11.0974	21.9086	21.1679	20.9973	17.3962	18.0274	17.4745	12.97	11.9651	11.9033	20.2681	17.936	18.8767	23.3654	21.8976	23.235	22.0129	21.487	22.4672
g10459_i0	4.37871	4.23092	4.36623	3.67891	3.8624	3.03254	2.61571	2.275	2.3391	3.56388	3.22996	3.88845	4.27608	4.00303	3.79569	6.45109	6.53716	6.82604	5.18981	5.1852	4.78699	3.79361	3.38233	3.53198	3.62312	3.93451	3.86996
g10459_i2	4.93253	4.82596	5.06947	4.3353	4.24247	3.34734	2.26801	2.95095	3.08293	4.46348	3.91794	3.98167	4.3988	4.48068	4.38001	7.32081	7.30612	7.32212	5.21883	6.23497	5.79462	3.93482	3.529	3.69319	3.95947	4.25653	4.39303
g10459_i3	1.30859	1.02123	1.82272	1.06547	1.12197	0.824982	0.352422	0.794459	0.77067	1.01233	0.956089	1.07635	1.12642	0.913406	0.788312	1.47021	2.42781	2.24129	1.31522	1.30392	1.57939	1.06301	1.11055	1.18058	0.958135	1.20693	0.767594
g1045_i0	13.7847	12.589	14.6031	33.1047	24.3774	22.1617	17.086	21.0922	17.0088	16.2995	22.2482	19.9919	12.596	13.5607	10.2832	10.5114	11.9505	14.0355	16.2687	16.7533	18.5541	16.476	17.8281	17.4952	14.0333	13.1066	13.592
g1045_i2	16.1272	14.8968	16.2311	38.9375	32.0652	27.8064	21.4722	26.2225	22.5515	19.9348	25.2497	24.5913	14.4362	14.9501	11.8401	12.7588	13.3957	13.9004	18.5543	17.9199	18.2612	17.896	20.9708	21.2408	16.0352	14.3722	14.5652
g10460_i1	11.4121	12.0001	11.7818	8.16752	7.63257	7.29108	5.89703	7.61081	6.23657	9.05847	8.66092	7.5271	8.69136	9.29924	9.68282	5.00035	5.80041	5.99984	10.0186	12.7069	12.2008	7.23867	7.84029	7.62835	14.0327	13.8394	14.2135
g10460_i2	9.61961	10.0793	10.179	7.42785	7.15057	7.57714	4.9837	6.26126	5.94363	7.88534	6.81145	6.84334	8.08937	8.10756	8.65386	4.4123	3.42527	4.75291	8.39453	9.51738	9.94366	7.13956	7.79357	7.44744	11.6784	11.9483	11.9627
g10460_i3	7.92256	8.62811	7.77407	6.25182	6.13923	5.83273	4.35154	5.85279	4.77021	5.389	5.25867	5.6549	5.20595	5.21609	5.63283	3.55089	3.13732	3.52755	7.26929	6.62934	7.93991	10.9731	12.4996	10.8722	10.1784	11.3965	10.3547
g10460_i4	6.25652	6.34952	6.75164	5.02297	4.51101	4.13734	3.3884	4.01532	3.66905	3.80594	4.34336	3.65738	4.535	4.71437	4.44399	2.55129	2.83741	3.11904	5.49444	5.81102	6.60942	4.07158	4.65763	4.53116	7.22803	7.2492	6.67317
g10460_i5	6.64586	6.12035	7.08332	4.69168	4.80487	4.25651	3.60443	4.58368	3.68248	4.27161	4.34571	3.69215	4.83349	5.4388	4.79004	2.88856	2.63162	3.21781	5.61421	5.61394	6.55615	5.61612	6.0582	6.33834	7.97079	8.03375	7.28498
g10460_i6	6.30647	6.13192	6.73818	5.12118	4.53266	4.26551	3.33546	3.98026	3.52175	4.00369	4.12154	3.96065	4.05798	4.66272	4.51442	2.81971	2.54841	3.16226	5.45356	5.96797	6.31158	4.41316	4.65793	4.80072	7.51913	7.10365	6.90031
g10461_i0	4.00622	3.74896	3.25063	0.98328	0.720862	1.31641	3.83831	5.10051	4.86759	11.5942	12.049	11.3051	1.28708	1.09356	1.77612	26.7914	23.2908	24.1166	7.05438	7.10359	7.54874	3.85905	3.83348	3.30228	0.55108	0.173467	0.108597
g10461_i1	2.27749	2.29731	1.90334	0.574374	0.372782	0.803537	2.38375	2.51833	2.80933	6.89701	6.85124	5.78644	0.639001	0.559246	1.01145	15.2573	12.9118	14.1173	4.15755	4.01614	4.49401	2.35869	2.05462	1.84106	0.347636	0.215642	0.095006
g10462_i0	2.40101	2.60782	2.54384	1.04497	1.21454	0.236399	0.377742	0.309961	0.393162	2.42217	2.83877	2.73444	2.21159	2.36092	2.27432	2.16499	2.10104	2.46903	3.37213	2.72374	3.07749	1.04483	1.15875	0.891951	1.17192	1.35855	1.60711
g10462_i1	2.29089	2.4623	2.40093	0.999599	1.1837	0.241758	0.350862	0.26014	0.329365	2.38685	2.80857	2.74825	2.07364	2.2142	2.19617	2.12723	2.01466	2.39644	3.17298	2.63113	2.97687	1.05926	1.12643	0.859056	1.23558	1.35348	1.54673
g10464_i0	0.752701	0.606992	0.602322	0.869244	0.555984	0.191333	0.083749	0.185069	0.067581	0.202184	0.212526	0.152521	0.620906	0.67965	0.936599	0.05829	0.09838	0.086632	0.2531	0.615885	0.626658	0.851067	0.535407	0.562552	0.559734	0.356328	0.437234
g10465_i0	101.526	114.817	104.554	66.191	60.732	44.4712	45.6773	58.5045	58.4819	117.562	114.75	112.281	98.8703	100.038	105.765	151.385	153.206	157.953	185.607	186.832	185.432	92.2738	116.169	111.174	127.222	124.852	122.966
g10465_i1	74.0587	79.4737	76.2211	48.8102	46.2603	32.17	31.7967	40.6392	40.8142	80.6217	80.5741	78.1138	66.7201	67.766	71.98	107.89	105.586	112.338	132.245	136.665	132.774	64.5494	77.2581	77.7666	85.9905	88.8864	88.8361
g10466_i0	28.3869	28.9315	27.7121	27.1778	27.0881	35.0912	18.9832	23.0932	23.0457	45.661	39.6714	38.9516	27.1906	28.1808	30.1139	28.2047	28.9689	31.121	33.4387	34.0232	32.4085	30.7532	35.5327	36.8171	38.1068	41.4195	39.6915
g10466_i1	39.1035	43.2983	45.1067	28.6444	28.5936	39.7633	20.4457	27.9372	23.9037	50.6354	46.8497	43.8006	40.1767	40.9284	42.2538	39.1837	39.3049	45.8363	42.0064	42.5025	35.1845	40.0817	41.4305	44.52	49.9587	51.1289	53.0017
g10466_i2	24.5204	24.1084	24.1246	23.5357	23.4191	29.2267	15.7109	19.57	18.1214	37.871	34.3916	34.1295	22.3736	23.4949	23.7096	23.9663	24.4061	25.8896	28.6169	29.3455	28.0578	26.6465	31.8722	32.3576	33.0998	36.2384	33.5296
g10466_i3	26.8343	25.8583	27.4839	14.2462	13.4213	14.7962	12.3208	15.7087	14.4471	21.1926	21.089	20.4165	26.9644	27.1494	27.121	27.1236	26.8161	30.3052	16.625	17.0175	16.6303	16.4503	18.6178	18.8457	25.3096	28.4852	27.2819
g10467_i0	1.05116	1.20137	1.74447	3.24267	2.105	0.335418	0.519699	0.502606	0.276613	1.68154	1.37813	1.30339	0.964563	1.2088	0.618211	0.541511	0.3652	0.801838	2.9368	2.4301	2.17623	3.88336	3.15236	3.86714	1.78823	1.72784	1.5442
g10467_i1	1.09333	1.24853	1.03971	3.11018	2.30177	0.70376	0.296958	0.540032	0.607979	1.46752	1.52368	1.40953	0.831381	1.83767	0.884081	0.446874	0.742263	0.727671	2.55506	2.0347	2.06977	2.94999	3.19175	3.05577	1.78668	1.61786	1.39341
g10468_i0	85.1305	83.6447	86.7598	29.7303	30.6139	10.8096	9.88624	11.4276	11.8883	24.3276	24.4154	25.5463	46.7374	45.4016	44.3397	11.122	9.74147	10.0137	16.8987	17.6481	16.5712	33.4483	32.4699	33.7794	33.8027	36.6921	36.2504
g1046_i1	0.927777	0.68532	1.31586	0.279496	0.626638	0.270999	0.057731	0.456392	0	0	0.005699	0.017602	0	0	0.092392	1.64127	1.67947	2.02823	0.404543	0.307659	0.193374	1.76329	0.38127	0.19689	0.307242	0.310327	0.241619
g1046_i6	0.285601	0.153487	0.099609	0.451805	0.265092	0.082624	0.018087	0.015542	0.006065	0.223702	0.190161	0.274127	0.080455	0	0	0.075404	0	0.148958	0.077392	0.16035	0.027185	0.569551	0.506193	0.087784	0.242055	0.130179	0.075712
g1046_i8	0.432003	0.169619	0.259292	0.451805	0.265092	0.082624	0.018087	0.015542	0.006065	0.223702	0.190161	0.290126	0.080455	0	0	0.075404	0.139531	0.148958	0.203939	0.16035	0.152497	0.569551	0.571069	0.121791	0.242055	0.130179	0.075712
g10470_i0	1.94415	1.53889	1.96894	4.80671	3.44051	0.439793	0.586011	0.797405	0.637293	3.64808	4.01743	2.87265	2.59798	2.55666	2.15465	0.910252	0.590111	0.828248	3.23558	3.30887	3.49469	4.33627	4.15662	4.67368	2.38636	2.40243	2.55094
g10470_i1	2.1482	1.52863	2.22918	3.02651	2.32705	0.330916	0.990256	1.0609	0.970002	4.29549	4.23562	3.77779	2.5449	2.19457	2.36208	1.3644	1.28927	1.28955	4.06998	4.12346	4.03007	5.02834	5.72966	5.55414	3.4914	2.97299	3.22853
g10470_i2	2.22096	1.49443	2.24633	6.22143	5.02159	0.872477	0.522881	0.677121	0.576304	2.83838	2.83046	2.40735	3.198	2.24353	2.32386	0.860033	0.567066	0.80597	2.52515	2.60392	2.41087	3.38749	3.42291	3.59424	2.05873	1.96453	2.29765
g10470_i3	1.72834	1.38622	1.58456	4.38343	3.74763	0.632423	0.565816	0.683011	0.469213	3.11406	3.30495	2.3978	2.3259	2.13275	2.05066	0.866966	0.497424	0.745986	2.67022	2.83493	3.02549	3.63685	3.52584	3.96597	2.1053	2.14749	2.25423
g10470_i4	1.73716	1.42106	1.64171	4.91005	4.39876	0.667097	0.565816	0.709245	0.567726	3.15316	3.32731	2.3978	2.35099	2.26464	2.0152	0.866966	0.497424	0.745986	2.67022	2.83493	3.02549	3.67422	3.52584	3.96597	2.1053	2.14765	2.25423
g10471_i0	2.15738	1.76849	2.09526	1.08782	1.34402	0.291825	0.125765	0.112182	0.120357	1.18433	1.47925	1.22789	3.22424	2.30155	2.97489	0.347624	0.418025	0.188391	0.518801	0.90325	0.411879	1.87903	1.63871	1.76723	1.41161	1.78736	2.04397
g10471_i1	1.41976	1.49642	1.4466	0.989712	1.11135	0.298651	0.073769	0.273407	0.12806	0.88932	1.10144	1.06788	2.27326	1.84522	2.08433	0.070046	0.245833	0.13441	0.55384	0.70802	0.390687	1.47488	1.4954	1.29199	1.09492	1.22324	1.29155
g10471_i2	5.90124	6.00564	5.75892	2.9451	2.53988	4.55462	3.67222	4.51569	5.35775	5.74692	6.04367	6.01007	8.45766	8.15299	8.72012	30.5798	32.3879	30.5642	12.8842	13.3319	13.6433	8.03535	10.146	10.4565	18.1232	17.5039	17.4667
g10471_i3	6.28926	6.3866	5.88407	3.31219	2.80573	4.80357	3.76772	4.66007	5.55096	6.37362	6.28368	6.24371	9.19672	8.63432	9.52435	32.7684	34.4348	33.0983	13.2347	13.7773	14.322	8.48429	10.5506	11.0109	19.4259	18.8993	18.4784
g10472_i0	2.18859	2.48963	2.13293	0.216256	0.289039	0.062527	6.84314	7.23232	7.27335	5.85662	5.77825	5.72006	3.3184	3.17264	3.02001	0.871401	0.896454	0.462665	4.91094	4.8681	5.34437	6.87427	7.99335	7.46839	2.55451	2.89863	3.5184
g10472_i1	1.96255	1.82823	2.18512	0.238835	0.074327	0.042765	5.24741	6.52639	7.05508	4.14759	6.00376	4.96109	3.64673	3.31565	3.2981	0.882991	1.00607	0.275664	4.2798	4.60717	4.78601	6.6079	7.52572	7.18046	2.23602	3.20804	3.177
g10475_i0	20.389	23.1996	21.4108	73.6592	62.3622	28.0211	24.1439	25.2706	24.9041	46.5628	44.1869	40.3574	24.3101	23.7737	21.7416	19.5053	18.5298	19.5129	33.3334	33.8182	36.0978	35.4742	41.7934	36.8873	23.2585	22.6211	19.0106
g10475_i1	14.1419	14.6457	15.2163	51.4902	47.4931	18.5386	13.2186	15.7471	16.6359	32.5468	31.1523	29.3806	15.6341	16.0387	16.1062	14.8339	14.4045	14.6076	24.0578	25.4628	26.3469	23.1998	24.1052	22.0603	16.0745	15.6188	12.9582
g10475_i2	15.6849	16.2882	16.32	57.3438	52.0081	21.0506	15.0592	16.5728	18.496	35.3553	33.9557	32.5641	16.8883	17.9937	17.8147	17.0674	17.5874	16.9952	25.7004	26.8909	28.5746	24.2848	24.7537	23.307	16.6671	16.7688	14.0169
g10475_i3	19.2471	20.9365	20.7979	64.3875	57.6475	23.2744	22.5135	26.4614	28.767	39.6685	37.2914	36.6674	19.4985	19.1321	18.5049	17.3359	17.014	17.2955	28.5542	29.098	31.2428	33.0885	32.827	32.9936	20.0743	20.422	17.9888
g10476_i0	0.427371	0.443675	0.3918	0.2659	0.270576	0.088251	0.093489	0.085078	0.121363	0.041821	0.056327	0.060275	0.075721	0.116874	0.083001	0.782488	0.690275	0.614227	0.253442	0.383581	0.273311	0.684847	0.229241	0.418507	0.200153	0.277223	0.211202
g10477_i0	8.01391	7.43226	7.9617	6.60496	5.67512	8.31483	5.99709	6.9366	6.40492	8.10358	8.1555	7.8478	5.23563	5.93211	6.00736	8.76205	9.11574	9.93367	5.95856	4.42776	5.42055	4.83079	5.61749	5.53394	4.2627	5.41348	5.00428
g10477_i1	5.36155	5.30133	5.29732	4.28891	4.15896	5.86298	4.14048	5.25346	5.04498	4.8705	4.73472	4.86515	3.35087	4.01913	4.39286	6.32019	5.80603	6.84447	4.11067	3.51977	3.29264	3.68173	3.99913	3.60194	3.48089	3.85221	3.23302
g10477_i2	3.93108	3.19686	3.59892	2.85434	2.93033	4.20191	2.62185	3.24641	3.04476	3.30164	3.58768	4.00259	2.48457	2.61392	2.87586	3.84986	4.16051	4.608	2.88748	2.08991	2.61242	2.51367	2.76221	3.4421	2.53874	2.61811	2.4046
g10477_i3	3.96429	3.76635	4.30589	3.50968	3.34888	5.07023	3.15007	3.83433	3.77196	3.44625	4.05044	4.28792	3.2072	2.8281	3.03125	4.39597	4.78069	5.41613	3.55355	2.4951	2.97919	2.74622	2.33784	3.31843	2.7666	2.80873	2.8518
g10478_i2	40.7625	37.3129	37.8238	50.9254	49.2873	37.7792	21.0161	30.3656	30.187	38.7928	38.2896	36.7675	33.653	34.4156	34.3803	20.099	23.9185	17.1843	28.5089	23.4927	24.5512	24.5376	20.2537	23.9941	23.9705	27.8864	24.343
g10482_i0	31.5855	31.87	29.4611	27.2896	24.0914	25.2589	26.3229	34.6871	33.4064	42.2361	42.3025	41.5532	33.7777	34.9439	32.9922	69.3649	65.343	68.7647	34.3017	34.8953	35.6818	65.4926	61.2615	66.4898	32.1256	31.2386	30.2523
g10482_i1	39.0162	38.2377	35.8467	31.595	35.0262	37.4175	36.5524	45.6813	44.1847	46.4105	46.484	42.3107	39.3492	38.9029	37.6955	76.9412	75.5143	73.8784	42.5433	40.9948	38.5326	80.9938	77.5649	79.3622	36.8526	38.1567	39.0061
g10483_i1	127.933	134.086	130.157	84.3239	87.8946	116.83	65.6287	80.8655	77.514	58.1608	61.4336	60.839	121.571	121.773	122.964	46.7534	58.0635	55.5816	65.8132	67.5767	66.4778	116.055	142.727	148.609	207.97	215.363	214.302
g10484_i0	3.92307	3.67934	3.85364	4.39756	3.75146	0.936446	1.24517	1.20199	1.09003	5.56961	6.4239	6.06032	2.62047	3.47667	3.24933	1.29462	1.57573	1.29689	4.06785	4.38193	4.29975	2.99826	2.60849	2.72635	2.72587	2.50097	2.93062
g10484_i1	2.89815	2.90909	2.99085	2.41776	2.33889	0.711512	0.677423	1.16623	0.5568	4.22209	4.89939	5.47321	1.91426	2.54304	2.01722	0.676167	0.963889	0.7856	2.77742	3.69469	3.60262	1.79107	1.70924	1.75578	2.0445	1.70091	2.08792
g10484_i2	1.69047	1.54473	1.54973	1.54836	1.4339	0.337998	0.390761	0.678681	0.328548	2.27559	2.84389	3.16654	1.11259	1.40838	1.32841	0.507968	0.634187	0.519558	1.73235	2.07927	1.91148	1.12121	0.978761	0.96088	1.1042	1.02841	1.1408
g10484_i3	6.79903	6.73764	7.31711	8.10411	8.25277	2.37096	2.57759	2.80239	2.38557	10.748	12.8519	10.0335	5.09396	6.32099	6.42786	2.64069	2.30962	2.60365	8.37635	8.20778	8.12146	6.31863	6.68461	5.68304	5.00739	5.00439	5.65746
g10485_i0	5.52919	5.15141	4.86775	4.64469	4.38586	1.48541	1.17149	1.37768	1.09901	3.75944	4.74234	4.21171	5.77761	6.25571	5.20978	3.04569	3.54121	3.52454	4.59598	4.44957	4.56976	5.71417	5.62906	5.77629	7.15417	7.36017	6.62937
g10485_i1	4.83132	4.53218	4.54031	4.16761	3.34523	1.143	0.890594	0.850328	0.722278	2.90716	4.10545	3.80814	4.72624	5.27029	4.59445	2.58596	2.92471	2.73806	3.97259	3.29107	3.47412	4.46257	4.76652	4.9935	6.08692	6.33349	5.98513
g10485_i2	4.78529	4.03142	4.6716	4.07312	4.49207	1.40316	1.05771	1.3458	1.0893	3.98245	4.24043	3.65168	4.9075	5.41911	4.59123	3.18068	3.12221	2.97469	4.14764	4.1275	4.35675	5.07805	4.57162	5.1441	6.61397	6.68225	5.97065
g10485_i3	5.04305	6.41213	6.45925	4.96434	5.40484	1.42705	1.46439	1.40047	0.97348	4.81294	6.20744	6.09487	6.62374	8.90388	5.9648	4.09496	4.56886	3.26879	5.14226	4.27835	5.45492	5.22448	6.24064	5.91808	8.67048	8.64972	9.21822
g10487_i0	3.32537	2.95191	3.21542	2.58165	2.39984	0.312317	0.688883	0.441997	0.363533	1.85796	2.19162	2.34579	4.0071	4.15768	4.36078	0.970094	0.979606	0.614229	2.54786	2.96608	2.16367	2.96262	3.64674	3.35812	3.86075	3.1957	3.48607
g10487_i1	1.57972	1.40388	1.33641	1.20476	1.27109	0.260353	0.303988	0.244022	0.161296	0.985143	0.789215	1.33233	1.9047	2.15904	2.02708	1.31124	1.13117	1.10147	1.08941	1.37361	1.16194	1.39092	1.85822	1.49404	3.33085	2.56707	2.56478
g10488_i0	0.563615	0.632555	0.624568	2.46998	2.74327	1.02757	0.655665	0.807414	0.595356	1.54538	1.7087	1.49211	0.35355	0.520508	0.331327	0.691068	0.539077	0.532601	1.60545	1.37142	1.54783	2.43021	2.50579	2.42755	1.45069	1.34054	1.48832
g10488_i1	0.561416	0.632556	0.624568	2.46981	2.74327	1.02757	0.655665	0.71429	0.556566	1.54538	1.7087	1.49211	0.35355	0.520508	0.331327	0.691068	0.539077	0.532601	1.60545	1.41354	1.54662	2.49466	2.50579	2.42755	1.49221	1.32789	1.48818
g10489_i0	0.27727	0.440806	0.433413	0.116915	0.093243	0.507687	0.356714	0.443276	0.356249	0.568562	0.749908	0.852488	0.232473	0.237472	0.127423	0.108976	0.135771	0.1458	0.326198	0.486731	0.69192	0.60072	0.363434	0.281184	0.206597	0.274996	0.149355
g1048_i0	2.63724	2.31277	2.10228	2.5361	2.26375	0.394525	0.567469	0.609665	0.578782	2.34176	2.31165	2.17096	2.16405	2.2111	1.93456	2.22019	2.11626	2.1327	3.16618	3.3278	3.09573	5.0763	4.05307	3.74114	2.95488	2.69305	2.45244
g1048_i1	2.34313	2.03157	2.03862	2.19122	1.97968	0.418677	0.61054	0.62898	0.550097	2.10102	2.01032	2.03063	2.13901	1.89517	1.73734	2.1736	1.99852	2.00572	2.78457	2.83849	2.66004	4.73786	3.84696	3.51619	2.38527	2.40171	2.32119
g1048_i2	3.19063	2.93684	2.7739	3.39343	3.22849	0.603335	0.779892	0.860033	0.771373	2.87689	2.76308	2.72188	2.83744	2.91637	2.71543	2.60934	2.22305	2.57555	4.08825	4.11027	3.73673	6.18923	4.8926	4.93144	3.43969	3.55765	3.31473
g1048_i3	2.31406	2.09871	2.01264	2.27279	2.0266	0.365074	0.55918	0.602503	0.550195	2.09165	2.04119	2.03188	2.08011	1.92788	1.7711	2.1834	1.92543	1.96141	2.81313	2.91087	2.76345	4.71112	3.63748	3.50173	2.51884	2.36779	2.32717
g1048_i4	2.48386	2.06099	2.10905	2.32202	1.97298	0.509552	0.654712	0.678733	0.617687	2.36688	2.20347	2.22327	2.43359	2.05482	1.88284	2.31241	2.18628	2.14787	2.90363	3.15786	2.83938	5.12012	3.69008	3.78232	2.63164	2.43518	2.57211
g10490_i0	23.4626	21.717	19.4747	28.0269	25.8942	20.2861	9.13133	12.2072	11.4252	18.4476	16.9336	15.7188	23.5767	24.2849	27.7836	10.0683	10.3241	11.5536	11.4763	13.3551	11.835	10.7612	12.3208	12.7686	13.7159	13.9837	13.6129
g10490_i1	27.2682	26.1789	26.6967	29.5612	27.143	31.7594	16.7826	20.0409	18.7416	17.8883	19.1693	17.4341	28.6962	29.6548	27.7796	11.625	11.221	11.5739	15.3509	15.2086	14.9167	14.5076	16.3726	16.1765	18.425	18.4154	18.9864
g10490_i2	22.8046	21.2575	22.3774	23.8869	22.4372	24.6274	13.2333	16.2863	15.0533	13.5563	15.0763	13.2482	21.8853	23.653	22.1259	8.9701	9.25679	8.9674	12.2426	12.3125	11.5302	11.3364	12.5702	12.8632	15.1839	15.2151	15.3835
g10490_i4	21.5814	21.1603	21.8927	22.2977	23.3321	24.5489	13.787	16.2378	15.0804	13.6845	14.903	13.9755	21.1362	24.0809	21.8065	9.29223	9.47532	9.11677	12.3931	12.1658	11.4862	11.1815	12.7155	12.1047	14.6373	14.6526	14.9797
g10490_i5	27.001	25.9977	24.5933	29.7019	29.4388	28.8118	13.778	16.5271	17.3258	19.9295	18.4589	17.9847	28.2278	29.7251	30.405	12.468	11.7256	12.279	13.9211	15.5059	14.0916	12.8809	14.6916	14.4704	17.0367	17.5157	17.1706
g10490_i7	10.8051	11.3176	11.1588	10.541	13.2602	14.0004	7.95486	8.63899	9.91256	7.23841	6.89683	8.07875	11.3201	11.1724	12.0278	5.04559	5.02131	5.00158	5.62908	6.90236	6.22899	6.0956	6.53709	6.56112	6.62099	8.12121	8.20817
g10491_i0	6.33938	6.1952	5.3827	15.2097	17.2765	23.053	9.78963	10.6434	13.2214	10.2787	10.9861	9.6493	7.11054	8.30765	8.07407	6.84343	6.91502	7.31482	8.92724	8.13735	7.61961	6.87564	7.38985	7.84107	6.26376	6.48984	6.65806
g10491_i1	6.77116	5.89209	5.47938	17.9889	19.9231	27.2924	9.9377	11.3825	12.9362	13.0204	12.7969	11.1692	8.13953	8.87436	7.79427	7.2403	6.72239	6.81898	8.81504	8.62383	8.25755	6.7963	7.31158	7.6046	6.33238	6.68266	6.90524
g10491_i2	5.94945	5.36188	4.88883	15.8857	17.2795	22.0343	8.70464	10.4135	11.3257	10.6201	10.3582	9.62217	7.24807	7.33023	6.77037	6.3049	6.01506	5.7256	7.5309	7.22558	7.72203	6.07451	6.47692	6.94311	5.26624	5.38883	5.73283
g10492_i0	2.87883	3.41877	2.96799	2.70541	2.34517	0.556826	0.926977	0.868578	0.553548	3.35989	4.23287	3.44185	2.67023	2.54529	2.76928	2.83471	3.0903	2.41497	3.32375	4.16887	4.04941	4.58814	5.00058	5.32468	4.7863	4.62778	4.76067
g10493_i0	8.44738	8.13344	9.11983	11.2472	10.9606	7.29545	5.20792	6.33423	6.01027	17.6287	16.8911	18.3376	10.857	9.15045	9.93141	8.51552	7.86053	8.87992	14.2273	13.3463	12.0477	9.90848	10.4082	9.53477	10.9229	9.81457	10.0569
g10494_i0	6.8037	6.80406	7.7803	4.60324	4.74834	3.44263	2.74835	3.72272	2.70519	4.73286	5.8955	6.42153	5.95461	5.76431	4.38948	3.53717	3.14856	4.98348	9.28554	7.77822	7.02831	7.30492	8.22081	6.51506	7.26435	7.34538	6.77255
g10494_i1	6.68039	4.3605	6.16252	4.94138	4.91495	2.08541	2.12159	2.36041	1.84492	4.30497	4.25436	2.99886	4.42975	5.01272	4.15928	2.7692	2.93656	2.21576	5.2324	5.07137	4.60456	5.86289	4.96772	4.50266	5.47998	5.5098	5.28477
g10495_i0	3.11073	2.67602	2.86743	6.16007	5.77561	1.85279	2.12506	2.03784	1.61148	4.39957	5.08988	4.49973	2.99586	4.04351	3.03716	1.26218	1.47878	1.85635	3.91898	3.79325	3.31264	5.83896	5.90941	5.45165	3.04391	3.7912	3.70873
g10496_i0	3.13681	2.38193	2.85759	3.4952	3.66838	0.639667	0.867934	0.904759	0.776568	1.92986	2.28808	2.41554	1.83715	2.10433	2.35622	2.29988	1.8607	2.06812	3.83856	3.52245	3.84386	4.7325	3.67532	3.87946	3.33382	3.29164	2.7972
g10497_i0	34.8437	36.4579	36.6232	27.3571	29.8831	33.5451	24.3361	31.897	29.6666	23.4437	24.8056	24.1731	24.5647	26.1596	27.6049	13.8703	13.2968	12.6074	17.1362	18.1516	16.8764	27.0116	31.0421	29.8855	27.9987	26.8434	27.168
g10497_i1	49.0061	52.8608	50.7897	37.3752	37.8791	47.0986	35.3583	44.2323	42.5404	35.3313	34.3821	34.0945	35.8002	37.2997	38.5293	18.7977	19.7361	18.0724	24.6527	27.4877	24.2745	38.5413	43.4418	42.7494	38.2846	38.197	37.4491
g10497_i2	36.4198	38.0438	37.7221	28.1021	31.5299	35.2688	26.0802	33.3524	30.9151	23.9328	25.6417	24.8293	25.5783	27.6452	28.1662	14.3066	14.0991	12.742	17.9859	19.2466	17.7018	27.7151	31.936	31.0609	29.1009	27.6004	28.5672
g10497_i3	39.7565	41.8569	41.6592	31.2251	33.1091	38.3241	28.2981	35.9308	33.4224	27.0906	28.0971	28.1238	28.6195	30.4699	31.7347	15.7055	15.4454	14.1069	19.7866	21.0487	19.3048	31.0859	35.417	34.5066	31.4808	31.1808	30.768
g10497_i4	36.061	37.8605	38.0402	28.4747	31.0301	34.9416	25.3604	33.1421	30.8178	24.2487	25.7976	25.0539	25.5644	27.4311	28.6403	14.3495	13.8135	13.0952	17.7493	19.0233	17.5759	28.1743	32.3939	31.2981	29.2418	28.0615	28.2137
g10498_i0	9.42653	8.92448	9.04243	11.3093	11.0335	13.609	8.43716	10.1756	10.9145	10.9978	10.5662	10.4204	8.95448	7.94897	9.47822	8.46246	8.44064	7.92464	10.5205	10.7528	10.2243	15.3416	16.3431	18.4505	14.6477	13.9899	12.752
g10498_i1	9.2442	10.3215	12.0436	13.1899	14.9791	17.0646	10.8488	13.5703	13.9704	12.547	12.7722	12.9517	11.4558	10.3068	10.2849	10.2726	10.2316	10.8603	12.2382	12.8378	11.6281	17.5831	15.5856	18.9953	15.386	17.0727	14.2592
g10498_i2	15.6383	17.6769	19.1578	21.124	25.6517	31.0345	19.9526	24.4548	24.33	22.2466	21.3266	21.9899	19.1217	16.8624	17.1039	17.7312	17.3779	18.5509	20.3068	20.2426	21.9956	29.6993	32.987	29.4726	25.1837	25.9277	24.5041
g10498_i3	6.87969	6.20789	6.33048	7.73865	8.98821	9.58347	6.72979	7.91742	9.05713	8.31257	7.808	7.62968	6.6386	5.5626	6.16247	6.935	6.12437	5.71712	7.34293	7.63102	7.46968	11.7161	11.2416	12.6604	10.7281	9.90082	9.69624
g10499_i0	0.065388	0.016495	0.060048	0.003258	0.068788	0.001187	0	0.034228	0.002657	0.052589	0.018937	0.041253	0.101552	0.074278	0.113861	0.008919	0.092108	0.076358	0.073955	0.040909	0.05489	0.082059	0.019692	0.092275	0.137587	0.135338	0
g10499_i1	17.9709	18.002	17.6388	26.6076	28.3259	16.072	8.07381	10.4297	9.76549	16.7802	16.1328	16.0984	10.5778	11.4582	11.0953	12.7625	12.988	13.3093	22.6909	22.2473	20.4041	12.0968	14.5065	13.2313	9.90102	11.1604	10.8449
g10499_i2	0.065388	0.016495	0.060048	0.003258	0.068788	0.001187	0	0.034228	0.002657	0.052589	0.018937	0.041253	0.101552	0.074278	0.113861	0.008919	0.092108	0.076358	0.073955	0.040909	0.05489	0.082059	0.019692	0.092275	0.137587	0.135338	0
g10499_i3	0.065388	0.016495	0.060048	0.003258	0.068788	0.001187	0	0.034228	0.002657	0.052589	0.018937	0.041253	0.101552	0.074278	0.113861	0.008919	0.092108	0.076358	0.073955	0.040909	0.05489	0.082059	0.019692	0.092275	0.137587	0.135338	0
g1049_i0	7.09858	6.21154	7.14243	5.54874	5.27154	2.19302	1.83031	2.22234	2.26391	5.39599	5.47084	5.37746	5.21546	5.55105	5.16376	2.208	2.13449	1.68734	3.82438	4.07325	3.76258	3.5548	3.35124	3.17351	4.10116	4.4626	3.81687
g1049_i2	11.7073	9.37215	11.6713	9.14998	8.86676	3.16879	2.61523	2.56495	1.97856	5.74781	5.82226	6.09829	6.04161	5.71098	5.64081	3.43089	2.40835	2.57876	7.98401	7.17812	6.67067	4.26301	2.95031	3.62557	4.18631	5.79184	5.64324
g104_i0	3.65075	3.03795	3.56834	4.10411	4.06039	1.19115	1.11974	1.56452	1.43117	3.31619	3.68517	3.72005	4.32541	4.22254	3.96907	2.44223	1.93164	2.29846	4.18154	4.22696	4.19409	7.27983	6.45595	6.45717	4.77277	5.12292	4.44559
g104_i1	4.06366	3.55832	3.90517	4.161	4.32259	2.03525	1.58835	2.13122	2.13411	3.34405	4.20008	4.05455	4.53803	4.35651	4.61065	2.94888	2.52399	3.25848	4.61686	4.75418	4.8137	7.98566	7.14525	7.25633	5.51872	5.88674	5.48899
g104_i2	3.63757	3.34518	3.50954	4.23679	4.14437	1.20877	1.0637	1.52155	1.48201	3.71695	3.8296	4.01914	4.43987	4.48931	4.18544	2.53208	1.76353	2.51799	4.41851	4.13387	4.42703	7.78069	6.64223	6.6398	4.99576	5.41478	4.57902
g104_i3	3.56852	3.0516	3.42687	4.0142	3.86521	1.10207	1.04678	1.52677	1.40478	3.37419	3.69721	3.56119	4.2406	4.18271	4.04015	2.4581	2.00663	2.28441	4.12603	4.19145	4.2429	7.3226	6.59922	6.39596	4.96741	5.13233	4.38169
g104_i4	4.06785	3.40667	3.83369	3.98197	4.23748	1.9854	1.51504	2.11971	2.15025	3.31029	4.16801	4.05565	4.52856	4.33308	4.57198	2.94637	2.42191	3.18545	4.69947	4.63967	4.65167	7.72456	7.14491	7.05072	5.51275	5.7044	5.44213
g104_i5	0.092492	0.059977	0.070522	0.009353	0.000312	0.010315	0.001391	0.017933	0.018594	0.056604	0.068838	0.071987	0.394874	0.33529	0.287956	0.062501	0.064173	0	0.061809	0.176439	0.065763	0.064736	0.025638	0.038997	0.133923	0.115588	0.158018
g10500_i0	8.93975	8.67872	8.34462	8.4679	8.92188	6.26592	4.1794	4.5875	4.37184	7.86875	8.01805	8.46621	8.39062	8.18356	9.61257	7.0084	7.40792	6.4938	8.31246	8.54571	9.38043	12.7929	12.9359	13.4578	13.8049	11.9444	12.9314
g10500_i1	14.0555	14.9371	14.6914	13.9371	15.2008	9.35189	6.1661	6.89246	6.87105	14.0106	14.9783	14.6451	14.9322	14.2275	14.8141	10.8617	11.3256	11.5126	14.9784	14.932	15.5207	23.4661	23.1779	25.2444	21.7517	20.6868	21.55
g10500_i2	14.0243	14.6849	14.7032	13.8599	15.1462	9.08658	6.11192	6.92247	6.77161	14.094	14.7377	14.3967	15.1453	14.1655	14.7134	10.8157	11.2227	11.3273	14.8256	14.9135	15.3258	23.2105	22.9432	24.8192	21.2424	20.5882	21.2783
g10500_i3	13.8568	14.3949	14.4188	13.5319	14.8609	9.0948	5.97485	6.76085	6.71115	13.7741	14.5178	14.27	14.5958	13.9022	14.5802	10.7074	11.109	11.001	14.5728	14.6005	15.0493	22.9214	22.4376	24.6134	21.1493	20.1624	21.037
g10500_i4	14.8947	14.8991	13.1633	13.6161	13.7877	10.9132	6.54671	8.1853	6.34227	13.322	13.7123	13.9076	12.9441	13.8566	15.3036	11.3413	13.2928	10.6776	14.1473	14.6872	16.25	21.0436	20.9764	21.796	20.7367	21.2922	20.4982
g10500_i5	27.1957	27.3414	27.447	76.0617	71.0174	36.8441	10.5043	13.7644	14.9806	18.2813	21.4409	19.6066	33.911	34.4368	33.6015	6.67042	5.98423	5.2379	8.30969	8.87086	7.91708	1.76011	1.78558	2.27064	18.3917	17.4814	15.8582
g10501_i0	13.2627	12.9461	14.8751	15.5405	13.4887	9.83386	5.17978	5.78421	6.21782	8.64859	8.12435	7.15112	10.7661	10.6846	9.93141	7.17665	7.74036	7.95943	8.44324	9.63954	8.4749	8.42995	8.15605	8.98208	7.35128	7.19261	8.12768
g10504_i0	2.77407	3.45809	3.65977	1.34573	1.56786	2.75544	2.56819	2.72098	2.03271	5.35786	4.42878	5.55588	3.42548	3.54088	4.05312	82.7384	92.6665	88.5884	30.6726	30.6421	30.7286	11.0904	13.932	11.478	22.9788	23.4882	21.179
g10504_i1	1.73266	1.87494	2.03417	0.935984	1.01233	2.31481	1.28648	1.46393	1.47447	3.66711	3.05612	3.27151	2.327	2.08889	2.5658	53.2766	58.0784	56.029	18.6296	19.7608	19.3693	7.41793	8.75814	6.77901	15.1297	14.2739	14.3713
g10504_i2	1.73	1.67266	1.83616	1.33005	1.18273	1.96908	1.56291	1.22141	1.58245	2.68492	3.01805	2.4782	1.90817	1.89989	1.81909	49.9872	48.7827	48.6041	15.7538	15.9131	16.127	5.85025	6.85395	6.1656	15.3027	12.3507	14.0282
g10505_i0	3.79828	3.70624	3.82211	2.27857	2.48771	2.14759	1.75554	1.99104	2.67409	3.24428	2.94765	3.36934	3.28271	3.83206	3.5709	2.08333	2.05868	2.56133	1.72398	2.35191	2.60757	2.84848	3.20711	2.89131	4.45649	5.19235	4.15141
g10505_i1	4.88064	5.38912	4.98087	3.72899	3.52776	3.12871	2.10944	2.72738	2.65948	4.06797	3.33505	4.11958	4.79855	5.93973	5.1104	3.34298	2.90109	3.27626	4.61688	3.75724	3.43372	4.07708	4.86918	4.28097	6.52994	6.54946	6.97915
g10505_i2	4.82451	5.06348	4.68961	2.40421	2.86466	3.25821	1.58209	2.15205	2.64114	2.90508	3.07684	3.38502	3.63998	5.47489	4.30815	2.7203	2.30246	2.55172	4.07694	2.86845	2.68044	3.18164	3.98984	3.7799	5.48556	5.04041	5.28626
g10505_i3	3.66435	3.61413	4.0715	2.23395	2.59057	2.20877	1.57169	1.88173	2.24409	2.68993	2.65962	2.27966	2.71992	4.56415	3.21449	2.15098	2.01917	2.01715	3.25434	2.54043	2.29943	2.5192	3.38021	2.7361	4.12961	4.04039	4.5053
g10506_i1	26.2587	23.8386	24.8925	22.7262	20.3015	19.3039	14.782	17.4676	17.9227	18.2267	18.7493	19.2785	22.6749	22.6324	21.4519	15.1363	12.3175	14.1092	25.2659	23.717	23.4907	32.2378	35.5082	32.3283	35.0808	33.8387	36.0886
g10507_i0	6.23759	6.24523	6.62345	13.7833	12.4321	12.5658	7.74135	9.63929	10.0712	8.74241	8.35721	8.25455	6.45801	6.36074	7.02775	8.39687	9.11049	10.1363	8.74212	9.19086	6.80279	10.2587	11.7865	10.6448	10.5022	8.97917	8.35342
g10507_i1	4.13301	4.33993	4.71367	9.74721	9.19798	8.8354	5.94757	7.24362	7.25663	6.12065	5.61573	5.69608	4.74667	4.27416	5.03497	6.22572	6.92618	6.80398	6.48691	6.40336	5.28899	7.41487	8.63376	7.57268	6.63047	6.08255	5.97502
g10507_i2	4.4935	4.57514	4.8335	9.654	9.02403	8.77176	5.73251	7.53992	7.2119	5.98872	5.93318	5.943	5.02527	4.76542	4.90192	6.11706	6.87637	6.88578	6.41596	6.36844	5.22724	7.7416	8.78996	7.8001	7.15187	6.2724	6.00586
g10507_i3	3.65601	3.7842	4.08607	8.69129	7.92015	7.3781	4.85301	6.35028	6.46905	5.15937	5.16142	4.9496	4.02299	3.68356	4.30582	5.49411	5.6474	5.91587	5.43374	5.71916	4.24117	6.37365	7.33218	6.40514	6.0836	5.39682	5.02657
g10508_i0	6.4882	6.13018	5.59659	9.55947	8.95302	2.69132	3.279	2.62108	2.90694	8.26417	7.96079	7.6753	7.39576	7.45565	6.65304	4.5786	4.78772	4.57303	7.88082	7.16906	7.84164	9.30179	9.60153	8.71766	7.89173	8.61419	8.54066
g10508_i1	3.97627	3.52134	3.72755	5.3963	5.16486	0.83228	0.944706	1.47269	1.28007	4.54121	5.13161	5.04676	4.86335	4.26161	4.51383	2.82867	2.4266	2.989	4.42304	4.34009	4.6936	6.14842	5.83199	5.86745	5.09396	5.67402	4.87695
g10509_i0	8.78365	5.52932	8.81551	3.83604	7.5255	4.72936	5.59729	6.06745	5.34325	6.96164	7.40085	5.509	7.3764	6.19938	6.95109	4.96155	4.70976	5.35544	8.17533	7.67387	7.09822	7.63844	7.7121	8.69933	10.8442	10.2447	9.92307
g10509_i1	12.6989	11.1946	11.9231	7.15187	12.1765	9.81897	7.58549	9.10596	9.99669	9.74308	9.60387	8.76406	9.74982	8.89804	8.23998	8.69406	8.46614	9.16801	11.6559	11.1535	11.9357	10.255	10.9309	11.5727	15.4626	14.1047	15.0333
g1050_i0	0.534639	0	0.154039	0	0	0	0	0	0.206057	0	0	0	0	0	0.110918	0.424101	0.83827	0.918414	0.23558	0.215987	0	0.240277	0.010142	0.21472	0.128173	0	0
g10510_i0	1.24702	1.04109	1.26458	1.53297	1.23802	0.25786	0.067339	0.064951	0.051983	1.28386	0.985708	1.22144	2.35642	2.37079	2.041	0.305919	0.289533	0.272009	1.79768	1.80123	1.71578	2.34272	2.51082	2.39469	1.28824	1.37218	1.24975
g10510_i1	1.30054	1.09864	1.26721	1.66323	1.69914	0.449994	0.047659	0.152429	0.02884	1.60439	1.09713	1.51337	3.379	2.68727	2.82077	0.458531	0.200546	0.36472	2.20624	2.17635	1.94071	3.68259	3.05487	3.07147	1.38235	1.74055	1.7611
g10510_i2	1.14453	1.03488	1.15922	1.38677	1.19237	0.309254	0.101902	0.084555	0.075366	1.21211	0.908115	1.22176	2.14078	2.10621	2.03003	0.272057	0.238912	0.261291	1.63862	1.45047	1.44623	2.30449	2.38344	2.1062	1.13764	1.33888	1.17774
g10512_i0	1.13594	0.99431	1.00884	0.930027	1.38046	0.711707	0.365422	0.625643	0.490523	1.11799	1.04367	1.16961	0.545287	0.885096	0.847943	0.749536	0.288189	0.631543	3.29383	3.32015	3.11491	3.22653	2.33263	2.61945	2.27704	2.69981	2.37541
g10512_i2	1.15162	0.752926	0.905113	0.743383	1.01101	0.748436	0.178251	0.64693	0.453988	0.964773	1.15247	1.21676	0.526362	0.928591	0.954264	0.626005	0.293651	0.762144	2.73658	2.33375	3.13412	3.60999	2.2924	2.14872	2.02421	2.39139	2.41014
g10514_i1	527.427	600.133	539.358	329.009	315.601	277.249	193.633	212.654	216.013	295.011	311.085	353.183	727.909	753.301	806.932	394.985	400.442	411.54	417.361	406.575	408.971	372.277	391.456	386.125	1253.51	1177.6	1174.65
g10515_i0	27.9856	24.8912	24.6296	29.4563	30.3633	24.0755	19.8882	24.8634	22.6136	23.5473	21.7622	21.4239	29.6774	27.9921	25.583	12.5985	14.1108	13.1237	21.6076	21.1211	22.0641	28.1104	27.5692	26.4607	31.5413	31.4868	31.8899
g10515_i2	25.818	22.7762	23.5102	28.2134	31.1013	24.6885	19.3523	24.4131	22.5759	22.8268	20.8582	20.9002	28.6992	26.6504	24.8294	12.6357	13.4055	12.3631	20.7013	20.901	19.9543	26.9109	26.6212	25.1445	29.8196	30.5701	31.1629
g10517_i0	5.62935	4.37702	4.44387	4.36703	4.41075	3.38817	1.9066	2.08015	2.33061	3.62493	3.81875	3.77296	4.43506	4.5202	4.71565	3.53746	3.41351	3.50164	4.45191	4.4916	4.82051	3.79067	3.77943	3.65436	4.27844	3.58311	4.32386
g10517_i1	4.4094	3.64167	3.93343	3.58605	4.03021	2.93532	1.90153	2.13346	2.01421	3.48636	3.01294	3.00315	3.37831	3.94146	4.06789	3.02283	2.2525	3.0045	3.88268	3.94719	3.62543	3.17794	3.07497	3.04498	3.40547	3.48927	3.78678
g10519_i0	1.93968	1.83801	1.7243	4.23969	3.95525	1.1671	0.927263	1.26142	1.14101	3.81583	3.73178	3.4888	1.85949	1.72559	1.98722	0.724206	0.741726	0.653233	3.5234	3.09557	3.10892	3.32784	3.38545	2.63855	1.69937	1.99219	1.87332
g10519_i1	1.15951	1.12381	1.15908	2.54265	2.57253	0.448921	0.501348	0.64319	0.4477	2.16409	2.35155	2.1825	1.16777	1.22772	1.0816	0.507872	0.342182	0.313895	2.11359	2.14449	2.10077	2.32331	2.09564	2.01893	0.931698	0.983924	1.05386
g10519_i3	0.947032	0.599835	0.814839	2.37269	1.88442	1.14739	0.660923	0.651729	0.903125	1.65787	1.28608	1.15841	0.604576	1.0547	0.859087	0.529513	0.487455	0.218126	1.47064	2.10262	1.16252	1.41951	1.22288	1.73388	0.747012	0.706694	0.880691
g1051_i0	5.71575	5.16043	4.97484	4.79202	4.87793	1.74729	1.56938	2.144	1.33416	3.4326	3.67525	3.79535	6.09373	6.9106	6.47139	3.24534	3.56778	3.60548	5.66411	5.60811	4.44513	7.80763	6.78949	7.36187	6.44259	6.44007	6.11588
g1051_i1	5.24888	4.79168	4.52723	4.28592	4.3164	1.84934	1.63462	2.40468	1.84785	3.35971	3.39896	3.23668	5.88969	6.00312	5.81456	2.93765	2.94064	2.96295	4.90091	4.53894	4.53521	7.47228	5.85869	6.2133	5.75844	5.87597	6.02355
g1051_i2	4.00752	3.56283	3.33854	3.06138	3.18156	1.04477	1.00484	1.49496	1.24254	2.73092	2.60595	2.57204	4.33693	4.47123	4.44625	2.45936	2.32901	2.50996	3.66919	3.65983	3.53384	5.72355	4.4407	4.95643	4.52454	4.43969	4.25009
g1051_i3	4.20566	3.63187	3.51937	3.21323	3.2813	1.29463	1.19794	1.66061	1.46211	2.77965	2.62149	2.69681	4.4269	4.5963	4.5572	2.53761	2.29874	2.42544	3.7666	3.69654	3.6537	5.85276	4.57735	4.99771	4.73749	4.60178	4.42801
g10521_i0	0.171204	0.267999	0.114044	0.039917	0.026087	0	0	0	0	0.102845	0.064479	0.045616	0.085517	0.117302	0.065264	0.498333	0.583018	0.486465	0.859934	0.715472	1.13113	0.507705	0.415505	0.269172	0.680704	1.04373	0.69468
g10521_i1	0.152788	0.187775	0.101505	0.035529	0.023219	0	0	0	0	0.062685	0.05739	0.0406	0.076114	0.104405	0.091031	0.442161	0.486295	0.369323	0.649145	0.521274	0.947246	0.424598	0.282714	0.239578	0.579065	0.871541	0.61807
g10521_i2	0.14041	0.146685	0.092724	0.02262	0.029566	0.012268	0	0	0	0.043846	0.059003	0.082129	0.061154	0.095992	0.03176	0.4399	0.37447	0.370696	0.563655	0.57559	0.839057	0.277903	0.269714	0.22902	0.462569	0.724913	0.597207
g10521_i3	0.234228	0.253978	0.139201	0.062256	0	0	0	0	0	0.037738	0.116048	0.192291	0.098437	0.060125	0.087413	0.527484	0.324772	0.550592	0.859038	0.895724	1.22825	0.411974	0.338709	0.226146	0.820258	1.02731	0.602557
g10522_i0	32.4979	32.177	32.9712	26.1515	25.5327	20.666	14.7554	17.4124	17.9592	34.2633	30.5825	31.5574	35.6912	35.0252	37.1238	36.0211	31.727	31.9587	28.6806	29.1301	29.6439	31.01	29.9938	30.9099	38.6821	38.9649	38.2432
g10522_i1	32.2994	31.835	32.1541	25.4769	25.3911	20.5756	14.3474	17.1839	17.8474	34.4203	30.3419	30.808	35.6825	34.0908	36.8523	36.1004	31.5086	31.5111	28.1881	28.1988	29.0554	30.3832	29.3809	30.2537	37.8409	38.0599	37.7011
g10523_i0	12.4449	10.1941	10.7279	9.61843	10.4684	5.20418	3.2656	4.67006	3.81146	7.66527	9.63303	10.0205	10.8473	11.2956	10.1667	8.83792	8.8462	9.56481	14.1748	14.4195	13.7127	19.2527	20.6739	19.0112	20.08	21.2117	23.5461
g10523_i1	4.24925	4.09041	3.5673	4.23163	4.20341	1.6793	1.72662	1.85517	1.74257	3.83982	3.94896	3.96337	3.69681	4.47953	3.99787	2.9975	3.94481	3.2379	5.68848	5.66402	5.39109	7.54643	7.36108	7.12476	7.68535	8.11088	7.56775
g10524_i0	7.26139	6.88735	7.25205	8.65663	8.83776	9.24834	5.14188	5.99433	6.04893	7.71386	8.19154	8.84214	6.16641	6.67236	6.66293	6.1668	6.30825	6.71107	7.04296	7.13321	6.63066	5.92005	5.54375	6.0632	4.2422	4.92276	5.18429
g10524_i1	5.46122	5.58311	6.22737	7.07976	7.45124	7.29296	4.14375	4.53293	5.11357	6.36336	6.66983	7.06719	5.21362	5.43444	5.53876	5.2432	5.15037	5.39718	5.44043	5.94695	5.16191	4.84009	4.68619	4.80914	3.2514	3.69583	3.9737
g10524_i3	6.86456	6.75383	7.28365	8.73561	9.40842	9.38981	5.13341	5.95143	6.14618	7.57809	7.76075	8.41191	6.19128	6.42183	6.85622	6.18815	5.86375	6.65609	6.74615	6.87738	6.47891	5.78628	5.48114	5.63799	3.82134	4.59464	5.04179
g10525_i0	2.39332	2.63506	3.0782	3.85815	4.56192	3.47621	1.96084	2.23854	2.75017	3.23377	3.16153	2.89866	2.46786	2.73262	2.53276	2.79439	2.3696	1.55792	3.43277	2.96744	2.45381	4.05517	4.1131	3.70398	4.02384	4.17628	4.0836
g10525_i1	2.39332	2.84401	3.19692	3.85815	4.68685	3.62745	1.96084	2.252	2.75017	3.23377	3.42985	3.00774	2.46786	2.73262	2.63367	2.79439	2.48491	1.55792	3.42719	3.07542	2.45381	4.05517	4.1131	3.80943	4.05054	4.29451	4.0836
g10525_i2	1.63293	1.56491	1.55048	2.1716	3.01606	1.87586	1.10368	1.27991	1.107	1.79849	2.16419	1.90514	1.61823	2.06951	2.04555	1.29798	1.83755	1.42808	2.06442	2.15765	2.11829	2.89862	2.52248	2.83503	2.46085	2.88	2.54142
g10525_i3	1.99373	1.92122	2.14238	2.90567	3.69617	2.36004	1.52591	1.63486	1.7625	2.41779	2.54171	2.29361	1.89758	2.2188	2.19472	1.93951	1.83402	1.45927	2.46687	2.44197	2.17138	3.11305	3.06195	2.94691	2.91405	3.33411	3.01867
g10526_i0	6.19297	5.03836	5.20434	2.63182	2.69664	3.66821	1.53845	1.76572	2.04441	1.93658	2.14138	1.87908	6.34452	5.42177	5.51396	14.4948	14.9779	13.6344	9.93975	9.76476	9.13219	9.38105	8.8644	8.09058	9.11461	8.87555	8.74787
g10526_i1	5.63673	5.01613	5.4876	2.78915	2.87009	3.83837	1.57389	2.18935	2.45643	1.86181	1.94836	1.85403	6.11961	5.25299	5.17282	14.2561	13.4596	13.1292	10.0854	9.78521	9.05713	8.51353	8.39891	7.81426	9.17913	8.86769	8.8684
g10527_i0	2.77456	2.99351	2.85481	3.97308	3.39415	2.78628	2.15643	2.17934	1.71989	1.94592	2.45873	2.09018	1.9172	1.79126	1.91016	2.38017	2.51759	2.38088	4.31982	3.45045	3.76811	4.33267	4.90517	4.45925	3.78911	4.51237	4.20781
g10527_i1	3.05314	2.99112	3.28886	4.44253	4.61655	2.60594	1.95946	2.25882	2.55397	3.05466	3.09414	2.61032	2.86279	2.89646	2.48759	3.23531	3.66196	3.19372	3.81186	4.44045	4.67888	4.87663	4.97435	5.13165	4.81748	4.29549	4.39007
g10528_i0	2.61731	2.20858	1.7917	3.56897	3.05728	1.86939	1.71672	1.74079	1.31476	1.7631	1.58808	2.01115	1.9315	1.99624	2.43209	0.433839	0.497796	0.44898	2.27171	2.56275	1.94579	2.78086	3.4491	2.61136	2.61741	3.10367	2.05159
g10528_i1	2.39215	1.94371	1.62605	3.97768	3.52687	2.10082	1.83291	1.54483	1.898	2.29252	2.04836	2.27865	2.33387	2.14834	2.49756	0.695395	0.496748	0.603688	2.2253	2.67004	1.63847	2.35754	3.12981	2.74669	2.71805	3.06041	2.03218
g10528_i2	2.81107	2.81171	2.66862	4.30558	4.57141	3.00238	2.02158	2.29525	2.3451	2.07992	2.46849	2.76366	2.63748	2.70236	2.74796	0.786419	0.678933	0.795342	2.61502	2.50817	2.76726	4.40223	3.8541	4.21059	3.28341	4.16136	3.4421
g10529_i0	2.15783	2.02652	1.79966	0.618907	0.826494	0.187053	0.17675	0.250678	0.076334	1.13349	1.24833	1.17988	1.77842	1.81468	2.11733	0.836821	1.16247	1.3172	2.77657	2.79218	2.36926	1.41592	1.52211	1.72586	3.43148	3.51515	2.61199
g1052_i0	0.770301	0.457193	0.596997	0.917415	1.23132	0.182713	0	0	0	0	0	0.094033	0.103225	0	0.059783	1.2015	0.587564	0.488989	0.143443	0.117254	0.025952	3.11722	1.44501	1.73427	0.738633	0.701554	0.80716
g1052_i2	0.298917	0.214428	0.287442	2.78183	3.02823	0.569135	0	0.012332	0.005598	0	0	0	0.46876	0.383342	0.616151	0.909461	0.438626	0.670172	0	0.019909	0	1.13053	0.997634	0.915465	0.570805	0.540796	0.431722
g1052_i3	0.08992	0.022197	0.105383	0.249119	0.201012	0.085428	0	0	0	0.068656	0.009053	0.338316	2.19413	2.1178	1.86079	0.221069	0.24816	0.138596	0.263172	0.40557	0.155752	0.762209	0.548257	0.953393	0.605637	0.589251	0.190267
g1052_i4	0.1918	0.127898	0.219748	0.550749	0.854516	0.184841	0	0.02944	0.013364	0	0	0	0.356277	0.395716	0.385255	0.390642	0.394201	0.28841	0	0.097553	0.006163	0.964521	0.60777	0.175578	0.217397	0.367315	0.176848
g1052_i5	0.145613	0.115275	0.24403	0.218605	0.470715	1.00117	0.40452	0.184709	0.264739	0.236176	0.337874	0.336905	0.363684	0.789092	1.4004	0.170564	0.723764	0.112422	0.786728	0.671592	0.49118	1.09316	0.983181	1.42674	0.274869	1.0741	0.527641
g1052_i6	0.156622	0.456349	0.082542	1.20976	1.96537	0.272743	0	0	0	0	0.085426	0	0.245527	0.287476	0.219384	0.509618	0.554662	0.508551	0.104326	0.081445	0.14324	1.47506	1.1441	1.17505	0.93347	0.692107	0.863789
g10530_i0	0.302097	0.449356	0.285431	0.319018	0.52911	0.156617	0.040652	0.095306	0.087157	0.585493	0.526932	0.25928	0.395097	0.490735	0.562674	0.083306	0.075343	0.171324	0.519916	0.42956	0.313666	0.581574	0.456149	0.390717	0.482922	0.364366	0.487304
g10530_i1	0.615639	0.434514	0.305662	0.414088	0.589392	0.181736	0.177348	0.081386	0.229286	0.175579	0.288843	0.119449	0.315213	0.37048	0.416975	0.067955	0.147687	0.057048	0.579767	0.261982	0.477709	0.465532	0.392382	0.27395	0.569529	0.34804	0.392353
g10530_i2	0.279171	0.393159	0.207827	0.223151	0.38698	0.091534	0.036185	0.098125	0.075769	0.4234	0.447267	0.212395	0.257019	0.358792	0.440347	0.137366	0.056082	0.086508	0.584245	0.247783	0.256816	0.306297	0.35087	0.257715	0.524416	0.386949	0.531483
g10531_i0	1.2804	1.40985	0.735625	0.321948	0.629716	0.324838	0	0.221452	0.219346	0.307929	0.376148	0.330946	0.323206	0.405231	0.260955	1.62912	1.31512	1.08429	1.99063	2.7082	2.93305	2.42422	2.54671	1.51833	2.94406	2.46837	2.86116
g10532_i0	0.636821	0.449523	0.35977	0.244788	0.51948	0.080992	0.072546	0.093508	0.110087	0.06167	0.026028	0.143902	0.300555	0.145147	0.142123	0.972595	0.946508	0.97651	0.767904	0.576823	0.825838	0.603926	0.403082	0.399168	0.615238	0.397349	0.167896
g10534_i0	46.9003	45.2647	49.2969	39.9353	45.0396	37.4442	19.0088	23.2257	24.4572	56.9641	56.2669	58.9907	41.7338	44.5398	39.4931	46.4653	47.6215	50.1836	59.9477	60.9099	60.9357	42.1635	47.8252	49.4466	53.9309	50.6361	55.8396
g10534_i1	46.3711	44.2419	48.6524	39.4362	44.2774	36.9937	18.867	22.9385	24.1511	56.0582	55.8095	58.8291	41.6361	44.027	39.1316	45.9151	47.1773	49.5092	59.1287	60.5882	59.8331	41.8021	47.1932	49.0121	52.8834	50.0059	55.3307
g10535_i3	1.90449	1.72928	2.79448	5.43251	6.50985	6.36023	2.36288	3.90242	4.6302	4.65475	4.34046	4.34016	2.49052	4.16866	2.75757	7.37153	7.34719	5.71677	4.46788	4.79332	4.72583	18.2656	17.9378	16.6234	24.0148	25.2472	24.5155
g10535_i4	8.68317	6.62348	8.17774	6.5159	7.10051	7.3344	1.66335	2.92347	1.45543	4.15627	3.36994	3.92526	3.2032	3.43222	2.96652	3.22811	3.19527	2.27628	8.48669	8.95256	10.8467	2.42858	3.36067	1.83544	7.98053	8.53597	7.7839
g10536_i0	1.48561	1.3936	1.58817	2.4553	3.09884	2.34296	1.85012	2.41468	2.80453	6.60766	5.98258	6.20597	1.77211	1.84254	1.63308	2.75148	2.94401	2.64502	1.96577	2.09335	1.93163	2.25925	1.90011	1.70211	1.77622	1.80193	1.68554
g10536_i1	1.38727	1.30658	1.50612	2.50268	2.90378	2.22189	1.80651	2.36239	2.75611	6.38975	5.72655	6.03803	1.65919	1.72997	1.55256	2.67964	2.84768	2.61124	1.85019	2.01023	1.82096	2.13936	1.85042	1.63539	1.6786	1.7159	1.54916
g10537_i0	0.121085	0.031418	0.196106	0.222784	0.281941	0.099594	0.175377	0.155403	0.098436	0.126474	0.073887	0.065504	0.318914	0.441139	0.251301	0.090304	0.098474	0.004522	0.024752	0.022262	0.030827	0.013735	0	0.101752	0.010944	0.05229	0.004978
g10537_i1	0.121085	0.031418	0.196106	0.222784	0.281941	0.099594	0.184666	0.155403	0.098436	0.126474	0.073887	0.065504	0.318914	0.441139	0.251301	0.090304	0.098473	0.004522	0.024752	0.037279	0.030827	0.013735	0	0.101752	0.010944	0.05229	0.004978
g10537_i2	0.114514	0.011229	0.22111	0.095253	0.107622	0.070967	0.222374	0.055295	0.104742	0.051797	0.027503	0.083057	0.21695	0.18445	0.318643	0.046491	0.124862	0.005734	0.031384	0.028228	0.039088	0.017415	0	0.05562	0.013877	0.023572	0.006312
g10538_i0	158.288	170.825	155.245	133.163	138.42	122.534	111.122	128.549	134.72	106.776	103.342	108.563	152.531	139.076	148.714	152.658	145.375	140.141	163.047	175.91	173.381	132.357	132.115	121.821	158.459	153.651	152.676
g10539_i0	15.6955	14.9478	16.382	41.3913	46.1462	53.905	29.4576	36.2333	39.9337	25.0047	24.4306	23.7491	19.5694	19.1506	20.8325	22.1184	23.1175	22.9315	20.9594	22.3379	21.7459	30.1311	30.9221	29.906	35.35	34.957	34.8372
g10539_i1	14.297	13.7921	15.5235	38.8058	43.7199	50.5654	28.3632	34.3082	38.6566	23.6449	22.4611	22.2356	18.5606	18.0477	19.0946	20.8403	20.7384	22.075	18.9038	20.5159	19.6118	27.8454	28.568	27.8266	32.6882	32.5484	32.8418
g1053_i0	0.883605	0.730285	0.657986	0.488871	0.505644	0.095778	0.096795	0.115021	0.094956	0.420928	0.347417	0.391925	0.562059	0.516598	0.476546	0.783304	0.681146	0.718701	1.17378	1.23403	1.19762	1.61649	1.07992	1.06211	0.905731	0.916345	0.923276
g1053_i1	0.795628	0.677294	0.747424	0.509539	0.58379	0.103868	0.091816	0.121433	0.106368	0.39528	0.405737	0.423146	0.595954	0.546322	0.608417	0.8263	0.649527	0.724091	1.2444	1.33417	1.17623	1.71535	1.05782	1.20034	0.882794	0.938451	0.918402
g1053_i11	1.24234	1.26111	1.16334	1.30424	0.764491	0.193239	0.270243	0.23393	0.38994	0.798341	0.653214	0.930728	0.791282	1.4189	1.15758	1.03384	1.26033	0.592069	2.26296	2.51946	2.53565	3.11547	2.85286	2.38002	2.51112	1.6601	2.4973
g1053_i12	1.27636	1.53544	1.04215	0.734852	1.32233	0.403893	0.289395	0.1076	0.188922	0.752677	0.875313	1.3902	0.645761	0.915562	1.5871	1.45728	1.53164	0.804891	5.01752	5.30992	3.94859	3.84348	3.86039	2.97602	3.33121	1.79462	2.51832
g1053_i2	0.93043	0.693852	0.821312	0.629736	0.641626	0.104087	0.117023	0.131951	0.105605	0.42739	0.405074	0.422666	0.6324	0.670882	0.594195	0.908107	0.693002	0.799223	1.27171	1.38169	1.32987	1.82482	1.21287	1.21423	0.879693	1.02748	0.954831
g1053_i3	0.927833	0.855252	0.791864	0.652538	0.6163	0.104872	0.122523	0.17881	0.120087	0.501858	0.537323	0.481791	0.77724	0.711949	0.732924	0.848365	0.692351	0.843243	1.47622	1.56581	1.54766	2.12255	1.2737	1.43859	1.13826	1.07024	1.10936
g1053_i4	0.763148	0.689313	0.690403	0.475152	0.550182	0.10906	0.090989	0.113749	0.092736	0.400012	0.349411	0.41339	0.527285	0.620907	0.549316	0.814541	0.653414	0.692694	1.23465	1.17341	1.25645	1.61607	1.05006	1.08503	0.921487	0.913564	0.777008
g1053_i5	0.853211	0.806629	0.656323	0.461054	0.504321	0.092342	0.072656	0.132262	0.106749	0.415429	0.352025	0.411443	0.611588	0.624029	0.522672	0.771848	0.698774	0.730791	1.22562	1.24256	1.1743	1.65262	1.11862	1.08931	0.951272	0.865154	0.951111
g1053_i6	0.941094	0.770425	0.905371	0.530695	0.650748	0.113891	0.150073	0.143749	0.112075	0.412091	0.503769	0.565764	0.723391	0.649547	0.593872	0.974763	0.735387	0.811369	1.42046	1.46556	1.36131	1.95395	1.24151	1.33842	1.11892	1.08712	1.11175
g1053_i7	0.788907	0.707528	0.732154	0.493293	0.579608	0.098552	0.112583	0.132849	0.0993	0.417042	0.393268	0.386025	0.558577	0.561491	0.652019	0.782861	0.703958	0.646361	1.19437	1.28695	1.20707	1.61476	1.02406	1.09863	0.854334	0.925646	0.892728
g1053_i8	0.910686	0.814414	0.774521	0.574338	0.62154	0.085925	0.092352	0.122868	0.105605	0.42162	0.409097	0.42308	0.622759	0.609066	0.619856	0.943884	0.623224	0.792839	1.3269	1.29745	1.35038	1.88186	1.16575	1.14713	0.890928	1.00669	0.913308
g1053_i9	0.765941	0.633508	0.713386	0.483022	0.540428	0.102799	0.119495	0.153317	0.127716	0.411909	0.348359	0.37449	0.592724	0.633306	0.548372	0.816826	0.582726	0.649237	1.23548	1.20503	1.14119	1.60111	1.11052	1.10565	0.870554	0.890583	0.889352
g10540_i0	16.075	17.7659	17.4582	18.7179	18.8821	21.7481	16.8819	22.0465	22.0805	24.3063	24.1622	21.0585	16.0665	14.8373	16.6112	27.105	26.8195	26.1572	20.3084	20.9024	18.9781	22.2098	20.9029	22.2075	20.0505	18.0566	16.2647
g10540_i1	11.5198	11.7953	11.1803	12.3741	13.5224	13.6438	10.2597	12.9498	13.3322	16.9807	16.6161	14.6317	10.8421	9.76432	10.7054	18.3686	17.2486	16.4679	13.0932	13.3397	12.7069	15.2633	14.7963	14.387	12.9933	11.1968	11.4509
g10541_i0	11.165	12.3345	12.2	18.396	17.4445	28.2534	21.9236	26.9405	27.0888	18.3186	18.3107	16.5415	12.5752	12.1738	12.6944	12.3165	13.3578	11.0776	14.4798	13.6689	13.4589	17.1317	19.8204	20.1539	14.9377	14.7024	13.9168
g10541_i2	8.79814	9.38274	9.55355	13.5272	12.8424	20.8609	16.4922	19.6789	20.35	13.7357	14.2788	12.4533	9.48207	9.22888	9.46196	9.57548	10.0297	8.36683	10.9416	10.6623	10.4053	13.7243	15.4606	15.1964	11.9485	11.1668	10.5725
g10542_i0	6.95647	7.05747	6.13903	2.63104	2.66164	1.57977	0.816165	1.35436	1.30778	2.37879	2.3139	2.59859	9.73958	12.2564	10.7316	10.7975	11.2844	11.9514	25.2837	24.7935	23.4891	3.72806	3.28524	4.04805	7.66183	9.1255	8.00745
g10542_i1	8.57636	7.92446	8.60499	4.07173	4.20505	1.82142	1.32725	1.61081	1.74668	2.99461	2.90015	3.12374	13.8276	13.1856	14.3993	14.3959	14.2477	14.3668	31.2497	31.3835	30.3116	5.25118	5.00534	5.09572	10.4064	10.4315	10.3007
g10542_i2	7.11062	6.83987	7.15634	3.54841	3.19997	1.28082	0.974343	1.23737	1.43298	2.40824	2.20793	2.54576	11.3413	10.7886	11.2789	12.0937	11.4411	11.1969	25.1109	24.8126	23.9506	4.43386	3.74459	4.15518	8.40791	8.29259	8.45562
g10542_i3	6.67493	6.37767	6.70769	3.39478	2.95029	1.11106	0.88744	1.15532	1.26165	2.3782	1.92187	2.43307	10.8522	10.1297	10.449	11.2235	10.2613	10.4225	23.3696	23.3376	22.0053	4.11542	3.6192	3.91249	7.69151	7.78001	7.79657
g10544_i0	2.01761	2.09268	2.04167	2.02522	2.11111	1.12031	1.25598	1.24	1.61395	3.75911	3.25959	3.55667	2.02993	1.99441	2.25073	3.83316	3.95714	4.18343	3.36403	3.63979	3.03414	2.82097	2.30711	2.96964	2.01161	2.35946	1.72835
g10544_i1	2.26508	2.06039	2.34051	2.28487	2.0841	1.36961	1.23191	1.24021	1.70748	3.08513	3.41787	4.18415	2.18908	2.2882	1.92743	3.90957	3.43081	3.82889	3.43432	3.73256	3.42052	2.40756	2.18673	2.97202	1.91998	2.15222	1.75449
g10544_i2	1.81421	2.24025	1.99598	1.89112	1.92726	1.12839	1.0651	1.26235	1.54738	3.32618	3.18875	3.35234	1.89452	1.79337	1.83334	3.6449	3.83128	4.00096	3.35038	3.54584	3.00952	2.92794	1.76751	2.86654	1.85537	2.16751	1.55853
g10546_i0	1.1148	1.12043	0.910089	0.827023	0.763154	0.132066	0.686799	0.731469	0.416827	2.13377	2.03491	1.95551	6.68396	5.7376	5.92517	0.291876	0.144846	0.14028	0.246213	0.274016	0.094463	0.771314	0.451011	0.474793	2.13954	2.61981	2.50389
g10546_i1	1.23596	1.00547	1.01863	0.675106	0.70966	0.325505	0.594855	0.599899	0.48609	1.97111	1.93866	1.64074	5.96165	5.22745	5.80091	0.231068	0.198017	0.181613	0.237952	0.237548	0.123385	0.754816	0.341179	0.514923	2.23701	2.48263	2.40544
g10547_i0	1.09455	1.05882	1.01022	0.848056	0.886007	0.409904	0.248262	0.34217	0.371702	0.605391	0.298498	0.572765	2.70838	2.79274	2.93741	0.142683	0.200432	0.276192	0.364251	0.383745	0.485639	0.43048	0.302522	0.353036	0.57804	0.6561	0.743336
g10547_i1	0.757621	0.846864	0.972187	0.791243	0.820825	0.266289	0.206451	0.306637	0.363821	0.523004	0.278559	0.519452	2.51495	2.67123	2.87438	0.142683	0.200432	0.250545	0.250969	0.383745	0.442205	0.43048	0.294262	0.339803	0.550531	0.631152	0.709999
g10547_i2	0.851226	0.647642	0.885804	0.687257	0.839106	0.295734	0.209733	0.484838	0.356798	0.658643	0.493506	0.461567	2.20636	2.54819	2.67211	0.151277	0.210569	0.253745	0.260064	0.29332	0.297947	0.399149	0.192061	0.201041	0.478669	0.623161	0.590913
g10548_i0	1.23358	0.420605	1.21577	1.35781	0.955766	0.570436	0.501518	0.607795	0.104085	0.297743	0.289935	0.522784	0.549749	1.15983	0.18513	1.22339	1.65427	0.636832	1.75355	2.17564	1.12793	1.20416	1.97013	1.02366	0.901161	1.09642	1.10267
g10549_i0	13.3247	13.3904	13.749	12.0458	13.5913	7.65822	5.37574	7.29952	6.33995	9.26584	10.1402	9.45685	15.1068	14.8345	15.2288	13.3995	12.1422	11.7926	17.7637	17.4747	16.9402	21.0011	17.7735	19.1396	19.7616	20.7729	18.7388
g1054_i2	1.27784	0.998458	0.830206	0.330197	0.185359	0.585232	0.12096	0.403808	0.518528	0.192797	0.362473	0.14178	1.64111	1.10288	1.55317	1.41114	0.78816	0.697192	0.318083	0.256909	0.395711	1.51539	1.59174	1.2049	1.61494	2.00785	2.66466
g10550_i0	1.51343	1.36196	1.30974	2.12619	2.68906	2.21885	1.75203	2.76819	2.50028	3.13111	3.2249	2.94298	3.38948	3.23329	3.12889	1.78231	1.74245	1.86847	4.68787	5.02159	5.05285	4.0261	3.69391	3.9851	5.24988	4.90927	4.75118
g10550_i1	1.51338	1.4546	1.40535	2.16237	2.78846	2.30185	1.86728	2.82786	2.54027	3.31209	3.27289	3.07445	3.76511	3.58595	3.32085	1.82527	1.83926	1.92748	5.08778	5.09282	5.07912	4.24182	3.78833	4.21055	5.27611	5.05444	5.17778
g10550_i2	1.33355	1.30741	1.19577	2.06823	2.39306	1.80321	1.80367	2.39488	2.2638	2.71522	3.02709	2.65161	3.43258	3.27602	3.03832	1.61296	1.70672	1.6107	4.53134	4.57882	4.44419	3.8753	3.75344	3.65413	4.67765	4.55306	4.33489
g10554_i0	2.34087	2.73586	2.38016	0.43255	0.88452	0.162589	0.296057	0.368234	0.221274	1.17165	1.0315	0.945461	2.54366	1.87078	1.83917	0.784373	0.632994	0.858977	1.47246	1.15668	1.27492	0.954399	0.93541	0.642012	2.13603	2.39165	2.57243
g10554_i1	1.14233	1.37115	1.51548	0.141148	0.398133	0	0.03723	0.175208	0.053214	0.544177	0.780792	0.708721	1.07443	1.13135	1.17559	0.470778	0.308569	0.195061	0.867175	0.697216	0.834693	0.619367	0.960875	0.489066	1.11826	0.994569	1.07378
g10555_i0	16.8619	17.7862	15.7595	13.2082	13.9318	10.787	6.91264	10.7528	9.49407	11.1806	10.8151	9.67759	20.3489	18.5753	17.3744	6.96897	6.82984	7.49326	16.8718	16.1435	17.3104	19.5116	15.2748	16.8627	20.7746	23.827	22.8446
g10555_i1	6.23316	5.91769	5.05644	4.0522	3.78078	2.57951	1.84326	2.37848	2.69058	3.76097	4.22393	5.97438	6.99077	6.41753	5.76502	1.82769	2.18537	2.01885	7.61938	6.34364	6.52877	4.88094	4.35689	4.81921	6.79328	7.27266	6.97631
g10555_i2	6.10559	6.0527	4.76809	3.68578	3.76072	2.6709	1.78788	2.44379	2.73595	3.68586	4.41315	3.96343	6.82128	6.35523	5.81679	1.9138	2.20792	2.07781	4.97307	6.48818	6.4943	4.69851	4.60532	4.97827	5.99567	5.98141	6.63708
g10556_i0	2.78797	2.40248	1.93216	3.02491	4.21527	2.73606	1.87525	2.47237	3.17429	2.56361	2.88897	2.39711	2.30338	2.69968	2.05077	0.978709	1.1434	1.5013	2.34059	2.37767	2.58698	3.0734	2.20258	1.98637	1.58043	1.6634	1.98598
g10556_i1	2.04063	1.28465	1.67888	1.7373	2.06673	1.74862	1.46803	1.94966	1.11095	1.86119	1.89496	1.32746	1.58119	1.88858	1.4236	0.809379	0.709788	1.25045	1.79815	1.75634	2.4337	2.59772	1.89537	1.87597	1.48225	1.37759	1.46174
g10556_i2	1.67164	1.17155	1.29045	1.90495	2.01737	1.18022	1.1498	1.53931	0.857592	1.93304	1.5802	1.45968	1.27787	1.38862	1.46411	0.487573	0.648444	0.859953	1.93988	1.43452	2.03532	1.89465	1.88163	1.4733	1.15732	1.11134	1.36679
g10556_i3	1.17718	1.23136	0.841257	1.54441	2.01601	1.62437	0.893507	1.35502	1.53357	1.18148	0.927395	1.04685	1.16244	1.2749	0.90747	0.537478	0.331578	0.421259	1.15441	1.39471	1.33998	1.70251	1.03668	1.30624	0.754052	0.998842	1.01164
g10557_i0	12.5997	14.2399	14.2239	14.0106	12.8733	8.75942	6.25072	5.18196	4.5522	13.3699	15.5783	15.2259	10.6263	11.3643	11.4304	15.0908	15.177	15.8162	15.8408	13.9522	13.8201	10.2042	10.6732	12.0696	12.0992	11.432	9.9694
g1055_i0	4.46005	4.63198	4.70322	3.94429	4.22961	2.78225	2.86773	3.02302	3.29532	5.77453	5.13065	5.29225	3.32535	3.69434	3.54362	8.13119	8.38154	8.03581	9.57099	9.32127	9.75851	5.83995	4.90575	5.45226	4.29155	4.02246	4.53683
g1055_i1	4.84873	5.06402	5.15584	4.33678	4.61399	3.02158	3.16806	3.12248	3.77868	6.43359	5.81675	5.95484	3.44539	3.82268	4.03131	9.30917	9.30498	8.74053	10.311	10.2225	10.718	5.94237	5.57925	5.79859	4.76064	4.4604	4.7577
g1055_i2	4.65034	4.96341	5.20527	4.16178	4.57799	3.00917	3.14082	3.12262	3.59184	6.16339	5.52862	5.64377	3.49111	3.58024	3.79987	8.74644	8.95111	8.40075	10.1274	9.66115	10.3556	5.89324	5.4198	5.57661	4.56199	4.31028	4.57667
g1055_i3	4.45423	4.92326	4.63241	3.94328	4.39303	2.89652	2.90785	2.95394	3.5447	5.89464	5.30201	5.42244	3.47246	3.48183	3.87256	8.29715	8.66564	7.92164	9.53954	9.38576	9.76521	5.68874	5.2322	5.40949	4.35729	4.2054	4.34528
g10560_i0	4.45861	4.74902	5.19713	8.45524	8.45005	10.3225	10.3458	13.2031	13.6314	10.33	10.2595	9.35252	5.73468	5.0236	5.23222	3.90314	3.71784	3.46656	9.42629	9.76052	9.18642	26.2629	26.9339	27.8455	17.3414	18.3162	18.4338
g10560_i2	21.0197	18.0986	17.2583	98.1652	116.664	166.625	42.4473	52.1418	56.4344	36.3477	34.0816	36.6615	66.2233	61.7727	62.4684	13.9725	13.2909	14.5855	38.1914	35.3487	40.149	100.635	90.9488	103.352	72.8213	72.1481	78.7529
g10561_i0	12.5271	11.3872	11.5914	16.1402	15.4726	8.03242	5.0991	6.17995	6.11709	14.4574	16.5956	13.0624	13.444	12.2934	13.6696	15.5281	13.2513	14.2321	18.9487	17.7614	19.9456	23.1166	19.5453	19.9279	16.5223	16.8265	18.1002
g10561_i1	4.68359	4.17068	4.15621	4.3883	5.00065	2.06995	1.87859	1.9995	2.25789	5.64004	5.30335	5.55969	5.31918	5.6332	5.86866	5.61325	4.58386	5.0517	5.81049	6.00718	7.18604	7.78377	6.73977	6.73527	6.12913	5.86902	6.62492
g10561_i2	8.9159	8.38166	8.42948	11.1218	11.0316	5.24474	3.70419	4.41924	4.55464	10.6276	12.1097	9.32288	10.0665	9.15784	10.0644	11.3185	9.7798	10.5113	13.7328	12.3698	14.5528	16.5495	14.3854	14.4612	11.7152	11.594	12.734
g10562_i0	0.563822	0.53967	0.655734	0.443056	0.631773	0.180341	0.194905	0.177009	0.160581	0.99941	0.885506	0.882752	0.613032	0.539851	0.601243	1.14687	1.5674	1.19098	2.06445	1.63809	1.71789	1.94992	1.53081	1.52398	0.939529	1.16554	0.990035
g10562_i1	0.871332	0.692189	1.22082	0.627854	0.937709	0.255436	0.307439	0.184033	0.202555	1.16945	1.13845	1.0565	0.67919	0.910981	0.786247	1.33676	1.69947	1.30033	2.66953	2.14939	2.62701	2.96323	2.58043	2.00267	1.89349	1.61076	1.76473
g10562_i2	0.558995	0.494955	0.693889	0.535167	0.656842	0.195602	0.204149	0.18424	0.182495	0.871007	0.803906	0.898553	0.594769	0.572509	0.498781	1.16727	1.49648	1.23736	2.12011	1.58679	1.7446	1.86772	1.43033	1.5464	0.924588	1.08199	0.97641
g10562_i3	0.990552	0.893167	0.982353	0.932131	1.23607	0.243969	0.280656	0.258541	0.343002	1.29128	1.37538	1.36177	0.849949	1.03971	0.851418	1.69409	1.76307	1.62463	3.38828	2.97012	3.1619	3.16377	2.67091	2.82	1.82109	1.85824	1.88832
g10562_i4	1.04654	0.252765	0.784225	0.567563	0.942457	0.126497	0.306919	0.191286	0.097358	1.22509	0.942905	0.868604	0.219725	0.434471	0.987166	1.12773	1.74486	1.32683	2.06307	2.24747	2.71915	2.32891	2.81072	1.78714	1.56501	1.29016	1.84513
g10563_i0	9.05325	6.06939	8.6906	7.05254	6.2582	4.75524	3.19883	2.63788	3.61667	8.52947	6.19452	7.65867	7.44233	7.11031	7.37785	5.92576	7.26225	5.12178	8.05106	7.92259	8.27158	9.16659	9.96127	8.90088	10.1552	11.7978	8.67057
g10563_i1	8.04995	6.39335	7.50273	5.95468	5.52615	2.91061	1.72439	2.34907	2.42244	8.35332	6.99874	6.38597	6.22707	6.48233	6.39983	4.93536	5.08924	4.27868	8.39465	7.02618	7.40211	7.4139	8.91193	8.28697	7.83019	9.11036	7.98404
g10564_i0	4.5664	4.87563	4.86745	6.51245	6.15865	5.8474	3.69184	4.60375	4.14521	4.76409	4.28428	4.38614	5.6228	6.33283	5.92779	2.40814	2.29232	3.09742	4.05645	3.92682	3.76531	6.76917	5.05288	6.05959	6.08887	5.69641	5.90744
g10564_i2	3.45913	3.66849	3.59149	5.86833	4.2104	4.47359	2.637	3.11319	3.26228	2.98224	3.16898	3.47902	3.82972	3.59591	3.36542	1.86381	2.22153	2.50486	3.29243	3.14096	2.04789	4.21933	4.09575	3.52189	3.91342	3.79591	3.76267
g10564_i3	4.17922	4.38873	4.4408	6.46014	5.47426	6.05027	3.43413	3.86173	3.81075	4.31155	3.98599	4.00902	5.40881	5.6672	5.52485	2.58229	2.3433	2.66906	3.35823	3.57354	3.59014	5.59615	4.65971	5.1425	5.28656	5.02156	4.87015
g10565_i0	2.4355	1.85292	2.00968	1.88823	1.67094	0.496267	0.916175	0.897198	0.679437	1.66204	1.85586	1.90891	2.11712	1.95653	1.58834	1.63434	1.44258	1.64215	1.30457	1.45866	2.07778	3.30061	2.89224	1.92139	1.91077	2.58337	2.33857
g10565_i1	2.07244	2.08529	2.26813	2.05994	2.14258	0.635499	0.988269	0.837257	0.823985	1.65506	2.03228	2.13694	2.08604	1.97047	1.77495	1.59138	1.26416	1.68496	1.53354	1.69406	2.06333	3.29561	3.19928	2.18684	1.96646	2.54755	2.39874
g10565_i2	1.05974	1.18732	1.22788	1.56481	1.91345	0.589144	0.650739	0.541493	0.483296	0.673592	1.41667	1.34891	1.28543	0.644477	0.888748	0.901709	0.65226	0.67985	0.947829	1.60343	1.32767	1.99039	1.41239	1.46693	0.934869	1.18709	1.51147
g10565_i3	1.98897	2.02137	1.98133	1.7439	2.16977	0.935912	1.02575	0.98109	0.791459	1.00842	1.84581	1.83023	1.30756	1.43954	1.33086	1.59507	1.15246	1.39815	1.66931	2.44632	1.37369	2.29081	1.96321	1.99668	1.88587	2.25594	2.59971
g10568_i0	0.465196	0.449561	0.620447	0.27856	0.245697	0.115364	0.058598	0.173234	0.142923	0.481025	0.507177	0.423285	0.537812	0.725731	0.750023	0.184664	0.064608	0.035134	0.477452	0.299883	0.563529	0.412954	0.315312	0.329415	0.716167	0.756573	0.828362
g1056_i0	0.134664	0.005403	0.10656	0.175593	0.172652	0.031479	0	0.056056	0.096793	0	0	0	0	0.063219	0	0.451477	0.395465	0.303874	0.140103	0.154055	0.030291	0.247674	0.052356	0.311239	0.28852	0.162446	0.11725
g1056_i1	0.134664	0.005403	0.10656	0.175593	0.172652	0.031479	0	0.056056	0.096793	0	0	0	0	0.063219	0	0.451477	0.395465	0.303874	0.140103	0.154055	0.030291	0.247674	0.052356	0.311239	0.28852	0.162446	0.11725
g10570_i0	4.42639	4.77103	5.16761	2.77037	3.03138	1.23022	1.20097	0.928905	1.07246	2.38144	2.27554	2.45051	4.33542	3.57074	3.87581	3.03858	3.17154	3.46837	6.47124	6.91144	6.82946	3.70506	4.57864	3.74941	4.9098	5.30135	5.27346
g10570_i1	4.902	4.60249	5.33885	3.14453	3.04232	1.08728	0.898561	0.81474	0.742768	2.32359	2.29327	2.43374	3.3371	4.01731	3.53197	3.03895	3.04667	3.15787	7.1596	6.74887	5.71673	4.24655	4.05055	3.76819	4.976	4.79437	5.44867
g10571_i0	4.47455	4.46873	4.34616	7.66095	8.02625	1.38895	1.15111	1.39741	1.10294	5.71943	5.82959	5.82561	6.37653	6.35362	5.72449	1.50595	1.47987	1.64912	6.00922	5.58953	5.90382	8.01081	9.05747	8.85697	7.03771	6.70308	6.38692
g10571_i1	2.97586	2.77667	2.91977	4.2511	4.38244	0.557577	0.586552	0.613821	0.559894	2.86099	3.50859	3.26009	3.7037	4.08601	3.30458	0.938646	0.953271	1.15679	3.40421	3.34488	3.72551	5.21368	5.41132	4.92584	3.86124	4.1129	3.93376
g10571_i2	3.52506	3.24832	3.01575	4.43759	4.91913	0.614182	0.548417	0.652181	0.570088	3.38996	3.87575	3.72871	4.11564	4.76331	3.71365	1.05743	1.03106	1.24861	3.75408	4.03811	4.2507	5.65701	5.96935	5.73733	4.44761	4.83468	4.62566
g10571_i3	5.90357	6.31239	5.39638	11.4817	11.8592	2.51641	2.13182	2.53307	1.6391	7.69518	6.7226	6.92444	8.5867	7.97492	6.9339	2.04038	1.61238	1.62225	7.57317	7.18515	5.97746	10.6137	10.4027	11.0646	8.14475	8.30753	7.33422
g10572_i3	4.31463	4.1699	3.89703	1.96793	2.06291	0.868535	0.558389	1.21742	0.909495	5.40966	4.65836	5.56046	1.31203	0.867913	0.690026	1.03225	0.973004	0.772622	7.85575	10.0662	8.78218	14.0214	11.1525	10.8356	10.3363	8.31522	9.00216
g10575_i2	232.554	245.041	250.765	209.784	224.589	152.51	74.8966	92.3806	92.2566	136.625	129.745	121.845	157.087	152.164	210.654	131.876	131.23	131.637	190.843	175.869	172.077	79.8173	86.1507	90.1285	131.643	142.139	134.903
g10575_i3	600.195	644.207	655.864	528.606	524.388	334.457	154.182	184.465	184.307	374.298	343.037	339.245	409.052	391.407	200.049	353.407	338.766	333.315	397.096	469.734	465.589	183.378	231.333	227.119	294.139	314.856	311.768
g10576_i3	28.5416	27.1017	26.4841	31.1428	29.6902	22.4705	23.2656	27.1507	28.8643	57.5726	57.9603	58.6043	22.2095	20.5074	21.6524	24.011	21.3423	23.4602	44.0121	44.4727	43.3496	21.625	21.237	21.1027	14.7493	15.015	16.4086
g10577_i0	12.1845	11.351	11.3682	11.1861	12.5055	5.87311	3.34217	4.39275	3.98227	11.7054	10.6111	10.1855	11.537	10.7235	10.7076	6.03651	6.34384	6.51345	11.2498	11.1696	10.9271	14.7964	14.2257	14.8265	15.0994	15.2798	14.9909
g10577_i1	15.8549	13.63	13.8643	13.0898	15.7742	7.89948	4.77871	6.02379	5.64404	14.0777	13.0528	11.7913	13.9733	12.9812	12.9614	8.01357	8.3738	8.78705	13.3529	13.0751	13.1172	17.0131	16.4945	16.6629	17.7617	18.774	18.1665
g10577_i2	11.601	9.97943	10.4593	10.9669	12.281	5.20028	3.22349	4.03437	3.60572	11.1383	9.88911	9.65533	10.2813	9.57553	9.97321	5.90089	5.52653	5.78682	10.9868	10.1905	9.89422	13.563	13.0545	14.3604	14.6466	14.576	13.7004
g10577_i3	13.9448	13.2478	13.6162	12.9806	15.5332	7.7413	4.53885	5.75669	5.39648	13.5435	12.7003	11.7951	13.458	12.2839	12.3807	7.74687	8.00484	8.11655	12.9739	12.4415	12.4594	16.2585	15.4105	16.2482	17.4522	17.8527	17.0955
g10577_i4	12.9961	12.3753	13.0485	12.4728	14.7698	7.6327	4.43151	5.62923	5.3504	13.1673	12.4918	11.1677	13.509	12.2849	12.1327	7.59336	7.76811	8.04859	12.5397	12.2384	12.3011	16.2572	15.4899	15.952	16.8992	17.3747	17.0231
g10578_i0	40.9047	50.0134	47.3329	48.1085	41.8211	85.7643	61.9661	69.0494	65.2893	39.1856	40.7496	42.52	48.65	50.3351	48.5437	58.1563	65.465	67.5158	45.4245	45.8473	47.0477	44.8398	58.28	53.4007	72.2392	76.7001	75.0205
g10578_i1	33.0039	39.0526	36.7068	38.2744	32.0194	61.6032	47.1985	52.049	49.3468	28.8588	31.4671	33.0555	36.5081	38.2118	36.6024	46.3239	49.7723	50.6369	33.9075	35.1252	36.951	34.0949	43.8306	40.1998	55.5358	56.941	58.7687
g10579_i0	19.1845	18.3586	16.9688	27.6227	25.6772	11.7547	9.02638	9.41517	9.28659	21.3486	19.5	21.3779	22.3194	16.9894	20.3577	12.8711	10.7665	11.8468	19.1033	19.3141	21.2316	24.0672	28.5219	26.2096	24.7409	25.7507	24.1851
g10579_i1	13.4603	12.9999	12.5191	19.4971	19.9969	8.89159	6.46159	7.0868	7.07887	15.2732	13.3844	14.6404	15.7339	12.1444	14.3259	9.47378	8.15732	8.66207	14.3303	14.2852	15.4963	17.4929	19.8096	18.7729	17.9192	18.4772	18.4288
g1057_i0	0.672293	0.548931	0.550049	0.780069	0.749727	0.227784	0.137634	0.083061	0.141361	0.592136	0.7132	0.647695	0.519898	0.512391	0.557046	0.75447	0.625385	0.562733	1.16822	1.23984	1.10432	1.40952	0.83663	1.2395	0.748449	0.666553	0.671157
g1057_i1	1.16645	0.993374	0.882031	1.03104	1.34086	0.352798	0.230409	0.248839	0.350737	0.971017	1.02876	0.998894	0.884122	0.852958	0.970016	1.06963	0.915316	0.960147	1.90601	2.04308	1.73589	1.97927	1.68952	1.99606	1.37958	1.17849	1.1561
g1057_i2	0.51004	0.392717	0.448812	0.474383	0.526331	0.129247	0.118141	0.070858	0.109327	0.369782	0.573655	0.514412	0.316285	0.315651	0.452497	0.47542	0.402654	0.378936	0.938047	0.993098	0.827411	0.897885	0.575639	0.912385	0.61038	0.424082	0.385898
g1057_i3	0.425916	0.345886	0.360312	0.30334	0.535603	0.066615	0.106259	0.015554	0.053367	0.178533	0.509109	0.513361	0.244483	0.333161	0.413538	0.437826	0.260949	0.266059	0.590512	0.77172	0.626313	0.852925	0.531583	0.520014	0.289634	0.364786	0.302166
g10580_i0	10.2146	9.83046	10.2508	8.30855	9.43294	9.05849	6.39767	8.16751	8.60381	9.77044	9.8299	9.13065	13.8405	14.875	12.8332	13.9945	14.1307	13.2104	10.4873	10.2856	10.5046	10.8984	12.4791	11.1683	18.9252	19.5788	18.7676
g10580_i1	7.82084	8.48474	7.9172	7.022	7.43176	7.59051	5.15539	6.6896	7.02799	8.07916	8.61613	8.47612	10.6129	10.9102	10.6601	11.3607	11.561	10.7446	8.81536	8.1723	8.36174	8.40381	9.95706	8.98631	15.5723	14.8746	14.6927
g10580_i2	7.56008	7.74288	8.12634	6.55245	7.64489	6.99745	5.14806	6.1859	6.52331	7.66506	7.80835	7.33301	10.4012	11.1266	9.91611	11.214	11.3312	9.99094	8.36523	7.83602	8.09713	8.17306	9.90451	8.69012	14.6834	15.073	14.6122
g10581_i0	1.32761	1.49715	1.6069	1.64199	2.07329	0.930777	0.743455	0.672034	0.727077	0.677184	1.33914	1.07671	2.49349	2.09811	2.24868	0.399785	0.464682	0.306598	1.03339	1.1244	1.12943	3.90928	3.37064	3.34678	2.05878	2.173	2.07203
g10581_i1	1.18681	1.41982	1.34164	1.62125	1.8023	0.795314	0.735904	0.674853	0.698645	0.650868	1.1745	1.06399	2.24495	1.92742	2.05864	0.388826	0.385422	0.24123	0.942421	0.956555	1.05891	3.32348	2.97083	2.92054	1.73332	1.94341	1.78046
g10582_i0	3.35064	2.39183	2.95134	1.36608	1.30034	0.530639	0.285392	0.733636	0.600806	1.59523	1.43173	1.60175	3.65701	3.56504	3.45043	0.196263	0.311265	0.117095	0.313934	0.25818	0.192798	2.03068	2.11323	1.63157	2.75031	2.21895	2.21753
g10582_i1	2.0876	1.71889	1.59248	0.68301	0.745142	0.255867	0.152773	0.498466	0.433927	1.05804	1.13546	0.901404	1.97484	1.66059	1.84824	0.220315	0.188553	0.111634	0.208207	0.14521	0.061226	1.50646	1.17928	1.14865	1.31419	1.18922	1.20458
g10584_i2	119.871	137.772	129.861	69.4867	68.1723	76.5157	69.1423	89.171	81.7944	71.1511	71.7166	77.2301	127.313	121.561	125.968	76.3901	81.3925	81.8054	89.31	91.1421	90.1826	43.3829	49.6238	45.4941	98.8299	102.458	100.449
g10584_i3	147.52	166.678	157.43	84.5752	83.6831	89.605	101.373	105.882	112.411	91.6651	93.4324	89.3114	148.787	148.413	152.516	92.295	93.8059	100.413	105.116	115.36	105.531	51.1653	70.4279	64.528	117.078	119.926	115.269
g10585_i0	3.25919	2.68472	3.77161	1.04494	0.646595	0.353405	0.561585	0.714137	0.256589	0.833892	1.01147	0.581847	3.37779	3.04201	2.2707	1.37945	1.34748	1.12855	4.87054	5.06671	3.95671	12.1945	10.5868	11.7768	2.86418	3.94984	3.42863
g10585_i2	6.736	5.78227	5.53208	2.25979	2.5687	1.19266	0.838853	0.97349	0.41781	2.33097	2.93156	0.832773	4.13361	6.07443	6.29622	3.13936	2.44527	2.23025	8.54259	6.38793	6.29554	6.36026	5.32494	4.89674	6.85135	8.48564	10.6167
g1058_i0	2.91509	2.70443	3.03717	4.65569	4.37259	1.2245	1.32403	1.37742	1.22701	2.85281	3.35798	2.79837	4.37402	4.32461	4.74214	0.931097	0.818019	0.77673	3.07204	2.87928	2.95772	4.60037	4.4003	3.48973	5.45876	6.16317	5.07354
g1058_i1	2.68111	2.63142	2.69901	4.22255	3.85806	1.53353	1.2758	1.60146	1.43275	2.59574	2.9219	2.70157	3.78877	3.88344	4.24505	0.889281	0.812193	0.744678	2.73026	2.63517	2.7053	3.78384	3.73523	3.22399	5.09769	5.19928	4.57527
g10593_i0	3.08605	3.03943	3.07734	1.70713	1.25874	0.762167	0.571334	0.671243	0.503121	0.76524	0.631303	0.634037	1.40622	2.22466	1.95985	1.13472	0.936644	1.53826	2.03447	1.8403	2.03578	0.981222	1.02206	0.72139	1.75421	1.71669	2.03816
g10593_i1	3.92149	3.97931	3.83861	1.5796	1.42276	1.19613	0.895416	0.678356	0.639838	0.800879	0.797009	0.993602	2.16599	1.8619	1.90446	1.22356	1.20117	0.848564	2.03412	2.52837	2.38799	1.40492	1.00311	1.32774	1.86972	1.87578	2.27009
g10593_i2	3.87917	4.00786	4.28648	1.6243	1.3937	1.07275	0.86797	0.78355	0.695794	1.10865	0.780615	1.00177	2.24674	2.50884	2.03621	1.63447	1.24184	1.29395	2.19013	2.1392	2.32322	1.21968	1.05479	1.17769	2.27761	1.92073	2.3999
g10593_i3	4.81218	4.73796	4.72662	2.07187	1.75405	1.45086	1.16813	0.897061	0.824107	1.07885	1.0564	1.32613	2.72318	2.27873	2.40103	1.58056	1.60896	1.0685	2.53037	2.89244	2.81304	1.65488	1.16618	1.57601	2.34879	2.32066	2.83944
g10595_i0	0.069012	0	0.017513	0.16166	0.036732	0	0	0.035271	0.043708	0.316645	0.493869	0.354744	0.015191	0	0	2.14349	2.02983	2.36821	0.258751	0.325458	0.212646	0.057311	0.045965	0.028205	0.3095	0.406652	0.364241
g10597_i0	40.1324	47.6615	41.4605	54.8453	54.1949	69.9127	44.4455	44.977	50.6852	46.1845	40.0274	41.6101	43.9408	51.001	46.9527	61.3414	55.8951	63.0951	39.9066	40.675	41.6779	35.4321	38.7873	36.8127	74.7934	82.7619	75.914
g10597_i1	36.1432	42.849	38.3881	50.4203	47.7803	58.2306	37.5125	41.121	44.6575	40.9979	38.934	39.8467	41.1901	45.296	43.8032	56.5943	51.9395	56.2541	36.4758	36.2782	35.7411	30.5143	33.9865	36.2483	65.3089	72.0191	68.5285
g10598_i0	9.85225	8.95254	9.5416	32.959	32.6249	11.3687	8.24078	9.85897	10.2505	17.6792	17.8344	18.665	10.0783	8.59267	7.95026	6.15709	6.42048	7.13611	12.9611	13.3432	12.578	16.0697	17.3016	17.0941	10.0323	10.3541	9.94611
g10598_i1	7.28458	6.34454	6.69537	24.0641	24.0392	8.74555	5.96929	7.20594	7.89248	12.314	12.3738	13.1932	7.01385	6.16478	5.64919	4.43675	4.84748	4.8787	9.7115	9.62016	9.42433	12.2829	12.7819	12.2896	7.46129	7.65784	7.35954
g10598_i2	2.10137	1.04031	1.32152	6.03991	5.38987	2.42544	1.61623	2.10648	2.04748	2.05687	2.54404	3.04075	1.11015	1.61766	0.924714	0.888669	1.67488	0.829491	2.62613	1.52751	2.07615	3.47684	3.15129	3.03317	1.20991	1.59073	1.99508
g10599_i1	5.18097	4.65441	4.54272	4.16017	3.92943	1.79762	2.18627	3.93858	3.51144	5.7204	5.384	6.76594	5.67303	5.12428	5.14995	6.09526	5.79887	5.5967	4.71675	5.11744	4.8633	7.49456	7.12813	6.46988	5.40181	4.27528	4.89167
g10599_i2	5.18097	4.73462	4.58872	4.16017	4.11001	1.79762	2.18627	4.02263	3.56081	5.79758	5.46342	6.87288	5.67303	5.12428	5.19132	6.18224	5.90329	5.63701	4.78081	5.15177	4.8979	7.56601	7.12813	6.46988	5.40181	4.27528	4.92905
g10599_i3	4.68841	4.95178	3.99856	4.98257	4.05755	1.20159	1.63858	2.44651	2.98742	4.66202	5.80472	6.63624	6.81811	5.43691	6.58048	4.51829	4.37611	4.3792	5.71798	6.19288	5.97114	8.92228	8.14438	7.71962	7.55169	5.38996	6.62196
g1059_i0	2.62491	2.12249	1.88375	2.92122	2.94981	1.06425	1.14876	1.11977	1.28802	2.47132	2.61077	2.08214	2.35278	2.37694	2.07538	2.7504	3.25821	2.90514	3.11864	3.49668	3.17802	4.76253	4.21252	4.08597	3.15185	3.1766	2.74429
g1059_i1	1.54148	1.2668	1.36091	1.76214	1.71114	0.681037	0.489987	0.567979	0.779635	1.44571	1.41992	1.3678	1.3825	1.31549	1.16944	1.43354	1.61888	1.52649	1.97567	2.11509	1.88602	3.19346	2.89038	2.6855	1.95064	1.88203	1.71088
g1059_i2	1.15382	1.05969	1.05079	1.28354	1.43905	0.585229	0.457984	0.490376	0.654824	1.20225	1.14967	1.17026	1.12988	1.15295	0.959891	1.0488	1.2656	1.2969	1.80777	1.6402	1.52483	2.49325	2.29136	2.24077	1.70154	1.47484	1.45973
g1059_i3	1.47929	1.34745	1.26847	1.57128	1.98914	0.751801	0.536984	0.583502	0.840853	1.43267	1.54577	1.24312	1.29217	1.41928	1.24937	1.34439	1.42073	1.55706	2.0085	1.99002	1.82296	2.98839	2.97506	2.52062	1.93244	1.83235	1.75533
g1059_i4	1.85517	1.68608	1.57752	2.46333	2.35331	1.04634	0.677158	0.90664	1.04797	1.99683	1.90936	1.63131	1.66688	1.79159	1.642	1.78515	1.74155	1.96722	2.78782	2.63307	2.38622	4.0407	3.29416	3.5201	2.47149	2.4945	2.57911
g1059_i5	1.82838	1.66961	1.59414	2.41507	2.4039	1.1237	0.638117	0.904691	1.07118	1.88804	1.92919	1.65626	1.66005	1.80272	1.62014	1.81745	1.8077	1.85072	2.75115	2.73186	2.3618	4.01377	3.27703	3.46783	2.41733	2.64476	2.54477
g105_i10	0.562969	0.327714	0.26363	0.147865	0.163643	0.012979	0.078793	0.029936	0.074879	0.02795	0.071901	0.107261	0.063433	0.015721	0.061515	0.363558	0.276578	0.338846	0.11303	0.105472	0.193223	1.45751	0.811796	0.590164	0.205627	0.172135	0.171582
g105_i11	2.56411	2.44223	2.68338	0.911787	0.557697	0.011172	0.040596	0	0.126262	3.76263	3.07144	3.44567	0.702797	0.899262	0.689796	0.617014	0.459054	0.67876	3.37417	3.43629	3.71956	1.22006	1.31441	0.893399	2.39873	2.25122	2.29843
g105_i13	8.46381	7.48499	7.18375	9.64274	10.3843	10.4645	7.18289	8.07729	7.67361	7.67427	7.16981	6.59745	4.14046	3.71542	3.77459	6.5876	6.6183	6.21082	8.96932	9.43083	9.43054	7.68726	6.03252	6.03492	6.5522	6.43944	6.0202
g105_i14	8.09293	7.07806	7.11471	9.20559	9.8522	10.0742	6.59678	7.60735	7.47256	7.33274	6.92818	6.58122	4.34775	3.77306	3.83885	6.79048	6.30615	6.0189	9.02421	8.91198	9.53488	6.89717	6.08534	6.37336	6.10646	5.95894	6.50695
g105_i2	31.6187	30.5075	31.0146	27.1885	28.5429	34.1226	26.8725	31.7174	28.9694	33.992	35.2968	38.3522	38.0194	39.0328	37.6991	25.2791	25.7742	27.9461	22.1957	20.8265	21.4372	10.7669	10.2427	10.9966	23.6991	21.166	21.7503
g105_i20	0.891892	0.372472	0.41873	0.431687	0.413095	0.04476	0.128541	0.459686	0.216609	0.407057	0.317296	0.536521	0.364439	0.253645	0.384495	0.574902	0.501283	0.670255	0.427144	0.376655	0.553896	0.841865	0.803997	0.612623	0.708485	0.837044	0.508041
g105_i21	20.8391	18.067	18.3765	20.3483	24.1371	32.0203	21.6199	26.0594	23.583	19.5032	18.4507	17.9436	10.5393	9.67337	10.314	18.2141	19.0396	17.4261	25.4754	26.3224	27.0629	15.6681	16.2204	14.9151	18.8416	18.5376	18.1491
g105_i22	7.80542	7.09551	7.22395	9.43131	9.86958	10.2443	6.58197	7.68132	7.41462	7.16538	6.95878	6.78052	4.23565	3.79361	3.91622	6.72337	6.612	5.89374	8.40687	8.7244	9.18992	7.337	5.89546	5.89993	6.22888	6.10193	6.09853
g105_i23	71.3686	70.1692	71.3002	75.274	66.9029	79.9654	62.7425	73.6105	75.4179	98.7684	96.3734	95.6546	94.6844	102.046	98.7487	64.576	67.5496	69.8935	50.6045	48.7659	49.4827	25.4314	23.5567	26.906	55.1442	51.3795	50.2817
g105_i24	1.01143	0.414831	0.472571	0.424985	0.286949	0.051858	0.100842	0.380041	0.160769	0.157898	0.254239	0.175875	0.330261	0.179725	0.31144	0.529101	0.482342	0.5216	0.286907	0.28587	0.373986	0.57396	0.489107	0.486976	0.569469	0.629417	0.598913
g105_i25	10.5644	9.39284	9.71915	11.4416	12.4114	13.9131	7.97048	10.2314	10.4664	11.7634	10.2954	9.7162	6.17812	5.91339	6.04502	9.53963	10.4995	9.21324	13.3739	12.7414	13.3306	9.98137	8.94351	8.68475	8.38378	8.72126	8.07841
g105_i26	10.2918	9.55045	8.71464	11.1144	12.0405	14.4949	8.74113	10.0019	10.0961	9.75768	9.15691	8.4864	5.4264	5.01661	4.97054	9.02285	8.39283	8.4999	11.7143	12.6063	12.1699	8.6487	7.79903	7.57738	8.62669	7.99683	8.38341
g105_i27	0.78039	1.13455	0.668744	0.043974	0.053401	0	0	0	0.021761	1.51428	1.40899	1.54601	0.126652	0.294539	0.252071	0.363923	0.112893	0.480934	1.27848	1.62156	1.15086	0.155121	0.072317	0.109753	0.489162	0.294685	0.442282
g105_i3	31.1785	30.0176	31.0146	27.0694	27.7067	33.5557	26.2957	31.152	28.8484	33.2739	35.1244	38.2194	37.2332	38.7373	37.4213	24.7941	25.6339	27.8051	21.9432	20.257	20.9977	10.7669	10.2427	10.7416	19.0222	20.8468	21.5681
g105_i31	17.0492	14.4821	14.0507	16.1807	18.7184	26.0658	17.8968	20.9744	19.2852	14.91	14.3503	13.769	8.41129	7.68708	7.77753	13.961	14.44	13.6607	20.1409	20.172	20.329	12.6852	11.4682	11.9154	14.7183	14.4497	14.0731
g105_i34	7.06681	6.6976	6.04869	7.72341	7.64296	6.60977	4.54435	5.80602	5.52363	7.35628	6.31374	6.3849	3.63726	3.3716	3.34512	5.69489	5.40593	5.26962	6.4986	7.38177	7.39495	6.72479	5.25384	5.29269	4.00696	4.10817	4.09778
g105_i35	7.15897	6.36596	6.215	8.01925	6.98991	6.76265	3.77752	5.32855	5.75417	6.14983	5.82275	5.94995	3.38252	3.0213	3.68508	5.82157	5.7461	4.48856	6.66455	6.9382	7.55766	6.36254	4.81457	5.2975	4.07123	4.45775	4.16909
g105_i4	8.23916	7.53886	6.79688	9.08685	9.55186	10.4092	6.59916	7.75383	7.73071	6.96897	7.07801	6.26206	3.9903	3.81329	3.80086	6.55468	6.41757	5.63639	8.79107	8.84299	9.16944	7.25146	6.49053	6.0523	6.44283	6.2385	6.26474
g105_i6	7.83399	7.07963	6.82758	9.18853	9.8373	10.3749	6.47336	7.60282	7.33207	6.9416	7.07602	6.62766	4.02968	3.81505	3.65852	6.42639	6.55743	6.06888	8.44354	8.86078	9.17117	6.95394	5.98023	6.12111	6.22014	5.98943	6.14996
g105_i7	0.713012	0.661448	0.556075	0.469974	0.313046	0.057657	0.097357	0.158259	0.112683	0.076014	0.116563	0.04036	0.260549	0.185288	0.121845	0.619716	0.446353	0.540276	0.316954	0.322339	0.229773	2.35424	1.81959	1.59315	0.343214	0.515686	0.517707
g105_i8	0.740065	0.584727	0.489487	0.340886	0.273386	0.057659	0.105896	0.199925	0.114037	0.07283	0.109566	0.06555	0.240718	0.174001	0.151205	0.828985	0.761061	0.693912	0.358204	0.424534	0.316289	1.35157	0.989767	0.818322	0.430224	0.403703	0.421049
g105_i9	0.579517	0.361106	0.490689	0.383635	0.257761	0.04022	0.076963	0.163189	0.080472	0.054178	0.070249	0.06555	0.200014	0.149405	0.151205	0.53155	0.391315	0.416625	0.23476	0.279059	0.191903	1.87471	1.0888	0.970186	0.361201	0.397888	0.40957
g10600_i0	7.7888	8.00963	8.09531	7.69763	7.65504	2.87785	1.69366	2.19075	2.08741	5.27386	5.18244	5.06338	6.04542	6.15592	6.40713	1.98006	1.54574	2.2456	4.33289	3.94143	4.41066	7.12137	7.14572	7.54862	4.27808	4.29956	4.31911
g10600_i1	5.28403	5.16855	5.46476	5.42813	4.89804	1.96953	1.10341	1.40753	1.41955	2.84748	2.91737	3.10026	3.4361	4.58948	3.8682	1.17542	0.997334	1.31221	2.73772	2.50416	2.97808	4.55715	4.16081	4.79968	2.79664	2.9248	2.84948
g10603_i0	0.589992	0.463225	0.79703	0.091481	1.15389	0.190059	0	0	0.111696	0	0	0	0.107274	0	0	0.711207	0.675746	0.259075	0	0.099702	0.306202	0.11001	0.156329	0	0	0.162116	0.052264
g10604_i0	0.374807	0.181808	0.168855	2.43043	2.15876	0.397076	0.146556	0.457478	0.2794	1.38615	1.62196	1.47514	0.237358	0.064384	0.222891	0.664276	0.527804	0.386832	1.05112	1.16524	1.29171	1.06324	1.1918	0.93453	0.741007	0.505962	0.488153
g10605_i0	3.1296	3.33318	3.40299	5.74227	5.76981	1.34038	1.47094	1.64806	2.2339	6.94951	5.86129	5.9026	4.15476	4.51903	4.94389	4.8882	3.81093	3.75188	6.61758	6.80045	7.11857	10.7287	8.94817	8.46599	5.7476	5.41441	6.08491
g10605_i1	3.33324	3.33599	3.7136	5.97928	5.89633	1.26128	1.29808	1.90441	2.15899	6.6838	5.97243	5.76451	5.18465	4.90983	5.19503	4.8483	4.45054	4.83383	7.22866	7.30522	7.28798	12.2443	9.42094	9.41045	6.24715	5.7329	6.03917
g10605_i2	3.38261	3.37677	3.66164	6.13527	6.07034	1.37878	1.5843	1.78673	2.12507	6.44554	6.19197	6.06074	5.25432	5.02394	5.21842	5.29174	4.52948	4.72405	7.00902	7.28044	7.19081	11.9707	10.0824	9.11598	6.56032	5.53605	6.10854
g10605_i3	2.55206	2.93872	2.95583	4.89766	4.63387	1.0483	1.23587	1.56548	1.70806	5.52187	5.15641	4.91136	4.41935	4.21184	4.06821	3.96809	3.43423	3.73607	5.9848	6.07848	5.99898	9.52202	7.77969	7.91367	5.21399	4.76009	5.05218
g10605_i4	2.49057	2.714	2.76276	4.62193	4.64468	1.01981	1.12688	1.3595	1.64465	5.36883	4.74659	4.74907	4.19846	3.78477	3.93466	3.78312	3.33035	3.71758	5.61107	5.37219	5.6244	9.1611	7.74951	7.46178	4.83087	4.25336	4.73947
g10605_i5	2.72027	2.70857	2.94201	4.69078	4.01686	0.906385	0.706266	1.4417	1.57849	5.52811	5.66496	5.21894	4.65886	4.46716	3.95536	4.20093	3.92756	4.06994	6.07314	6.15447	6.33141	10.1809	8.61214	8.47297	5.07963	4.83533	5.46886
g10606_i0	3.93377	3.15231	3.01788	4.6562	4.13321	1.90741	1.35613	1.68856	1.58054	4.11416	4.21622	4.31508	2.82003	2.57489	2.49356	4.30831	4.22185	3.49476	2.96377	3.08843	2.70405	2.63529	2.4315	2.32843	1.90945	1.87101	1.88437
g10606_i1	5.43169	4.83394	4.9309	7.12072	6.71665	3.22269	2.32198	2.55522	2.59351	5.3508	5.31198	5.10722	3.40522	3.7445	3.70653	6.46984	5.80057	5.21986	4.61879	3.94146	3.77507	3.8912	3.49966	3.52745	3.0388	3.21937	3.05294
g10606_i2	2.29715	1.76995	1.71318	2.2304	1.65991	0.924034	0.718061	1.11492	0.655355	1.76982	2.43015	2.21614	1.21364	1.46713	1.33448	1.80057	2.49231	1.99665	1.8112	1.85101	1.57982	1.50761	1.42163	1.05322	1.26138	1.13301	1.04385
g10607_i0	7.0881	6.21159	6.69074	6.09447	5.32441	5.82671	3.69502	4.28133	4.11707	5.93098	5.5394	4.64128	7.20861	8.08691	7.99284	4.01066	4.77362	3.62073	5.7658	6.15281	5.5162	7.04927	8.48329	6.09451	9.30524	9.73001	8.89728
g10607_i1	6.59528	8.01153	7.10905	8.32397	7.21372	6.24277	4.53209	4.79378	4.22822	6.63403	6.076	6.09928	10.1719	9.16834	9.52184	4.69601	5.57155	4.72298	6.56391	6.50485	7.27859	8.76341	8.48932	9.29838	11.6772	10.0622	10.6132
g10607_i2	10.3141	11.0551	10.3728	10.9508	8.87892	9.063	6.04879	7.19707	7.09827	9.71227	8.71216	8.6465	13.6622	12.6702	13.8827	6.5991	7.2997	6.44298	9.21359	8.9043	9.51573	12.1433	12.5222	13.171	15.948	14.4621	14.8895
g10608_i1	1.51732	1.20612	1.85446	3.06817	2.71806	1.72136	0.247469	1.15994	0.421399	0.371307	0.581816	0.239534	1.0502	1.45033	0.994052	1.10774	1.21376	1.96019	1.28147	1.28712	0.647745	5.47084	4.71093	3.47167	2.39086	2.87019	2.48909
g10609_i0	22.2853	24.3749	23.2921	34.6116	34.3281	12.0144	11.2104	11.5855	11.5739	33.1443	34.5483	36.0196	23.2934	27.0572	23.8932	15.4755	14.725	14.9178	24.8125	23.2067	23.5733	21.5468	24.4234	23.1151	18.6156	19.1081	20.6072
g10609_i1	20.1854	21.5809	20.5522	30.3366	31.7616	11.3298	9.94887	10.1707	10.9984	31.2906	30.6996	30.9508	20.7533	22.7503	21.6477	14.2997	13.0348	13.3374	21.7631	19.9136	20.0023	19.1311	21.2549	20.9293	15.8273	16.5557	17.9194
g1060_i0	0.828228	0.680967	0.801919	0.687752	1.05829	0.295732	0.260729	0.265433	0.206643	0.914478	1.05313	1.35437	1.54659	1.53328	1.25716	2.82826	2.75581	3.17933	2.52208	2.53788	3.11736	1.00351	1.08984	1.1702	1.62811	1.44869	1.76306
g1060_i1	0.844903	0.680967	0.806685	0.690921	1.05829	0.295732	0.260729	0.265433	0.206643	0.914478	1.08648	1.42352	1.68215	1.53328	1.25716	2.99612	2.75581	3.23146	2.52208	2.53788	3.11736	1.00351	1.08984	1.1702	1.62811	1.44869	1.76306
g1060_i2	1.68388	1.34806	1.39819	1.01663	1.19508	0.220602	0.370012	0.48536	0.778315	1.99134	1.89146	2.24873	1.95953	2.26004	2.06386	4.57565	4.10206	4.55906	3.86486	3.07708	3.84153	1.85871	1.60067	1.69804	2.07331	2.19629	2.30295
g1060_i3	1.34756	1.14353	1.11649	0.894668	1.05334	0.239223	0.423892	0.427142	0.472274	1.88743	1.5493	1.92664	2.164	1.97894	1.94238	4.07175	3.91906	4.30826	3.3028	2.87389	3.40336	1.68013	1.4909	1.49268	1.92123	2.18963	2.02426
g10610_i0	3.38099	3.68191	3.63082	6.09214	5.61328	4.31219	3.61192	3.57289	4.09937	4.73318	4.1905	4.50148	4.49321	4.12637	4.44145	4.46832	4.65395	4.15811	3.87383	3.99065	3.05223	7.18728	6.82751	6.34094	5.45202	4.55903	4.51238
g10610_i1	3.51523	3.24805	3.11856	5.85597	5.19896	4.28504	3.36196	3.84352	3.88361	4.68657	4.05386	4.19116	4.26671	3.94224	4.28634	3.70231	3.83104	3.8588	3.63821	3.4074	3.40923	6.64091	6.99059	6.18993	4.43108	4.57274	4.67109
g10611_i0	2.38724	2.28919	2.08907	7.25853	7.36914	2.4733	1.63253	2.0479	2.11858	3.42716	3.39144	4.08696	0.77531	1.01743	0.784247	5.71876	5.44559	5.93616	6.45905	6.44406	5.90487	8.98446	7.65229	7.60037	1.87058	2.21102	1.8208
g10612_i0	2.12529	2.81197	2.83019	9.80546	9.80224	10.9749	5.8163	7.71936	6.24065	6.45973	7.57508	7.70326	2.4362	1.98044	2.43263	7.12138	7.43747	7.7267	8.9718	8.69392	8.86628	7.92994	8.22283	7.57436	3.52646	3.52559	3.81252
g10612_i1	2.01313	2.6836	2.74876	9.21928	9.17496	10.4147	5.54385	7.60798	6.06498	6.39722	7.1724	7.31568	2.31783	1.87157	2.40962	7.01508	7.19446	7.34851	8.33189	8.1741	8.58824	7.64558	7.77756	7.12357	3.3526	3.33351	3.52727
g10613_i0	2.99901	2.32799	2.65152	2.7201	2.79019	2.79139	1.61471	1.6923	1.65566	2.78451	2.87199	2.31383	2.83829	2.54346	2.88463	2.07608	2.30607	2.06474	2.61451	2.46879	2.38548	2.62685	3.06477	3.16552	3.68782	3.50254	3.629
g10613_i1	2.52528	1.89311	2.18672	2.21338	2.20894	2.23314	1.27105	1.43366	1.29704	2.21628	2.24158	1.94275	2.17645	2.00795	2.3413	1.66273	1.95882	1.69866	2.15051	1.95999	1.99268	2.23958	2.43432	2.51802	3.06656	2.8498	2.93111
g10613_i2	2.41519	1.92336	2.18155	2.32395	2.13197	2.1074	1.34062	1.44648	1.25612	2.28097	2.18444	1.98838	2.18671	2.02959	2.41287	1.61755	1.94244	1.80347	2.18503	2.01508	1.98603	2.1002	2.41407	2.49738	3.14474	2.66062	2.81826
g10614_i1	14.7631	12.8951	14.9752	11.8349	12.8145	13.8176	10.1698	13.2213	12.8822	11.0332	10.772	9.67543	12.081	9.76138	11.2413	9.03911	7.16666	8.51782	14.901	16.3674	15.7836	17.978	16.8966	17.6313	9.45349	11.5109	10.4904
g10616_i0	1.53123	1.03828	1.32505	1.25651	1.18595	0.992115	0.555769	0.648551	0.98596	1.91267	1.25454	1.8315	1.41385	1.21383	1.1661	0.730719	0.772163	0.457325	1.20982	1.20232	0.96249	1.42961	1.18887	1.57027	1.47343	1.20342	1.07752
g10616_i1	1.38684	0.956343	1.19771	1.25661	1.14043	0.992115	0.507187	0.605455	0.98596	1.67272	1.21491	1.74788	1.43899	1.16607	1.10183	0.751236	0.599877	0.486519	1.05723	1.12567	0.920789	1.38946	1.13274	1.49225	1.32413	1.14417	0.904744
g10617_i0	10.4436	9.8445	10.1742	14.8999	14.4754	9.00888	5.23228	5.44625	6.09443	11.424	12.651	12.6471	8.17352	8.13658	7.76629	11.9408	12.0245	11.1917	17.5687	17.6612	17.7265	12.3114	11.8853	12.2941	9.7733	9.59893	9.66038
g10617_i1	10.9518	10.5829	10.041	15.4446	14.6066	9.54126	5.58916	6.40245	6.82696	11.4755	13.2346	13.5401	8.22845	8.14924	7.48679	12.2529	12.2064	11.8373	19.0106	18.2752	19.4961	11.7495	11.9068	11.9853	10.4545	11.0094	10.3444
g10617_i2	17.543	15.6745	16.2574	26.4031	22.5334	12.1702	8.53489	9.45057	7.22302	17.8466	22.2335	21.8166	13.6895	14.5629	13.0226	18.3627	19.1931	17.8101	29.9047	28.0476	29.289	21.9504	20.6639	20.6807	16.0882	17.0844	16.4628
g10617_i3	10.2839	11.0079	9.90524	15.578	14.7048	10.8933	5.14103	6.65705	7.32503	12.0888	12.2176	12.2596	8.83523	7.94312	7.65876	11.4781	12.8641	9.43717	17.2488	19.3634	16.6893	13.3398	12.8158	12.74	11.6293	11.6555	11.3423
g10617_i4	3.18612	3.35004	3.69461	5.96938	5.31735	2.94259	0.706433	1.34638	2.19245	4.60536	3.45983	3.52437	2.39687	2.18063	3.33047	3.80359	4.19231	4.35348	6.68965	6.06319	6.31331	3.51498	4.3814	4.441	3.48546	4.28383	4.77778
g10618_i4	17.2918	12.7403	14.0896	12.5422	10.8022	2.20582	2.02001	0.996558	1.16457	6.8931	5.77267	7.32964	8.82965	11.4462	8.78474	3.84621	3.70946	3.97212	22.2004	20.6569	24.0668	28.8309	24.9281	24.5157	21.402	18.9025	19.6157
g10619_i1	80.0105	81.4039	84.6909	60.1844	56.1253	37.777	25.2864	30.4511	32.8792	68.2122	63.0344	61.7793	79.1666	76.1699	70.2597	49.5753	53.5449	55.545	71.8303	70.2761	69.184	46.0324	60.1917	52.5872	63.8528	65.2348	65.5213
g1061_i0	4.09989	3.23354	3.27307	5.61688	5.09092	1.89101	2.07103	2.31787	2.37026	3.68256	3.46375	3.69214	3.97797	3.84136	3.85636	3.257	2.92665	2.73833	4.82801	4.96312	4.73831	9.75828	6.5435	6.57981	4.68147	4.9721	4.73076
g1061_i1	2.52001	1.85392	2.18944	5.2593	3.69914	1.29822	1.25053	1.58864	1.54481	2.2488	2.25467	1.98818	2.97978	2.22673	2.72704	2.13894	1.48642	1.51078	3.52246	3.56514	3.33817	6.53306	3.7694	4.40018	3.68768	3.28192	3.27183
g10620_i0	10.4282	10.6607	10.9631	26.3373	27.8432	5.77544	5.42272	5.19437	5.28581	17.4443	16.9048	17.6237	15.087	15.8322	13.8181	3.53408	3.17321	3.29035	8.04295	10.278	8.57961	11.5625	12.041	11.9661	8.69039	8.42647	8.69497
g10621_i0	2.5542	2.27211	2.67669	2.73005	2.53428	0.281698	0.471265	0.587002	0.523059	4.19454	4.34962	4.40138	2.37187	2.41986	2.41345	2.29646	2.04654	2.30268	6.46272	5.85329	5.85606	3.9163	3.5753	3.57524	3.10268	3.18555	3.28385
g10621_i1	2.99412	2.45534	3.11859	3.05023	2.96202	0.329729	0.528799	0.574342	0.58023	4.75961	4.7234	4.85199	2.45764	2.73616	2.8263	2.61468	2.02854	2.71936	7.4699	6.43366	6.68478	4.39173	4.14412	4.26913	3.73269	3.85401	3.75366
g10621_i2	2.37957	2.08693	2.55804	2.56014	2.43349	0.239514	0.436258	0.457581	0.463903	4.1058	4.06604	4.09412	2.27754	2.32319	2.3007	2.1789	1.77683	2.33233	5.99765	5.36709	5.36451	3.6952	3.47885	3.55542	2.84545	3.03102	2.9431
g10623_i0	5.59276	5.44169	5.48885	3.24573	3.61431	2.16153	2.85231	3.73353	3.76513	4.97046	5.65253	5.35237	5.98998	6.60285	6.48174	11.0326	10.5382	11.2731	15.5903	15.4178	15.3789	6.90631	7.19156	7.87025	12.9843	12.2723	12.4395
g10623_i1	5.89267	5.95269	5.86306	3.40456	3.53622	2.23724	3.9721	4.96286	4.28191	5.62335	7.92636	7.01349	7.34964	7.65783	7.37104	14.7951	14.6601	16.1295	17.9967	18.382	18.4903	10.698	11.6577	13.0399	20.226	20.3078	19.7615
g10623_i2	7.56294	7.11247	7.63828	4.64158	4.65858	2.45951	3.01513	4.16914	4.40127	5.99009	6.43685	6.71945	7.22805	8.04463	7.56228	11.2559	10.9058	11.2575	20.4477	20.8487	20.2171	7.20876	7.23337	8.3634	14.0816	12.9717	13.1914
g10623_i3	5.55132	4.88674	5.45801	3.64191	3.57556	2.13698	2.67398	3.32823	3.69613	4.84686	5.26301	5.00711	5.63819	6.21546	6.284	10.103	9.11491	9.61375	15.1097	15.0728	14.9155	5.85388	6.02414	7.24862	11.668	11.3241	11.273
g10623_i4	5.63556	5.27759	5.49649	3.6806	3.64589	2.26382	2.70152	3.66222	3.55574	4.83045	5.64401	5.08947	6.15954	6.74071	6.54588	10.6263	9.83684	9.77713	15.4328	15.2401	14.8374	6.16299	6.56622	7.38256	12.1277	11.6145	11.456
g10624_i0	19.5841	21.9627	16.5485	0.32749	0.338509	0.126905	0.111274	0.097569	0.040573	0.605526	0.713944	0.492391	33.9971	34.4137	33.4935	0	0	0.027322	0.098116	0.040095	0.084517	0.562806	0.65982	0.592259	33.4958	31.0119	30.9881
g10624_i1	9.984	10.9405	10.4348	0.129342	0.165049	0.006395	0.130398	0.045151	0.03655	0.372898	0.243038	0.357036	16.4991	16.2202	16.1138	0.020054	0	0.018664	0.019748	0.016652	0.057755	0.362732	0.375016	0.298273	16.8618	15.8271	17.9637
g10624_i2	15.8487	16.7479	16.805	0.312732	0.396756	0.111877	0.146203	0.07344	0.025736	0.39053	0.431929	0.473012	24.3598	26.5939	24.0187	0.014121	0.034344	0.05919	0.013905	0.031537	0.164455	0.357648	0.374413	0.327414	23.6076	22.7935	24.226
g10625_i0	2.50334	2.72298	2.21442	2.45491	2.05236	0.681303	0.542077	0.421637	0.341734	1.73023	2.00908	1.83253	2.41048	2.057	2.41216	1.42172	1.53679	1.46837	2.95464	3.90337	3.08136	4.56753	3.92518	4.92367	3.57171	3.63528	3.0758
g10625_i1	2.49542	2.88558	2.38986	2.4746	2.27078	0.681303	0.553962	0.440737	0.433069	1.77452	2.00581	1.83253	2.54139	2.17158	2.42421	1.5287	1.67598	1.48019	3.09619	4.19242	3.15937	5.56808	4.21498	5.17752	3.67566	3.7988	3.21698
g10625_i2	2.47666	2.71122	2.21073	2.4331	2.02908	0.681303	0.542077	0.421637	0.341734	1.58262	1.94579	1.83253	2.36978	2.057	2.38411	1.40287	1.53679	1.39795	2.88502	3.82862	2.99198	4.51855	3.66782	4.67989	3.38452	3.52939	3.02815
g10625_i3	2.56629	2.90502	2.34244	2.60729	2.33121	0.681303	0.559981	0.501217	0.377915	2.00725	2.09705	2.14959	2.59494	2.19483	2.44286	1.45707	1.67444	1.57271	3.33566	4.14103	3.28104	5.40118	3.94044	5.25566	3.54423	3.69902	3.33004
g10625_i4	1.9092	1.79177	1.34686	1.91945	1.82438	0.278096	0.124051	0.302466	0.322249	1.18623	1.12227	1.95183	1.44111	2.06935	1.48875	0.929883	0.933694	0.886736	2.36069	2.15092	2.03988	4.09259	3.30368	3.06028	1.76195	2.08775	1.78837
g10625_i6	1.75714	1.5096	1.58644	2.04225	1.96388	0.262974	0.137491	0.457106	0.242527	1.22361	1.10317	1.91263	1.44888	1.98832	1.46202	1.05463	0.943246	0.914457	2.31291	2.39351	1.94879	3.85914	3.14165	3.07701	1.78464	2.10385	1.69085
g10626_i0	3.14396	3.35958	3.34234	5.83767	6.06053	2.86095	0	0	0	4.48573	5.2277	4.05912	0	0	0	0	0	0	3.95017	3.84744	3.95437	0	0	0	0	0	0
g10629_i0	54.9214	59.7466	54.0389	95.9261	95.8515	138.567	93.8145	119.164	125.643	88.87	83.8884	82.9359	65.3887	63.1609	66.8104	184.839	174.457	180.716	81.1558	82.4439	78.71	71.0436	71.1812	71.9485	74.3205	75.1836	74.8087
g10629_i1	50.6568	54.3014	51.1765	88.5573	89.6956	123.791	86.9158	111.52	118.247	84.0961	79.4646	76.3534	61.0837	58.1255	61.91	169.65	159.557	167.18	75.0585	76.0306	73.8438	67.2634	65.3492	66.8987	70.066	68.7622	69.0565
g1062_i2	2.6102	2.28578	2.35438	3.3438	3.35622	0.647184	0.983383	1.11697	0.443163	3.43565	2.84429	3.35597	2.76504	2.13825	2.64499	5.61009	4.4236	5.07301	2.88134	2.71952	2.69701	3.9692	3.909	3.7621	5.88612	5.03361	5.95208
g1062_i3	1.14265	1.05452	0.990933	0.702091	0.913883	0.58364	0.361579	0.536846	0.478147	0.837281	1.21243	0.839528	0.775596	0.572107	0.632289	1.52176	2.06825	1.39389	2.1582	2.58528	2.15243	1.49109	1.3118	1.57402	1.79869	1.94004	2.14083
g1062_i4	1.14265	1.05452	0.990933	0.702091	0.913883	0.58364	0.361579	0.536846	0.478147	0.837281	1.21243	0.839528	0.775596	0.572107	0.632289	1.65817	2.22918	1.54896	2.1582	2.58528	2.15243	1.49109	1.3118	1.57402	1.96076	2.20469	2.16877
g1062_i5	1.14265	1.05452	0.990933	0.702091	0.913883	0.58364	0.361579	0.536846	0.527188	0.837281	1.21243	0.839528	0.775596	0.572107	0.632289	1.65817	2.31356	1.54896	2.1582	2.58528	2.15243	1.56587	1.3118	1.57402	1.96076	2.20469	2.16877
g1062_i6	1.09716	1.01642	0.990933	0.702091	0.913883	0.58364	0.361579	0.536846	0.478147	0.837281	1.21243	0.839528	0.775596	0.572107	0.632289	1.43772	1.91513	1.25118	2.1582	2.58528	2.15243	1.49109	1.3118	1.56392	1.79869	1.94004	2.01375
g1062_i7	84.1025	97.9616	93.9768	79.7482	62.6312	129.665	80.7028	94.8079	79.1398	48.4102	61.5687	66.9175	58.2972	59.4045	52.031	76.5197	78.2291	75.6454	78.4712	67.4085	70.3191	56.0967	66.1809	64.3501	62.9225	67.3015	63.3689
g10630_i0	3.21211	3.40898	2.81189	2.98586	2.76196	0.450619	0.351133	0.451243	0.395815	3.9669	3.42918	3.31254	3.11591	2.54877	2.49624	1.63648	1.58794	1.51635	6.29719	6.34715	6.66326	4.81079	4.89357	4.4755	3.58092	3.70318	3.38971
g10630_i1	3.02239	3.56621	2.84598	3.60232	3.02812	0.702538	0.336134	0.518555	0.222642	3.40234	3.80169	3.44891	3.4634	2.54936	2.16429	1.37606	1.7031	1.54832	7.808	6.89187	8.17755	5.37525	4.92107	4.58247	4.10286	4.07712	3.91657
g10630_i2	2.17033	2.51755	1.92975	1.75788	1.98233	0.298945	0.322247	0.379096	0.523538	2.8076	1.96296	2.1657	2.0817	1.47031	1.82268	1.15705	1.07893	1.1344	4.36252	4.3867	4.21155	2.98181	3.60513	2.8069	1.93896	2.1181	2.19073
g10631_i0	3.14431	2.7358	3.5736	3.19866	3.67138	3.72034	3.69886	4.99296	5.24223	4.45009	3.04858	3.82506	3.28958	3.3765	3.72896	5.61018	4.79622	5.20471	5.95835	6.2407	5.77688	4.80578	5.36751	5.06896	3.47269	3.86051	3.65019
g10631_i1	5.02018	4.94251	5.04387	5.24153	6.244	6.82707	4.97057	6.8363	9.0137	7.09997	5.01886	6.01463	6.27766	5.41258	5.62336	8.49301	8.28558	8.38352	9.12854	8.81969	8.0703	7.32055	8.87615	7.61892	6.30233	6.23656	6.71463
g10632_i0	9.46921	8.74056	9.37791	18.7716	19.4413	34.672	15.6429	20.9945	20.5521	14.0988	12.8052	13.1609	8.93268	8.07003	9.34728	22.4503	22.8815	24.1984	26.4952	25.812	25.4407	12.6635	12.3511	13.6774	6.95428	7.23975	7.60724
g10632_i1	3.95065	4.19659	4.37406	9.89658	8.34297	13.1225	7.09413	8.40118	7.12665	6.06354	6.95779	6.33814	4.20915	5.01654	3.9208	11.475	11.2916	12.4019	12.5412	13.3355	13.0571	5.5161	6.4467	7.18065	4.36069	3.32339	3.66816
g10632_i2	7.63708	6.70413	7.33707	16.1869	15.5688	27.3469	12.7412	16.3361	15.9574	10.9758	10.4836	11.3911	7.0762	6.90734	7.32904	18.6446	18.6214	19.2205	21.5692	20.1728	20.9036	10.2431	11.0392	10.6765	5.63919	5.62734	6.28473
g10632_i3	5.14869	5.02703	5.15709	11.6179	12.5572	20.5193	9.76381	11.4926	10.6137	9.02809	8.81544	8.26929	5.25063	5.23247	5.46737	14.53	15.5928	14.9726	15.7547	15.0145	16.3567	7.62944	8.31616	7.92813	4.82897	4.53866	4.23279
g10632_i4	1.94802	2.09979	2.24643	5.05277	4.93142	7.11218	3.8332	4.1704	3.72344	3.19114	3.59824	3.48159	1.90501	2.33005	1.59828	6.77972	5.77231	6.88527	6.21983	7.17799	6.5244	3.11125	3.34339	3.45765	2.09495	1.61887	2.05702
g10633_i0	37.4381	38.2432	39.5334	31.9094	37.5308	47.8395	28.6542	38.3546	39.1054	40.0519	38.3402	36.8205	40.8183	35.8459	37.6029	65.4401	56.9002	65.5127	43.406	44.0604	41.6381	37.9908	39.0062	40.954	46.1251	48.6585	43.2961
g10633_i1	25.5481	24.8568	25.1979	22.8853	23.6601	27.0054	19.3277	22.9075	23.257	26.1257	25.8857	25.8503	27.0713	23.8997	24.2797	43.8579	39.4454	43.7218	28.7259	28.7298	27.1036	26.2203	24.4677	25.0073	30.0214	29.0905	28.5209
[truncated: 55,754 more rows]

## Sheet: total annotation
ID	Nr	Swiss-Prot	KEGG	gene_ontology_blast	eggNOG	Pfam	CAZy	Signal	tmhmm
[truncated: 56,289 more rows]
