# Supplementary material for: Transcriptomic analysis of Blumea laciniata responses to PEG-simulated drought stress
Source: Front Plant Sci. 2025 Dec 18;16:1695003. doi: 10.3389/fpls.2025.1695003 (PMC12756431; doi:10.3389/fpls.2025.1695003)
Supplement: Supplementary file 3 [file Table2.xlsx]

## Sheet: A1 VS CK
	baseMean	log2FoldChange	lfcSE	stat	pvalue	padj
g27123_i1	4796.12	-6.98921	0.236302	-29.5774	2.91749e-192	1.6672e-187
g16914_i6	2320.03	-5.00101	0.174206	-28.7075	3.07902e-181	8.79752e-177
g3876_i12	1950.59	-4.26537	0.153084	-27.8629	7.50941e-171	1.08229e-166
g10659_i1	1681.26	-7.41372	0.266081	-27.8626	7.57573e-171	1.08229e-166
g21122_i1	1796.8	-7.53497	0.277794	-27.1243	5.08724e-162	5.81421e-158
g21122_i0	1716.34	-7.74315	0.296156	-26.1455	1.10801e-150	1.05529e-146
g19464_i1	1350.58	-6.70603	0.258701	-25.922	3.76528e-148	3.07381e-144
g16677_i0	5472.32	-5.29601	0.207091	-25.5734	3.01797e-144	2.15577e-140
g3876_i9	1965.13	-3.83203	0.15007	-25.5349	8.08089e-144	5.13092e-140
g167_i19	1958.7	-6.05247	0.23712	-25.5249	1.04358e-143	5.96354e-140
g5511_i1	959.166	-5.50077	0.217416	-25.3007	3.14201e-141	1.63227e-137
g5511_i0	952.85	-5.45681	0.216863	-25.1625	1.03082e-139	4.90886e-136
g23338_i1	1073.97	-6.35122	0.252479	-25.1554	1.23255e-139	5.41799e-136
g1191_i9	4181.95	-4.43134	0.178827	-24.7801	1.46972e-135	5.9991e-132
g12889_i5	833.483	-5.33615	0.217541	-24.5295	7.16555e-133	2.72984e-129
g1191_i8	3641.39	-4.47442	0.189057	-23.6671	7.87462e-124	2.81247e-120
g13033_i1	34710.2	3.49586	0.148086	23.6069	3.27036e-123	1.09932e-119
g11471_i3	1036.49	-5.53986	0.236494	-23.4249	2.38199e-121	7.56217e-118
g16086_i0	744.79	-5.15256	0.220457	-23.3722	8.20646e-121	2.4682e-117
g167_i21	2355.74	-5.94842	0.255761	-23.2578	1.18731e-119	3.39245e-116
g21605_i0	3520.9	4.81925	0.208031	23.1661	1.00088e-118	2.7236e-115
g167_i18	5003.89	-6.3576	0.275346	-23.0894	5.91023e-118	1.53518e-114
g16086_i3	654.955	-5.00316	0.217756	-22.976	8.1047e-117	2.01367e-113
g8221_i1	736.952	-4.76358	0.209284	-22.7613	1.10794e-114	2.63806e-111
g7312_i6	3389.92	4.51262	0.198928	22.6847	6.34755e-114	1.45092e-110
g20608_i1	1361.66	-4.38139	0.195395	-22.4232	2.33685e-111	5.13613e-108
g32107_i0	3055.24	-9.297	0.414718	-22.4177	2.64743e-111	5.60324e-108
g709_i9	890.422	-5.24065	0.234819	-22.3179	2.47909e-110	5.05955e-107
g20553_i1	633.706	-5.37629	0.242479	-22.1722	6.36602e-109	1.25444e-105
g14340_i0	774.311	5.75907	0.261024	22.0633	7.11423e-108	1.35514e-104
g26873_i0	10246.3	-3.47664	0.158371	-21.9525	8.19011e-107	1.50975e-103
g11634_i2	1433.93	6.86899	0.314133	21.8665	5.41535e-106	9.67063e-103
g27372_i3	628.173	-4.92513	0.225464	-21.8444	8.78101e-106	1.52058e-102
g21612_i0	2204.04	3.09455	0.14174	21.8325	1.13963e-105	1.91542e-102
g11634_i0	1488.51	6.91588	0.320886	21.5525	5.0188e-103	8.19427e-100
g20553_i0	642.685	-5.36494	0.250677	-21.4018	1.28568e-101	2.04083e-98
g10451_i0	4576.94	-3.98673	0.186615	-21.3634	2.92812e-101	4.52236e-98
g22761_i1	1449.74	-4.88351	0.230268	-21.208	8.05935e-100	1.21198e-96
g19006_i0	5246.21	-6.72662	0.317262	-21.2021	9.12929e-100	1.33767e-96
g7312_i3	3897.93	4.45544	0.210294	21.1867	1.26556e-99	1.80801e-96
g12889_i3	675.471	-5.52948	0.261763	-21.124	4.78872e-99	6.67442e-96
g3876_i10	1527.83	-3.52564	0.166976	-21.1147	5.8338e-99	7.93743e-96
g5511_i5	786.288	-7.56319	0.359966	-21.0108	5.22278e-98	6.94083e-95
g15744_i1	675.124	-6.38591	0.30489	-20.945	2.08552e-97	2.70857e-94
g12889_i2	482.846	-5.20261	0.248674	-20.9214	3.41589e-97	4.3378e-94
g7312_i2	3954.05	4.48303	0.214855	20.8654	1.10482e-96	1.3725e-93
g10624_i2	665.779	-5.74474	0.276638	-20.7663	8.73736e-96	1.06233e-92
g8221_i0	580.394	-4.57118	0.220808	-20.702	3.32077e-95	3.95345e-92
g10451_i1	4735.68	-3.98161	0.192716	-20.6605	7.85852e-95	9.16479e-92
g709_i2	980.988	-4.15184	0.201702	-20.584	3.81811e-94	4.36371e-91
g8362_i1	1569.42	-3.9817	0.194619	-20.459	4.99954e-93	5.60194e-90
g16551_i0	1893.64	-3.08923	0.151796	-20.3511	4.53972e-92	4.98889e-89
g5511_i2	758.848	-7.65511	0.37667	-20.3231	8.02839e-92	8.65627e-89
g3876_i7	1667.19	-3.49103	0.172191	-20.2742	2.17298e-91	2.29953e-88
g27372_i1	501.295	-4.56259	0.225071	-20.2718	2.2825e-91	2.37152e-88
g11471_i0	795.881	-5.6004	0.27716	-20.2064	8.60351e-91	8.77942e-88
g7312_i0	4153.92	4.45626	0.220566	20.2038	9.07216e-91	9.09524e-88
g12309_i1	1488.53	-3.87382	0.192485	-20.1253	4.43321e-90	4.36785e-87
g22554_i1	851.687	3.91949	0.195743	20.0236	3.42726e-89	3.31951e-86
g11634_i1	2540.94	6.74735	0.337996	19.9628	1.15915e-88	1.10399e-85
g167_i2	1089	-6.15104	0.310387	-19.8173	2.11162e-87	1.97818e-84
g5511_i4	974.712	-3.30174	0.16665	-19.8124	2.32779e-87	2.14551e-84
g11279_i0	3237.28	-3.19475	0.16144	-19.7891	3.69463e-87	3.35126e-84
g11917_i1	8605	-3.05023	0.154443	-19.7499	8.03219e-87	7.17187e-84
g33741_i0	492.237	-4.83378	0.245955	-19.6531	5.43524e-86	4.77841e-83
g8779_i1	516.129	-6.55209	0.33417	-19.6071	1.34558e-85	1.16505e-82
g11471_i2	731.775	-5.64183	0.288359	-19.5653	3.05487e-85	2.60553e-82
g16551_i2	1721.49	-3.08507	0.157915	-19.5362	5.40141e-85	4.53917e-82
g15223_i1	764.38	-5.20092	0.26661	-19.5076	9.46531e-85	7.83906e-82
g3890_i1	1179.37	2.93476	0.150558	19.4926	1.26868e-84	1.03569e-81
g27372_i2	500.044	-4.49055	0.230901	-19.448	3.03301e-84	2.44114e-81
g19861_i0	8300.74	-6.10453	0.314109	-19.4344	3.94766e-84	3.13318e-81
g18873_i2	3688.22	8.94796	0.460941	19.4124	6.06614e-84	4.74862e-81
g3890_i0	1177.75	2.9325	0.151135	19.4032	7.24512e-84	5.5949e-81
g37481_i0	525.588	-5.32505	0.274855	-19.374	1.27841e-83	9.74063e-81
g12889_i1	596.197	-5.51973	0.285148	-19.3574	1.76529e-83	1.32733e-80
g12309_i0	761.265	-3.88907	0.20158	-19.2929	6.15731e-83	4.5696e-80
g3297_i1	1337.74	2.76079	0.143147	19.2864	6.99361e-83	5.12371e-80
g8779_i0	472.876	-6.52547	0.339607	-19.2148	2.78426e-82	2.01401e-79
g20322_i1	1462.99	-3.7279	0.194249	-19.1914	4.36976e-82	3.12138e-79
g11520_i0	530.873	-5.3511	0.279061	-19.1754	5.94456e-82	4.19385e-79
g25375_i1	634.325	-6.02407	0.314186	-19.1736	6.15422e-82	4.28881e-79
g11520_i1	531.507	-5.35288	0.279193	-19.1727	6.26169e-82	4.31113e-79
g8779_i2	466.97	-6.50713	0.339572	-19.1628	7.57548e-82	5.15358e-79
g6378_i5	2372.58	-3.82073	0.20021	-19.0837	3.45193e-81	2.32071e-78
g2731_i0	4403.01	3.2114	0.168642	19.0427	7.55274e-81	5.01862e-78
g18873_i3	2008.41	8.22399	0.432074	19.0337	8.96051e-81	5.88561e-78
g709_i7	565.286	-4.96013	0.262903	-18.8668	2.14026e-79	1.38983e-76
g15710_i1	1065.61	9.28151	0.493076	18.8237	4.8286e-79	3.10034e-76
g338_i3	3078.09	4.64359	0.247025	18.798	7.83787e-79	4.97661e-76
g21605_i1	430.008	4.50209	0.239734	18.7795	1.11159e-78	6.98044e-76
g9361_i2	1858.95	6.3015	0.33652	18.7255	3.0675e-78	1.90535e-75
g187_i22	365.935	6.56767	0.350884	18.7175	3.56711e-78	2.19186e-75
g22571_i1	1027.58	-2.85231	0.153503	-18.5814	4.54639e-77	2.76386e-74
g167_i7	1105.95	-6.1826	0.333036	-18.5644	6.24128e-77	3.75429e-74
g167_i5	1079.95	-6.14968	0.332128	-18.516	1.53499e-76	9.13721e-74
g6378_i6	2300	-3.81752	0.20661	-18.477	3.16334e-76	1.8636e-73
g9923_i2	1396.6	2.9639	0.160427	18.4751	3.27483e-76	1.9096e-73
g474_i1	6747.71	2.28001	0.123516	18.4592	4.40173e-76	2.54078e-73
g27372_i0	567.201	-4.59	0.249849	-18.3711	2.23745e-75	1.27859e-72
g8776_i1	735.919	-5.97692	0.326118	-18.3275	4.99651e-75	2.82699e-72
g25375_i2	504.072	-5.92511	0.32343	-18.3196	5.77549e-75	3.23569e-72
g17833_i0	7849.34	-5.3358	0.291377	-18.3124	6.59443e-75	3.65863e-72
g3890_i2	2675.77	3.06451	0.167615	18.283	1.12949e-74	6.20623e-72
g187_i11	308.2	6.31632	0.345497	18.2818	1.15485e-74	6.28513e-72
g25375_i0	475.38	-6.14846	0.336351	-18.2799	1.19717e-74	6.45399e-72
g187_i10	305.37	6.30284	0.345173	18.2599	1.72472e-74	9.21114e-72
g5062_i9	3687.44	6.21088	0.340997	18.2139	4.00254e-74	2.11782e-71
g19296_i0	547.179	-4.28411	0.235243	-18.2114	4.18872e-74	2.196e-71
g16086_i2	1304.67	-5.42779	0.300364	-18.0707	5.42144e-73	2.81644e-70
g11520_i2	538.602	-5.27772	0.292241	-18.0595	6.64054e-73	3.41868e-70
g355_i9	1388.5	-4.06055	0.226799	-17.9037	1.10269e-71	5.62616e-69
g3650_i0	942.55	-3.32543	0.186074	-17.8716	1.96425e-71	9.93339e-69
g20322_i0	812.895	-4.00573	0.22461	-17.8342	3.83775e-71	1.92376e-68
g19861_i1	3315.11	-6.08268	0.341128	-17.8311	4.05616e-71	2.01556e-68
g3650_i4	4154.42	-2.97366	0.167336	-17.7706	1.19371e-70	5.88054e-68
g14588_i1	1414.36	-4.19979	0.238843	-17.5839	3.27281e-69	1.5985e-66
g1610_i1	340.58	-5.54897	0.316215	-17.5481	6.1543e-69	2.9804e-66
g18629_i0	4107.39	-2.92677	0.166921	-17.5339	7.90019e-69	3.79375e-66
g187_i83	1468.63	5.58029	0.318531	17.5188	1.0291e-68	4.90066e-66
g23668_i1	2262.05	-2.87846	0.164864	-17.4596	2.90743e-68	1.3731e-65
g167_i4	1082.59	-6.19335	0.354908	-17.4506	3.40724e-68	1.59596e-65
g16170_i2	31223.8	4.94295	0.283374	17.4432	3.87882e-68	1.78754e-65
g12889_i4	430.115	-5.07309	0.290828	-17.4436	3.85074e-68	1.78754e-65
g20361_i0	286.021	-5.17691	0.29686	-17.4389	4.18207e-68	1.91187e-65
g22571_i0	780.896	-2.91014	0.16808	-17.314	3.68697e-67	1.67216e-64
g11471_i1	356.087	-5.29929	0.306328	-17.2994	4.75511e-67	2.13961e-64
g27472_i0	2039.6	-2.14791	0.12426	-17.2856	6.03852e-67	2.69587e-64
g3650_i5	3633.97	-2.92494	0.169232	-17.2836	6.25222e-67	2.76963e-64
g5062_i21	5094.71	6.30981	0.366376	17.2222	1.80835e-66	7.94909e-64
g20736_i0	446.934	-4.66884	0.272312	-17.1452	6.82702e-66	2.97809e-63
g187_i80	1483.32	5.54272	0.323441	17.1367	7.89996e-66	3.42003e-63
g5062_i6	4424.38	6.32608	0.369394	17.1256	9.56672e-66	4.07978e-63
g13238_i1	4011.97	2.67736	0.156336	17.1256	9.55724e-66	4.07978e-63
g19563_i3	689.322	-8.5149	0.498544	-17.0795	2.10822e-65	8.92404e-63
g38612_i0	510.067	-4.77606	0.280128	-17.0495	3.52389e-65	1.48068e-62
g2845_i0	434.808	7.67479	0.450534	17.0349	4.52856e-65	1.88894e-62
g9641_i1	1235.92	2.54202	0.149252	17.0317	4.78151e-65	1.97999e-62
g15367_i6	422.405	-6.74941	0.396695	-17.0141	6.45735e-65	2.65472e-62
g30479_i0	1105.06	-5.91829	0.347918	-17.0106	6.85226e-65	2.79694e-62
g15323_i0	2639.25	-2.52465	0.149132	-16.9289	2.75453e-64	1.11636e-61
g47584_i0	570.502	-4.46925	0.264549	-16.8938	4.99506e-64	2.01016e-61
g9417_i11	35553.1	3.63679	0.215313	16.8907	5.26366e-64	2.10344e-61
g25624_i1	351.74	-4.04748	0.241321	-16.7722	3.89808e-63	1.54691e-60
g23103_i0	2365.34	-9.38862	0.560025	-16.7646	4.42666e-63	1.74456e-60
g29044_i0	2439.57	5.73022	0.342545	16.7284	8.14252e-63	3.18702e-60
g18718_i0	957.825	-2.81819	0.168704	-16.7049	1.20629e-62	4.67234e-60
g38727_i0	284.647	-5.77554	0.34575	-16.7044	1.21827e-62	4.67234e-60
g5077_i4	1658.39	-2.24393	0.134329	-16.7047	1.21142e-62	4.67234e-60
g14665_i1	323.082	-3.41734	0.204878	-16.6799	1.83616e-62	6.99515e-60
g24616_i1	4740.01	-2.90519	0.174343	-16.6636	2.40876e-62	9.1158e-60
g10029_i2	1694.2	-2.67615	0.160721	-16.6508	2.98361e-62	1.1217e-59
g8362_i0	1439.28	-4.06315	0.244236	-16.6362	3.81327e-62	1.42424e-59
g18992_i1	1853.07	-3.02346	0.181821	-16.6287	4.31531e-62	1.60129e-59
g43798_i0	316.796	5.93455	0.357463	16.6018	6.75818e-62	2.49159e-59
g27084_i1	1127.7	-6.38772	0.385771	-16.5583	1.39445e-61	5.10807e-59
g6885_i1	2021.4	-4.09357	0.247863	-16.5155	2.83908e-61	1.03337e-58
g5062_i7	8870.3	6.38952	0.386962	16.512	3.00656e-61	1.08741e-58
g32283_i0	2432.4	6.47613	0.39283	16.4858	4.63842e-61	1.66706e-58
g338_i4	2769.72	4.56112	0.276716	16.483	4.85948e-61	1.73559e-58
g12107_i0	1630.54	-3.47931	0.21212	-16.4026	1.83347e-60	6.50769e-58
g338_i5	2797.21	4.57486	0.278931	16.4014	1.86854e-60	6.59121e-58
g10839_i1	645.425	3.24909	0.198356	16.3801	2.65365e-60	9.30323e-58
g17344_i0	1460.3	-3.19295	0.195505	-16.3318	5.86473e-60	2.04354e-57
g23496_i0	385.423	-7.18522	0.440715	-16.3036	9.31209e-60	3.22509e-57
g709_i3	554.086	-5.1315	0.315294	-16.2753	1.47768e-59	5.08687e-57
g15018_i1	394.166	7.11515	0.437396	16.2671	1.69007e-59	5.78319e-57
g709_i10	298.415	-4.33303	0.266721	-16.2455	2.4028e-59	8.17309e-57
g6995_i1	316.236	4.97076	0.306661	16.2093	4.33549e-59	1.46599e-56
g36212_i0	311.704	-4.24098	0.262098	-16.1809	6.8825e-59	2.31353e-56
g17800_i0	1609.63	-2.21065	0.136838	-16.1553	1.04229e-58	3.48315e-56
g13238_i0	4342.6	2.65534	0.164369	16.1548	1.05119e-58	3.49246e-56
g907_i5	323.818	-3.71982	0.230493	-16.1385	1.36769e-58	4.51774e-56
g25553_i0	4309.59	10.8546	0.674889	16.0836	3.32723e-58	1.09273e-55
g16914_i7	1608.16	-3.60494	0.224524	-16.0559	5.19377e-58	1.69599e-55
g274_i30	236.263	-5.09389	0.317367	-16.0504	5.67526e-58	1.84269e-55
g5779_i2	651.012	8.56499	0.53439	16.0276	8.19843e-58	2.64689e-55
g6656_i5	1220.85	-3.29188	0.205401	-16.0266	8.33405e-58	2.67556e-55
g2484_i1	4725.37	2.00663	0.125287	16.0162	9.84237e-58	3.14213e-55
g6885_i2	2426.41	-4.11056	0.257091	-15.9888	1.53069e-57	4.8595e-55
g18947_i1	642.825	-2.95842	0.185114	-15.9816	1.71718e-57	5.42145e-55
g13416_i1	851.567	2.48343	0.155604	15.9599	2.43143e-57	7.63428e-55
g6275_i3	243.634	4.61523	0.28926	15.9553	2.61758e-57	8.17385e-55
g15223_i0	492.869	-5.03814	0.315883	-15.9494	2.87616e-57	8.93252e-55
g9194_i2	1410.53	-2.62018	0.164982	-15.8816	8.49473e-57	2.62395e-54
g62_i14	1525.83	-2.19237	0.138114	-15.8736	9.65249e-57	2.96555e-54
g274_i31	232.273	-4.76333	0.300364	-15.8585	1.22702e-56	3.74962e-54
g5062_i2	7451.82	6.42156	0.405072	15.8529	1.34331e-56	4.08315e-54
g18947_i0	672.996	-2.95518	0.186575	-15.8391	1.6719e-56	5.05507e-54
g14553_i1	3066.72	-2.22649	0.140694	-15.8251	2.08844e-56	6.28125e-54
g37137_i0	1147.92	-2.56818	0.162706	-15.7842	3.99942e-56	1.19658e-53
g25553_i1	2905.46	11.1403	0.707434	15.7475	7.14764e-56	2.12735e-53
g5375_i3	717.398	-4.14848	0.263553	-15.7406	7.96951e-56	2.35968e-53
g43370_i0	1292.22	-6.36179	0.404881	-15.7127	1.23719e-55	3.6443e-53
g3650_i1	3329.94	-2.86611	0.182427	-15.711	1.27219e-55	3.72817e-53
g5375_i1	499.858	-4.0858	0.260153	-15.7054	1.38942e-55	4.05093e-53
g14665_i0	247.46	-3.59429	0.228938	-15.6999	1.51572e-55	4.39675e-53
g5375_i0	498.442	-4.08147	0.260173	-15.6876	1.84008e-55	5.31066e-53
g6885_i0	2268.81	-4.07482	0.260257	-15.6569	2.97872e-55	8.55372e-53
g2869_i0	19304.2	1.70248	0.10877	15.652	3.21719e-55	9.19231e-53
g338_i0	1416.5	4.74091	0.304083	15.5908	8.40156e-55	2.38859e-52
g2845_i9	457.956	7.85941	0.504142	15.5897	8.55632e-55	2.42055e-52
g9194_i0	1329.08	-2.57763	0.16545	-15.5795	1.00311e-54	2.82379e-52
g14336_i0	679.112	2.71476	0.174323	15.5732	1.10796e-54	3.10365e-52
g187_i62	2523.16	5.68102	0.364992	15.5648	1.26263e-54	3.51966e-52
g13541_i1	347.657	-5.82708	0.374412	-15.5633	1.29285e-54	3.58641e-52
g5077_i3	1914.5	-2.04216	0.131243	-15.5601	1.35809e-54	3.74917e-52
g15387_i4	7911.22	-2.37453	0.152816	-15.5385	1.90496e-54	5.23361e-52
g14039_i2	252.005	-4.47829	0.28856	-15.5195	2.56235e-54	7.006e-52
g2731_i2	1029.66	2.67133	0.172579	15.4789	4.81642e-54	1.31064e-51
g33386_i0	716.794	-9.07271	0.586169	-15.478	4.8861e-54	1.3233e-51
g1302_i3	963.721	2.67329	0.172897	15.4617	6.29273e-54	1.69622e-51
g16551_i1	1287.93	-3.03778	0.197034	-15.4176	1.24745e-53	3.34674e-51
g10624_i1	295.524	-6.45886	0.419248	-15.4058	1.49613e-53	3.99515e-51
g7553_i1	869.907	7.80398	0.506655	15.403	1.56369e-53	4.15614e-51
g23496_i1	414.799	-7.79705	0.50704	-15.3776	2.31439e-53	6.12295e-51
g25475_i0	266.917	-4.53702	0.29507	-15.3761	2.36776e-53	6.23528e-51
g32683_i0	348.582	-4.185	0.272281	-15.3702	2.59566e-53	6.80407e-51
g338_i1	1398.54	4.61931	0.300607	15.3666	2.74168e-53	7.15403e-51
g15018_i0	272.888	5.81147	0.378371	15.3592	3.0749e-53	7.98705e-51
g1302_i2	945.901	2.68713	0.17511	15.3454	3.80064e-53	9.82748e-51
g15338_i2	234.363	-5.65953	0.369195	-15.3294	4.86745e-53	1.25293e-50
g1135_i15	13638	1.75082	0.114258	15.3235	5.3286e-53	1.36548e-50
g6129_i2	453.785	3.44126	0.224624	15.3201	5.61269e-53	1.43186e-50
g5062_i20	3998.1	6.43767	0.420821	15.2979	7.8971e-53	2.00569e-50
g5077_i2	1928.89	-2.03183	0.13283	-15.2964	8.08318e-53	2.04386e-50
g15744_i0	235.278	-6.10189	0.399072	-15.2902	8.8895e-53	2.23784e-50
g7553_i0	933.346	7.79756	0.510931	15.2615	1.38078e-52	3.46073e-50
g5375_i2	737.063	-4.11353	0.269543	-15.2611	1.38881e-52	3.46566e-50
g12593_i1	2180.55	2.78672	0.182631	15.2588	1.43916e-52	3.57568e-50
g32115_i0	376.015	-5.42887	0.356453	-15.2303	2.22705e-52	5.50929e-50
g4149_i5	1730.65	-2.79979	0.183884	-15.2258	2.38299e-52	5.86965e-50
g37385_i0	663.887	-4.15434	0.272873	-15.2244	2.43492e-52	5.97181e-50
g12885_i1	2376.06	-9.36383	0.615743	-15.2074	3.16029e-52	7.71772e-50
g10878_i2	312.661	-2.97099	0.195677	-15.1832	4.57212e-52	1.1118e-49
g14665_i2	238.053	-3.40914	0.224766	-15.1675	5.80189e-52	1.40487e-49
g2761_i0	462.56	-2.64543	0.174955	-15.1206	1.1842e-51	2.85531e-49
g15791_i1	284.077	3.73077	0.246822	15.1152	1.28572e-51	3.08708e-49
g25640_i0	247.49	-4.27998	0.283174	-15.1143	1.30323e-51	3.11603e-49
g10624_i0	254.686	-5.92677	0.392744	-15.0906	1.86603e-51	4.44309e-49
g11478_i1	457.946	-2.90985	0.193142	-15.0658	2.71732e-51	6.44321e-49
g338_i8	1541.37	4.73429	0.314365	15.0599	2.97458e-51	7.02406e-49
g338_i2	1386.52	4.61836	0.306728	15.0569	3.11192e-51	7.31813e-49
g14262_i1	2625.41	1.83017	0.121586	15.0525	3.32648e-51	7.79064e-49
g3_i21	996.654	2.85771	0.190327	15.0147	5.88329e-51	1.37225e-48
g8370_i0	849.973	3.44257	0.229388	15.0076	6.54399e-51	1.52015e-48
g17077_i4	989.654	-4.49387	0.299639	-14.9976	7.61253e-51	1.76121e-48
g29315_i0	803.999	3.30892	0.22165	14.9286	2.14765e-50	4.94868e-48
g22037_i0	1499.68	-2.815	0.188723	-14.916	2.59233e-50	5.94935e-48
g15338_i0	221.828	-5.78266	0.388249	-14.8942	3.59493e-50	8.21728e-48
g2924_i1	2015.9	2.15691	0.144874	14.8881	3.93556e-50	8.96006e-48
g12889_i0	767.734	-5.40087	0.363028	-14.8773	4.63126e-50	1.05021e-47
g26226_i0	2321.78	-2.05288	0.138378	-14.8353	8.65859e-50	1.95571e-47
g19760_i0	1753.33	1.93557	0.130552	14.826	9.94578e-50	2.2376e-47
g24634_i0	551.847	-4.60831	0.310923	-14.8214	1.06571e-49	2.38824e-47
g10984_i0	513.6	-2.72944	0.184184	-14.8191	1.10288e-49	2.46189e-47
g2914_i6	259.456	-4.01215	0.270796	-14.8161	1.15221e-49	2.56199e-47
g15367_i1	229.907	-6.24315	0.421658	-14.8062	1.33632e-49	2.95985e-47
g19908_i0	206.082	-4.22773	0.286198	-14.772	2.21935e-49	4.8967e-47
g6129_i0	429.769	3.41557	0.231254	14.7698	2.29373e-49	5.04136e-47
g18992_i0	867.022	-3.11301	0.210832	-14.7654	2.44904e-49	5.36208e-47
g21296_i0	3409.5	-5.91852	0.401014	-14.7589	2.69774e-49	5.88405e-47
g3775_i0	1218.3	2.59914	0.176202	14.7509	3.03573e-49	6.59609e-47
g12763_i0	656.431	-3.79188	0.25723	-14.7412	3.50537e-49	7.58766e-47
g6885_i4	2109.65	-3.98138	0.270233	-14.7332	3.94855e-49	8.51472e-47
g23412_i0	1244.42	-2.69379	0.182928	-14.7259	4.39395e-49	9.43955e-47
g1173_i6	1878.38	3.7558	0.255443	14.7031	6.15682e-49	1.31772e-46
g6129_i1	433.369	3.35645	0.228555	14.6856	7.97828e-49	1.70119e-46
g32283_i1	737.195	6.69411	0.456386	14.6677	1.0388e-48	2.20677e-46
g10878_i4	369.261	-2.66842	0.181983	-14.663	1.11213e-48	2.35381e-46
g435_i36	276.905	-5.30321	0.361869	-14.6551	1.25047e-48	2.63684e-46
g14686_i1	234.457	-4.32359	0.295067	-14.6529	1.29082e-48	2.7119e-46
g38356_i0	3611.96	-12.6542	0.863641	-14.6522	1.30487e-48	2.73138e-46
g6995_i0	324.109	4.35211	0.297091	14.6491	1.3652e-48	2.84724e-46
g7312_i1	2340.34	4.40199	0.300563	14.6458	1.43349e-48	2.9788e-46
g16842_i0	2983.42	-1.88262	0.128558	-14.6442	1.46741e-48	3.03822e-46
g13497_i1	864.07	-2.25362	0.153908	-14.6426	1.50116e-48	3.09689e-46
g10878_i3	273.567	-2.96365	0.202513	-14.6344	1.69503e-48	3.48426e-46
g20736_i1	507.185	-4.601	0.314551	-14.6272	1.88371e-48	3.85822e-46
g20708_i0	1640.11	-3.43468	0.235008	-14.6151	2.24861e-48	4.58917e-46
g844_i11	4448.62	2.04796	0.140324	14.5945	3.04357e-48	6.1895e-46
g8190_i0	203.739	-4.01608	0.275542	-14.5752	4.04144e-48	8.18966e-46
g28543_i0	209.588	-3.5059	0.241031	-14.5454	6.24373e-48	1.26077e-45
g25404_i4	305.851	-5.99053	0.41186	-14.5451	6.27635e-48	1.26289e-45
g3775_i3	1308.95	2.5838	0.177725	14.5382	6.93556e-48	1.39064e-45
g19585_i0	2500.88	-2.68144	0.184713	-14.5168	9.48896e-48	1.89597e-45
g9187_i1	4549.47	-2.67174	0.184419	-14.4873	1.45736e-47	2.90177e-45
g5098_i0	3995.13	2.09723	0.144842	14.4794	1.63514e-47	3.24445e-45
g11478_i0	547.392	-3.64282	0.251613	-14.4778	1.67275e-47	3.30759e-45
g2996_i6	2876.88	4.85143	0.335398	14.4647	2.02498e-47	3.99026e-45
g14545_i0	1123.95	-2.72911	0.188739	-14.4597	2.17693e-47	4.27493e-45
g21331_i0	722.514	-3.59937	0.248945	-14.4585	2.21576e-47	4.33628e-45
g21181_i0	11528.8	-14.8996	1.03571	-14.3858	6.35108e-47	1.23868e-44
g3650_i2	3366.41	-2.8414	0.19766	-14.3752	7.40913e-47	1.44012e-44
g15338_i1	205.25	-5.52423	0.384526	-14.3663	8.41833e-47	1.63073e-44
g11022_i1	2154.45	2.18289	0.152356	14.3276	1.47155e-46	2.84093e-44
g13541_i2	239.34	-6.41899	0.448753	-14.3041	2.06347e-46	3.97027e-44
g3775_i2	1317.74	2.57961	0.180552	14.2874	2.62222e-46	5.02842e-44
g19218_i0	229.564	-3.93649	0.275527	-14.2871	2.63267e-46	5.03156e-44
g2996_i1	3679.02	4.76628	0.334269	14.2588	3.95061e-46	7.52526e-44
g17077_i3	863.841	-4.25832	0.299275	-14.2288	6.07234e-46	1.15284e-43
g28185_i0	5651.53	-3.21292	0.226197	-14.2041	8.64622e-46	1.63605e-43
g13416_i0	852.845	2.4087	0.170014	14.1677	1.45156e-45	2.7376e-43
g16358_i0	1656.58	2.44798	0.172863	14.1614	1.58815e-45	2.98536e-43
g6458_i0	608.309	4.7157	0.333918	14.1223	2.76748e-45	5.18516e-43
g6458_i1	575.331	4.72665	0.335237	14.0994	3.82991e-45	7.15229e-43
g10166_i4	6093.05	2.45976	0.174749	14.076	5.33553e-45	9.8993e-43
g32824_i0	262.116	-4.22444	0.300115	-14.0761	5.3295e-45	9.8993e-43
g10086_i2	584.056	-3.84919	0.274918	-14.0012	1.5316e-44	2.83246e-42
g25756_i3	1195.29	2.62762	0.187742	13.9959	1.65088e-44	3.04322e-42
g15791_i0	155.603	3.68108	0.263105	13.9909	1.77073e-44	3.25365e-42
g13779_i0	1283.33	-3.89232	0.278366	-13.9827	1.98736e-44	3.63999e-42
g26619_i0	392.254	-3.03056	0.217447	-13.937	3.77425e-44	6.89072e-42
g9172_i2	1588.57	3.7949	0.272454	13.9286	4.24615e-44	7.72759e-42
g25179_i1	383.549	-3.44003	0.24715	-13.9188	4.87326e-44	8.84072e-42
g2996_i3	3811.76	4.85572	0.348911	13.9168	5.00834e-44	9.05701e-42
g36683_i0	3623.02	-4.10119	0.294851	-13.9094	5.55721e-44	1.00179e-41
g28543_i1	185.396	-3.57818	0.257457	-13.8982	6.49779e-44	1.16766e-41
g1173_i4	1208.25	3.87295	0.27891	13.886	7.69878e-44	1.37914e-41
g10878_i0	3483.19	-3.46002	0.249206	-13.8842	7.90228e-44	1.41117e-41
g22_i32	1884.7	2.44379	0.176039	13.8821	8.13477e-44	1.44817e-41
g28845_i0	271.694	-3.45143	0.248705	-13.8776	8.65854e-44	1.53662e-41
g12593_i0	1153.62	2.89466	0.208661	13.8725	9.29287e-44	1.64409e-41
g22037_i1	219.365	-3.11911	0.224939	-13.8665	1.01145e-43	1.78392e-41
g18121_i0	182.111	-4.72272	0.34079	-13.8582	1.13555e-43	1.99664e-41
g2996_i4	3892.1	4.86481	0.351609	13.8358	1.54898e-43	2.71522e-41
g19490_i0	365.121	-3.54937	0.256573	-13.8338	1.59464e-43	2.78672e-41
g13497_i2	1058.05	-2.32611	0.168153	-13.8333	1.6054e-43	2.79697e-41
g7698_i0	1425.95	-2.58747	0.187333	-13.8121	2.15349e-43	3.74046e-41
g3619_i2	604.433	2.11825	0.153372	13.8112	2.18144e-43	3.77753e-41
g8221_i2	253.298	-4.15252	0.300678	-13.8105	2.20239e-43	3.80228e-41
g2996_i2	3859.38	4.83786	0.350867	13.7883	2.99656e-43	5.15779e-41
g15547_i0	2689.39	-1.91216	0.138757	-13.7807	3.33151e-43	5.71709e-41
g1877_i24	592.933	-2.66415	0.193623	-13.7594	4.46946e-43	7.64692e-41
g15541_i2	789.501	2.63594	0.191744	13.7472	5.29449e-43	9.03146e-41
g14665_i4	196.136	-3.82383	0.279839	-13.6644	1.6569e-42	2.81796e-40
g5410_i5	184.715	4.53772	0.332325	13.6545	1.89897e-42	3.22007e-40
g6656_i7	900.427	-3.55999	0.260741	-13.6534	1.92803e-42	3.25968e-40
g16071_i2	490.58	-4.92729	0.361332	-13.6365	2.43063e-42	4.09729e-40
g26546_i1	344.735	-3.29633	0.241934	-13.6249	2.84696e-42	4.78499e-40
g6466_i3	354.478	-3.13901	0.230399	-13.6242	2.87405e-42	4.81635e-40
g14218_i0	286.895	-2.67658	0.196586	-13.6153	3.24813e-42	5.42733e-40
g3_i11	578.909	2.87721	0.211327	13.6149	3.26533e-42	5.44015e-40
g22223_i2	709.667	-3.12143	0.229318	-13.6118	3.40865e-42	5.66242e-40
g8190_i1	181.612	-4.1091	0.301885	-13.6115	3.4236e-42	5.67078e-40
g11508_i4	347.171	-3.36555	0.24738	-13.6048	3.75244e-42	6.19749e-40
g13555_i2	792.748	-3.03052	0.222806	-13.6016	3.91676e-42	6.45024e-40
g13416_i3	219.119	2.83742	0.208687	13.5966	4.19695e-42	6.89181e-40
g5779_i3	446.404	8.7987	0.647182	13.5954	4.26406e-42	6.98194e-40
g10388_i1	448.022	6.65033	0.489698	13.5805	5.22962e-42	8.53848e-40
g17853_i0	2586.22	-2.53625	0.186991	-13.5635	6.58961e-42	1.07283e-39
g29531_i0	1245.41	2.87782	0.212589	13.537	9.45502e-42	1.53496e-39
g6458_i2	706.413	4.61279	0.340827	13.5341	9.83764e-42	1.59085e-39
g69_i0	1242.69	-3.67513	0.271548	-13.534	9.85497e-42	1.59085e-39
g69_i1	1241.74	-3.67394	0.271527	-13.5306	1.03141e-41	1.66027e-39
g15387_i5	18825	-2.08607	0.154196	-13.5287	1.05923e-41	1.70028e-39
g2996_i0	3868.11	4.87794	0.360788	13.5203	1.18748e-41	1.9008e-39
g20531_i2	386.086	-3.12953	0.231528	-13.5169	1.24381e-41	1.98541e-39
g14039_i0	144.657	-5.02522	0.372581	-13.4876	1.8508e-41	2.94607e-39
g24078_i1	272.468	-3.06929	0.228002	-13.4617	2.62854e-41	4.17245e-39
g19490_i1	377.149	-3.31688	0.246419	-13.4603	2.67794e-41	4.23908e-39
g22_i37	1896.15	2.424	0.180158	13.4549	2.88272e-41	4.55064e-39
g69_i2	1260.88	-3.65984	0.272162	-13.4473	3.19292e-41	5.02643e-39
g23935_i0	817.783	-3.06755	0.228321	-13.4352	3.75847e-41	5.90049e-39
g1558_i0	1494.36	1.66389	0.124162	13.401	5.96904e-41	9.34523e-39
g35705_i0	1156.71	-2.71724	0.203002	-13.3853	7.37047e-41	1.15078e-38
g16235_i0	641.979	-2.16534	0.161791	-13.3836	7.54479e-41	1.17479e-38
g14566_i0	712.676	2.91136	0.21818	13.3438	1.28679e-40	1.99819e-38
g15016_i0	1107.76	-2.64307	0.198166	-13.3377	1.39793e-40	2.1649e-38
g23576_i1	445.682	4.52971	0.339784	13.3312	1.52515e-40	2.35553e-38
g15876_i1	216.013	-6.26973	0.47044	-13.3274	1.60453e-40	2.47145e-38
g12309_i2	294.105	-3.10675	0.233179	-13.3235	1.69059e-40	2.59701e-38
g35942_i0	747.564	-2.62186	0.196894	-13.3161	1.86667e-40	2.85981e-38
g709_i8	306.013	-4.18785	0.314746	-13.3055	2.15153e-40	3.28742e-38
g8449_i0	723.569	-3.58937	0.270043	-13.2919	2.58082e-40	3.93283e-38
g2761_i1	248.069	-3.99736	0.300744	-13.2916	2.59129e-40	3.93827e-38
g18242_i1	445.096	-2.25292	0.169603	-13.2835	2.88745e-40	4.37674e-38
g1477_i2	617.141	-3.36806	0.253839	-13.2685	3.52644e-40	5.33118e-38
g12953_i0	464.883	2.46068	0.185758	13.2467	4.71407e-40	7.10779e-38
g14168_i0	3565.09	-3.17481	0.23972	-13.2438	4.90149e-40	7.37094e-38
g34117_i0	200.129	-6.57154	0.496378	-13.239	5.2255e-40	7.83757e-38
g7133_i2	7258.07	-2.33063	0.176115	-13.2336	5.61476e-40	8.39936e-38
g22_i18	5144.63	2.46665	0.186622	13.2174	6.96234e-40	1.03881e-37
g26619_i1	837.408	-2.51499	0.190549	-13.1987	8.92969e-40	1.32887e-37
g24786_i0	166.48	-3.6681	0.278341	-13.1784	1.16837e-39	1.7342e-37
g6555_i1	570.508	2.36248	0.17952	13.16	1.49124e-39	2.2077e-37
g13049_i1	379.274	-4.30753	0.327591	-13.1491	1.72162e-39	2.54218e-37
g6885_i3	7201.11	-4.07314	0.309966	-13.1406	1.9265e-39	2.83737e-37
g9558_i1	219.256	-2.95319	0.224843	-13.1345	2.08948e-39	3.0695e-37
g8057_i1	1469.11	-1.81203	0.137999	-13.1307	2.19502e-39	3.21626e-37
g25404_i1	159.996	-5.04122	0.38402	-13.1275	2.29129e-39	3.34874e-37
g8057_i0	1547.58	-1.84088	0.140336	-13.1177	2.60817e-39	3.80214e-37
g8373_i1	575.697	-2.17205	0.16562	-13.1146	2.71459e-39	3.94721e-37
g6656_i3	617.791	-3.64179	0.277785	-13.1101	2.88083e-39	4.1783e-37
g17964_i0	1395.18	-3.68299	0.281192	-13.0978	3.39039e-39	4.90491e-37
g3_i20	468.311	2.80203	0.214091	13.0881	3.85336e-39	5.56061e-37
g5098_i2	3446.58	2.07135	0.158401	13.0766	4.48008e-39	6.44872e-37
g16496_i1	1193.35	-5.84408	0.447167	-13.0691	4.94286e-39	7.09698e-37
g23269_i0	109397	-3.72468	0.285378	-13.0518	6.20919e-39	8.89284e-37
g3649_i1	6979.99	1.63016	0.124966	13.0448	6.80356e-39	9.71973e-37
g5098_i1	3490.3	2.02816	0.155481	13.0444	6.83864e-39	9.74549e-37
g16531_i0	528.854	-3.22281	0.247154	-13.0397	7.27678e-39	1.03441e-36
g15699_i0	5697.72	-1.79381	0.137569	-13.0393	7.30812e-39	1.03628e-36
g1135_i25	4895.34	-1.58434	0.121518	-13.0379	7.45099e-39	1.05393e-36
g22156_i1	1063.44	3.04374	0.233466	13.0372	7.5176e-39	1.06072e-36
g6555_i0	427.999	2.29469	0.176173	13.0252	8.79854e-39	1.23841e-36
g25404_i0	152.114	-4.73661	0.364001	-13.0126	1.03706e-38	1.45609e-36
g25554_i0	590.685	-3.8331	0.295068	-12.9906	1.38422e-38	1.93875e-36
g3282_i3	1878.78	-1.72398	0.132877	-12.9742	1.7128e-38	2.39311e-36
g10050_i13	454.029	3.99547	0.308019	12.9715	1.77488e-38	2.47379e-36
g2363_i11	1831.7	8.54785	0.658996	12.971	1.78635e-38	2.48372e-36
g2484_i0	3681.77	1.75232	0.135116	12.969	1.83357e-38	2.54318e-36
g20425_i0	236.201	-2.987	0.230492	-12.9592	2.08339e-38	2.88269e-36
g22706_i2	1282.96	-2.47232	0.190925	-12.9492	2.37467e-38	3.27778e-36
g15876_i0	180.368	-6.45098	0.498942	-12.9293	3.07548e-38	4.2349e-36
g13238_i3	1259.84	2.39	0.184873	12.9277	3.13915e-38	4.31218e-36
g732_i1	1213.83	-2.36855	0.183267	-12.924	3.29546e-38	4.51604e-36
g1558_i3	1550.58	1.64814	0.127587	12.9179	3.56941e-38	4.86811e-36
g14665_i3	142.648	-3.99343	0.309137	-12.918	3.56275e-38	4.86811e-36
g19347_i0	2975.62	-2.09024	0.161858	-12.914	3.75051e-38	5.10293e-36
g10019_i4	1304	1.91694	0.148502	12.9085	4.03301e-38	5.47426e-36
g8850_i0	2390.9	-1.73552	0.134465	-12.9069	4.11624e-38	5.574e-36
g28845_i2	274.389	-3.45121	0.267474	-12.903	4.32951e-38	5.84894e-36
g9194_i4	374.007	-2.82596	0.219136	-12.8959	4.74463e-38	6.39462e-36
g709_i5	300.405	-4.19235	0.325281	-12.8884	5.2306e-38	7.03301e-36
g12428_i2	118.825	5.88269	0.457306	12.8638	7.19585e-38	9.65275e-36
g16527_i1	3626.81	-6.07525	0.472403	-12.8603	7.52633e-38	1.00724e-35
g780_i2	220.629	4.97934	0.387256	12.858	7.75505e-38	1.03543e-35
g1371_i1	198.813	5.72588	0.445516	12.8523	8.35433e-38	1.11284e-35
g1558_i4	1544.5	1.63649	0.127394	12.8459	9.06414e-38	1.20458e-35
g263_i59	23272.2	5.52012	0.429805	12.8433	9.37737e-38	1.24332e-35
g16427_i0	860.635	-2.65286	0.206563	-12.8429	9.42993e-38	1.24739e-35
g29455_i0	149.617	-5.43378	0.423355	-12.835	1.04363e-37	1.37733e-35
g3619_i0	863.929	2.03966	0.15907	12.8224	1.22795e-37	1.61684e-35
g11478_i5	311.909	-3.53055	0.275451	-12.8173	1.31116e-37	1.72244e-35
g12605_i0	683.503	-2.51681	0.196488	-12.809	1.45974e-37	1.91323e-35
g8373_i0	568.097	-2.18264	0.170426	-12.807	1.49838e-37	1.95937e-35
g1558_i1	1567.78	1.63782	0.127891	12.8064	1.50988e-37	1.96991e-35
g4105_i4	362.589	-2.38738	0.186451	-12.8044	1.54959e-37	2.01712e-35
g1371_i2	200.354	5.73732	0.448097	12.8037	1.5623e-37	2.02904e-35
g780_i1	222.952	4.99471	0.390332	12.7961	1.72446e-37	2.23456e-35
g19693_i0	223.093	-3.05526	0.238783	-12.7951	1.74596e-37	2.2573e-35
g18288_i1	147.434	5.52605	0.432251	12.7844	2.00516e-37	2.58657e-35
g13376_i0	4820.28	-4.22655	0.330869	-12.7741	2.28829e-37	2.94514e-35
g14686_i4	144.868	-4.36554	0.342499	-12.7462	3.27523e-37	4.20591e-35
g6378_i0	18739.5	-3.65308	0.286636	-12.7447	3.33837e-37	4.27739e-35
g5410_i1	515.65	2.2765	0.178638	12.7437	3.38127e-37	4.32265e-35
g18553_i1	184.523	-3.29179	0.258934	-12.7129	5.01709e-37	6.39959e-35
g22277_i1	3843.05	-6.51981	0.513036	-12.7083	5.31808e-37	6.76841e-35
g8345_i0	517.572	3.21582	0.253418	12.6898	6.739e-37	8.55778e-35
g23899_i0	1489.25	-4.22601	0.333061	-12.6884	6.8589e-37	8.69073e-35
g22_i4	4618.54	2.46299	0.194156	12.6856	7.10381e-37	8.98113e-35
g15367_i0	334.293	-4.85018	0.382364	-12.6847	7.18552e-37	9.06438e-35
g3650_i3	2392.93	-2.74992	0.216802	-12.684	7.25111e-37	9.12697e-35
g14336_i1	610.551	2.61736	0.206367	12.6831	7.33997e-37	9.21852e-35
g1135_i22	6000.76	-1.51815	0.119722	-12.6806	7.57383e-37	9.49137e-35
g5968_i0	423.683	2.34558	0.185042	12.6759	8.03933e-37	1.00527e-34
g10878_i1	516.894	-2.19749	0.173545	-12.6623	9.55967e-37	1.19277e-34
g8373_i2	568.873	-2.17948	0.172347	-12.6459	1.17864e-36	1.4674e-34
g15329_i0	2274.36	-3.52021	0.278501	-12.6398	1.27299e-36	1.58141e-34
g10839_i0	364.597	3.56817	0.282733	12.6203	1.63227e-36	2.02334e-34
g13430_i2	261.232	-2.70496	0.214421	-12.6152	1.74178e-36	2.15441e-34
g7557_i12	429.709	3.42961	0.271916	12.6127	1.79661e-36	2.21744e-34
g36388_i0	461.749	-4.25347	0.337459	-12.6044	1.99745e-36	2.46e-34
g24078_i3	298.348	-2.90302	0.230447	-12.5973	2.1847e-36	2.68483e-34
g22418_i0	3528.07	6.26876	0.497733	12.5946	2.26008e-36	2.77151e-34
g3649_i4	6428.48	1.5935	0.126555	12.5914	2.35499e-36	2.88171e-34
g22_i11	4537.71	2.47149	0.196566	12.5733	2.95932e-36	3.61346e-34
g37906_i0	576.365	4.35677	0.346547	12.5719	3.01273e-36	3.67084e-34
g19807_i1	280.725	-2.58567	0.205793	-12.5644	3.31227e-36	4.02723e-34
g1302_i5	445.161	2.77239	0.2209	12.5504	3.95273e-36	4.79573e-34
g1135_i12	8963.54	-1.47402	0.117478	-12.5472	4.11618e-36	4.98346e-34
g15841_i1	1809.93	-3.31519	0.264336	-12.5416	4.421e-36	5.34119e-34
g62_i15	1274.11	-2.09065	0.166766	-12.5364	4.71694e-36	5.6867e-34
g23138_i1	155.456	-3.32983	0.265655	-12.5344	4.84075e-36	5.82368e-34
g14010_i0	738.373	-3.69985	0.295217	-12.5326	4.94814e-36	5.94036e-34
g11478_i6	220.179	-3.36355	0.268433	-12.5304	5.09335e-36	6.10188e-34
g5098_i3	3415.04	2.05787	0.164302	12.525	5.45188e-36	6.51773e-34
g27859_i0	593.989	-7.52516	0.601406	-12.5126	6.36919e-36	7.59849e-34
g20830_i0	224.73	-3.28152	0.263048	-12.475	1.02215e-35	1.21689e-33
g12309_i3	319.169	-3.01114	0.241389	-12.4742	1.0319e-35	1.22594e-33
g13831_i4	3524.57	3.24739	0.260482	12.4668	1.13223e-35	1.34235e-33
g14130_i3	212.252	-3.49233	0.281012	-12.4277	1.84946e-35	2.18815e-33
g4149_i2	11348.3	-2.85651	0.229912	-12.4244	1.92693e-35	2.27509e-33
g21189_i0	159.062	7.10952	0.572868	12.4104	2.29485e-35	2.7039e-33
g9829_i4	1143.59	-4.47969	0.361128	-12.4047	2.46371e-35	2.89689e-33
g13238_i2	1758.35	2.54298	0.205083	12.3998	2.62138e-35	3.07594e-33
g7312_i5	1222.58	4.28149	0.345534	12.3909	2.92704e-35	3.42758e-33
g167_i22	802.856	-5.92414	0.47818	-12.3889	2.99956e-35	3.50532e-33
g6656_i6	795.242	-3.7474	0.302543	-12.3863	3.09893e-35	3.61405e-33
g15016_i4	712.38	-2.21916	0.179354	-12.373	3.65668e-35	4.25583e-33
g12155_i0	275.557	-3.34169	0.270091	-12.3725	3.68254e-35	4.2772e-33
g28120_i0	317.432	2.62038	0.211965	12.3623	4.17774e-35	4.84253e-33
g4449_i1	1809.79	2.23154	0.180599	12.3563	4.50363e-35	5.20972e-33
g1371_i0	294.103	8.41942	0.682449	12.3371	5.71992e-35	6.60333e-33
g1165_i3	404.104	-6.27724	0.509	-12.3325	6.05433e-35	6.9753e-33
g4149_i1	11255	-2.85924	0.231903	-12.3295	6.28633e-35	7.22801e-33
g14046_i0	1000.8	9.73914	0.790168	12.3254	6.61062e-35	7.58562e-33
g4361_i0	203.595	2.85324	0.231757	12.3113	7.87424e-35	9.01751e-33
g14130_i2	199.174	-3.54309	0.288002	-12.3023	8.80273e-35	1.00406e-32
g22931_i0	173.073	4.35138	0.353702	12.3024	8.7935e-35	1.00406e-32
g15702_i1	305.671	-2.82703	0.229894	-12.2971	9.38445e-35	1.06828e-32
g18623_i0	172.48	-3.44043	0.279892	-12.292	1.00007e-34	1.13616e-32
g13049_i0	190.99	-4.26117	0.346775	-12.288	1.05102e-34	1.19168e-32
g7397_i0	198.602	-2.75741	0.225057	-12.252	1.63843e-34	1.85402e-32
g25890_i0	270.241	2.42756	0.198158	12.2506	1.66661e-34	1.88218e-32
g18608_i1	188.47	-4.08898	0.33417	-12.2362	1.99035e-34	2.24336e-32
g22100_i1	224.095	3.27975	0.268204	12.2286	2.18677e-34	2.45991e-32
g14824_i0	831.122	-3.29893	0.269785	-12.228	2.20312e-34	2.47342e-32
g7223_i2	422.305	-3.37097	0.275718	-12.2261	2.2538e-34	2.52537e-32
g1135_i5	6174.25	-1.56512	0.128071	-12.2207	2.40855e-34	2.69347e-32
g20801_i0	1964.51	2.85227	0.233633	12.2083	2.80567e-34	3.13145e-32
g6273_i0	284.075	-3.0052	0.2462	-12.2063	2.87572e-34	3.20337e-32
g34574_i0	223.313	-3.2677	0.267885	-12.1981	3.18083e-34	3.53635e-32
g6378_i2	36908.2	-3.56131	0.291984	-12.1969	3.22867e-34	3.58257e-32
g20830_i1	128.789	-3.78891	0.310845	-12.1891	3.55382e-34	3.93572e-32
g12133_i0	249.914	3.47658	0.285234	12.1885	3.57887e-34	3.95579e-32
g11478_i2	248.374	-3.04579	0.250197	-12.1736	4.29918e-34	4.74279e-32
g18558_i0	1498.02	-2.39987	0.197162	-12.1721	4.37816e-34	4.82062e-32
g709_i6	317.727	-3.81809	0.313748	-12.1693	4.52973e-34	4.97791e-32
g21170_i0	1148.79	1.77499	0.14588	12.1675	4.6322e-34	5.08075e-32
g1135_i24	6850.37	1.7041	0.140265	12.1492	5.79324e-34	6.34204e-32
g26360_i1	161.159	3.57296	0.29431	12.1401	6.47286e-34	7.0725e-32
g12605_i1	1121.06	-2.53328	0.20889	-12.1273	7.56804e-34	8.25335e-32
g21721_i0	129.129	-4.09347	0.337614	-12.1247	7.81276e-34	8.504e-32
g4105_i5	388.008	-2.07054	0.170787	-12.1235	7.92805e-34	8.61308e-32
g5881_i0	245.78	3.52486	0.290758	12.123	7.97646e-34	8.64924e-32
g1371_i4	264.199	8.26407	0.682087	12.1159	8.70408e-34	9.42035e-32
g34118_i0	212.293	-2.91315	0.240517	-12.1121	9.1185e-34	9.85022e-32
g43089_i0	771.373	4.25795	0.351764	12.1046	9.98983e-34	1.07711e-31
g42334_i0	604.945	3.80713	0.314579	12.1023	1.02678e-33	1.105e-31
g16493_i1	939.839	-1.99737	0.1652	-12.0906	1.18403e-33	1.27183e-31
g8449_i1	878.073	-3.53492	0.292668	-12.0782	1.37631e-33	1.4756e-31
g14436_i1	894.182	-2.89717	0.240012	-12.0709	1.50411e-33	1.6096e-31
g14545_i2	2397.34	-2.71423	0.22501	-12.0627	1.66203e-33	1.77526e-31
g263_i51	24365.9	4.93767	0.409538	12.0567	1.78852e-33	1.90681e-31
g6109_i1	732.155	2.10275	0.174438	12.0544	1.83906e-33	1.95704e-31
g11022_i0	1559.1	2.22832	0.184941	12.0488	1.96802e-33	2.09038e-31
g13953_i1	423.771	-3.97352	0.330155	-12.0353	2.31737e-33	2.45688e-31
g4149_i3	11280.1	-2.8547	0.237208	-12.0346	2.33827e-33	2.47445e-31
g16739_i0	5123.42	-1.50184	0.12502	-12.0128	3.04275e-33	3.21401e-31
g14824_i1	271.309	-3.69662	0.307773	-12.0109	3.11594e-33	3.28525e-31
g34_i22	96.077	5.56644	0.463508	12.0094	3.17257e-33	3.33879e-31
g25587_i0	2191.22	5.85008	0.487674	11.9959	3.7341e-33	3.92252e-31
g3876_i8	1618.88	-1.49268	0.124516	-11.9878	4.11455e-33	4.31423e-31
g9226_i1	629.228	-2.00434	0.167222	-11.9861	4.2035e-33	4.39943e-31
g36595_i0	123.252	-4.59091	0.383191	-11.9808	4.48237e-33	4.68272e-31
g18703_i0	382.787	2.14853	0.179349	11.9796	4.54428e-33	4.73873e-31
g25890_i1	280.797	2.43375	0.203261	11.9735	4.88911e-33	5.08904e-31
g1477_i0	251.58	-3.07985	0.257276	-11.971	5.04093e-33	5.23752e-31
g14130_i0	234.151	-3.54865	0.296787	-11.9569	5.97584e-33	6.19763e-31
g4669_i2	747.728	1.90438	0.159602	11.9321	8.05466e-33	8.33847e-31
g8729_i1	697.394	4.35837	0.365653	11.9194	9.37597e-33	9.68879e-31
g1953_i0	480.17	-2.15688	0.181244	-11.9004	1.1775e-32	1.21459e-30
g3213_i5	465.107	-2.37605	0.199738	-11.8958	1.24432e-32	1.28121e-30
g34_i19	99.9248	5.83868	0.491239	11.8856	1.40603e-32	1.4451e-30
g16291_i1	208.167	-3.52235	0.296378	-11.8847	1.4222e-32	1.4591e-30
g1135_i11	10410	-1.43299	0.120695	-11.8728	1.63967e-32	1.6792e-30
g27662_i0	1063.25	-3.52204	0.296829	-11.8656	1.78686e-32	1.82665e-30
g34_i18	95.5181	5.65856	0.477069	11.8611	1.88477e-32	1.9233e-30
g1135_i3	8024.05	1.7099	0.144186	11.859	1.93209e-32	1.96808e-30
g2901_i11	42506.3	4.32212	0.364646	11.8529	2.07786e-32	2.11279e-30
g16914_i2	1186.11	-3.15808	0.266567	-11.8473	2.22368e-32	2.25706e-30
g3232_i0	260.678	-3.12366	0.263854	-11.8386	2.46473e-32	2.49729e-30
g25569_i0	192.787	4.83741	0.408814	11.8328	2.64178e-32	2.67194e-30
g18664_i0	1322.02	2.04911	0.173271	11.826	2.86305e-32	2.89062e-30
g20133_i0	617.988	-4.22228	0.357069	-11.8248	2.90543e-32	2.92823e-30
g10050_i11	879.131	2.91775	0.246808	11.822	3.00542e-32	3.02367e-30
g18623_i1	220.156	-3.20387	0.271097	-11.8181	3.14547e-32	3.15901e-30
g22508_i1	874.018	-7.74177	0.655245	-11.8151	3.26242e-32	3.27072e-30
g40130_i0	282.201	-3.74625	0.317096	-11.8143	3.29405e-32	3.29665e-30
g5511_i3	632.664	-10.1375	0.858581	-11.8072	3.58124e-32	3.5778e-30
g21687_i2	1117.56	3.01245	0.255335	11.798	3.99508e-32	3.98427e-30
g6555_i2	594.361	2.25319	0.191002	11.7967	4.06068e-32	4.04264e-30
g16842_i1	425.366	-2.00825	0.170303	-11.7922	4.28278e-32	4.25634e-30
g23668_i0	1203.63	-2.73138	0.231726	-11.7871	4.5495e-32	4.51356e-30
g16235_i1	559.41	-2.25814	0.191615	-11.7847	4.67867e-32	4.63367e-30
g9176_i3	860.629	2.40189	0.203821	11.7843	4.70463e-32	4.65131e-30
g20691_i0	1224.32	2.19099	0.186033	11.7774	5.10335e-32	5.03681e-30
g10050_i12	794.106	4.03886	0.343051	11.7734	5.35458e-32	5.27565e-30
g15242_i0	349.019	2.42386	0.206048	11.7636	6.01365e-32	5.91481e-30
g41467_i0	119.741	-5.12955	0.436088	-11.7627	6.07814e-32	5.96796e-30
g1135_i59	3620.34	1.71488	0.145885	11.755	6.65507e-32	6.52323e-30
g10832_i0	471.781	3.11489	0.265192	11.7458	7.42455e-32	7.265e-30
g19464_i2	811.86	-1.92556	0.163998	-11.7413	7.8237e-32	7.64248e-30
g1135_i63	1301.66	1.73469	0.147746	11.741	7.85398e-32	7.65897e-30
g10238_i2	239.148	-5.60411	0.47767	-11.7322	8.71799e-32	8.47261e-30
g15702_i0	219.947	-2.54175	0.216645	-11.7323	8.70674e-32	8.47261e-30
g22156_i0	631.544	2.98254	0.254334	11.7269	9.28155e-32	9.00499e-30
g17462_i0	734.739	-2.73944	0.23382	-11.716	1.05515e-31	1.02197e-29
g878_i1	1235.13	1.64859	0.14102	11.6905	1.42532e-31	1.37817e-29
g15108_i1	5666.91	1.45458	0.12447	11.6862	1.49897e-31	1.44693e-29
g18591_i0	1106.96	-4.24889	0.363949	-11.6744	1.72277e-31	1.66016e-29
g6129_i5	258.591	3.32999	0.285438	11.6663	1.8956e-31	1.82364e-29
g17927_i1	2051.46	3.20633	0.274904	11.6635	1.95916e-31	1.88162e-29
g20361_i1	131.017	-6.26358	0.537137	-11.661	2.01547e-31	1.93245e-29
g1135_i56	6703.69	1.70567	0.146377	11.6526	2.22468e-31	2.12947e-29
g14913_i0	272.255	-2.56194	0.219936	-11.6486	2.33354e-31	2.22993e-29
g6622_i4	1221.1	-4.30026	0.369326	-11.6435	2.47558e-31	2.36172e-29
g16520_i1	126.236	-3.80505	0.32709	-11.633	2.79948e-31	2.66627e-29
g1477_i1	290.327	-3.27595	0.282002	-11.6168	3.38644e-31	3.21994e-29
g18715_i1	1285.45	3.04823	0.262709	11.6031	3.97457e-31	3.77287e-29
g17626_i0	1920.93	2.72636	0.235006	11.6012	4.06188e-31	3.84936e-29
g1135_i21	4145.43	1.82574	0.157477	11.5937	4.43671e-31	4.19762e-29
g14686_i2	189.789	-3.72109	0.321557	-11.5721	5.70703e-31	5.39055e-29
g16035_i1	258.554	-2.84269	0.24568	-11.5707	5.80058e-31	5.46987e-29
g9412_i1	243.848	-2.83686	0.245229	-11.5682	5.97232e-31	5.62254e-29
g6656_i2	527.642	-3.59323	0.310811	-11.5608	6.50866e-31	6.11739e-29
g9641_i0	309.381	2.63604	0.228146	11.5542	7.02902e-31	6.59562e-29
g2206_i0	2796.74	-1.60152	0.138727	-11.5445	7.87349e-31	7.37591e-29
g6275_i6	2616.01	2.72566	0.236108	11.5441	7.90526e-31	7.39355e-29
g25624_i0	228.108	-3.12412	0.270817	-11.5359	8.69587e-31	8.1197e-29
g15807_i2	1469.44	-2.45717	0.213193	-11.5256	9.80318e-31	9.13871e-29
g3804_i6	1945.64	1.5941	0.138344	11.5228	1.01277e-30	9.42586e-29
g22940_i1	611.491	2.12721	0.184645	11.5205	1.03985e-30	9.66219e-29
g31199_i0	6008.33	-3.53254	0.306642	-11.5201	1.04519e-30	9.69601e-29
g13558_i1	340.967	5.43937	0.472392	11.5145	1.11474e-30	1.03078e-28
g3494_i5	303.702	-3.3222	0.288521	-11.5146	1.11393e-30	1.03078e-28
g16035_i0	154.243	-3.57204	0.310299	-11.5116	1.15348e-30	1.06487e-28
g20425_i1	252.087	-2.59047	0.225542	-11.4855	1.55965e-30	1.43751e-28
g23576_i0	325.293	4.34373	0.378571	11.474	1.78162e-30	1.63947e-28
g11778_i0	2193.07	-1.93895	0.169045	-11.47	1.86614e-30	1.71448e-28
g409_i2	127.785	-5.78932	0.504863	-11.4671	1.92979e-30	1.77011e-28
g1135_i64	1340.23	1.68749	0.147258	11.4595	2.10807e-30	1.93054e-28
g1841_i0	208.617	-4.08542	0.356682	-11.4539	2.24702e-30	2.05449e-28
g6273_i1	296.988	-2.75024	0.240152	-11.4521	2.29507e-30	2.09508e-28
g6679_i0	984.645	2.4836	0.217211	11.434	2.82688e-30	2.57643e-28
g15841_i0	1581.96	-3.34269	0.292475	-11.429	2.99647e-30	2.72664e-28
g5410_i4	159.206	3.80235	0.332871	11.4229	3.2129e-30	2.91894e-28
g13558_i0	347.904	5.30458	0.46452	11.4195	3.34141e-30	3.03087e-28
g27635_i1	120.909	-3.56019	0.311857	-11.4161	3.47583e-30	3.1478e-28
g15779_i1	118.933	5.97187	0.523641	11.4045	3.97035e-30	3.58996e-28
g2901_i8	58962.8	4.43569	0.389082	11.4004	4.16117e-30	3.75656e-28
g1678_i1	3084.18	-1.45241	0.127502	-11.3912	4.62597e-30	4.16957e-28
g23223_i0	323.191	-2.8536	0.250584	-11.3878	4.80849e-30	4.32726e-28
g1135_i6	9563.39	-1.45405	0.12796	-11.3633	6.36922e-30	5.72278e-28
g16218_i1	874.035	-1.58117	0.139175	-11.361	6.53701e-30	5.86432e-28
g15541_i0	384.036	2.42321	0.213305	11.3603	6.59266e-30	5.90498e-28
g15522_i0	848.727	1.91726	0.168896	11.3517	7.27389e-30	6.50495e-28
g4234_i6	166.01	-3.21	0.282788	-11.3512	7.31114e-30	6.52805e-28
g9226_i2	671.975	-1.95046	0.171941	-11.3438	7.96435e-30	7.1002e-28
g878_i2	2161.38	1.61717	0.142603	11.3404	8.27684e-30	7.36729e-28
g15367_i5	106.88	-4.78486	0.422216	-11.3327	9.0363e-30	8.03078e-28
g9187_i0	1814.3	-2.90139	0.256082	-11.3299	9.32999e-30	8.27891e-28
g15541_i1	385.66	2.43048	0.214556	11.328	9.53761e-30	8.45003e-28
g4105_i6	363.437	-2.15602	0.190331	-11.3278	9.56233e-30	8.45881e-28
g6656_i4	994.364	-4.05616	0.358152	-11.3252	9.84031e-30	8.69126e-28
g15108_i0	5439.81	1.47185	0.129972	11.3244	9.94025e-30	8.76598e-28
g24460_i1	309.357	-3.07348	0.271872	-11.3049	1.24107e-29	1.09277e-27
g15421_i3	1218.48	-13.496	1.19399	-11.3032	1.26463e-29	1.1118e-27
g4234_i1	157.32	-3.31864	0.293849	-11.2937	1.40946e-29	1.23723e-27
g4234_i2	154.229	-3.20056	0.28351	-11.289	1.48658e-29	1.30292e-27
g3111_i3	718.891	2.00609	0.177944	11.2737	1.76911e-29	1.54818e-27
g21170_i1	1123.74	1.66532	0.147797	11.2676	1.89628e-29	1.65693e-27
g8480_i1	208.457	3.07387	0.272811	11.2674	1.90099e-29	1.6585e-27
g3619_i3	276.325	1.98937	0.176602	11.2647	1.95949e-29	1.70694e-27
g21687_i1	297.741	2.81815	0.250223	11.2625	2.00904e-29	1.74744e-27
g1302_i0	310.622	2.65559	0.2358	11.262	2.02011e-29	1.75439e-27
g22_i73	1819.42	2.38969	0.212309	11.2557	2.1713e-29	1.88284e-27
g19819_i1	259.527	-3.84918	0.342451	-11.2401	2.59077e-29	2.24318e-27
g3466_i0	1899.45	1.58	0.140593	11.2381	2.6491e-29	2.29021e-27
g6892_i0	493.558	-2.62552	0.23375	-11.2322	2.83415e-29	2.44649e-27
g13330_i1	11079.4	3.8304	0.341064	11.2308	2.88023e-29	2.48251e-27
g11478_i3	291.57	-2.95081	0.262904	-11.2239	3.11235e-29	2.67854e-27
g2484_i5	1151.18	1.65509	0.147607	11.2128	3.52847e-29	3.0321e-27
g4234_i4	150.942	-3.15495	0.281669	-11.2009	4.03549e-29	3.46258e-27
g1135_i9	9649.65	-1.43419	0.128114	-11.1946	4.3325e-29	3.71185e-27
g22706_i0	6110.52	-2.36867	0.211662	-11.1909	4.52064e-29	3.86724e-27
g33386_i2	202.838	-5.63956	0.504508	-11.1783	5.20565e-29	4.44659e-27
g12110_i0	224.271	-3.49544	0.312755	-11.1763	5.32533e-29	4.54203e-27
g7964_i3	291.608	-2.01619	0.180462	-11.1724	5.56578e-29	4.74003e-27
g21_i9	272.053	-2.96792	0.266158	-11.151	7.0831e-29	6.02327e-27
g10019_i2	1272.35	1.54769	0.138822	11.1488	7.25883e-29	6.16061e-27
g4704_i1	1309.13	1.82262	0.163483	11.1487	7.26617e-29	6.16061e-27
g15466_i0	1245.24	2.58864	0.232357	11.1408	7.94082e-29	6.72264e-27
g6129_i3	449.998	3.12718	0.280863	11.1342	8.55256e-29	7.22982e-27
g6611_i0	205.406	-2.49513	0.224415	-11.1184	1.02108e-28	8.61887e-27
g6856_i2	810.49	-1.87962	0.169339	-11.0997	1.25819e-28	1.06046e-26
g23156_i1	5386.16	1.78305	0.160651	11.0989	1.26942e-28	1.06835e-26
g11022_i2	353.14	1.85605	0.167301	11.0941	1.34007e-28	1.12615e-26
g709_i14	305.539	-3.88503	0.350294	-11.0908	1.39062e-28	1.16691e-26
g19464_i0	2484.58	-1.76345	0.159026	-11.089	1.41789e-28	1.18698e-26
g1967_i4	954.978	-1.91546	0.172735	-11.089	1.41869e-28	1.18698e-26
g9575_i0	9900.53	-3.26047	0.294285	-11.0793	1.58116e-28	1.32098e-26
g10019_i3	1305.35	1.55755	0.14076	11.0653	1.84887e-28	1.54239e-26
g2901_i12	29353.7	4.53296	0.40968	11.0646	1.86236e-28	1.55138e-26
g1953_i1	707.379	-2.01402	0.182057	-11.0626	1.90597e-28	1.58539e-26
g14262_i6	822.063	4.83848	0.437455	11.0605	1.94962e-28	1.61935e-26
g15421_i4	994.904	-13.2036	1.19438	-11.0547	2.07965e-28	1.72484e-26
g23699_i0	2657.43	-1.43912	0.130227	-11.0508	2.17208e-28	1.79563e-26
g21263_i0	3482.06	-2.61572	0.236697	-11.0509	2.17001e-28	1.79563e-26
g709_i11	298.632	-4.06665	0.367999	-11.0507	2.17443e-28	1.79563e-26
g512_i5	157.792	2.38721	0.216029	11.0504	2.18197e-28	1.79926e-26
g43935_i0	429.338	3.74969	0.339355	11.0495	2.205e-28	1.81563e-26
g16034_i0	630.296	2.36718	0.214571	11.0322	2.67384e-28	2.19851e-26
g17927_i0	2068.79	3.1838	0.288752	11.0261	2.86087e-28	2.34892e-26
g512_i9	152.991	2.39334	0.217131	11.0225	2.97547e-28	2.4395e-26
g15042_i1	4161.06	-2.7485	0.249364	-11.0221	2.99151e-28	2.44913e-26
g2571_i8	2325.96	-1.68508	0.15291	-11.02	3.05908e-28	2.50087e-26
g420_i4	103.886	-3.7778	0.34294	-11.0159	3.20182e-28	2.61383e-26
g6958_i0	506.281	2.01292	0.18297	11.0014	3.76406e-28	3.06844e-26
g1971_i2	952.773	1.60361	0.145791	10.9994	3.84643e-28	3.13112e-26
g25991_i1	448.997	-1.91873	0.174457	-10.9983	3.8938e-28	3.16516e-26
g18864_i1	593.242	-2.18342	0.19853	-10.9979	3.90969e-28	3.17357e-26
g3804_i7	1900.42	1.62273	0.147565	10.9968	3.96133e-28	3.21093e-26
g10655_i3	740.292	2.46849	0.22455	10.9931	4.12735e-28	3.34076e-26
g825_i5	931.347	-1.635	0.148736	-10.9927	4.14563e-28	3.35081e-26
g10877_i0	1145.94	1.54165	0.140518	10.9712	5.25794e-28	4.24386e-26
g2010_i6	189.66	-2.62635	0.239517	-10.9652	5.6198e-28	4.52952e-26
g19776_i0	923.892	-13.0966	1.19451	-10.964	5.69307e-28	4.58212e-26
g2223_i0	1039.03	-2.43114	0.221791	-10.9614	5.85699e-28	4.70742e-26
g17372_i0	198.417	3.12176	0.284822	10.9604	5.92594e-28	4.75615e-26
g14686_i0	121.603	-3.84809	0.3511	-10.9601	5.94185e-28	4.76223e-26
g22365_i0	301.471	3.51442	0.320664	10.9598	5.96236e-28	4.77198e-26
g18590_i0	719.943	-1.80241	0.164484	-10.9579	6.08638e-28	4.86442e-26
g9558_i3	172.623	-2.49287	0.227631	-10.9514	6.54443e-28	5.2232e-26
g9404_i1	142.124	-2.88725	0.263671	-10.9502	6.63057e-28	5.28457e-26
g6109_i0	623.888	2.13101	0.19462	10.9496	6.6742e-28	5.31193e-26
g22277_i0	5296.19	-6.46603	0.590841	-10.9438	7.11659e-28	5.6483e-26
g31248_i0	363.291	2.04809	0.187146	10.9438	7.11524e-28	5.6483e-26
g6379_i0	362.373	-1.88718	0.172464	-10.9424	7.22268e-28	5.72455e-26
g18466_i0	175.421	-2.8474	0.260276	-10.9399	7.42735e-28	5.87861e-26
g1678_i0	2961.62	-1.42569	0.130336	-10.9385	7.54038e-28	5.95982e-26
g16291_i0	174.824	-3.53819	0.323984	-10.9209	9.16149e-28	7.23112e-26
g814_i5	98.7122	-5.43759	0.497961	-10.9197	9.28005e-28	7.3146e-26
g12434_i0	259.391	-4.39308	0.40246	-10.9156	9.7107e-28	7.64349e-26
g4841_i1	175.244	-2.86538	0.262532	-10.9144	9.8384e-28	7.73336e-26
g3466_i1	3537.6	1.46373	0.134135	10.9124	1.00602e-27	7.89688e-26
g8931_i2	588.153	-1.76514	0.161775	-10.9111	1.02021e-27	7.99725e-26
g20003_i0	136.818	3.0159	0.276426	10.9103	1.0287e-27	8.05273e-26
g3804_i5	1943.69	1.57059	0.143965	10.9095	1.03857e-27	8.11892e-26
g17673_i1	137.002	-3.35488	0.30758	-10.9074	1.0631e-27	8.2993e-26
g36649_i0	185.224	-4.70652	0.431843	-10.8987	1.16948e-27	9.11732e-26
g3804_i1	1226.99	1.47563	0.135407	10.8977	1.18156e-27	9.19898e-26
g3213_i3	348.167	-2.23938	0.205721	-10.8855	1.3513e-27	1.05061e-25
g6622_i6	1227.89	-4.35238	0.400024	-10.8803	1.43076e-27	1.11088e-25
g8480_i0	225.706	3.09964	0.284947	10.8779	1.46838e-27	1.13854e-25
g825_i6	659.492	-1.81935	0.167344	-10.8719	1.56877e-27	1.21473e-25
g6656_i10	621.656	-3.68334	0.338873	-10.8694	1.61307e-27	1.24735e-25
g1971_i1	944.383	1.60307	0.147502	10.8681	1.63512e-27	1.26269e-25
g17345_i1	818.457	4.11515	0.37881	10.8634	1.72272e-27	1.32854e-25
g9630_i1	674.798	1.9741	0.181728	10.8629	1.73167e-27	1.33364e-25
g2391_i2	750.048	-1.88714	0.17374	-10.8619	1.75128e-27	1.34693e-25
g1123_i1	531.416	-1.69438	0.156005	-10.8611	1.76671e-27	1.35697e-25
g1971_i0	941.904	1.60206	0.147587	10.855	1.88729e-27	1.44764e-25
g2206_i3	907.387	-1.61152	0.148511	-10.8512	1.96926e-27	1.50849e-25
g1971_i3	952.276	1.59587	0.147084	10.8501	1.99279e-27	1.52447e-25
g1971_i4	941.251	1.60178	0.147714	10.8438	2.13336e-27	1.62983e-25
g14055_i1	1154.08	-1.93073	0.178067	-10.8427	2.15891e-27	1.64715e-25
g6622_i2	1326.89	-4.37481	0.403683	-10.8372	2.29285e-27	1.747e-25
g6502_i0	249.978	-2.66909	0.246463	-10.8296	2.49311e-27	1.89705e-25
g20129_i0	1159.84	-2.5439	0.234965	-10.8267	2.57283e-27	1.95511e-25
g825_i8	220.064	-2.26492	0.209204	-10.8264	2.5824e-27	1.95978e-25
g878_i0	1366.07	1.61873	0.1497	10.8132	2.9802e-27	2.25867e-25
g16427_i1	603.109	-2.63484	0.244108	-10.7937	3.68518e-27	2.78927e-25
g4481_i1	609.609	-1.73786	0.161035	-10.7918	3.76375e-27	2.84497e-25
g614_i45	533.489	2.52173	0.233706	10.7902	3.82945e-27	2.8908e-25
g16988_i1	2018.83	-1.98917	0.184363	-10.7895	3.86088e-27	2.91068e-25
g15581_i0	346.386	3.04267	0.282014	10.7891	3.87698e-27	2.91897e-25
g9575_i1	9401.51	-3.23896	0.300282	-10.7864	3.99124e-27	3.00104e-25
g3111_i2	726.227	1.96654	0.182333	10.7854	4.03329e-27	3.02868e-25
g22024_i0	1161.47	-3.05183	0.282969	-10.785	4.05131e-27	3.03822e-25
g14549_i0	72.9743	3.95969	0.367169	10.7844	4.08006e-27	3.05577e-25
g512_i6	148.521	2.36027	0.219068	10.7742	4.55939e-27	3.41029e-25
g3494_i0	140.546	-3.15441	0.292919	-10.7689	4.82748e-27	3.6061e-25
g1647_i7	5296.42	4.07034	0.377981	10.7686	4.84123e-27	3.61165e-25
g8409_i0	1205.29	-2.10117	0.195217	-10.7632	5.13398e-27	3.82505e-25
g10087_i1	2269.42	2.77446	0.25794	10.7562	5.54078e-27	4.12276e-25
g512_i8	152.429	2.36243	0.219771	10.7495	5.9555e-27	4.42558e-25
g13257_i1	962.865	2.54107	0.236427	10.7478	6.07074e-27	4.50536e-25
g14870_i1	291.056	-2.05517	0.191276	-10.7445	6.28968e-27	4.66179e-25
g6656_i9	770.462	-3.69881	0.34428	-10.7436	6.3522e-27	4.70203e-25
g8692_i1	206.839	2.20664	0.205517	10.737	6.82094e-27	5.04246e-25
g2484_i4	1773.33	1.64506	0.153347	10.7277	7.54544e-27	5.57086e-25
g22901_i1	181.647	-3.44222	0.320998	-10.7235	7.89415e-27	5.82079e-25
g6466_i4	500.049	4.12107	0.384328	10.7228	7.95534e-27	5.85835e-25
g14569_i0	7244.43	-1.40587	0.131131	-10.7211	8.10311e-27	5.95949e-25
g661_i2	244.123	2.15179	0.200794	10.7164	8.52479e-27	6.26156e-25
g7882_i0	662.601	-1.75776	0.164168	-10.7071	9.42446e-27	6.91349e-25
g6622_i3	1226.61	-4.30092	0.402023	-10.6982	1.03807e-26	7.60519e-25
g2729_i4	284.146	2.56233	0.239551	10.6964	1.05821e-26	7.74285e-25
g11478_i4	207.716	-2.82978	0.264565	-10.6959	1.06336e-26	7.77054e-25
g6109_i2	852.533	2.16438	0.202441	10.6914	1.11638e-26	8.14761e-25
g3213_i8	230.822	-2.34808	0.21964	-10.6906	1.12635e-26	8.20989e-25
g2223_i9	1355	-2.43958	0.228251	-10.6881	1.15704e-26	8.42254e-25
g14789_i4	85.2835	3.44237	0.322078	10.688	1.15848e-26	8.42254e-25
g8090_i0	676.436	-1.62003	0.151602	-10.6861	1.18277e-26	8.58823e-25
g11022_i3	733.576	2.334	0.218797	10.6674	1.44619e-26	1.04876e-24
g10050_i7	205.489	3.44297	0.322969	10.6604	1.55994e-26	1.12982e-24
g25554_i1	222.339	-3.70353	0.347693	-10.6517	1.71174e-26	1.23819e-24
g2576_i1	327.801	2.34264	0.22016	10.6406	1.92847e-26	1.3932e-24
g2010_i1	1110.92	-2.39453	0.225156	-10.635	2.04832e-26	1.47792e-24
g20095_i0	126.603	-6.81423	0.640947	-10.6315	2.12676e-26	1.53258e-24
g12653_i0	98.8234	-4.07601	0.383465	-10.6294	2.17421e-26	1.5648e-24
g19717_i1	98.3289	-3.20475	0.301712	-10.6219	2.35733e-26	1.69446e-24
g6103_i1	3340.98	-1.73455	0.163308	-10.6213	2.37215e-26	1.70297e-24
g17997_i1	199.15	-2.62167	0.246855	-10.6203	2.39842e-26	1.71967e-24
g6622_i1	1200.15	-4.35194	0.409851	-10.6184	2.44838e-26	1.75329e-24
g6901_i0	254.561	-1.97847	0.186434	-10.6122	2.61645e-26	1.8713e-24
g6103_i2	4099.29	-1.73148	0.163171	-10.6114	2.63721e-26	1.88379e-24
g2010_i0	961.296	-2.36043	0.22247	-10.6101	2.67433e-26	1.90792e-24
g6103_i0	3413.58	-1.72044	0.1622	-10.607	2.76617e-26	1.97099e-24
g13419_i1	433.18	2.71841	0.256405	10.602	2.91678e-26	2.07571e-24
g14611_i0	849.677	2.19479	0.207223	10.5915	3.26387e-26	2.31982e-24
g19737_i1	661.501	1.70713	0.161217	10.589	3.35131e-26	2.37902e-24
g6622_i5	1221.08	-4.3092	0.407544	-10.5736	3.95138e-26	2.80151e-24
g13057_i1	484.397	-2.05586	0.194481	-10.571	4.05971e-26	2.87475e-24
g7751_i0	578.092	10.9855	1.03942	10.5689	4.1547e-26	2.93837e-24
g19341_i0	148.5	-3.28922	0.311233	-10.5684	4.17684e-26	2.94699e-24
g18458_i1	413.877	-2.20212	0.208369	-10.5684	4.17721e-26	2.94699e-24
g13153_i0	119.058	-2.93324	0.277593	-10.5667	4.25256e-26	2.99646e-24
g34_i28	67.0894	4.92657	0.466251	10.5664	4.26757e-26	3.00033e-24
g31330_i0	1703.82	-2.11146	0.199829	-10.5663	4.26856e-26	3.00033e-24
g8429_i3	347.837	2.46901	0.233874	10.557	4.71302e-26	3.30867e-24
g420_i0	89.9338	-4.23179	0.400856	-10.5569	4.7218e-26	3.31077e-24
g13499_i1	202.287	2.37648	0.225138	10.5557	4.78241e-26	3.34915e-24
g103_i12	293.751	1.81847	0.172293	10.5545	4.84081e-26	3.3859e-24
g19741_i0	143.732	-5.8023	0.550034	-10.549	5.13457e-26	3.58698e-24
g18275_i0	4802.07	-1.67388	0.158681	-10.5487	5.14878e-26	3.59251e-24
g12790_i5	577.387	-1.59889	0.151586	-10.5478	5.20009e-26	3.62389e-24
g24460_i0	275.334	-2.89856	0.274904	-10.5439	5.41968e-26	3.77232e-24
g15649_i0	140.738	4.27561	0.405678	10.5394	5.68502e-26	3.9522e-24
g15881_i5	4853.88	-2.5857	0.245397	-10.5368	5.84542e-26	4.05877e-24
g4445_i1	454.854	-1.73683	0.164859	-10.5352	5.94372e-26	4.12201e-24
g907_i34	6750.52	2.56389	0.243581	10.5258	6.56721e-26	4.54889e-24
g5250_i2	463.243	-2.04989	0.194766	-10.5249	6.63418e-26	4.58971e-24
g21189_i2	157.176	8.09311	0.769107	10.5227	6.78762e-26	4.69019e-24
g10086_i1	336.396	-3.7255	0.3541	-10.521	6.91072e-26	4.76948e-24
g420_i12	85.2159	-4.20717	0.400011	-10.5176	7.16395e-26	4.93828e-24
g11987_i2	1345.9	1.4402	0.136971	10.5147	7.39406e-26	5.09077e-24
g22882_i0	1252.23	2.2617	0.215136	10.5129	7.53467e-26	5.18133e-24
g11288_i1	127.39	2.87662	0.27372	10.5094	7.82013e-26	5.37117e-24
g7139_i2	681.588	-1.5074	0.143479	-10.5061	8.1006e-26	5.55713e-24
g17345_i2	302.04	3.96579	0.377582	10.5031	8.35765e-26	5.7266e-24
g15241_i1	266.932	-2.23531	0.212879	-10.5004	8.60208e-26	5.88702e-24
g20647_i0	184.307	3.04762	0.290326	10.4972	8.89377e-26	6.07936e-24
g2902_i0	735.675	1.69089	0.161167	10.4915	9.449e-26	6.45117e-24
g2432_i1	253.171	3.33051	0.31749	10.4901	9.59121e-26	6.54045e-24
g14750_i0	234.853	1.98494	0.189273	10.4872	9.89557e-26	6.73995e-24
g12012_i0	426.233	-1.84452	0.175897	-10.4864	9.98003e-26	6.78939e-24
g5206_i1	120.257	-5.51946	0.526722	-10.4789	1.07999e-25	7.3384e-24
g3494_i1	137.955	-3.12517	0.298239	-10.4788	1.08162e-25	7.34076e-24
g907_i36	6729.41	2.57034	0.245357	10.4759	1.11427e-25	7.55335e-24
g22609_i1	265.918	3.81545	0.36443	10.4696	1.19106e-25	8.06437e-24
g6844_i3	260.42	-2.57671	0.246123	-10.4692	1.19617e-25	8.08938e-24
g9558_i2	115.191	-2.83157	0.270899	-10.4525	1.42765e-25	9.64337e-24
g17743_i1	861.952	-1.89447	0.181472	-10.4395	1.63692e-25	1.10439e-23
g14651_i2	5614.8	-1.22811	0.117692	-10.4349	1.71727e-25	1.15723e-23
g19979_i1	412.214	1.80495	0.173052	10.4301	1.80684e-25	1.2151e-23
g4483_i1	1068.08	3.3931	0.325318	10.4301	1.80739e-25	1.2151e-23
g4282_i0	377.827	-1.93511	0.18561	-10.4257	1.89303e-25	1.27118e-23
g27921_i0	365.021	-3.60204	0.345722	-10.4189	2.03323e-25	1.36372e-23
g25204_i1	126.367	-3.24253	0.311479	-10.4101	2.22897e-25	1.49325e-23
g4807_i0	1383.92	-1.9965	0.19184	-10.4071	2.30119e-25	1.53983e-23
g10738_i3	1703.62	-1.48158	0.142412	-10.4035	2.39015e-25	1.59749e-23
g6679_i1	863.565	2.37502	0.228371	10.3999	2.48295e-25	1.65757e-23
g2010_i4	161.707	-2.39117	0.22998	-10.3973	2.55115e-25	1.70111e-23
g1143_i3	784.825	4.47005	0.430157	10.3917	2.70589e-25	1.80219e-23
g420_i11	87.9225	-4.21621	0.405955	-10.3859	2.87405e-25	1.91197e-23
g10086_i0	322.869	-3.66188	0.352879	-10.3772	3.1502e-25	2.09323e-23
g10500_i5	2611.75	1.3574	0.130839	10.3746	3.23709e-25	2.14847e-23
g15157_i2	188.331	7.39028	0.712778	10.3683	3.45721e-25	2.2919e-23
g24046_i1	2240.45	-3.48958	0.336702	-10.364	3.61488e-25	2.39365e-23
g16476_i1	1067.67	2.29399	0.221403	10.3612	3.72399e-25	2.46305e-23
g11262_i0	137.006	-7.18978	0.694043	-10.3593	3.79888e-25	2.50968e-23
g6844_i5	362.201	-1.9189	0.185259	-10.3579	3.85259e-25	2.54222e-23
g1143_i11	679.306	4.4406	0.428872	10.3542	4.0073e-25	2.64126e-23
g6460_i0	117.267	-3.47129	0.335278	-10.3535	4.03575e-25	2.65695e-23
g19242_i0	1026.3	-1.6052	0.155114	-10.3485	4.25043e-25	2.79506e-23
g16483_i2	636.459	-3.18262	0.307654	-10.3448	4.41784e-25	2.90181e-23
g2223_i8	1119.61	-2.46952	0.238731	-10.3443	4.43974e-25	2.91285e-23
g11964_i0	559.982	-2.91483	0.281869	-10.3411	4.59297e-25	3.00992e-23
g22377_i0	311.712	-4.0099	0.387818	-10.3396	4.66248e-25	3.05198e-23
g2901_i6	35255.9	4.58408	0.443426	10.3379	4.74985e-25	3.10561e-23
g18553_i0	113.6	-4.39845	0.425527	-10.3365	4.81953e-25	3.14757e-23
g4669_i3	2170.68	2.04394	0.197799	10.3334	4.97523e-25	3.24554e-23
g29756_i0	142.885	7.98257	0.772545	10.3328	5.00698e-25	3.26253e-23
g17114_i0	7694.66	-2.04977	0.198418	-10.3306	5.12538e-25	3.33588e-23
g15810_i0	221.672	-2.20799	0.213747	-10.3299	5.16221e-25	3.35602e-23
g474_i2	1253.07	2.43809	0.236124	10.3255	5.40596e-25	3.50651e-23
g14750_i1	229.066	1.99301	0.193018	10.3255	5.40418e-25	3.50651e-23
g6622_i0	788.328	-4.32884	0.41929	-10.3242	5.47676e-25	3.54841e-23
g14055_i0	1100.15	-1.88956	0.18303	-10.3238	5.50099e-25	3.56007e-23
g8528_i1	293.942	1.94413	0.188338	10.3226	5.57072e-25	3.60112e-23
g19737_i0	541.379	1.58207	0.153289	10.3208	5.67214e-25	3.66254e-23
g1253_i9	707.413	1.55256	0.150448	10.3196	5.74723e-25	3.70683e-23
g14518_i3	276.482	2.21297	0.214533	10.3153	6.00829e-25	3.87084e-23
g10738_i1	1942.94	-1.46362	0.141965	-10.3097	6.36938e-25	4.09886e-23
g168_i6	849.104	1.59229	0.154466	10.3084	6.45877e-25	4.1517e-23
g15421_i2	535.423	-12.3097	1.19531	-10.2983	7.16874e-25	4.6029e-23
g10877_i2	2107.11	1.52208	0.147816	10.2971	7.25935e-25	4.65584e-23
g14549_i1	127.949	3.73556	0.363071	10.2888	7.91695e-25	5.07191e-23
g3232_i1	271.592	-2.97807	0.289514	-10.2865	8.11019e-25	5.18988e-23
g16884_i0	194.93	-3.32262	0.323206	-10.2802	8.65602e-25	5.53298e-23
g420_i15	102.038	-3.92849	0.382149	-10.28	8.67289e-25	5.53757e-23
g15241_i0	227.257	-2.22231	0.216265	-10.2758	9.05436e-25	5.77468e-23
g1135_i2	8937.87	1.62655	0.158377	10.2701	9.60859e-25	6.12132e-23
g4149_i0	7341.65	-2.80077	0.272805	-10.2666	9.97054e-25	6.34484e-23
g371_i14	2330.09	1.75889	0.171336	10.2657	1.00584e-24	6.39365e-23
g17372_i2	67.9068	3.69603	0.360212	10.2607	1.05914e-24	6.72494e-23
g30737_i0	263.723	2.00144	0.195083	10.2594	1.07361e-24	6.80925e-23
g1705_i2	555.004	1.65429	0.161497	10.2434	1.26662e-24	8.02451e-23
g1328_i5	154.969	-2.60525	0.25436	-10.2424	1.28046e-24	8.10317e-23
g25404_i2	118.795	-3.14641	0.307348	-10.2373	1.34968e-24	8.53181e-23
g2576_i0	315.108	2.33574	0.228415	10.2259	1.51812e-24	9.58597e-23
g15377_i0	349.406	-1.91294	0.187102	-10.2241	1.54727e-24	9.75924e-23
g8003_i0	923.69	-3.09426	0.302657	-10.2237	1.55361e-24	9.78841e-23
g21687_i0	305.5	2.84053	0.278121	10.2133	1.72883e-24	1.08804e-22
g26360_i0	149.393	3.13763	0.307301	10.2103	1.78366e-24	1.12131e-22
g19672_i0	158.165	-2.72128	0.266594	-10.2076	1.83389e-24	1.15162e-22
g8557_i3	240.618	1.8417	0.180471	10.205	1.88385e-24	1.1817e-22
g5003_i2	847.8	-3.12062	0.306003	-10.198	2.02389e-24	1.26815e-22
g8528_i0	294.036	1.95003	0.19124	10.1968	2.05006e-24	1.28314e-22
g4481_i0	583.266	-1.726	0.169348	-10.192	2.15293e-24	1.34605e-22
g2223_i2	1053.37	-2.41236	0.236753	-10.1894	2.21207e-24	1.38152e-22
g5076_i2	282.457	2.15136	0.211156	10.1885	2.23222e-24	1.39258e-22
g2010_i5	391.386	-2.05819	0.202035	-10.1873	2.25972e-24	1.4082e-22
g19873_i0	211.237	1.92418	0.189189	10.1707	2.68065e-24	1.66869e-22
g22375_i2	1361.15	4.12194	0.4056	10.1626	2.91266e-24	1.81114e-22
g2576_i3	313.873	2.33303	0.229591	10.1616	2.94059e-24	1.82454e-22
g2576_i2	313.873	2.33303	0.229591	10.1616	2.94059e-24	1.82454e-22
g1508_i3	666.199	-1.70595	0.167987	-10.1553	3.13957e-24	1.94588e-22
g19704_i0	683.901	3.46409	0.34116	10.1539	3.18467e-24	1.9717e-22
g474_i0	2071.43	2.13969	0.21079	10.1508	3.28642e-24	2.0325e-22
g15573_i1	6908.87	1.84799	0.182067	10.1501	3.31134e-24	2.04569e-22
g4234_i0	158.213	-3.27903	0.323201	-10.1455	3.47015e-24	2.14149e-22
g168_i5	887.931	1.62581	0.160316	10.1413	3.62302e-24	2.23341e-22
g6656_i8	812.019	-3.33117	0.328682	-10.1349	3.86721e-24	2.38137e-22
g1143_i13	497.822	4.59701	0.453692	10.1325	3.96552e-24	2.43928e-22
g15267_i0	1158.68	-2.18747	0.216046	-10.125	4.27971e-24	2.62972e-22
g260_i4	146.919	6.99646	0.691572	10.1167	4.65637e-24	2.85766e-22
g13153_i1	119.334	-2.89998	0.286654	-10.1167	4.66067e-24	2.85766e-22
g1777_i2	727.499	2.01123	0.198904	10.1116	4.90898e-24	3.00669e-22
g2901_i13	32634.8	4.56151	0.451185	10.11	4.98606e-24	3.05062e-22
g39315_i0	745.014	13.2006	1.30648	10.1039	5.30687e-24	3.23997e-22
g9226_i0	690.978	-1.87702	0.18577	-10.104	5.30419e-24	3.23997e-22
g1143_i6	886.315	4.51114	0.446554	10.1021	5.40678e-24	3.29745e-22
g20361_i2	90.4286	-5.86859	0.581423	-10.0935	5.90288e-24	3.59233e-22
g18242_i0	239.428	-2.3968	0.237458	-10.0936	5.89786e-24	3.59233e-22
g31125_i0	119.828	-3.26646	0.324014	-10.0812	6.6876e-24	4.06556e-22
g338_i12	965.254	-1.83894	0.182424	-10.0806	6.73388e-24	4.08934e-22
g4282_i1	328.926	-1.97723	0.196162	-10.0796	6.80339e-24	4.12717e-22
g2010_i2	1102	-2.37624	0.235828	-10.0762	7.04272e-24	4.26783e-22
g7993_i4	998.054	2.62321	0.260373	10.0748	7.13947e-24	4.32187e-22
g3907_i0	140.21	3.11017	0.308851	10.0701	7.4866e-24	4.52721e-22
g13257_i0	468.683	2.44465	0.242808	10.0682	7.63262e-24	4.61064e-22
g16294_i0	450.09	-12.059	1.19808	-10.0653	7.8646e-24	4.74575e-22
g18409_i0	185.329	-5.19001	0.515645	-10.0651	7.88324e-24	4.75198e-22
g29721_i1	124.239	2.87892	0.286068	10.0638	7.98664e-24	4.80418e-22
g420_i9	84.7276	-4.43826	0.441012	-10.0638	7.98601e-24	4.80418e-22
g13823_i0	2162.57	4.08584	0.406286	10.0566	8.59479e-24	5.16456e-22
g11791_i1	2290.52	-1.47688	0.146875	-10.0553	8.70443e-24	5.22494e-22
g10153_i9	241.645	4.3628	0.434054	10.0513	9.06778e-24	5.43734e-22
g192_i15	184.917	-2.11006	0.21003	-10.0465	9.52151e-24	5.70342e-22
g18593_i0	803.483	-2.95991	0.294867	-10.0381	1.03639e-23	6.20151e-22
g15016_i3	1614.27	-2.88161	0.287288	-10.0304	1.12109e-23	6.7013e-22
g7139_i1	503.79	-1.66323	0.165822	-10.0302	1.1226e-23	6.70334e-22
g4174_i1	1036.12	2.18318	0.217836	10.0221	1.21873e-23	7.26975e-22
g19466_i0	2952.9	-2.35575	0.235115	-10.0196	1.25068e-23	7.44749e-22
g34109_i0	633.742	2.27897	0.227453	10.0195	1.25113e-23	7.44749e-22
g24763_i0	3699.81	-4.42155	0.441326	-10.0188	1.26026e-23	7.49401e-22
g1034_i2	121.38	-2.89798	0.289452	-10.012	1.35049e-23	8.02221e-22
g3111_i1	688.303	1.89047	0.188849	10.0105	1.37051e-23	8.1327e-22
g15635_i0	288.479	2.17927	0.217725	10.0093	1.38742e-23	8.22452e-22
g2254_i1	516.271	1.7337	0.173263	10.0062	1.43183e-23	8.47896e-22
g22901_i2	184.742	-3.55588	0.355426	-10.0046	1.45539e-23	8.60955e-22
g4364_i1	2934.61	2.00698	0.200661	10.0018	1.49606e-23	8.84101e-22
g2223_i6	1043.1	-2.48458	0.248671	-9.99145	1.66135e-23	9.80765e-22
g9176_i2	641.574	2.4859	0.248863	9.98905	1.70214e-23	1.0038e-21
g7139_i0	502.356	-1.6578	0.165988	-9.98747	1.72939e-23	1.01883e-21
g4234_i3	176.916	-3.26389	0.326868	-9.98535	1.76681e-23	1.0398e-21
g24828_i0	161.349	-7.74631	0.775843	-9.98437	1.78422e-23	1.04897e-21
g29906_i0	6493.19	-4.38049	0.43886	-9.98151	1.83656e-23	1.07862e-21
g2845_i1	182.605	8.74518	0.876162	9.98124	1.84157e-23	1.08046e-21
g1143_i7	822.353	4.45743	0.446614	9.98051	1.85507e-23	1.08726e-21
g3804_i4	1454.14	1.66873	0.16722	9.97921	1.87952e-23	1.10046e-21
g4131_i3	1249.55	-2.15337	0.215877	-9.975	1.96097e-23	1.14698e-21
g25536_i0	117.808	4.37548	0.438745	9.97273	2.00635e-23	1.17232e-21
g12653_i3	81.3852	-4.23979	0.425539	-9.96335	2.20505e-23	1.2871e-21
g23072_i1	96.5885	-3.96399	0.398203	-9.95468	2.40605e-23	1.403e-21
g5306_i1	913.927	2.4493	0.246052	9.9544	2.41271e-23	1.40545e-21
g8557_i1	254.985	1.84043	0.184963	9.95025	2.51554e-23	1.46385e-21
g26851_i0	144.987	-2.95919	0.297499	-9.9469	2.60166e-23	1.51243e-21
g1960_i0	104.308	-3.03725	0.305586	-9.93911	2.81329e-23	1.6338e-21
g2206_i1	6270.11	-1.37186	0.13805	-9.93743	2.8612e-23	1.65993e-21
g13353_i1	12566	3.62451	0.364786	9.93601	2.90221e-23	1.68031e-21
g24444_i0	626.612	5.05007	0.508255	9.93609	2.89974e-23	1.68031e-21
g43335_i0	542.962	12.7439	1.28321	9.93128	3.0433e-23	1.76022e-21
g11357_i1	874.772	-1.41184	0.142238	-9.92589	3.21226e-23	1.85606e-21
g19819_i0	125.393	-4.29242	0.432516	-9.9243	3.26385e-23	1.88397e-21
g19081_i0	169.932	2.94294	0.296604	9.92214	3.33544e-23	1.92335e-21
g14518_i5	337.805	2.25663	0.227472	9.92046	3.39179e-23	1.95387e-21
g5716_i0	90.2881	5.6087	0.565378	9.92025	3.39898e-23	1.95604e-21
g12640_i0	116.406	-2.67209	0.269376	-9.91952	3.42385e-23	1.96837e-21
g15965_i1	879.445	1.50357	0.151627	9.9162	3.53976e-23	2.03296e-21
g1135_i20	4483.46	1.90603	0.192253	9.91417	3.61249e-23	2.07265e-21
g14518_i4	339.868	2.27	0.228992	9.91303	3.65407e-23	2.0944e-21
g699_i6	1397.67	2.2307	0.225053	9.91188	3.69642e-23	2.11647e-21
g6679_i2	826.87	2.36342	0.238446	9.91178	3.69998e-23	2.11647e-21
g24102_i1	319.9	11.9802	1.20903	9.90894	3.80659e-23	2.17527e-21
g420_i2	95.3971	-4.24747	0.428881	-9.9036	4.01548e-23	2.29235e-21
g4282_i3	647.926	-1.8257	0.184358	-9.90306	4.03736e-23	2.30025e-21
g20475_i2	70.9896	-3.95771	0.399645	-9.90307	4.03687e-23	2.30025e-21
g9404_i4	287.358	-3.0526	0.308501	-9.89496	4.37778e-23	2.49171e-21
g2444_i1	236.71	3.00626	0.303934	9.89116	4.54715e-23	2.58554e-21
g3111_i0	702.889	1.9332	0.195454	9.89082	4.56288e-23	2.59191e-21
g3406_i2	480.189	1.77695	0.179727	9.88695	4.74266e-23	2.69135e-21
g420_i5	72.9435	-3.73729	0.378202	-9.88175	4.99514e-23	2.83182e-21
g15275_i1	408.025	-1.85422	0.187651	-9.8812	5.02301e-23	2.8448e-21
g1476_i2	537.734	-1.4937	0.151172	-9.88079	5.0433e-23	2.85346e-21
g11597_i2	534.407	1.74809	0.177057	9.87306	5.44775e-23	3.07925e-21
g33704_i0	2930.5	-2.40581	0.243873	-9.86501	5.90293e-23	3.33323e-21
g13979_i0	110.239	-3.92192	0.397568	-9.86477	5.91679e-23	3.33776e-21
g15929_i0	89.7898	-3.50313	0.35519	-9.86271	6.0397e-23	3.40374e-21
g345_i4	435.094	3.06816	0.311267	9.85699	6.39379e-23	3.59974e-21
g9725_i1	226.042	-2.35527	0.239023	-9.85374	6.60377e-23	3.7143e-21
g7586_i1	686.433	-2.01359	0.204721	-9.83574	7.89878e-23	4.43831e-21
g10065_i0	1866.71	-2.1885	0.22259	-9.832	8.19706e-23	4.60139e-21
g24554_i0	1841.14	2.5798	0.262423	9.83068	8.30601e-23	4.65797e-21
g16247_i1	67.9875	-4.74706	0.483045	-9.82737	8.58322e-23	4.80871e-21
g3649_i5	5019.94	1.53628	0.15633	9.82712	8.60449e-23	4.8159e-21
g3907_i8	137.845	3.0992	0.31559	9.82033	9.20393e-23	5.14636e-21
g15807_i0	1031.39	-2.19989	0.224071	-9.81785	9.43358e-23	5.26656e-21
g13430_i0	195.159	-2.59099	0.263908	-9.81781	9.43732e-23	5.26656e-21
g19979_i0	365.662	1.7763	0.180931	9.81757	9.45931e-23	5.27368e-21
g7993_i2	1076.32	2.60336	0.265271	9.81397	9.80375e-23	5.46038e-21
g17573_i1	440.757	-2.30757	0.235206	-9.81084	1.01125e-22	5.62687e-21
g21171_i2	2041.25	1.90472	0.19416	9.81008	1.01887e-22	5.66374e-21
g15427_i0	2657.74	1.59291	0.162386	9.80944	1.02532e-22	5.69404e-21
g15710_i0	530.452	11.749	1.19805	9.80669	1.05371e-22	5.84605e-21
g12899_i1	437.585	2.9539	0.301243	9.8057	1.06403e-22	5.89759e-21
g2902_i1	1072.47	1.84505	0.188255	9.80082	1.11676e-22	6.18387e-21
g15157_i0	198.673	8.45017	0.862431	9.79808	1.14745e-22	6.34762e-21
g3494_i2	78.9735	-3.17756	0.3246	-9.78914	1.25354e-22	6.92782e-21
g9630_i2	1147.52	1.96517	0.200782	9.78755	1.27342e-22	7.0309e-21
g1381_i2	207.443	2.17957	0.222833	9.78117	1.35637e-22	7.48162e-21
g9503_i3	711.347	-1.37908	0.141052	-9.77712	1.41172e-22	7.77946e-21
g14611_i1	1172.86	2.16076	0.221044	9.77525	1.43798e-22	7.9165e-21
g11262_i1	133.203	-7.472	0.765455	-9.76151	1.64681e-22	9.05747e-21
g19672_i1	232.586	-2.6213	0.268606	-9.75889	1.69003e-22	9.2862e-21
g192_i13	169.475	-2.18882	0.224404	-9.75393	1.77464e-22	9.73244e-21
g26721_i0	270.137	-2.15096	0.220523	-9.75394	1.77439e-22	9.73244e-21
g1828_i2	142.682	-2.77978	0.284997	-9.7537	1.77869e-22	9.7453e-21
g11452_i0	1429.85	-3.28581	0.337117	-9.7468	1.90384e-22	1.0421e-20
g192_i12	168.835	-2.18207	0.22392	-9.74484	1.94086e-22	1.06134e-20
g192_i14	169.889	-2.20231	0.226138	-9.73877	2.06024e-22	1.12555e-20
g28903_i0	699.633	-3.91975	0.402583	-9.7365	2.10682e-22	1.1499e-20
g2010_i3	987.209	-2.0902	0.214805	-9.73066	2.23141e-22	1.21673e-20
g1448_i12	565.296	-1.48104	0.152241	-9.72825	2.28493e-22	1.24473e-20
g16351_i1	253.06	-2.11923	0.217892	-9.72606	2.33463e-22	1.2706e-20
g10738_i5	1136.25	-1.48679	0.152876	-9.72549	2.34774e-22	1.27652e-20
g3562_i1	1079.19	-4.39595	0.452018	-9.72517	2.3551e-22	1.2793e-20
g5441_i0	423.607	4.13371	0.42511	9.72387	2.3855e-22	1.29458e-20
g4704_i0	937.202	1.88187	0.193591	9.72087	2.45675e-22	1.33198e-20
g13419_i0	272.375	2.91712	0.300191	9.71754	2.53833e-22	1.37491e-20
g15157_i1	183.131	8.33187	0.857896	9.71198	2.68081e-22	1.45071e-20
g12155_i2	172.846	-2.63304	0.271125	-9.71153	2.69271e-22	1.45577e-20
g2027_i9	268.037	2.47907	0.255279	9.71121	2.70107e-22	1.45891e-20
g13466_i1	375.41	-1.99335	0.205386	-9.70538	2.86004e-22	1.54331e-20
g5306_i0	713.467	2.31821	0.238912	9.70317	2.9228e-22	1.57569e-20
g2444_i0	235.59	3.03706	0.313061	9.70117	2.98062e-22	1.60535e-20
g29636_i1	98.2624	-3.08931	0.318632	-9.69553	3.14986e-22	1.6949e-20
g17667_i3	745.241	2.47773	0.255659	9.69156	3.27482e-22	1.76048e-20
g8060_i3	327.26	-11.5995	1.19695	-9.69087	3.29694e-22	1.77071e-20
g17077_i6	1080.52	-2.3686	0.24445	-9.68951	3.34119e-22	1.79279e-20
g5441_i1	430.734	4.15919	0.429315	9.68796	3.39235e-22	1.81853e-20
g2902_i2	992.297	1.793	0.185132	9.68501	3.49191e-22	1.87015e-20
g15792_i0	1277.71	-2.55559	0.263981	-9.68096	3.6328e-22	1.94379e-20
g192_i7	185.688	-2.11468	0.218501	-9.67813	3.73484e-22	1.99652e-20
g11126_i1	96.9803	-3.01203	0.311229	-9.67785	3.74514e-22	2.00015e-20
g25510_i0	422.233	3.67091	0.37954	9.672	3.96546e-22	2.11584e-20
g8154_i2	1065.55	1.33809	0.138353	9.67161	3.98077e-22	2.12202e-20
g19011_i1	1578.12	1.56746	0.162109	9.66922	4.07463e-22	2.17003e-20
g1476_i1	529.437	-1.48228	0.153322	-9.66778	4.13238e-22	2.19874e-20
g35806_i0	1716.14	3.15847	0.326763	9.66591	4.20842e-22	2.23712e-20
g4410_i2	165.929	-2.90054	0.300148	-9.66371	4.30015e-22	2.28376e-20
g10738_i4	1651.28	-1.41893	0.14687	-9.6611	4.41091e-22	2.3404e-20
g13823_i1	8469.66	4.11623	0.426403	9.65337	4.75656e-22	2.52146e-20
g5564_i5	394.541	-1.70733	0.176915	-9.65059	4.8873e-22	2.58837e-20
g1712_i24	201.352	-2.49596	0.25877	-9.64549	5.13653e-22	2.71784e-20
g8923_i2	1509.88	-1.29155	0.133915	-9.6445	5.18631e-22	2.74164e-20
g10738_i6	1179.88	-1.47278	0.152713	-9.64415	5.2043e-22	2.74861e-20
g41645_i0	4790.84	-3.54054	0.367157	-9.64312	5.25665e-22	2.7737e-20
g31612_i0	99.7805	-5.99284	0.621501	-9.64252	5.28718e-22	2.78466e-20
g2924_i0	697.283	2.23992	0.232294	9.64261	5.28264e-22	2.78466e-20
g35309_i0	615.573	-11.5485	1.19774	-9.6419	5.31956e-22	2.79914e-20
g20050_i0	1269.91	1.36886	0.141997	9.64007	5.41489e-22	2.84668e-20
g16354_i1	239.174	11.5626	1.19994	9.63597	5.63574e-22	2.96006e-20
g14805_i1	826.507	2.08157	0.216115	9.63175	5.8718e-22	3.08121e-20
g25991_i0	385.289	-1.80505	0.187479	-9.62802	6.08896e-22	3.19224e-20
g3649_i0	4435.72	1.55967	0.162027	9.626	6.20979e-22	3.2526e-20
g12111_i0	401.914	2.45365	0.254997	9.62229	6.43808e-22	3.36908e-20
g37451_i0	881.474	2.54364	0.264371	9.62147	6.4894e-22	3.3899e-20
g14805_i4	1036.34	2.00272	0.208153	9.62138	6.49565e-22	3.3899e-20
g3825_i1	2687.54	-1.46822	0.152599	-9.62144	6.49131e-22	3.3899e-20
g6656_i0	222.508	-3.66669	0.381314	-9.61593	6.84909e-22	3.57109e-20
g7815_i3	1621.83	3.51147	0.365189	9.61551	6.8766e-22	3.58216e-20
g37287_i0	3628.93	-3.1755	0.330463	-9.60925	7.30787e-22	3.80336e-20
g13555_i1	4193.21	-2.83771	0.295383	-9.60691	7.47601e-22	3.88732e-20
g23538_i2	2920.81	7.17901	0.747331	9.6062	7.5276e-22	3.91059e-20
g30033_i0	2093.95	1.45609	0.151584	9.60581	7.55599e-22	3.91821e-20
g1143_i10	864.483	4.21177	0.438459	9.60585	7.55303e-22	3.91821e-20
g16520_i0	76.5249	-3.88169	0.404237	-9.60252	7.80105e-22	4.03818e-20
g3409_i2	552.47	-1.59445	0.166045	-9.60252	7.80147e-22	4.03818e-20
g25204_i0	104.739	-3.21824	0.335189	-9.60126	7.8973e-22	4.08408e-20
g11_i133	557.934	1.42609	0.148542	9.60057	7.95009e-22	4.10767e-20
g4483_i0	512.332	3.33374	0.347452	9.59484	8.40495e-22	4.33876e-20
g13488_i5	875.353	3.84222	0.400777	9.58694	9.07363e-22	4.67972e-20
g1508_i2	659.608	-1.71713	0.17915	-9.58489	9.25524e-22	4.76908e-20
g18108_i1	108.657	-4.33464	0.452328	-9.58297	9.42958e-22	4.85453e-20
g34017_i0	204.803	4.66088	0.486584	9.57878	9.81938e-22	5.05066e-20
g15367_i4	123.703	-7.35994	0.76837	-9.57863	9.83365e-22	5.05345e-20
g11503_i1	179.773	-2.68294	0.280105	-9.57831	9.86463e-22	5.06482e-20
g7133_i4	4329.98	-1.66211	0.173753	-9.56596	1.11166e-21	5.70248e-20
g13514_i1	130.608	2.83405	0.29636	9.56284	1.14569e-21	5.87178e-20
g15275_i0	486.91	-1.90736	0.199513	-9.56007	1.17674e-21	6.02553e-20
g15421_i8	310.229	-11.5223	1.20553	-9.55788	1.20195e-21	6.14907e-20
g2027_i6	263.546	2.63376	0.275867	9.54721	1.33234e-21	6.81005e-20
g14340_i2	344.044	12.0851	1.26587	9.54692	1.33603e-21	6.82284e-20
g16682_i2	155.617	-2.19011	0.229628	-9.53764	1.46123e-21	7.45555e-20
g6460_i1	251.013	-3.41357	0.358079	-9.53299	1.52814e-21	7.78998e-20
g207_i4	375.95	1.8778	0.197029	9.53056	1.56439e-21	7.96058e-20
g3907_i16	349.357	3.21022	0.336832	9.53064	1.56314e-21	7.96058e-20
g844_i7	4285.92	1.30435	0.136875	9.52949	1.58056e-21	8.03567e-20
g26268_i0	124.055	-6.97369	0.732209	-9.52417	1.66359e-21	8.4503e-20
g27635_i0	83.2741	-3.52202	0.369808	-9.5239	1.66793e-21	8.46481e-20
g6502_i1	660.174	-2.47889	0.260418	-9.51891	1.7501e-21	8.87394e-20
g14340_i1	350.612	12.1125	1.27253	9.51841	1.75842e-21	8.90824e-20
g12428_i1	58.9903	5.47924	0.575915	9.51398	1.83512e-21	9.28856e-20
g23441_i0	628.711	-6.29578	0.662473	-9.50345	2.0304e-21	1.02679e-19
g27634_i0	282.714	-11.388	1.19848	-9.5021	2.05706e-21	1.03935e-19
g43798_i1	120.921	2.57595	0.271098	9.50194	2.06011e-21	1.03997e-19
g3406_i1	1465.9	1.61508	0.169991	9.50099	2.07911e-21	1.04864e-19
g2438_i1	154.402	-2.51778	0.265104	-9.49734	2.15317e-21	1.08504e-19
g3562_i0	1071.71	-4.43431	0.467283	-9.48956	2.32001e-21	1.16808e-19
g26067_i0	318.017	-2.00307	0.211134	-9.48718	2.37367e-21	1.19404e-19
g3540_i5	862.909	-2.35326	0.248063	-9.48653	2.38847e-21	1.20043e-19
g16567_i0	575.151	2.79627	0.294768	9.48635	2.39269e-21	1.2015e-19
g13466_i2	369.89	-1.98902	0.209744	-9.48306	2.46941e-21	1.23894e-19
g29298_i0	86.8916	-4.77012	0.503163	-9.48028	2.53611e-21	1.27128e-19
g34523_i0	328.587	2.22098	0.23433	9.47801	2.59182e-21	1.29807e-19
g11126_i0	275.018	-3.47336	0.366524	-9.47648	2.62997e-21	1.31602e-19
g24173_i0	9343.68	-5.83475	0.615794	-9.47517	2.66336e-21	1.33156e-19
g8090_i3	544.687	-1.89364	0.199877	-9.47404	2.69237e-21	1.34489e-19
g14130_i1	125.669	-3.50173	0.369642	-9.47329	2.71175e-21	1.35339e-19
g13762_i2	4175.83	4.99724	0.527583	9.47195	2.74662e-21	1.3696e-19
g4282_i2	636.188	-1.82422	0.192941	-9.45481	3.23617e-21	1.6123e-19
g14729_i0	263.591	-1.68965	0.178752	-9.4525	3.30843e-21	1.64687e-19
g18864_i2	167.792	-2.55385	0.270456	-9.44277	3.63061e-21	1.80567e-19
g5564_i2	381.161	-1.69599	0.179756	-9.43494	3.91232e-21	1.94408e-19
g11028_i1	4441.32	-3.35898	0.356088	-9.43298	3.98582e-21	1.97888e-19
g310_i11	12491.9	-1.80028	0.190875	-9.43171	4.03451e-21	1.99958e-19
g4172_i6	786.02	-1.4441	0.153111	-9.43172	4.03411e-21	1.99958e-19
g3297_i0	337.192	2.93296	0.311046	9.42937	4.12569e-21	2.043e-19
g1941_i7	1183.74	1.19522	0.126787	9.42699	4.22026e-21	2.08803e-19
g3775_i1	6266.92	2.24147	0.237796	9.42603	4.25915e-21	2.10544e-19
g12102_i0	175.436	-2.79082	0.296101	-9.42525	4.2908e-21	2.11925e-19
g12668_i4	565.396	2.2659	0.240471	9.42274	4.39448e-21	2.16859e-19
g11539_i1	113.153	-2.49713	0.265036	-9.42186	4.43165e-21	2.18504e-19
g29636_i0	79.9582	-2.99958	0.318531	-9.4169	4.64613e-21	2.28882e-19
g24250_i0	70.5785	-5.22157	0.554868	-9.41047	4.93914e-21	2.43107e-19
g6958_i1	579.206	1.96591	0.208989	9.40674	5.11772e-21	2.5168e-19
g23180_i0	115.435	-3.7447	0.398198	-9.40411	5.24744e-21	2.57838e-19
g9558_i4	97.6403	-2.74601	0.292025	-9.40334	5.28596e-21	2.59507e-19
g1143_i0	862.004	3.99307	0.424981	9.39589	5.67365e-21	2.78301e-19
g25430_i0	1606.14	2.38225	0.253577	9.3946	5.74364e-21	2.81493e-19
g12653_i1	84.9527	-3.75721	0.399939	-9.39446	5.75103e-21	2.81613e-19
g213_i24	61.0921	-4.35773	0.463915	-9.39339	5.80998e-21	2.84256e-19
g4710_i3	66.6719	-3.8075	0.405785	-9.38305	6.40884e-21	3.13287e-19
g12654_i1	322.98	2.58049	0.275048	9.38196	6.47549e-21	3.16275e-19
g12434_i1	355.97	-3.93226	0.419294	-9.37828	6.7059e-21	3.27249e-19
g7815_i8	2306.73	3.58027	0.381898	9.37494	6.92172e-21	3.37493e-19
g19786_i0	160.613	1.99946	0.213454	9.36714	7.45237e-21	3.63057e-19
g7916_i1	652.196	-2.16756	0.231464	-9.36456	7.63662e-21	3.71716e-19
g21080_i0	1469.08	-4.10069	0.43794	-9.36357	7.70841e-21	3.74891e-19
g11508_i2	117.723	-2.42739	0.259271	-9.36236	7.79745e-21	3.78899e-19
g5969_i1	3515.96	1.17325	0.125389	9.35686	8.21448e-21	3.98824e-19
g3649_i8	12565	2.06508	0.220707	9.35664	8.23106e-21	3.9929e-19
g7882_i1	676.067	-1.68613	0.18027	-9.35333	8.49276e-21	4.11636e-19
g29213_i0	749.778	4.47345	0.478463	9.34961	8.79677e-21	4.2601e-19
g31491_i0	64.946	-4.57083	0.489	-9.34729	8.9923e-21	4.3511e-19
g726_i9	61.2882	-4.58519	0.490824	-9.34182	9.46955e-21	4.57815e-19
g10371_i2	580.955	3.43251	0.367508	9.33995	9.63792e-21	4.6521e-19
g3494_i8	54136.3	3.2678	0.349873	9.33994	9.63879e-21	4.6521e-19
g726_i10	61.4428	-4.58891	0.491425	-9.33796	9.82117e-21	4.73613e-19
g2223_i7	1058.08	-2.41503	0.258639	-9.33748	9.86518e-21	4.75334e-19
g3540_i2	890.304	-2.39575	0.256587	-9.33699	9.91152e-21	4.77164e-19
g614_i13	2591.85	2.65669	0.284552	9.33641	9.96515e-21	4.79342e-19
g9822_i1	2404.93	-2.27762	0.243958	-9.33609	9.99588e-21	4.80416e-19
g24664_i0	64.3672	-4.32994	0.46384	-9.33497	1.01018e-20	4.85101e-19
g5076_i1	938.326	1.99235	0.213642	9.32565	1.10307e-20	5.29259e-19
g16454_i0	913.255	-2.24158	0.240414	-9.32381	1.12241e-20	5.38086e-19
g15786_i1	160.612	-2.02544	0.21732	-9.32008	1.16249e-20	5.56838e-19
g18944_i1	104.229	-2.43761	0.261776	-9.3118	1.25678e-20	6.01498e-19
g15377_i5	1042.91	-2.09333	0.224858	-9.30958	1.28333e-20	6.1369e-19
g25564_i0	1267.11	-6.2118	0.667918	-9.30024	1.4013e-20	6.69544e-19
g3804_i2	1447.08	1.68732	0.181436	9.29979	1.40719e-20	6.71794e-19
g3111_i7	536.877	1.89474	0.20393	9.2911	1.52703e-20	7.28399e-19
g16742_i1	124.696	2.28177	0.245769	9.28421	1.62917e-20	7.76474e-19
g20880_i0	477.321	4.29904	0.463067	9.28383	1.63493e-20	7.78567e-19
g6460_i2	74.9958	-3.26162	0.351387	-9.28213	1.66119e-20	7.90413e-19
g52638_i0	77.6851	-4.47836	0.482611	-9.27943	1.70384e-20	8.10031e-19
g3353_i5	110.913	-2.62538	0.28301	-9.27661	1.74948e-20	8.31041e-19
g6718_i2	374.748	-1.97507	0.212992	-9.27297	1.81033e-20	8.59232e-19
g19658_i0	406.952	-1.95836	0.211238	-9.27089	1.84604e-20	8.7518e-19
g15779_i0	67.7988	4.60621	0.49685	9.27083	1.847e-20	8.7518e-19
g1104_i3	77.876	-5.67023	0.611633	-9.27063	1.85052e-20	8.76121e-19
g8641_i0	240.36	-11.1538	1.20347	-9.26806	1.8956e-20	8.96722e-19
g15266_i1	1111.77	1.82229	0.196652	9.26657	1.92223e-20	9.08569e-19
g21146_i1	112.826	-7.22762	0.779983	-9.26638	1.92568e-20	9.09447e-19
g7751_i1	233.142	9.67311	1.04403	9.26513	1.94845e-20	9.19441e-19
g7558_i0	387.65	-1.76526	0.190666	-9.25837	2.07582e-20	9.78735e-19
g12298_i0	126.013	3.45669	0.373372	9.25803	2.08233e-20	9.80995e-19
g9753_i2	336.856	-2.15798	0.233174	-9.25477	2.14688e-20	1.01057e-18
g7993_i5	297.181	2.68983	0.29066	9.2542	2.15832e-20	1.01512e-18
g15176_i0	476.206	2.20777	0.238655	9.25091	2.22586e-20	1.04603e-18
g12633_i0	152.033	4.50677	0.487194	9.25046	2.23534e-20	1.04962e-18
g1659_i3	150.672	1.95459	0.211359	9.2477	2.29368e-20	1.07613e-18
g10738_i0	1433.19	-1.49753	0.16195	-9.24686	2.31189e-20	1.08378e-18
g3804_i3	903.499	1.37664	0.148893	9.24578	2.33525e-20	1.09383e-18
g19776_i1	231.296	-11.0984	1.20083	-9.2423	2.41247e-20	1.12908e-18
g32791_i0	776.592	2.35387	0.254699	9.24177	2.42453e-20	1.13379e-18
g2093_i7	605.688	2.85926	0.309455	9.23965	2.47314e-20	1.15558e-18
g907_i47	13918.1	2.72427	0.294991	9.23508	2.5809e-20	1.20495e-18
g9016_i6	101.344	-2.60501	0.282083	-9.23489	2.5854e-20	1.20606e-18
g7985_i4	230.459	-11.0931	1.20183	-9.23015	2.70252e-20	1.25967e-18
g24398_i0	133.587	-3.71775	0.402823	-9.22924	2.72548e-20	1.26934e-18
g696_i1	680.081	-1.41352	0.153175	-9.2281	2.7548e-20	1.28195e-18
g13561_i1	84.6246	5.76734	0.625227	9.22439	2.85189e-20	1.32605e-18
g9412_i0	1015.47	-2.64608	0.28686	-9.22428	2.85477e-20	1.32631e-18
g16998_i3	3106.52	2.54753	0.276197	9.22358	2.87343e-20	1.33389e-18
g10984_i2	316.268	-2.64395	0.286686	-9.22245	2.90392e-20	1.34695e-18
g7815_i2	1652.34	3.42916	0.371932	9.21985	2.97507e-20	1.37884e-18
g9027_i1	1880.29	-1.136	0.123391	-9.20653	3.36851e-20	1.55991e-18
g1887_i8	2188.5	4.11352	0.446999	9.20253	3.49633e-20	1.6178e-18
g10000_i0	1621.47	-1.30448	0.141807	-9.19897	3.61383e-20	1.67081e-18
g1887_i7	2175.78	4.11122	0.4473	9.19119	3.8851e-20	1.79478e-18
g4319_i1	377.815	1.90426	0.207537	9.17549	4.49534e-20	2.07501e-18
g13416_i2	615.82	1.38986	0.151535	9.17186	4.64931e-20	2.14435e-18
g810_i2	360.391	-2.43171	0.26523	-9.16831	4.80493e-20	2.21434e-18
g4131_i0	739.952	-2.31612	0.252627	-9.16811	4.81399e-20	2.21672e-18
g11597_i1	521.536	1.75693	0.191703	9.16485	4.9614e-20	2.28276e-18
g8268_i1	5761.92	2.1333	0.232792	9.16399	5.00136e-20	2.2993e-18
g6611_i2	185.719	-1.93098	0.210717	-9.16388	5.00657e-20	2.29984e-18
g10335_i1	704.452	1.83113	0.199893	9.16055	5.16349e-20	2.37002e-18
g3111_i5	465.528	1.96097	0.214105	9.15891	5.24235e-20	2.40429e-18
g1381_i0	178.479	2.35038	0.256665	9.15738	5.31731e-20	2.43671e-18
g16929_i1	77.5906	-3.85811	0.421361	-9.15632	5.36979e-20	2.45879e-18
g17872_i0	367.445	-1.6202	0.177047	-9.15127	5.62661e-20	2.57432e-18
g9027_i3	2850.3	-1.29214	0.141211	-9.15043	5.67054e-20	2.59234e-18
g16683_i1	70.1344	-3.16548	0.346019	-9.14827	5.78503e-20	2.64257e-18
g1449_i11	1521.05	1.21252	0.132577	9.14574	5.9222e-20	2.70307e-18
g2363_i0	13455.8	-2.64193	0.289074	-9.13927	6.28741e-20	2.86747e-18
g24802_i0	171.858	-2.04807	0.224372	-9.12803	6.97548e-20	3.17874e-18
g221_i3	61.8206	-5.02819	0.551095	-9.124	7.24035e-20	3.29681e-18
g2363_i1	13590.7	-2.64665	0.290103	-9.12312	7.29931e-20	3.32101e-18
g7645_i8	302.629	-2.22727	0.244221	-9.11988	7.52041e-20	3.41889e-18
g12633_i1	151.432	4.4556	0.488606	9.11899	7.58255e-20	3.44439e-18
g24102_i0	163.667	11.0129	1.20873	9.11116	8.15034e-20	3.69937e-18
g13275_i2	1452.33	3.70616	0.406909	9.10809	8.38414e-20	3.80247e-18
g12155_i1	142.655	-2.7517	0.302184	-9.10605	8.54381e-20	3.87182e-18
g1941_i8	1119.9	1.18824	0.130553	9.10163	8.89881e-20	4.02949e-18
g14136_i0	588.004	1.98531	0.218152	9.10059	8.98401e-20	4.06485e-18
g2911_i2	2515.89	-1.14057	0.125398	-9.09564	9.40295e-20	4.25104e-18
g19786_i1	323.14	1.99465	0.21936	9.09303	9.63176e-20	4.35104e-18
g16430_i0	176.602	2.15944	0.237564	9.08994	9.90948e-20	4.47297e-18
g2521_i0	262.053	-2.80334	0.308763	-9.07924	1.09332e-19	4.93116e-18
g37737_i0	628.37	2.29304	0.252615	9.07719	1.11419e-19	5.0213e-18
g1449_i14	1663.35	1.19388	0.131532	9.07672	1.11892e-19	5.03867e-18
g8060_i2	222.058	-11.0407	1.21666	-9.07459	1.14111e-19	5.13456e-18
g5200_i3	134.548	3.10085	0.341801	9.07211	1.16739e-19	5.24867e-18
g6864_i1	146.542	-2.45878	0.271103	-9.06954	1.19523e-19	5.36959e-18
g1678_i2	1319.73	-1.81407	0.200061	-9.06756	1.2171e-19	5.46354e-18
g12853_i0	197.287	-10.8692	1.19933	-9.06268	1.27286e-19	5.70937e-18
g29846_i0	79.3779	-2.80231	0.309245	-9.06176	1.28358e-19	5.75295e-18
g14870_i0	229.928	-1.96236	0.216577	-9.0608	1.29497e-19	5.79947e-18
g18944_i0	112.863	-2.26067	0.249507	-9.06054	1.29805e-19	5.80869e-18
g6712_i0	232.832	1.8552	0.204868	9.05558	1.3584e-19	6.07398e-18
g10741_i5	481.287	1.75643	0.193976	9.05488	1.36716e-19	6.10629e-18
g26074_i0	280.243	-2.70834	0.299104	-9.05483	1.36776e-19	6.10629e-18
g3562_i3	1967.57	-4.42695	0.488988	-9.05328	1.38735e-19	6.18094e-18
g13849_i1	916.952	1.59016	0.175645	9.05325	1.38772e-19	6.18094e-18
g23105_i1	344.812	-1.9169	0.211732	-9.05341	1.38574e-19	6.18094e-18
g10738_i7	1408.28	-1.48171	0.163685	-9.05222	1.40096e-19	6.23503e-18
g8955_i2	2857.58	2.1776	0.240595	9.0509	1.41799e-19	6.30594e-18
g27086_i0	222.912	11.462	1.2666	9.04941	1.43749e-19	6.38765e-18
g12899_i0	285.227	2.97259	0.328497	9.04908	1.44181e-19	6.40189e-18
g27594_i0	520.487	2.5009	0.276389	9.04849	1.44955e-19	6.43125e-18
g2431_i2	882.877	1.53073	0.169182	9.04784	1.45822e-19	6.4647e-18
g4481_i4	876.331	-1.99604	0.220729	-9.04292	1.52537e-19	6.75194e-18
g12155_i3	130.356	-2.6615	0.294317	-9.04296	1.52479e-19	6.75194e-18
g8557_i2	196.715	1.8495	0.204531	9.04266	1.52904e-19	6.76293e-18
g3562_i2	2022.96	-4.42722	0.489673	-9.04117	1.55003e-19	6.85048e-18
g38291_i0	195.751	-10.8583	1.20101	-9.04098	1.55269e-19	6.8569e-18
g12376_i1	193.844	-10.8438	1.19956	-9.03978	1.56994e-19	6.92774e-18
g3804_i9	1193.84	1.70462	0.188667	9.03503	1.63964e-19	7.22973e-18
g14488_i0	92.6352	-3.01543	0.333891	-9.03119	1.69815e-19	7.48195e-18
g14805_i3	1045.23	1.78723	0.197903	9.03085	1.70343e-19	7.4994e-18
g4335_i1	469.455	3.10604	0.344516	9.01566	1.95695e-19	8.60894e-18
g23640_i0	421.874	-6.55622	0.727578	-9.01102	2.04145e-19	8.97376e-18
g529_i14	196.75	4.47733	0.497009	9.00854	2.08813e-19	9.17188e-18
g8154_i0	817.794	1.25472	0.13935	9.00405	2.17533e-19	9.54756e-18
g15810_i1	196.649	-2.07529	0.230492	-9.00375	2.18145e-19	9.56708e-18
g1941_i4	1326.52	1.22211	0.135765	9.00166	2.22334e-19	9.73647e-18
g2536_i5	2914.6	2.01618	0.223979	9.00165	2.22348e-19	9.73647e-18
g4319_i2	339.025	1.85991	0.2067	8.99811	2.29634e-19	1.00478e-17
g8060_i0	187.637	-10.7972	1.20048	-8.99414	2.38086e-19	1.04096e-17
g8557_i0	261.758	1.82724	0.203199	8.99238	2.41935e-19	1.05698e-17
g9255_i4	389.778	1.77733	0.197737	8.98837	2.50923e-19	1.09542e-17
g4338_i1	1074.63	-1.92064	0.213821	-8.98245	2.64803e-19	1.15425e-17
g512_i4	128.361	2.23946	0.249315	8.98246	2.64787e-19	1.15425e-17
g420_i7	79.5509	-3.70686	0.412721	-8.98151	2.67082e-19	1.16329e-17
g33415_i0	97.5396	-6.97315	0.776547	-8.97968	2.71544e-19	1.18183e-17
g29632_i2	545.811	-1.52954	0.170344	-8.97912	2.72932e-19	1.18696e-17
g310_i1	3163.77	-2.56527	0.285836	-8.97461	2.84348e-19	1.23567e-17
g3619_i1	555.706	1.63166	0.181853	8.97239	2.90142e-19	1.25989e-17
g8154_i1	822.156	1.24648	0.13901	8.96684	3.05134e-19	1.32398e-17
g46016_i0	660.304	-5.59797	0.624432	-8.96491	3.10545e-19	1.34644e-17
g11251_i1	273.101	-2.2632	0.252505	-8.96301	3.15937e-19	1.36878e-17
g9176_i1	597.559	2.39771	0.267637	8.95884	3.28109e-19	1.42044e-17
g20641_i1	199.842	2.84987	0.318183	8.9567	3.34548e-19	1.44722e-17
g614_i0	2141.72	2.61902	0.292414	8.95655	3.34987e-19	1.44802e-17
g14218_i1	81.8496	-3.01806	0.336984	-8.95609	3.36401e-19	1.45303e-17
g7883_i0	64.5329	-5.57462	0.622519	-8.95494	3.39927e-19	1.46715e-17
g19226_i1	257.153	2.16734	0.242048	8.95417	3.42309e-19	1.47632e-17
g25393_i0	150.844	-2.41428	0.269648	-8.95343	3.44592e-19	1.48505e-17
g3540_i1	898.213	-2.3441	0.261822	-8.95305	3.45779e-19	1.48904e-17
g907_i59	19768.3	2.74974	0.307163	8.95207	3.48889e-19	1.5013e-17
g37081_i1	65.4557	-5.63479	0.629524	-8.95087	3.52685e-19	1.51649e-17
g5512_i3	306.623	-1.6927	0.189167	-8.94818	3.61396e-19	1.55278e-17
g9630_i0	462.549	1.5878	0.177557	8.94248	3.80532e-19	1.63377e-17
g2432_i2	549.759	3.0359	0.339537	8.94129	3.84637e-19	1.65016e-17
g21254_i0	178.598	-10.7257	1.19983	-8.93934	3.91485e-19	1.67827e-17
g10335_i2	671.795	1.81693	0.203255	8.93915	3.92175e-19	1.67997e-17
g6275_i1	1922.55	2.24173	0.250905	8.93458	4.08734e-19	1.7496e-17
g2093_i6	276.731	2.57989	0.288779	8.93377	4.11727e-19	1.76109e-17
g10712_i1	1369.66	1.37891	0.154415	8.9299	4.26405e-19	1.82251e-17
g420_i8	62.8002	-3.65364	0.409438	-8.92353	4.51642e-19	1.92893e-17
g14337_i1	7112.39	2.09864	0.235239	8.92131	4.60789e-19	1.96653e-17
g17983_i0	1307.06	2.42235	0.27164	8.91752	4.76827e-19	2.03345e-17
g14729_i2	366.586	-1.54284	0.173018	-8.91721	4.78178e-19	2.03769e-17
g7558_i1	410.391	-1.60658	0.180189	-8.91609	4.83058e-19	2.05695e-17
g3907_i14	145.246	3.01447	0.338098	8.91596	4.8361e-19	2.05777e-17
g2773_i5	1242.06	1.41009	0.158166	8.91522	4.86864e-19	2.07008e-17
g17466_i0	271.898	-3.02874	0.339922	-8.91012	5.09768e-19	2.16585e-17
g25979_i0	191.987	-10.8301	1.21559	-8.90936	5.13258e-19	2.17906e-17
g4131_i2	1105.47	-2.12179	0.238155	-8.90926	5.13764e-19	2.17959e-17
g12653_i2	71.2119	-3.8076	0.427534	-8.90597	5.29191e-19	2.24337e-17
g1941_i5	1595.93	1.17205	0.131682	8.90063	5.55308e-19	2.35234e-17
g11288_i0	76.1233	2.7601	0.310184	8.89827	5.67216e-19	2.401e-17
g53312_i0	65.7299	-5.12658	0.576387	-8.89435	5.87643e-19	2.48563e-17
g616_i2	408.97	3.44919	0.387844	8.89324	5.93549e-19	2.50875e-17
g2761_i5	260.209	-2.04955	0.230568	-8.88911	6.15989e-19	2.60168e-17
g17922_i0	126.467	2.85705	0.321463	8.88763	6.24244e-19	2.63459e-17
g861_i1	253.44	1.95909	0.22054	8.88317	6.49789e-19	2.74038e-17
g951_i6	202.343	-2.33634	0.263058	-8.88143	6.60045e-19	2.78158e-17
g12183_i0	186.425	-10.7874	1.21463	-8.88123	6.61261e-19	2.78466e-17
g24496_i1	297.242	-1.86048	0.209504	-8.88037	6.66382e-19	2.80415e-17
g345_i11	317.977	3.00592	0.338511	8.87984	6.69537e-19	2.81535e-17
g10255_i1	3385.4	-1.59761	0.180097	-8.8708	7.26255e-19	3.05161e-17
g12298_i2	124.955	3.62818	0.409121	8.86823	7.43148e-19	3.12029e-17
g1681_i2	110.267	-2.51998	0.284169	-8.86788	7.45492e-19	3.12784e-17
g39269_i0	243.874	1.74926	0.197279	8.86695	7.518e-19	3.15199e-17
g13275_i1	1670.87	3.5769	0.403487	8.86496	7.65298e-19	3.20623e-17
g2807_i2	274.189	1.61223	0.181897	8.86338	7.76248e-19	3.24972e-17
g14729_i1	215.332	-1.80028	0.203124	-8.86297	7.79082e-19	3.2592e-17
g3804_i0	874.952	1.38719	0.156522	8.86255	7.82043e-19	3.26919e-17
g2363_i2	3388.12	-2.66788	0.301053	-8.86183	7.87099e-19	3.28792e-17
g13430_i1	79.5732	-2.83926	0.320631	-8.85521	8.35241e-19	3.48647e-17
g614_i12	3917.89	2.63168	0.297354	8.85032	8.72695e-19	3.64016e-17
g420_i6	68.2583	-3.58729	0.40536	-8.84965	8.77975e-19	3.65951e-17
g25404_i5	106.982	-3.72876	0.421442	-8.84764	8.93934e-19	3.72331e-17
g43607_i0	226.055	-9.22928	1.04323	-8.84681	9.00596e-19	3.74833e-17
g16818_i3	1670.7	3.31226	0.374571	8.8428	9.3349e-19	3.88241e-17
g22901_i0	178.444	-3.38508	0.382912	-8.84037	9.5406e-19	3.96507e-17
g7586_i0	315.968	-2.00354	0.226774	-8.83497	1.00129e-18	4.15834e-17
g11_i126	451.884	1.34435	0.152173	8.83436	1.00673e-18	4.1779e-17
g420_i10	63.232	-3.66	0.414337	-8.8334	1.01537e-18	4.21069e-17
g15870_i1	168.743	-10.6431	1.2055	-8.82881	1.05794e-18	4.38406e-17
g4289_i2	408.325	-2.30409	0.261075	-8.82536	1.09106e-18	4.51801e-17
g19807_i0	145.123	-2.49151	0.282409	-8.82235	1.12079e-18	4.63775e-17
g851_i1	1238.93	-1.34797	0.152792	-8.8222	1.12231e-18	4.6407e-17
g12640_i1	142.268	-2.34161	0.26557	-8.81729	1.17262e-18	4.84521e-17
g2761_i4	188.666	-1.91283	0.216947	-8.81704	1.17522e-18	4.85247e-17
g26718_i1	4054.51	2.37572	0.269508	8.81502	1.19663e-18	4.93552e-17
g9960_i0	142.092	10.8134	1.2267	8.81498	1.19707e-18	4.93552e-17
g8375_i1	2176.52	-1.46788	0.166548	-8.81355	1.21241e-18	4.9952e-17
g310_i2	2937.1	-2.58075	0.292893	-8.81124	1.23774e-18	5.09586e-17
g20908_i1	60.181	-3.45185	0.391811	-8.80999	1.25153e-18	5.14892e-17
g22161_i0	95.989	3.25395	0.36955	8.80517	1.30658e-18	5.37153e-17
g13275_i3	1427.1	3.65183	0.41479	8.80404	1.31974e-18	5.42174e-17
g15522_i1	352.104	1.79343	0.203712	8.80377	1.32293e-18	5.43096e-17
g221_i0	154.37	-4.98983	0.566817	-8.80324	1.32919e-18	5.45275e-17
g17667_i1	239.236	2.88841	0.328223	8.80016	1.36616e-18	5.60036e-17
g24827_i0	115.72	-7.67927	0.872735	-8.79909	1.37933e-18	5.65032e-17
g7883_i1	59.5906	-5.45756	0.620304	-8.79821	1.39014e-18	5.69053e-17
g13353_i0	12361.2	3.44845	0.392037	8.79625	1.41461e-18	5.78653e-17
g18556_i2	207.478	-1.96126	0.22305	-8.79293	1.45708e-18	5.95598e-17
g17477_i0	176.388	2.4574	0.279478	8.79284	1.45821e-18	5.95636e-17
g13400_i0	162.578	-10.5902	1.20479	-8.79006	1.49478e-18	6.10135e-17
g20095_i1	69.5344	-5.95001	0.677115	-8.7873	1.53202e-18	6.24892e-17
g4913_i3	829.179	-1.82355	0.207604	-8.78378	1.58066e-18	6.44271e-17
g6656_i1	622.092	-3.63347	0.413802	-8.78068	1.62483e-18	6.61802e-17
g19182_i0	145.17	3.23243	0.36824	8.77803	1.66361e-18	6.77117e-17
g16448_i1	232.796	-1.90853	0.21754	-8.77323	1.73609e-18	7.06111e-17
g15176_i1	990.474	2.21716	0.252804	8.77028	1.7823e-18	7.24394e-17
g4910_i2	158.293	-10.5517	1.2032	-8.76973	1.79103e-18	7.27423e-17
g7610_i2	2325.05	2.17309	0.247866	8.76719	1.83185e-18	7.43475e-17
g8461_i3	189.054	-2.41213	0.275147	-8.76671	1.83965e-18	7.4611e-17
g20057_i1	161.481	-2.73783	0.312602	-8.75821	1.98383e-18	8.04015e-17
g14518_i1	469.415	2.40423	0.274515	8.75809	1.98585e-18	8.04263e-17
g616_i4	631.698	3.37251	0.385115	8.75714	2.00271e-18	8.10514e-17
g15606_i1	236.005	-2.0817	0.23773	-8.75659	2.01252e-18	8.13911e-17
g19242_i1	568.352	-1.65652	0.189188	-8.75592	2.02437e-18	8.18123e-17
g31209_i0	196.48	11.2761	1.28799	8.75482	2.04432e-18	8.25604e-17
g28287_i1	235.01	-2.3327	0.266477	-8.75385	2.06201e-18	8.31569e-17
g8268_i0	5367.97	2.1207	0.242259	8.75387	2.06161e-18	8.31569e-17
g1449_i8	754.85	1.21592	0.138905	8.75361	2.06629e-18	8.32711e-17
g8592_i2	3053.15	1.36254	0.155784	8.74631	2.20436e-18	8.87726e-17
g420_i16	67.3068	-6.14779	0.703272	-8.7417	2.29629e-18	9.24094e-17
g40653_i0	3839.18	-1.50328	0.17199	-8.7405	2.32088e-18	9.33332e-17
g2253_i1	697.153	-1.64459	0.188199	-8.73857	2.3609e-18	9.4876e-17
g8090_i2	495.894	-1.60865	0.184104	-8.73773	2.3785e-18	9.5516e-17
g11053_i2	504.938	1.50867	0.172692	8.7362	2.41077e-18	9.6744e-17
g14488_i1	88.4771	-2.79214	0.319681	-8.73412	2.45563e-18	9.84749e-17
g16476_i0	239.231	2.43268	0.278549	8.7334	2.47119e-18	9.90297e-17
g914_i3	2360.15	1.51132	0.17307	8.73241	2.49306e-18	9.9766e-17
g7223_i0	179.116	-3.55456	0.407054	-8.73241	2.49298e-18	9.9766e-17
g20466_i0	466.34	4.79505	0.549166	8.73152	2.51277e-18	1.00484e-16
g17513_i1	149.821	-2.3989	0.274791	-8.72989	2.54915e-18	1.01868e-16
g11539_i0	101.974	-2.75968	0.316198	-8.72771	2.59892e-18	1.03784e-16
g7223_i1	178.566	-3.54972	0.406839	-8.72511	2.65918e-18	1.06117e-16
g20700_i0	1065.16	5.76587	0.660861	8.72479	2.66679e-18	1.06272e-16
g53590_i0	151.54	-10.4885	1.20215	-8.72485	2.66534e-18	1.06272e-16
g16742_i0	146.238	2.29141	0.262652	8.72413	2.68237e-18	1.06818e-16
g6992_i2	546.47	-1.70062	0.195043	-8.71921	2.80154e-18	1.11486e-16
g14805_i0	698.389	1.90087	0.218047	8.71773	2.83845e-18	1.12876e-16
g9388_i0	271.048	-2.45796	0.282172	-8.71087	3.01551e-18	1.19834e-16
g21285_i0	511.3	3.02145	0.346895	8.70999	3.039e-18	1.20684e-16
g28261_i0	420.482	-1.55042	0.17802	-8.70924	3.05926e-18	1.21404e-16
g22050_i1	884.022	1.82481	0.209625	8.70511	3.17272e-18	1.25819e-16
g27759_i0	234.73	-2.44919	0.281355	-8.70499	3.17615e-18	1.25868e-16
g20471_i0	344.878	2.76112	0.317286	8.70231	3.25192e-18	1.28781e-16
g3649_i2	11568.7	2.01813	0.231959	8.70039	3.30742e-18	1.30888e-16
g1887_i6	2061.7	4.13851	0.475696	8.69991	3.32137e-18	1.31349e-16
g18458_i0	280.036	-2.19884	0.252756	-8.69946	3.3347e-18	1.31785e-16
g8560_i1	148.562	-10.4597	1.20259	-8.69771	3.38645e-18	1.33738e-16
g20471_i1	342.926	2.78531	0.320341	8.69484	3.47322e-18	1.3707e-16
g20570_i0	70.6498	3.9842	0.458264	8.69411	3.49545e-18	1.37852e-16
g3540_i3	1292.7	-2.51982	0.289878	-8.69269	3.5396e-18	1.39497e-16
g4491_i2	2081.76	1.41774	0.163102	8.69237	3.54948e-18	1.3979e-16
g1887_i14	2015.78	4.03236	0.463991	8.69061	3.60484e-18	1.41872e-16
g16467_i0	149.079	-10.465	1.20444	-8.68873	3.66522e-18	1.4415e-16
g5036_i6	50.8886	3.55304	0.40896	8.688	3.68876e-18	1.44975e-16
g17768_i1	4923.11	2.54717	0.293337	8.68345	3.83953e-18	1.50797e-16
g9016_i3	110.19	-2.54662	0.293322	-8.68198	3.88924e-18	1.52645e-16
g13953_i0	274.232	-4.16174	0.479401	-8.68113	3.91845e-18	1.53685e-16
g5161_i1	257.545	-2.05686	0.236982	-8.6794	3.97854e-18	1.55935e-16
g17029_i1	121.594	10.5829	1.21937	8.67898	3.9935e-18	1.56414e-16
g8983_i3	153.769	-10.5107	1.21117	-8.67816	4.02209e-18	1.57426e-16
g6001_i1	710.46	-1.24658	0.143666	-8.67689	4.06736e-18	1.59089e-16
g26057_i0	576.179	-1.80058	0.207523	-8.67652	4.08053e-18	1.59495e-16
g20371_i0	151.991	3.81522	0.439755	8.67577	4.10752e-18	1.6044e-16
g19287_i1	187.279	-1.73844	0.200509	-8.67015	4.31538e-18	1.68444e-16
g23365_i0	575.844	5.454	0.629186	8.66835	4.38432e-18	1.71018e-16
g3649_i3	11637.7	2.01749	0.232823	8.66533	4.5019e-18	1.75485e-16
g16000_i6	197.336	2.07442	0.239504	8.6613	4.664e-18	1.8168e-16
g4364_i0	947.784	2.32966	0.269035	8.65932	4.7459e-18	1.84744e-16
g32891_i0	158.504	-10.5526	1.21906	-8.6563	4.87326e-18	1.89573e-16
g1678_i4	1192.21	-1.83498	0.212062	-8.65307	5.01315e-18	1.94882e-16
g13440_i1	99.9102	-2.53669	0.293256	-8.65007	5.14678e-18	1.99941e-16
g13561_i2	76.6486	5.62529	0.650496	8.64769	5.25501e-18	2.04006e-16
g12481_i0	225.855	-1.92301	0.222524	-8.64179	5.53396e-18	2.1469e-16
g2231_i4	343.933	-2.9003	0.335712	-8.63924	5.65878e-18	2.19383e-16
g2417_i1	659.727	-1.38302	0.16009	-8.639	5.67067e-18	2.19695e-16
g15583_i0	295.959	-2.26659	0.262584	-8.63187	6.03585e-18	2.33685e-16
g825_i2	573.996	-1.88737	0.218682	-8.63066	6.09976e-18	2.35999e-16
g11987_i1	795.557	1.384	0.160417	8.62752	6.26939e-18	2.42398e-16
g18747_i1	165.062	-2.21196	0.256454	-8.62518	6.39935e-18	2.47256e-16
g17667_i2	164.692	2.92324	0.338974	8.62378	6.47817e-18	2.50132e-16
g15369_i0	156.05	-10.5319	1.2215	-8.62208	6.57488e-18	2.53694e-16
g16049_i0	870.632	-1.94763	0.225892	-8.62195	6.58248e-18	2.53816e-16
g4898_i0	87.3294	-2.69467	0.312539	-8.62186	6.5878e-18	2.5385e-16
g222_i2	143.065	-10.4056	1.20736	-8.61849	6.78414e-18	2.6124e-16
g14937_i3	93.1676	-3.16956	0.367822	-8.61709	6.86785e-18	2.64285e-16
g3195_i6	1524.78	1.19079	0.138191	8.617	6.87294e-18	2.64303e-16
g3213_i6	217.058	-2.18789	0.253917	-8.61655	6.90005e-18	2.65167e-16
g5135_i2	424.409	-1.84857	0.214552	-8.61596	6.93607e-18	2.66372e-16
g3088_i1	6575.17	1.25197	0.145315	8.61553	6.96182e-18	2.67182e-16
g8345_i1	48.4348	3.60153	0.418092	8.6142	7.04333e-18	2.70128e-16
g4913_i1	824.424	-1.8296	0.212423	-8.61301	7.11669e-18	2.72759e-16
g1678_i3	1187.89	-1.82829	0.212323	-8.61089	7.24978e-18	2.77673e-16
g4201_i3	869.75	2.28032	0.264902	8.60817	7.42357e-18	2.84139e-16
g20504_i0	61.8828	3.30204	0.383614	8.60772	7.45294e-18	2.85072e-16
g26264_i1	1440.03	3.40848	0.396136	8.60431	7.67748e-18	2.93377e-16
g420_i3	58.1545	-3.18411	0.370061	-8.60427	7.68032e-18	2.93377e-16
g1887_i15	1970.37	4.05566	0.471555	8.60061	7.92926e-18	3.02607e-16
g3647_i1	970.966	1.66101	0.193129	8.60056	7.93255e-18	3.02607e-16
g10984_i1	288.034	-2.67082	0.3106	-8.59892	8.04678e-18	3.0676e-16
g37078_i0	108.536	2.10732	0.24519	8.59463	8.35321e-18	3.1823e-16
g2409_i0	54.1492	-5.15304	0.600055	-8.58762	8.87912e-18	3.3804e-16
g2474_i9	57.8568	-4.23431	0.493095	-8.58721	8.91035e-18	3.39003e-16
g13296_i0	127.624	-2.06886	0.24111	-8.58055	9.44219e-18	3.58998e-16
g25136_i2	61.7656	-5.48612	0.63946	-8.57929	9.546e-18	3.62704e-16
g26067_i1	439.244	-2.12473	0.247838	-8.57307	1.00758e-17	3.8258e-16
g19126_i0	824.266	1.79787	0.209716	8.57285	1.00956e-17	3.83075e-16
g17477_i1	163.232	2.44826	0.285596	8.57245	1.01307e-17	3.84153e-16
g9016_i4	111.084	-2.52192	0.294315	-8.56877	1.04598e-17	3.96371e-16
g13488_i2	589.319	3.40511	0.397635	8.56341	1.0958e-17	4.14972e-16
g3261_i1	1826.96	-2.14855	0.250989	-8.56033	1.12546e-17	4.25925e-16
g13282_i5	388.104	1.36145	0.159066	8.55905	1.13802e-17	4.30393e-16
g17268_i3	1154.85	-2.28381	0.266936	-8.55566	1.17195e-17	4.4293e-16
g18780_i0	134.401	-10.316	1.20585	-8.55494	1.17926e-17	4.45399e-16
g1143_i9	813.358	3.81092	0.445487	8.5545	1.18383e-17	4.46828e-16
g3540_i4	1210.63	-2.475	0.289392	-8.55243	1.20522e-17	4.54602e-16
g2761_i3	405.567	-1.92819	0.22549	-8.55108	1.21946e-17	4.59669e-16
g8560_i0	132.29	-10.2927	1.20444	-8.54564	1.27827e-17	4.81519e-16
g29604_i0	955.508	-3.42971	0.401353	-8.54538	1.28112e-17	4.82278e-16
g22095_i0	2992.8	-3.13736	0.367164	-8.54486	1.28697e-17	4.84161e-16
g3804_i8	1384.49	1.69859	0.198796	8.54439	1.29222e-17	4.85817e-16
g1887_i10	2531.97	4.00502	0.468866	8.54193	1.32004e-17	4.95947e-16
g371_i38	4402.49	1.84338	0.215892	8.53847	1.36007e-17	5.10652e-16
g11_i84	1723.11	2.03919	0.238834	8.53811	1.36439e-17	5.11939e-16
g4131_i1	615.671	-2.2181	0.259881	-8.53507	1.40065e-17	5.25199e-16
g12831_i1	2676	1.77203	0.207766	8.52895	1.47682e-17	5.53394e-16
g914_i1	2397.42	1.52432	0.178782	8.52618	1.51257e-17	5.66422e-16
g6555_i5	260.164	2.0825	0.244322	8.52357	1.54703e-17	5.78946e-16
g4753_i0	215.165	-3.6696	0.430685	-8.52036	1.59052e-17	5.9483e-16
g18556_i0	230.866	-1.8687	0.219388	-8.51781	1.62601e-17	6.07706e-16
g6903_i0	134.682	3.18203	0.373628	8.51656	1.64365e-17	6.13896e-16
g1143_i2	1414.39	3.57773	0.420209	8.51418	1.67774e-17	6.2622e-16
g8955_i3	2492.64	2.19728	0.25808	8.51395	1.68101e-17	6.27032e-16
g15789_i0	208.092	2.04746	0.240488	8.51379	1.68334e-17	6.27493e-16
g16351_i0	235.878	-1.94136	0.228046	-8.51304	1.69436e-17	6.31189e-16
g18574_i1	75.9057	-6.65136	0.781654	-8.50934	1.74926e-17	6.51214e-16
g14480_i0	241.531	2.3313	0.273989	8.50873	1.75841e-17	6.54196e-16
g16928_i0	78.2697	-2.86866	0.337164	-8.5082	1.76654e-17	6.56793e-16
g8517_i3	482.057	2.09363	0.246092	8.50752	1.77695e-17	6.60233e-16
g5592_i1	370.13	-2.36382	0.277884	-8.50649	1.79275e-17	6.6567e-16
g4200_i0	297.336	2.18948	0.257543	8.50143	1.87265e-17	6.94888e-16
g5090_i4	1951.54	-1.10126	0.12954	-8.50134	1.87415e-17	6.94994e-16
g5879_i0	1027.11	-1.24997	0.147041	-8.50082	1.88251e-17	6.9764e-16
g8955_i0	2291.46	2.20064	0.259072	8.49432	1.99101e-17	7.37369e-16
g27403_i0	65.0694	-3.49175	0.411153	-8.49258	2.02096e-17	7.47976e-16
g10000_i1	1471.53	-1.22419	0.144168	-8.49144	2.04091e-17	7.54873e-16
g6627_i1	202.755	1.73066	0.203826	8.49083	2.05159e-17	7.58332e-16
g11_i139	467.925	1.40647	0.165681	8.48903	2.08364e-17	7.69682e-16
g19994_i2	144.863	-2.13499	0.251511	-8.48866	2.09037e-17	7.71667e-16
g3626_i12	1202.66	2.81075	0.33115	8.48784	2.10507e-17	7.76594e-16
g616_i6	1080.78	3.36848	0.396916	8.48664	2.127e-17	7.84178e-16
g5228_i1	1026.89	-1.9649	0.231564	-8.48531	2.15139e-17	7.92657e-16
g17591_i0	216.244	2.21811	0.261615	8.47855	2.28019e-17	8.39573e-16
g18556_i1	234.109	-1.87466	0.221144	-8.4771	2.30881e-17	8.49562e-16
g13331_i0	682.833	-1.4042	0.16574	-8.47226	2.40683e-17	8.85059e-16
g19247_i0	59.1519	4.27885	0.505142	8.47058	2.44167e-17	8.97295e-16
g12428_i0	60.1541	5.88069	0.694345	8.46941	2.46631e-17	9.05768e-16
g12376_i2	123.513	-10.1936	1.20422	-8.46486	2.56458e-17	9.41253e-16
g3649_i6	2374.34	1.42139	0.167976	8.46189	2.63081e-17	9.64938e-16
g3729_i1	1122.5	1.76423	0.208536	8.46004	2.67282e-17	9.79721e-16
g26315_i1	1093.01	-2.04785	0.242103	-8.45858	2.70655e-17	9.91446e-16
g13466_i0	306.249	-1.95137	0.230743	-8.4569	2.74574e-17	1.00516e-15
g11164_i1	52.2933	2.99341	0.354021	8.45547	2.7797e-17	1.01694e-15
g9804_i5	1212.21	-1.39089	0.164537	-8.45332	2.83125e-17	1.03514e-15
g9822_i3	1797.41	-2.34496	0.277442	-8.45208	2.86147e-17	1.04552e-15
g825_i1	497.864	-1.90145	0.224978	-8.45174	2.87001e-17	1.04797e-15
g20128_i0	1870.32	1.19595	0.141523	8.45057	2.89883e-17	1.05781e-15
g20148_i1	139.652	-2.13953	0.253325	-8.44577	3.02039e-17	1.10147e-15
g8927_i0	49.397	-4.37371	0.518099	-8.44184	3.12376e-17	1.13844e-15
g10827_i3	51.5806	-4.13755	0.490369	-8.43764	3.23821e-17	1.1794e-15
g1887_i0	3017.55	4.08161	0.483848	8.43572	3.29183e-17	1.19816e-15
g17997_i0	124.996	-2.66391	0.315813	-8.43508	3.30987e-17	1.20396e-15
g3041_i1	113.233	2.69855	0.319962	8.43396	3.34159e-17	1.21473e-15
g907_i54	10989.8	2.84366	0.337301	8.43064	3.43776e-17	1.24889e-15
g1074_i7	122.358	-10.1793	1.2075	-8.43004	3.45548e-17	1.25374e-15
g15586_i8	122.239	-10.1796	1.20753	-8.43005	3.45525e-17	1.25374e-15
g33717_i1	192.622	11.2477	1.33471	8.42709	3.54366e-17	1.28491e-15
g12385_i0	104.747	-3.66136	0.434497	-8.42665	3.55694e-17	1.28891e-15
g7985_i2	119.225	-10.1424	1.20375	-8.42564	3.58786e-17	1.29929e-15
g5564_i0	333.176	-1.44217	0.171172	-8.4253	3.59826e-17	1.30223e-15
g3717_i1	173.833	-2.26283	0.268614	-8.4241	3.63533e-17	1.31482e-15
g851_i2	484.657	-1.39793	0.165987	-8.42195	3.70276e-17	1.33836e-15
g994_i19	1467.66	1.23337	0.146454	8.42155	3.71536e-17	1.34206e-15
g8743_i2	357.178	2.05563	0.244097	8.42136	3.72138e-17	1.34339e-15
g8060_i1	119.143	-10.1423	1.20514	-8.4159	3.89881e-17	1.40655e-15
g13332_i0	77.0655	-6.35307	0.754957	-8.41514	3.92426e-17	1.41484e-15
g19011_i0	2621.43	1.53801	0.182804	8.41345	3.98113e-17	1.43444e-15
g26058_i0	483.898	-3.2262	0.383557	-8.41126	4.05629e-17	1.4606e-15
g12425_i0	1648.06	1.89229	0.225011	8.40977	4.10832e-17	1.4784e-15
g4528_i2	1049.13	-1.81608	0.215996	-8.40795	4.17242e-17	1.50052e-15
g17029_i0	102.615	10.3373	1.22988	8.40517	4.27235e-17	1.53549e-15
g907_i89	550.535	-3.42438	0.407484	-8.40372	4.32569e-17	1.55369e-15
g22807_i1	95.0032	10.2311	1.2179	8.40064	4.44035e-17	1.59387e-15
g7916_i0	590.755	-2.10012	0.250009	-8.40018	4.4579e-17	1.59916e-15
g12578_i0	153.532	-3.57779	0.425976	-8.39903	4.50186e-17	1.61392e-15
g3729_i0	938.794	1.70058	0.202483	8.39866	4.51601e-17	1.61798e-15
g7610_i1	1992.36	2.21842	0.264192	8.39701	4.57995e-17	1.63986e-15
g4481_i3	930.224	-1.92187	0.228886	-8.39663	4.59493e-17	1.64419e-15
g21613_i1	687.578	2.23383	0.266068	8.3957	4.63108e-17	1.65609e-15
g16756_i0	803.996	2.65804	0.316635	8.39467	4.67212e-17	1.66972e-15
g27124_i2	392.789	-1.63568	0.194857	-8.39427	4.6881e-17	1.67438e-15
g6903_i1	137.258	3.21228	0.382757	8.39247	4.76041e-17	1.69915e-15
g16650_i0	195.457	3.33904	0.398292	8.3834	5.14208e-17	1.83423e-15
g16193_i1	342.428	-1.61068	0.192164	-8.38179	5.21298e-17	1.85836e-15
g7454_i2	164	11.0194	1.31485	8.38072	5.26067e-17	1.87419e-15
g15379_i1	172.942	-2.10889	0.251663	-8.37981	5.30111e-17	1.88743e-15
g21080_i1	2447.84	-3.74918	0.44748	-8.37844	5.36359e-17	1.90848e-15
g1034_i0	126.26	-10.2265	1.22114	-8.37455	5.5433e-17	1.9712e-15
g1889_i0	524.204	2.14388	0.256028	8.37362	5.58742e-17	1.98566e-15
g10335_i0	710.735	1.84388	0.220322	8.369	5.81113e-17	2.06387e-15
g725_i4	164.715	-2.25237	0.269239	-8.3657	5.97612e-17	2.12115e-15
g1034_i1	126.265	-10.2267	1.22265	-8.36436	6.0442e-17	2.14398e-15
g4722_i7	142.399	-2.09414	0.250435	-8.36204	6.16448e-17	2.18529e-15
g11192_i1	118.774	8.12713	0.971997	8.36127	6.2046e-17	2.19815e-15
g22830_i1	316.317	-2.34555	0.280537	-8.36093	6.22284e-17	2.20325e-15
g4642_i2	139.59	10.7874	1.29025	8.36073	6.23327e-17	2.20421e-15
g32525_i0	84.587	-2.9489	0.352707	-8.36078	6.23068e-17	2.20421e-15
g4642_i3	138.475	10.7759	1.28901	8.35976	6.28447e-17	2.22094e-15
g3717_i0	180.623	-2.15996	0.258378	-8.35969	6.28839e-17	2.22095e-15
g44714_i0	114.818	-10.0883	1.20695	-8.35849	6.35281e-17	2.24232e-15
g16690_i2	570.77	1.34772	0.161253	8.3578	6.3899e-17	2.25402e-15
g9186_i0	75.7604	-4.13905	0.495265	-8.35724	6.42036e-17	2.26336e-15
g15965_i0	528.431	1.38496	0.1658	8.3532	6.64406e-17	2.34078e-15
g2304_i1	480.243	-2.61088	0.312732	-8.34864	6.90548e-17	2.43138e-15
g616_i11	522.753	3.39369	0.40672	8.34404	7.17932e-17	2.52625e-15
g9779_i3	202.176	-1.75283	0.210082	-8.34355	7.20944e-17	2.53528e-15
g103_i6	207.935	1.65695	0.198612	8.34263	7.26553e-17	2.55344e-15
g17377_i1	63.568	6.47299	0.775936	8.34216	7.29427e-17	2.56196e-15
g310_i16	3128.42	-2.62045	0.314127	-8.34202	7.30342e-17	2.5636e-15
g345_i2	231.282	3.15776	0.378557	8.34157	7.33127e-17	2.5718e-15
g1298_i1	730.498	1.27453	0.152854	8.33821	7.54225e-17	2.64418e-15
g2867_i2	7000.64	-1.61978	0.194283	-8.3372	7.60688e-17	2.66521e-15
g8983_i1	125.334	-10.2161	1.22549	-8.33631	7.66451e-17	2.68375e-15
g28845_i1	844.508	-3.43646	0.412267	-8.33551	7.7166e-17	2.69992e-15
g16468_i1	221.096	2.37234	0.284608	8.33545	7.72013e-17	2.69992e-15
g7169_i0	113.364	-10.0709	1.20823	-8.33524	7.73409e-17	2.70315e-15
g17872_i1	832.123	-1.51327	0.181672	-8.32968	8.10643e-17	2.83155e-15
g13410_i1	543.362	-2.45485	0.294719	-8.32943	8.12306e-17	2.83563e-15
g24421_i0	674.447	-6.09828	0.732213	-8.32856	8.18294e-17	2.85479e-15
g23072_i0	48.2786	-3.74614	0.450002	-8.32471	8.45373e-17	2.94746e-15
g6129_i4	270.37	3.06172	0.36795	8.32104	8.71956e-17	3.03829e-15
g33173_i1	61.1674	-3.80204	0.456926	-8.32091	8.72914e-17	3.03977e-15
g13595_i0	3544.72	-1.43576	0.172555	-8.32063	8.74937e-17	3.04496e-15
g206_i6	1249.63	1.11386	0.133892	8.31914	8.86058e-17	3.08179e-15
g15583_i1	299.751	-2.26335	0.27223	-8.31412	9.24384e-17	3.21313e-15
g15586_i4	110.105	-10.0286	1.20708	-8.30812	9.72286e-17	3.37758e-15
g5105_i2	206.144	2.17515	0.261815	8.30795	9.73666e-17	3.38032e-15
g15035_i1	109.341	-10.0177	1.20585	-8.3076	9.7653e-17	3.38821e-15
g103_i9	210.384	1.6793	0.202163	8.30666	9.84305e-17	3.41311e-15
g343_i3	53.9345	-4.94653	0.595735	-8.30325	1.01304e-16	3.51063e-15
g13786_i2	1120.3	1.63866	0.197412	8.30072	1.03479e-16	3.58384e-15
g343_i5	54.0549	-4.94986	0.596449	-8.29887	1.05104e-16	3.63791e-15
g11508_i3	312.529	-2.33031	0.280946	-8.29451	1.09034e-16	3.77164e-15
g5512_i0	168.075	-1.74615	0.210549	-8.2933	1.10148e-16	3.80787e-15
g13990_i0	360.408	2.63517	0.317859	8.29039	1.12879e-16	3.89993e-15
g15594_i1	362.419	1.47067	0.177447	8.28793	1.15239e-16	3.97906e-15
g20825_i0	3577.1	-3.46518	0.418218	-8.2856	1.17518e-16	4.05528e-15
g103_i7	215.138	1.72425	0.208106	8.28544	1.17671e-16	4.05813e-15
g206_i5	1115.7	1.08004	0.130356	8.28533	1.17783e-16	4.05955e-15
g21963_i0	95.1455	10.2281	1.2356	8.27786	1.25413e-16	4.31992e-15
g15864_i4	766.544	3.28257	0.396561	8.27761	1.25671e-16	4.32619e-15
g19994_i0	150.633	-2.08624	0.252051	-8.27705	1.26262e-16	4.34391e-15
g18959_i0	2095.45	-3.1939	0.385888	-8.27675	1.26586e-16	4.35245e-15
g213_i27	66.4819	-6.45247	0.779639	-8.27622	1.27144e-16	4.36901e-15
g7569_i1	542.864	2.58043	0.311798	8.27596	1.27426e-16	4.37607e-15
g24718_i0	95.2428	5.76013	0.696098	8.27489	1.28576e-16	4.4129e-15
g17667_i0	314.812	2.80358	0.338966	8.27099	1.32856e-16	4.55705e-15
g591_i0	107.436	-9.99332	1.20833	-8.27036	1.3355e-16	4.57812e-15
g103_i5	211.433	1.68875	0.204327	8.26492	1.39785e-16	4.78898e-15
g15789_i1	289.565	2.1047	0.25472	8.26279	1.42312e-16	4.87264e-15
g17573_i0	374.168	-2.17993	0.263961	-8.25853	1.47476e-16	5.0464e-15
g37646_i0	83.6631	4.3935	0.532021	8.25814	1.47963e-16	5.06004e-15
g15783_i1	1828.94	1.1446	0.138606	8.25793	1.48226e-16	5.06601e-15
g18605_i0	1634.69	-2.46203	0.298202	-8.25626	1.50304e-16	5.13089e-15
g28863_i2	1631.31	-1.22695	0.148608	-8.25628	1.5028e-16	5.13089e-15
g26074_i1	243.655	-2.62404	0.317888	-8.25462	1.52392e-16	5.19906e-15
g30800_i0	60.4867	-4.67354	0.566269	-8.25321	1.54191e-16	5.25729e-15
g257_i1	415.215	-2.11181	0.255885	-8.25297	1.54501e-16	5.26473e-15
g17092_i4	81.4199	-2.42151	0.293526	-8.24973	1.58755e-16	5.40648e-15
g33847_i0	165.387	-1.79981	0.218169	-8.24963	1.58889e-16	5.40782e-15
g17365_i0	177.767	-3.51534	0.426188	-8.24832	1.60641e-16	5.46417e-15
g14789_i2	47.5853	3.68682	0.447071	8.2466	1.62959e-16	5.53973e-15
g9833_i1	989.27	1.55462	0.188539	8.24565	1.64267e-16	5.58088e-15
g3904_i3	61.4555	-4.99821	0.606227	-8.24479	1.65451e-16	5.61777e-15
g4722_i9	149.504	-2.14408	0.260133	-8.24223	1.69027e-16	5.73579e-15
g10472_i0	55.267	-3.39551	0.411996	-8.24161	1.69905e-16	5.76214e-15
g16247_i2	51.2892	-3.43095	0.416336	-8.24083	1.71015e-16	5.79635e-15
g11419_i1	1568.65	1.42422	0.172851	8.23956	1.72844e-16	5.85486e-15
g25404_i3	109.064	-3.23933	0.393177	-8.23887	1.7384e-16	5.88513e-15
g19658_i1	476.99	-2.05476	0.249425	-8.23799	1.75121e-16	5.92498e-15
g10371_i1	161.926	3.23682	0.39298	8.23661	1.77163e-16	5.99053e-15
g420_i23	57.17	-5.91529	0.718252	-8.23568	1.78538e-16	6.03345e-15
g3409_i0	501.759	-1.48638	0.180512	-8.23428	1.80647e-16	6.10112e-15
g3403_i6	103.667	-9.94167	1.2075	-8.23324	1.82211e-16	6.15029e-15
g41770_i0	105.426	-9.9644	1.2104	-8.23231	1.83642e-16	6.19493e-15
g1557_i2	58.4234	-3.23199	0.392898	-8.22603	1.93518e-16	6.52426e-15
g4690_i1	92.0601	-2.76196	0.335764	-8.22589	1.93744e-16	6.52801e-15
g343_i1	53.1426	-4.92456	0.598856	-8.22327	1.98028e-16	6.66842e-15
g17268_i6	480.351	-2.12114	0.258047	-8.22	2.03501e-16	6.84868e-15
g8632_i4	101.725	-9.91378	1.20645	-8.2173	2.0813e-16	7.00035e-15
g17013_i0	1383.92	-1.54187	0.187655	-8.2165	2.09525e-16	7.04311e-15
g10647_i2	58.6937	-3.90993	0.475948	-8.21505	2.12071e-16	7.12452e-15
g6892_i1	669.157	-2.43687	0.29684	-8.20936	2.22374e-16	7.46625e-15
g13733_i0	1192.31	-1.15523	0.140747	-8.20782	2.25241e-16	7.55809e-15
g1476_i0	229.42	-1.67969	0.20466	-8.20724	2.26326e-16	7.59002e-15
g7877_i0	235.056	-1.6948	0.206568	-8.20456	2.31428e-16	7.75432e-15
g5512_i4	643.19	-1.58953	0.193738	-8.20453	2.31497e-16	7.75432e-15
g42617_i0	473.743	-4.15533	0.506566	-8.20294	2.34575e-16	7.85282e-15
g206_i9	478.894	1.39863	0.170512	8.20254	2.35351e-16	7.8742e-15
g20475_i5	47.1569	-3.53978	0.431754	-8.1986	2.43199e-16	8.13203e-15
g1850_i14	99.1529	-2.13478	0.260482	-8.1955	2.49544e-16	8.33929e-15
g44556_i0	843.064	3.63195	0.44321	8.19466	2.51297e-16	8.39297e-15
g16077_i0	126.407	4.14207	0.505497	8.19406	2.52549e-16	8.42985e-15
g16247_i0	56.4948	-3.20625	0.391321	-8.19341	2.53937e-16	8.47125e-15
g310_i22	2914.99	-2.54934	0.311172	-8.1927	2.55423e-16	8.51584e-15
g7994_i2	367.822	-1.39506	0.17031	-8.19129	2.58437e-16	8.61129e-15
g13664_i0	1645.31	-1.59185	0.194339	-8.1911	2.58851e-16	8.62006e-15
g6554_i0	81.2004	2.80763	0.342785	8.19066	2.59801e-16	8.64668e-15
g2154_i3	1504.91	1.06693	0.13028	8.18951	2.62303e-16	8.72485e-15
g12457_i0	136.354	2.98163	0.364153	8.18785	2.65928e-16	8.84028e-15
g2417_i0	692.394	-1.39075	0.169904	-8.18552	2.7113e-16	9.00798e-15
g19352_i0	65.0758	-4.47354	0.546683	-8.18307	2.76713e-16	9.18813e-15
g18488_i0	280.916	2.72766	0.333358	8.18237	2.78316e-16	9.23599e-15
g15652_i1	139.516	-3.2525	0.397663	-8.17904	2.86124e-16	9.48959e-15
g13219_i0	1430.4	1.4514	0.177465	8.17853	2.87336e-16	9.52424e-15
g6818_i1	394.896	-1.58003	0.193203	-8.1781	2.88353e-16	9.55241e-15
g411_i1	2710.99	-1.54076	0.188417	-8.17741	2.90008e-16	9.58502e-15
g12385_i1	117.192	-3.05627	0.37374	-8.17753	2.89712e-16	9.58502e-15
g4883_i1	59.7774	-3.46047	0.423167	-8.17757	2.89632e-16	9.58502e-15
g3077_i5	57.0869	-3.65906	0.447475	-8.17713	2.90685e-16	9.60185e-15
g12200_i1	3025.91	-1.57367	0.19248	-8.1758	2.93917e-16	9.70298e-15
g17268_i2	718.513	-2.32648	0.284677	-8.17236	3.0242e-16	9.97795e-15
g12556_i0	98.4977	-9.86707	1.20794	-8.16849	3.12279e-16	1.02973e-14
g14102_i1	2475.85	3.82849	0.468706	8.16821	3.12997e-16	1.0315e-14
g11251_i2	205.022	-1.82134	0.223025	-8.16654	3.17353e-16	1.04525e-14
g2409_i3	48.6887	-4.82514	0.590892	-8.16584	3.19196e-16	1.05072e-14
g20908_i0	68.2658	-3.22962	0.395629	-8.16326	3.26108e-16	1.07285e-14
g34950_i0	65.0093	-6.12541	0.750383	-8.16304	3.26688e-16	1.07414e-14
g7454_i1	128.555	10.6686	1.30709	8.16212	3.29181e-16	1.08172e-14
g33598_i0	5346.46	2.78123	0.340808	8.16068	3.33141e-16	1.0941e-14
g16766_i1	512.73	-1.4322	0.175582	-8.1569	3.43741e-16	1.12827e-14
g30452_i1	110.696	8.60001	1.05436	8.15661	3.44546e-16	1.13026e-14
g14102_i2	2030.86	3.87767	0.47553	8.15442	3.50866e-16	1.15033e-14
g30258_i0	64.1409	-3.97615	0.487639	-8.15388	3.52421e-16	1.15476e-14
g15451_i2	303.381	-3.4809	0.426921	-8.15348	3.53587e-16	1.15792e-14
g11497_i0	247.496	-2.13786	0.262272	-8.1513	3.60021e-16	1.17832e-14
g3403_i1	96.538	-9.83869	1.20708	-8.15084	3.61418e-16	1.18221e-14
g14995_i0	63.5086	-5.80456	0.712664	-8.14487	3.79683e-16	1.24125e-14
g25431_i1	917.753	1.23703	0.151911	8.14309	3.85317e-16	1.25894e-14
g15583_i2	302.974	-2.23474	0.274477	-8.14181	3.89419e-16	1.27162e-14
g17513_i0	106.605	-2.34526	0.28812	-8.13988	3.9568e-16	1.29098e-14
g12687_i1	344.135	-1.89529	0.232841	-8.13984	3.95799e-16	1.29098e-14
g18237_i1	74.4894	9.87883	1.21366	8.13972	3.96186e-16	1.2915e-14
g26533_i2	171.371	2.97744	0.36586	8.13819	4.01238e-16	1.30723e-14
g3371_i2	195.465	-1.81096	0.222615	-8.13493	4.12189e-16	1.34214e-14
g15543_i0	54.0892	-5.15791	0.634265	-8.13211	4.21883e-16	1.37292e-14
g206_i7	981.051	1.18106	0.14525	8.13118	4.25132e-16	1.38271e-14
g1225_i5	79.1256	-2.64454	0.325283	-8.12996	4.29439e-16	1.39592e-14
g16650_i1	188.787	3.35805	0.413068	8.12954	4.30916e-16	1.39992e-14
g3876_i0	1079.17	-2.05513	0.252804	-8.12934	4.31628e-16	1.40144e-14
g6379_i1	1077.77	-1.64269	0.202087	-8.12863	4.34157e-16	1.40885e-14
g41568_i0	59.8459	-3.8686	0.475985	-8.12756	4.38008e-16	1.42054e-14
g16303_i0	136.089	1.93505	0.23812	8.12638	4.42305e-16	1.43367e-14
g289_i13	6086.71	-1.58881	0.195522	-8.12599	4.43722e-16	1.43744e-14
g1889_i1	333.679	1.87535	0.230801	8.12539	4.4591e-16	1.44371e-14
g19030_i0	132.776	2.55746	0.314824	8.12346	4.53093e-16	1.46614e-14
g16065_i0	1078.65	2.24116	0.275949	8.12166	4.59851e-16	1.48717e-14
g16218_i0	469.877	-1.60734	0.197912	-8.12146	4.60619e-16	1.4888e-14
g3403_i2	94.7767	-9.81236	1.20844	-8.11985	4.66742e-16	1.50774e-14
g8666_i3	925.083	-1.2082	0.148815	-8.11884	4.70666e-16	1.51956e-14
g3403_i4	93.6201	-9.79419	1.20646	-8.11812	4.73444e-16	1.52767e-14
g15390_i0	121.88	-2.04779	0.252387	-8.11369	4.91072e-16	1.58365e-14
g13271_i2	66.7637	-2.55945	0.315731	-8.10642	5.21318e-16	1.68024e-14
g14102_i0	2220.78	3.8668	0.477055	8.10556	5.25047e-16	1.69131e-14
g22377_i1	391.358	-3.83082	0.472645	-8.10507	5.27149e-16	1.69712e-14
g14069_i1	226.803	-1.79031	0.220988	-8.10142	5.43196e-16	1.7478e-14
g4776_i0	1223.05	-3.39007	0.418667	-8.09729	5.61985e-16	1.80724e-14
g39026_i0	463.168	-3.02044	0.373056	-8.09649	5.65666e-16	1.81805e-14
g4098_i0	119.092	1.79681	0.222047	8.09203	5.86782e-16	1.88486e-14
g3403_i3	91.7767	-9.76568	1.2072	-8.08952	5.98985e-16	1.92298e-14
g13382_i0	2805.19	2.81354	0.34791	8.08696	6.11742e-16	1.96283e-14
g15833_i0	102.402	-9.92226	1.22702	-8.08648	6.14156e-16	1.96947e-14
g7975_i1	183.356	-2.17807	0.269353	-8.08631	6.15003e-16	1.97108e-14
g5246_i5	268.595	3.84121	0.475199	8.08337	6.29995e-16	2.018e-14
g14280_i0	70.0051	-2.43738	0.301618	-8.08101	6.42309e-16	2.05629e-14
g5512_i5	650.507	-1.55394	0.192317	-8.0801	6.47158e-16	2.07065e-14
g24340_i0	141.51	6.54257	0.810323	8.07402	6.80185e-16	2.17511e-14
g6555_i4	218.456	2.12055	0.262718	8.07156	6.94055e-16	2.21822e-14
g975_i1	123.408	2.06062	0.255332	8.07037	7.00853e-16	2.2387e-14
g24725_i1	10742.9	-2.43597	0.30188	-8.06933	7.06836e-16	2.25654e-14
g7469_i1	3987.2	-2.16521	0.268351	-8.0686	7.11067e-16	2.26878e-14
g6718_i3	159.731	-1.66878	0.206841	-8.06794	7.14954e-16	2.27991e-14
g11666_i1	50.352	-4.72509	0.585694	-8.06751	7.17478e-16	2.28669e-14
g3246_i0	1228.6	-3.37075	0.41788	-8.06631	7.24534e-16	2.30789e-14
g30189_i1	148.693	2.68876	0.33337	8.06542	7.29866e-16	2.32358e-14
g3406_i0	969.879	1.57496	0.195306	8.06405	7.38078e-16	2.34712e-14
g15870_i0	89.8977	-9.73571	1.2073	-8.06405	7.38082e-16	2.34712e-14
g4284_i0	516.185	-1.37301	0.170354	-8.05975	7.64499e-16	2.42977e-14
g6764_i1	89.2947	-9.72604	1.20738	-8.0555	7.91576e-16	2.51443e-14
g37078_i1	85.7937	2.16152	0.268333	8.05538	7.92327e-16	2.51542e-14
g3876_i4	1369.09	-2.25218	0.279719	-8.05155	8.17501e-16	2.5939e-14
g3403_i5	89.2288	-9.72524	1.20828	-8.04881	8.36026e-16	2.6512e-14
g15807_i1	2132.16	-2.09003	0.259821	-8.04412	8.68648e-16	2.75313e-14
g6821_i0	63.5905	2.73279	0.339778	8.04288	8.77513e-16	2.77968e-14
g6818_i0	394.389	-1.58799	0.197458	-8.0422	8.82426e-16	2.7937e-14
g1784_i0	105.05	10.3775	1.29051	8.04144	8.87905e-16	2.80949e-14
g5512_i1	311.358	-1.64591	0.204691	-8.04098	8.91261e-16	2.81855e-14
g10916_i0	1455.05	1.66868	0.207533	8.04054	8.94413e-16	2.82695e-14
g22_i82	4998.92	-1.06371	0.132299	-8.0402	8.96953e-16	2.83341e-14
g16678_i1	1385.3	1.42084	0.176734	8.03939	9.02901e-16	2.85062e-14
g20475_i0	57.7006	-6.24619	0.777469	-8.034	9.43433e-16	2.97695e-14
g16294_i1	90.131	-9.73797	1.21223	-8.03308	9.50532e-16	2.99604e-14
g16294_i2	90.131	-9.73797	1.21223	-8.03308	9.50532e-16	2.99604e-14
g13499_i0	116.342	2.38065	0.296366	8.03279	9.52832e-16	3.00163e-14
g4098_i2	114.535	1.86612	0.232319	8.03259	9.54392e-16	3.00489e-14
g17013_i1	1492.99	-1.61582	0.201287	-8.02745	9.95191e-16	3.13162e-14
g1777_i5	1235.91	2.10368	0.262161	8.02439	1.02034e-15	3.20899e-14
g18506_i0	741.316	1.36023	0.169653	8.01773	1.07718e-15	3.38588e-14
g16719_i1	1698.54	-1.98921	0.248126	-8.01691	1.08438e-15	3.40664e-14
g20641_i0	256.277	2.87306	0.358431	8.01565	1.09557e-15	3.43991e-14
g3403_i7	87.5691	-9.69843	1.21055	-8.01161	1.13216e-15	3.55283e-14
g4098_i1	112.847	1.84763	0.230755	8.0069	1.17632e-15	3.68938e-14
g29089_i0	91.4385	-2.90446	0.362849	-8.00459	1.19864e-15	3.75732e-14
g3207_i3	106.434	10.3968	1.29919	8.0025	1.21914e-15	3.81951e-14
g11049_i0	1931.68	2.09185	0.26145	8.00097	1.23446e-15	3.86539e-14
g13555_i0	2048.55	-2.7031	0.337861	-8.00063	1.23787e-15	3.87394e-14
g8646_i0	48.0091	5.00053	0.625031	8.00045	1.23962e-15	3.87728e-14
g5592_i0	320.547	-2.26104	0.282673	-7.99877	1.25667e-15	3.92848e-14
g5724_i1	1160.79	-1.20041	0.15016	-7.99422	1.30398e-15	4.07415e-14
g11164_i0	52.6379	2.91808	0.365044	7.99379	1.30853e-15	4.08612e-14
g8450_i4	339.663	-2.56393	0.320787	-7.99261	1.32106e-15	4.123e-14
g13099_i3	181.48	-1.96137	0.245457	-7.99066	1.34223e-15	4.18679e-14
g24755_i1	198.594	1.80028	0.225337	7.98928	1.35732e-15	4.23153e-14
g14069_i0	78.5833	-2.55886	0.320324	-7.98835	1.36759e-15	4.26124e-14
g2536_i4	10951.7	2.24029	0.280486	7.98716	1.38077e-15	4.29996e-14
g6105_i2	278.341	-2.08992	0.261666	-7.98699	1.38268e-15	4.30355e-14
g6992_i3	498.201	-1.65226	0.206928	-7.98468	1.40892e-15	4.38284e-14
g6136_i3	126.973	-2.40407	0.301091	-7.98453	1.41056e-15	4.38556e-14
g18288_i0	89.0475	5.64202	0.706732	7.98326	1.42514e-15	4.42848e-14
g10255_i0	2567.56	-1.49621	0.187422	-7.98312	1.42677e-15	4.42906e-14
g166_i8	1043.95	1.77184	0.221948	7.98311	1.42688e-15	4.42906e-14
g16044_i3	892.071	1.38485	0.173496	7.98201	1.43975e-15	4.46657e-14
g21034_i0	122.81	-2.11289	0.264806	-7.97903	1.47492e-15	4.57321e-14
g11592_i1	66.0579	9.70797	1.21709	7.97638	1.50692e-15	4.66991e-14
g4898_i1	90.4007	-2.56644	0.321772	-7.97596	1.51201e-15	4.68312e-14
g16719_i0	827.506	-2.0943	0.262626	-7.97446	1.53048e-15	4.73777e-14
g679_i0	235.861	-1.74229	0.218589	-7.97062	1.57886e-15	4.88489e-14
g18281_i1	131.904	2.15775	0.270764	7.96912	1.59809e-15	4.94173e-14
g2729_i2	91.549	2.31643	0.290725	7.96776	1.61574e-15	4.99358e-14
g4201_i1	939.892	2.19033	0.274947	7.96635	1.63426e-15	5.04808e-14
g222_i7	48.9837	5.05337	0.634357	7.96612	1.63729e-15	5.05471e-14
g471_i0	83.7102	-9.63252	1.20963	-7.96321	1.67637e-15	5.17259e-14
g5225_i2	164.568	-1.91239	0.240208	-7.96137	1.70142e-15	5.24704e-14
g2409_i4	44.9078	-4.87918	0.613141	-7.95768	1.75291e-15	5.40292e-14
g23573_i0	386.448	1.61721	0.203239	7.95719	1.75994e-15	5.41989e-14
g7610_i0	1037.98	1.97498	0.248201	7.95716	1.76031e-15	5.41989e-14
g31313_i0	360.618	-1.57821	0.198389	-7.95515	1.78913e-15	5.50565e-14
g6333_i0	658.36	-1.29882	0.163314	-7.95293	1.82151e-15	5.60227e-14
g18514_i0	320.914	-1.58764	0.19973	-7.94891	1.8816e-15	5.78398e-14
g975_i0	114.803	2.07648	0.261245	7.94839	1.88957e-15	5.80535e-14
g15935_i1	651.482	2.00846	0.252714	7.94753	1.90263e-15	5.84233e-14
g3101_i1	355.763	1.53995	0.193793	7.94638	1.92038e-15	5.89367e-14
g11666_i2	51.6369	-4.76553	0.599737	-7.94603	1.92583e-15	5.90722e-14
g1681_i0	123.642	-2.02309	0.254661	-7.94425	1.95374e-15	5.98961e-14
g3361_i0	352.288	1.54602	0.194676	7.94147	1.99801e-15	6.12204e-14
g3371_i0	206.191	-1.68961	0.2128	-7.93987	2.02401e-15	6.19839e-14
g6379_i2	970.769	-1.62815	0.205089	-7.93877	2.04192e-15	6.24988e-14
g3482_i1	773.671	1.17331	0.1478	7.93854	2.04582e-15	6.25848e-14
g24697_i0	1688.86	3.44678	0.434202	7.9382	2.05138e-15	6.27212e-14
g27874_i0	157.127	2.21544	0.279126	7.93706	2.07036e-15	6.32679e-14
g6992_i1	606.762	-1.7047	0.214796	-7.93635	2.0821e-15	6.35926e-14
g12993_i0	81.6196	-9.59533	1.20921	-7.93521	2.10144e-15	6.41489e-14
g16690_i0	677.908	1.29649	0.163425	7.93321	2.13549e-15	6.51536e-14
g16483_i0	988.939	-3.37568	0.425562	-7.93229	2.15148e-15	6.56064e-14
g36089_i0	5863.86	2.45282	0.309273	7.93092	2.1753e-15	6.62972e-14
g8402_i2	132.08	-1.94908	0.245852	-7.92787	2.22937e-15	6.79092e-14
g11677_i1	2144.59	1.00506	0.126797	7.92655	2.25309e-15	6.85951e-14
g7295_i1	11526.1	2.04205	0.257697	7.92425	2.29524e-15	6.9841e-14
g15_i0	1448.42	3.6973	0.466875	7.91925	2.38939e-15	7.26671e-14
g22536_i3	3977.52	-1.90948	0.241137	-7.91868	2.40042e-15	7.29638e-14
g17846_i4	396.155	2.23932	0.282856	7.91685	2.43612e-15	7.40095e-14
g3197_i1	2292.95	1.4504	0.18325	7.91488	2.47497e-15	7.515e-14
g18222_i0	233.401	-3.27896	0.4143	-7.91446	2.48334e-15	7.5364e-14
g31573_i0	37.306	4.02859	0.50906	7.91378	2.49695e-15	7.57368e-14
g1889_i2	721.746	2.14366	0.270893	7.91331	2.50644e-15	7.59844e-14
g12200_i0	2869.02	-1.57368	0.198917	-7.91123	2.54868e-15	7.7224e-14
g22807_i0	72.0671	9.83516	1.24327	7.9107	2.55942e-15	7.75084e-14
g2231_i3	305.365	-2.69288	0.34045	-7.90977	2.57855e-15	7.80464e-14
g310_i3	2977.53	-2.46157	0.311269	-7.90816	2.61221e-15	7.9023e-14
g4380_i0	124.91	1.78431	0.225643	7.90769	2.62206e-15	7.92793e-14
g9753_i0	192.057	-2.70776	0.342488	-7.90615	2.65476e-15	8.02253e-14
g12200_i2	2857.28	-1.57203	0.198871	-7.9048	2.68367e-15	8.10563e-14
g3630_i3	265.282	-1.55036	0.196149	-7.904	2.70098e-15	8.1536e-14
g6360_i1	4383.58	3.41499	0.432147	7.90238	2.73619e-15	8.25553e-14
g7364_i0	111.495	-2.06929	0.261917	-7.90055	2.77684e-15	8.37375e-14
g5809_i3	825.62	1.06779	0.135198	7.89799	2.83433e-15	8.54259e-14
g8769_i3	82.2134	-9.60555	1.21624	-7.89773	2.84029e-15	8.55605e-14
g25176_i2	8598.24	4.31376	0.546224	7.89742	2.84741e-15	8.57297e-14
g14518_i0	135.962	2.28462	0.289312	7.89673	2.86311e-15	8.61571e-14
g12862_i1	291.965	-1.59059	0.201477	-7.89467	2.9108e-15	8.75463e-14
g12016_i0	189.637	-1.71807	0.217651	-7.8937	2.93346e-15	8.81814e-14
g24780_i3	696.855	-2.38256	0.301966	-7.89017	3.01786e-15	9.06705e-14
g3361_i3	321.894	1.53855	0.195034	7.88861	3.05564e-15	9.17576e-14
g4690_i0	71.3788	-2.64068	0.334756	-7.88837	3.06148e-15	9.18845e-14
g3068_i1	2594.46	1.88825	0.239446	7.8859	3.12285e-15	9.36772e-14
g9448_i0	176.31	-2.16338	0.274417	-7.88356	3.18171e-15	9.53928e-14
g5551_i2	52.565	-3.14511	0.399039	-7.8817	3.2295e-15	9.6775e-14
g8666_i2	1132.39	-1.1662	0.147982	-7.88068	3.25611e-15	9.75212e-14
g5714_i0	98.2671	2.0751	0.263354	7.87951	3.28669e-15	9.83854e-14
g16065_i1	1058.81	2.20467	0.279824	7.87878	3.30584e-15	9.8907e-14
g9503_i2	3501.26	-1.44602	0.183552	-7.878	3.32654e-15	9.94742e-14
g29072_i0	391.068	-1.72166	0.218575	-7.87672	3.36074e-15	1.00444e-13
g19224_i4	260.737	-1.81709	0.230715	-7.87592	3.38235e-15	1.01037e-13
g29030_i0	67.2574	9.72659	1.23542	7.87307	3.46043e-15	1.03316e-13
g24780_i5	696.174	-2.40858	0.306036	-7.87024	3.53973e-15	1.05628e-13
g2409_i2	54.124	-5.58731	0.709992	-7.86955	3.55924e-15	1.06155e-13
g19994_i1	183.92	-2.00813	0.255218	-7.8683	3.59502e-15	1.07166e-13
g9164_i2	63.214	2.61424	0.332297	7.86718	3.6273e-15	1.08072e-13
g2409_i1	42.9872	-5.0097	0.636826	-7.86667	3.642e-15	1.08453e-13
g5076_i0	1431.35	1.98881	0.252886	7.86446	3.70702e-15	1.10332e-13
g9833_i0	992.995	1.61895	0.205939	7.86128	3.80215e-15	1.13104e-13
g13382_i1	2657.56	2.82839	0.359805	7.86089	3.81414e-15	1.13402e-13
g10812_i0	80.4812	-9.57523	1.21824	-7.85991	3.84424e-15	1.14238e-13
g5879_i1	1174.01	-1.15792	0.147325	-7.85961	3.85316e-15	1.14443e-13
g28464_i0	85.3569	10.0712	1.28163	7.85813	3.89904e-15	1.15746e-13
g49072_i0	133.523	-2.80577	0.357061	-7.85794	3.905e-15	1.15862e-13
g15543_i1	49.2722	-4.56037	0.580715	-7.85303	4.06107e-15	1.20431e-13
g8312_i2	588.659	-1.51115	0.192473	-7.85124	4.11943e-15	1.22098e-13
g26948_i0	72.6803	-5.6373	0.718256	-7.8486	4.20721e-15	1.24635e-13
g3197_i0	2457.06	1.47939	0.188524	7.84723	4.25333e-15	1.25936e-13
g7751_i2	88.6439	8.27346	1.05446	7.84619	4.28882e-15	1.26921e-13
g20963_i1	1586.29	1.71335	0.218372	7.84604	4.29377e-15	1.27002e-13
g8337_i1	1243.84	2.02271	0.257836	7.84494	4.33157e-15	1.28053e-13
g908_i2	537.396	-1.61178	0.205474	-7.84421	4.35673e-15	1.28731e-13
g3877_i0	2997.88	-1.05154	0.134086	-7.84229	4.42414e-15	1.30655e-13
g21751_i2	100.777	10.3115	1.31558	7.83801	4.5776e-15	1.35117e-13
g16690_i1	1012.22	1.34537	0.171702	7.83547	4.67082e-15	1.37798e-13
g20209_i0	6210.21	-1.64885	0.210437	-7.83533	4.67629e-15	1.37888e-13
g8876_i2	615.22	-1.53128	0.195479	-7.83349	4.7452e-15	1.39848e-13
g9394_i1	77.5401	-9.52252	1.21634	-7.82886	4.92316e-15	1.45018e-13
g12654_i0	93.7853	2.36234	0.301795	7.82764	4.971e-15	1.46351e-13
g1828_i0	108.244	-2.45575	0.313792	-7.82604	5.03487e-15	1.48155e-13
g35947_i0	78.0963	-9.53079	1.21835	-7.82272	5.1694e-15	1.51958e-13
g10916_i1	1371.15	1.68851	0.215845	7.82277	5.16717e-15	1.51958e-13
g10891_i0	140.828	2.82693	0.361405	7.82206	5.19674e-15	1.52683e-13
g10804_i1	2505.28	1.12596	0.144032	7.8174	5.39242e-15	1.5835e-13
g10738_i2	3718.73	-1.4194	0.181626	-7.81497	5.49748e-15	1.61353e-13
g9630_i3	1036.47	1.46526	0.187579	7.81144	5.65373e-15	1.65853e-13
g420_i25	55.9065	-5.5833	0.714833	-7.81064	5.68983e-15	1.66827e-13
g16766_i0	563.022	-1.48458	0.190154	-7.80726	5.84457e-15	1.71276e-13
g13382_i2	2282.04	2.47609	0.317177	7.80667	5.87208e-15	1.71994e-13
g41359_i0	60.24	9.56864	1.2259	7.80542	5.93032e-15	1.73611e-13
g9848_i0	357.829	2.83564	0.363349	7.80419	5.9886e-15	1.75227e-13
g25179_i0	150.125	-3.3775	0.432797	-7.80389	6.00275e-15	1.75551e-13
g24802_i1	160.493	-1.99601	0.255828	-7.80217	6.08498e-15	1.77865e-13
g6992_i0	501.684	-1.68738	0.216293	-7.80135	6.12476e-15	1.78936e-13
g23689_i0	224.371	1.98857	0.255015	7.79783	6.29787e-15	1.839e-13
g11_i25	310.294	1.35153	0.17335	7.79654	6.36294e-15	1.85705e-13
g22609_i0	297.08	2.17377	0.27889	7.79438	6.47263e-15	1.8881e-13
g10197_i1	397	1.93869	0.248795	7.79233	6.57872e-15	1.91807e-13
g193_i1	303.347	1.8777	0.241029	7.79035	6.68249e-15	1.94733e-13
g2941_i0	2564.29	1.13352	0.145543	7.78824	6.79476e-15	1.97904e-13
g4335_i0	208.955	2.89953	0.372336	7.78742	6.83935e-15	1.99101e-13
g18864_i0	215.229	-2.04753	0.263	-7.78526	6.95682e-15	2.02417e-13
g10812_i2	75.0879	-9.47485	1.21775	-7.78061	7.21781e-15	2.09904e-13
g122_i29	181.596	1.77294	0.227925	7.77863	7.33168e-15	2.13107e-13
g37913_i0	116.206	-3.57828	0.460089	-7.77736	7.40539e-15	2.1514e-13
g14280_i1	70.7795	-2.3453	0.301561	-7.77719	7.4151e-15	2.15313e-13
g15500_i0	77.6835	-9.52546	1.22522	-7.77446	7.57724e-15	2.19909e-13
g17004_i1	342.239	-1.86969	0.240496	-7.77431	7.58609e-15	2.20054e-13
g30291_i0	159.212	8.20256	1.05525	7.77313	7.65685e-15	2.21994e-13
g7985_i1	71.6546	-9.40817	1.21042	-7.77263	7.687e-15	2.22756e-13
g22980_i0	220.208	2.94949	0.379533	7.77137	7.76418e-15	2.24878e-13
g1960_i8	1814.85	-1.26054	0.16226	-7.76862	7.93428e-15	2.29688e-13
g13364_i0	296.795	1.88263	0.242363	7.7678	7.98606e-15	2.3107e-13
g5797_i4	1067.17	2.02784	0.261117	7.76604	8.09783e-15	2.34185e-13
g26480_i0	259.751	3.80492	0.490199	7.762	8.36017e-15	2.4165e-13
g27300_i0	98.0935	2.54617	0.328052	7.76149	8.39367e-15	2.42496e-13
g10050_i2	81.0055	10.0038	1.28912	7.76017	8.48163e-15	2.44913e-13
g4793_i7	52.5962	-6.12481	0.789513	-7.75771	8.64766e-15	2.49581e-13
g9186_i1	76.9998	-3.97471	0.512425	-7.75668	8.71829e-15	2.51492e-13
g24618_i0	1333.85	-2.43821	0.31434	-7.75658	8.72519e-15	2.51565e-13
g12423_i1	1171.39	-1.09716	0.141553	-7.75085	9.12819e-15	2.63051e-13
g19226_i0	221.332	2.15908	0.278563	7.75076	9.13456e-15	2.63102e-13
g2411_i4	356.012	-2.29484	0.296185	-7.74799	9.33588e-15	2.68765e-13
g10812_i1	71.9357	-9.41336	1.21506	-7.74724	9.39099e-15	2.70216e-13
g5397_i5	2094.21	-1.33802	0.172716	-7.74693	9.41398e-15	2.70741e-13
g4315_i1	707.338	-1.13932	0.147153	-7.74241	9.75482e-15	2.80402e-13
g9852_i1	282.363	-1.84701	0.238636	-7.73987	9.95164e-15	2.85916e-13
g34474_i0	1650.86	1.18243	0.152816	7.73762	1.01297e-14	2.90886e-13
g1433_i1	414.451	-1.64886	0.21313	-7.73642	1.02253e-14	2.93483e-13
g1777_i1	2762.55	2.16459	0.279878	7.73404	1.04182e-14	2.9887e-13
g14545_i1	897.118	-2.88162	0.372644	-7.73291	1.05119e-14	3.01407e-13
g20381_i0	131.238	-2.01132	0.260113	-7.73247	1.05479e-14	3.02286e-13
g4486_i1	71.3599	-9.40173	1.21593	-7.73214	1.0575e-14	3.02761e-13
g3908_i3	4681.94	2.75348	0.356105	7.73221	1.05697e-14	3.02761e-13
g17846_i0	129.409	2.26	0.292321	7.73123	1.06512e-14	3.04788e-13
g6679_i3	469.489	2.14267	0.277432	7.7232	1.13441e-14	3.24453e-13
g18843_i1	657.748	-1.59235	0.206192	-7.72266	1.13929e-14	3.25688e-13
g14929_i0	71.0239	-9.39641	1.21676	-7.72247	1.14096e-14	3.26002e-13
[truncated: 10,682 more rows]

## Sheet: A2 VS A1
	baseMean	log2FoldChange	lfcSE	stat	pvalue	padj
g3876_i12	3343.22	5.66132	0.173745	32.5841	6.89607e-233	3.75615e-228
g3876_i9	2798.65	4.96861	0.177549	27.9844	2.51751e-172	6.85618e-168
g3876_i10	2228.65	4.71066	0.184882	25.4792	3.34912e-143	6.08066e-139
g9417_i11	22619.1	-5.23137	0.218024	-23.9945	3.17363e-127	4.32154e-123
g35004_i0	3057.94	5.4363	0.231654	23.4674	8.79227e-122	9.57795e-118
g3876_i7	2187.78	4.51747	0.198614	22.745	1.60704e-114	1.45888e-110
g355_i9	1627.33	4.90383	0.225585	21.7383	8.91836e-105	6.93951e-101
g8779_i1	682.041	7.53457	0.352711	21.3619	3.02572e-101	2.06006e-97
g8779_i0	664.759	7.59721	0.356608	21.3041	1.04029e-100	6.29583e-97
g8779_i2	658.984	7.58458	0.356898	21.2514	3.19967e-100	1.7428e-96
g19006_i0	3068.88	6.53295	0.307482	21.2466	3.54666e-100	1.75618e-96
g709_i2	830.168	4.50066	0.220572	20.4045	1.52486e-92	6.92133e-89
g19717_i1	308.691	5.54741	0.294515	18.8357	3.84888e-79	1.61262e-75
g17833_i0	5052.27	5.28001	0.282055	18.7198	3.41462e-78	1.32848e-74
g12885_i1	3685.84	10.5559	0.564105	18.7126	3.9052e-78	1.41806e-74
g709_i9	418.269	4.70749	0.260273	18.0868	4.05212e-73	1.37944e-69
g27662_i0	2160.16	5.20697	0.288664	18.0382	9.77124e-73	3.1307e-69
g6466_i3	516.212	4.34008	0.241779	17.9506	4.74772e-72	1.43666e-68
g19159_i0	577.857	4.99994	0.280356	17.8342	3.83204e-71	1.09854e-67
g14340_i0	519.06	-5.74852	0.323292	-17.7812	9.88826e-71	2.69297e-67
g23223_i0	654.045	4.57516	0.26029	17.5772	3.68533e-69	9.5587e-66
g19464_i1	279.183	4.97166	0.294204	16.8987	4.6019e-64	1.13935e-60
g20708_i0	1588.77	4.00832	0.238405	16.8131	1.9565e-63	4.63333e-60
g25640_i0	257.956	4.93955	0.295315	16.7264	8.42391e-63	1.91181e-59
g36388_i0	575.466	5.18935	0.31149	16.6598	2.56964e-62	5.59852e-59
g3876_i8	1965.67	2.55983	0.154385	16.5809	9.58151e-62	2.00725e-58
g14280_i0	211.38	4.79927	0.290422	16.5251	2.41963e-61	4.8812e-58
g23593_i0	1135.26	3.20718	0.194322	16.5044	3.40925e-61	6.43096e-58
g25756_i3	714.808	-4.79746	0.290681	-16.5042	3.42399e-61	6.43096e-58
g15791_i1	1503.44	2.9054	0.176836	16.4299	1.16778e-60	2.12023e-57
g16677_i0	1316.16	3.74556	0.229056	16.3522	4.19855e-60	7.377e-57
g15710_i1	781.419	-3.38891	0.209633	-16.1659	8.77579e-59	1.49375e-55
g18715_i1	12858.8	3.97928	0.247188	16.0982	2.62582e-58	4.33403e-55
g9829_i4	2172.35	6.02884	0.375	16.0769	3.70363e-58	5.93321e-55
g33172_i0	2327.9	12.1795	0.760526	16.0146	1.01043e-57	1.57247e-54
g10472_i0	217.976	6.04774	0.378976	15.9581	2.50092e-57	3.78389e-54
g13330_i1	6909.61	-13.0384	0.81918	-15.9164	4.87447e-57	7.17575e-54
g14280_i1	203.996	4.6483	0.292447	15.8945	6.91467e-57	9.91128e-54
g25624_i1	265.093	4.22015	0.266231	15.8515	1.37308e-56	1.91767e-53
g37004_i0	88283.3	3.65679	0.230949	15.8337	1.82059e-56	2.47909e-53
g2914_i6	255.776	4.59279	0.292037	15.7267	9.92166e-56	1.31808e-52
g18992_i1	1241.41	3.02215	0.192924	15.665	2.62532e-55	3.40466e-52
g13831_i5	3553.71	2.90241	0.185731	15.6269	4.77109e-55	6.04353e-52
g11005_i2	454.794	-4.72133	0.303045	-15.5796	1.00146e-54	1.23972e-51
g38356_i0	3755.58	13.2819	0.865181	15.3516	3.45551e-53	4.18255e-50
g45543_i0	699.358	-4.59117	0.303983	-15.1034	1.53847e-51	1.82168e-48
g187_i80	1001.09	-4.98029	0.330135	-15.0856	2.01452e-51	2.33462e-48
g187_i83	992.035	-4.96671	0.329383	-15.0788	2.23227e-51	2.53306e-48
g709_i7	324.629	4.72767	0.314556	15.0297	4.69341e-51	5.21716e-48
g25475_i0	185.231	4.58634	0.30548	15.0136	5.98453e-51	6.51931e-48
g32107_i0	362.261	6.77445	0.456915	14.8265	9.87344e-50	1.05448e-46
g13538_i0	268.654	4.54788	0.310526	14.6457	1.43469e-48	1.50278e-45
g9923_i2	944.609	-2.8596	0.19662	-14.5438	6.39636e-48	6.57353e-45
g17374_i0	1236.94	2.73127	0.188069	14.5227	8.70103e-48	8.77643e-45
g33386_i0	360.102	8.64666	0.598667	14.4432	2.76715e-47	2.74038e-44
g709_i3	310.054	4.85986	0.337066	14.4181	3.97929e-47	3.87042e-44
g187_i22	253.934	-4.53957	0.315186	-14.4028	4.96778e-47	4.74711e-44
g10019_i4	805.494	-2.60521	0.18164	-14.3427	1.18374e-46	1.11165e-43
g1875_i2	398.942	-6.725	0.469019	-14.3385	1.25834e-46	1.16169e-43
g32683_i0	225.282	4.12442	0.288239	14.309	1.92213e-46	1.74491e-43
g12043_i6	631.606	-3.35909	0.2348	-14.3062	2.00183e-46	1.78747e-43
g19464_i0	2530.22	2.50464	0.175333	14.285	2.71441e-46	2.38465e-43
g15791_i0	800.941	2.86089	0.201709	14.1832	1.16381e-45	1.0062e-42
g549_i9	143.879	4.83228	0.341183	14.1633	1.54521e-45	1.31507e-42
g187_i62	1710.18	-4.82912	0.341723	-14.1317	2.42367e-45	2.03096e-42
g36649_i0	317.516	6.08324	0.430652	14.1257	2.63944e-45	2.17826e-42
g187_i11	211.859	-4.75088	0.339249	-14.0041	1.47166e-44	1.19639e-41
g709_i10	177.006	4.14008	0.295966	13.9884	1.83591e-44	1.47056e-41
g25017_i0	283.627	5.52107	0.395327	13.9658	2.52042e-44	1.9896e-41
g19717_i0	135.485	5.58467	0.400569	13.9418	3.52773e-44	2.74498e-41
g549_i8	132.889	4.7486	0.341307	13.913	5.28373e-44	4.05344e-41
g37481_i0	185.229	4.36342	0.31399	13.8967	6.63511e-44	5.01946e-41
g47584_i0	294.395	4.06909	0.295207	13.7839	3.18671e-43	2.37772e-40
g24250_i0	195.249	7.28291	0.533205	13.6587	1.79055e-42	1.31794e-39
g34109_i0	380.419	-3.62356	0.266408	-13.6016	3.91954e-42	2.84653e-39
g27859_i0	377.329	7.46597	0.552373	13.5162	1.25516e-41	8.9955e-39
g6995_i0	214.508	-4.78263	0.353938	-13.5126	1.31723e-41	9.31777e-39
g21122_i1	156.393	4.54042	0.336235	13.5037	1.48715e-41	1.03849e-38
g10050_i12	513.235	-5.20875	0.386491	-13.477	2.13585e-41	1.4726e-38
g6995_i1	212.779	-4.77051	0.354324	-13.4637	2.55761e-41	1.74135e-38
g21122_i0	155.072	4.81288	0.357704	13.4549	2.87996e-41	1.93662e-38
g15710_i0	391.414	-3.32436	0.248349	-13.3859	7.31282e-41	4.85749e-38
g11707_i2	3231.56	-11.9754	0.895573	-13.3717	8.84714e-41	5.80586e-38
g16478_i1	299.779	3.35834	0.251486	13.354	1.12284e-40	7.28079e-38
g4776_i0	2731.36	5.2294	0.39366	13.284	2.86506e-40	1.83593e-37
g187_i10	214.24	-4.12006	0.31024	-13.2803	3.01337e-40	1.90852e-37
g3246_i0	2751.05	5.21526	0.392755	13.2787	3.07894e-40	1.92763e-37
g43798_i0	213.805	-5.71508	0.431262	-13.252	4.39411e-40	2.71975e-37
g20333_i0	132.959	4.90147	0.370615	13.2252	6.275e-40	3.8403e-37
g274_i30	138.085	4.88635	0.369564	13.2219	6.55498e-40	3.96707e-37
g21296_i0	1240.49	5.0254	0.384597	13.0667	5.1054e-39	3.05583e-36
g15323_i0	1403.59	2.12179	0.162513	13.0561	5.86526e-39	3.47249e-36
g274_i31	134.778	4.54187	0.348833	13.0202	9.39333e-39	5.50146e-36
g2253_i1	842.802	2.68627	0.207504	12.9456	2.4878e-38	1.44155e-35
g1089_i14	283014	4.31755	0.334533	12.9062	4.15279e-38	2.38099e-35
g32188_i0	300.815	3.51964	0.273159	12.8849	5.4714e-38	3.10433e-35
g31330_i0	1661.51	2.75396	0.214518	12.8379	1.00546e-37	5.64591e-35
g19464_i2	727.806	2.43631	0.190702	12.7755	2.24739e-37	1.24909e-34
g10659_i1	119.639	4.0956	0.321778	12.728	4.1313e-37	2.27297e-34
g25624_i0	210.3	3.62597	0.285376	12.7059	5.48041e-37	2.98507e-34
g13569_i1	1859.33	2.91273	0.230521	12.6354	1.34673e-36	7.26276e-34
g28428_i0	1064.23	-9.49124	0.75174	-12.6257	1.52397e-36	8.13801e-34
g23906_i0	215.549	3.99159	0.317478	12.5728	2.97976e-36	1.57574e-33
g9558_i1	174.513	3.22659	0.256735	12.5678	3.17579e-36	1.66326e-33
g18992_i0	515.977	2.91765	0.232475	12.5503	3.95774e-36	2.05305e-33
g31612_i0	168.556	7.34785	0.586489	12.5285	5.21139e-36	2.67787e-33
g15543_i1	145.327	6.72455	0.538218	12.4941	8.04051e-36	4.09299e-33
g9558_i3	166.461	3.08998	0.247407	12.4894	8.52431e-36	4.29909e-33
g12309_i1	510.536	2.80639	0.225772	12.4302	1.7923e-35	8.95622e-33
g2729_i4	171.757	-4.31311	0.347708	-12.4044	2.47354e-35	1.22481e-32
g1089_i20	63207.6	3.83478	0.309618	12.3855	3.13054e-35	1.53616e-32
g16454_i0	1102.75	3.21328	0.259648	12.3755	3.5458e-35	1.7244e-32
g1173_i4	850.954	-3.00695	0.243937	-12.3267	6.50448e-35	3.13527e-32
g49072_i0	227.128	4.26721	0.346449	12.317	7.33919e-35	3.50659e-32
g27403_i0	109.698	4.89661	0.399758	12.2489	1.70255e-34	8.06389e-32
g10472_i1	114.173	6.34727	0.522051	12.1583	5.1814e-34	2.43294e-31
g12790_i5	543.519	2.2169	0.182987	12.1151	8.78476e-34	4.08964e-31
g14280_i2	99.4204	4.72041	0.389755	12.1112	9.21249e-34	4.25242e-31
g13800_i0	652.993	2.20487	0.18208	12.1094	9.42299e-34	4.31304e-31
g29846_i0	108.718	3.93364	0.325608	12.0809	1.33243e-33	6.0479e-31
g10029_i2	831.108	2.13903	0.177341	12.0617	1.68254e-33	7.57394e-31
g1089_i39	10122.5	3.97805	0.330032	12.0536	1.85756e-33	8.29326e-31
g11279_i0	1441.34	2.51906	0.209393	12.0303	2.46191e-33	1.0902e-30
g22277_i1	1580.55	5.81876	0.485184	11.9929	3.87092e-33	1.70033e-30
g709_i8	185.57	4.03048	0.33791	11.9277	8.49116e-33	3.69997e-30
g9325_i0	1562.29	2.49347	0.209308	11.9129	1.01351e-32	4.38127e-30
g9172_i2	1092.99	-3.28161	0.275647	-11.9051	1.11311e-32	4.77392e-30
g23105_i1	359.377	2.68214	0.225341	11.9026	1.14735e-32	4.88232e-30
g10050_i13	300.324	-4.2757	0.360415	-11.8633	1.83648e-32	7.75423e-30
g709_i5	182.645	4.0411	0.340965	11.8519	2.10248e-32	8.80906e-30
g18222_i0	391.268	4.69855	0.396642	11.8458	2.26149e-32	9.40294e-30
g6259_i1	5281.29	-14.5041	1.22678	-11.8229	2.97419e-32	1.22726e-29
g6259_i5	5189.17	-14.4787	1.22656	-11.8043	3.70963e-32	1.51922e-29
g30479_i0	238.637	4.23428	0.359994	11.7621	6.11884e-32	2.48717e-29
g32587_i0	114.719	4.06975	0.347153	11.7232	9.69381e-32	3.91113e-29
g22994_i0	580.165	2.66621	0.227783	11.705	1.20124e-31	4.81095e-29
g8370_i0	596.787	-2.78659	0.238407	-11.6884	1.46178e-31	5.8117e-29
g9829_i2	1373.67	-4.45715	0.38339	-11.6256	3.05345e-31	1.20518e-28
g30735_i0	382.503	2.51336	0.216497	11.6092	3.70166e-31	1.45052e-28
g2253_i0	735.309	2.5639	0.22186	11.5564	6.85147e-31	2.66561e-28
g5190_i10	1463.5	3.16653	0.274616	11.5308	9.23225e-31	3.5664e-28
g27418_i1	1017.33	3.04077	0.263767	11.5282	9.50905e-31	3.64746e-28
g23367_i0	1420.83	3.5089	0.304722	11.5151	1.10762e-30	4.21885e-28
g18864_i2	185.505	3.36671	0.294603	11.428	3.03177e-30	1.14677e-27
g12836_i0	1785.45	3.01935	0.265581	11.3688	5.97875e-30	2.24586e-27
g12043_i4	387.608	-2.37662	0.209691	-11.3339	8.91421e-30	3.32561e-27
g1173_i6	1322.48	-2.93804	0.259366	-11.3278	9.55948e-30	3.54208e-27
g29417_i0	615.882	4.75708	0.420026	11.3257	9.792e-30	3.60372e-27
g5062_i8	366.014	2.51288	0.222094	11.3145	1.11252e-29	4.06689e-27
g11_i30	96.5116	4.20888	0.37214	11.3099	1.17177e-29	4.25492e-27
g15929_i0	85.7191	4.0457	0.358233	11.2935	1.41319e-29	5.09761e-27
g10019_i2	784.487	-2.10749	0.187208	-11.2575	2.12719e-29	7.62262e-27
g5062_i3	329.601	2.50994	0.223212	11.2446	2.46161e-29	8.76331e-27
g32801_i2	203.696	8.66505	0.772398	11.2184	3.31262e-29	1.17163e-26
g16291_i1	162.011	3.75256	0.336087	11.1655	6.01761e-29	2.11463e-26
g37417_i0	143682	-3.88406	0.348603	-11.1418	7.85313e-29	2.74195e-26
g16988_i1	319.202	-2.54155	0.228423	-11.1265	9.32169e-29	3.23397e-26
g9558_i2	105.624	3.33427	0.301128	11.0726	1.7042e-28	5.87496e-26
g12309_i0	240.509	2.68852	0.242864	11.0701	1.7529e-28	6.00484e-26
g167_i19	195.2	3.17268	0.288569	10.9945	4.06045e-28	1.38228e-25
g21873_i0	325.201	4.30921	0.392063	10.9911	4.21635e-28	1.42644e-25
g17077_i4	325.5	3.40074	0.309624	10.9834	4.59174e-28	1.54384e-25
g16277_i1	270.918	2.46359	0.225024	10.9481	6.7859e-28	2.26757e-25
g20680_i1	6504.48	5.22264	0.478214	10.9211	9.13438e-28	3.03373e-25
g10019_i3	805.697	-2.11377	0.193915	-10.9005	1.14683e-27	3.78579e-25
g11612_i0	364.327	2.44308	0.224311	10.8915	1.26564e-27	4.15282e-25
g15577_i0	321.841	4.46791	0.410245	10.8909	1.27445e-27	4.15668e-25
g30212_i0	251.09	4.18354	0.384155	10.8903	1.2828e-27	4.15903e-25
g23416_i0	146.539	3.97697	0.365444	10.8826	1.3956e-27	4.49795e-25
g13057_i1	366.61	2.2695	0.208625	10.8784	1.4611e-27	4.68137e-25
g709_i6	184.972	3.59628	0.331577	10.846	2.0836e-27	6.59823e-25
g13400_i0	596.997	13.0413	1.20239	10.8462	2.07916e-27	6.59823e-25
g19563_i3	80.4712	5.97019	0.551136	10.8325	2.41384e-27	7.56519e-25
g33170_i0	242.896	2.64016	0.243728	10.8324	2.41673e-27	7.56519e-25
g31981_i0	8514.07	3.54572	0.328178	10.8043	3.28622e-27	1.02282e-24
g7877_i0	262.524	2.59656	0.240492	10.7969	3.56164e-27	1.10225e-24
g378_i6	165.718	-5.80879	0.538462	-10.7877	3.93344e-27	1.21043e-24
g10733_i3	2704.08	-1.82952	0.169705	-10.7806	4.25241e-27	1.30124e-24
g13990_i0	209.817	-7.66839	0.712137	-10.7681	4.86754e-27	1.48115e-24
g31199_i0	3480.39	3.30698	0.307351	10.7596	5.33917e-27	1.61563e-24
g29411_i0	1125.19	2.82085	0.262874	10.7308	7.29569e-27	2.19548e-24
g16317_i0	139.341	4.51065	0.421908	10.6911	1.12071e-26	3.354e-24
g21073_i0	560.615	1.94772	0.1824	10.6783	1.28653e-26	3.82923e-24
g25906_i0	7881.36	4.43202	0.417203	10.6232	2.32521e-26	6.88313e-24
g9575_i0	5650.99	3.00734	0.284069	10.5867	3.43584e-26	1.01159e-23
g709_i11	188.071	3.96984	0.375563	10.5704	4.08944e-26	1.19755e-23
g22277_i0	2357.43	5.88361	0.556998	10.5631	4.41977e-26	1.28736e-23
g20927_i0	5388.81	4.04183	0.383743	10.5326	6.10923e-26	1.76999e-23
g42415_i0	1103.9	-13.2074	1.25415	-10.531	6.21972e-26	1.79247e-23
g14700_i2	291.225	2.46199	0.2341	10.5168	7.22955e-26	2.07252e-23
g11478_i1	240.247	2.49767	0.238605	10.4678	1.21441e-25	3.46318e-23
g29228_i0	1329.34	4.05411	0.388002	10.4487	1.48607e-25	4.21578e-23
g27472_i0	1050.2	1.66263	0.159177	10.4451	1.54239e-25	4.3529e-23
g9829_i5	2259.93	4.00927	0.383862	10.4446	1.5517e-25	4.3566e-23
g46967_i0	1124.67	2.1446	0.20565	10.4284	1.83975e-25	5.13883e-23
g13819_i0	414.66	12.5159	1.20091	10.422	1.96677e-25	5.46562e-23
g9575_i1	5438.16	3.00733	0.28995	10.3719	3.32882e-25	9.20378e-23
g24786_i0	94.1113	3.39205	0.327104	10.37	3.39697e-25	9.34476e-23
g409_i2	80.3378	5.68633	0.548671	10.3638	3.62172e-25	9.91296e-23
g1343_i0	235.374	2.58458	0.249941	10.3408	4.6084e-25	1.25505e-22
g26360_i1	104.741	-4.3054	0.417165	-10.3206	5.68636e-25	1.54092e-22
g9417_i10	8252.73	2.33206	0.226018	10.318	5.84132e-25	1.57508e-22
g18845_i0	442.775	2.20744	0.213974	10.3164	5.94189e-25	1.5943e-22
g30938_i0	345.191	3.65413	0.354303	10.3136	6.11927e-25	1.63384e-22
g28716_i1	1461.4	5.06914	0.493014	10.2819	8.49978e-25	2.25837e-22
g6850_i5	108.354	3.73592	0.363663	10.273	9.32255e-25	2.46496e-22
g34117_i0	77.6402	5.75423	0.56181	10.2423	1.2815e-24	3.372e-22
g10647_i2	69.4687	4.76004	0.465486	10.2259	1.51734e-24	3.97338e-22
g15329_i0	1016.23	2.87445	0.281168	10.2232	1.56049e-24	4.06682e-22
g37450_i0	1110.01	2.19297	0.21454	10.2217	1.58463e-24	4.09061e-22
g43607_i0	438.816	10.7597	1.05261	10.222	1.58074e-24	4.09061e-22
g8337_i1	672.273	-12.4926	1.22395	-10.2068	1.84843e-24	4.74908e-22
g14308_i1	244.661	2.59039	0.254075	10.1954	2.07872e-24	5.31567e-22
g4481_i1	476.702	2.018	0.197992	10.1923	2.14529e-24	5.46027e-22
g8641_i0	342.333	12.2389	1.20406	10.1647	2.84884e-24	7.21724e-22
g709_i14	180.477	3.68936	0.363797	10.1413	3.62369e-24	9.13775e-22
g8360_i3	95.4726	-4.803	0.475369	-10.1037	5.31772e-24	1.33477e-21
g1875_i3	124.793	-5.19835	0.514929	-10.0953	5.79699e-24	1.4484e-21
g38722_i0	1649.91	3.65305	0.36259	10.0749	7.13558e-24	1.77471e-21
g41226_i0	1206.32	1.85234	0.184091	10.0621	8.12562e-24	2.01176e-21
g22726_i1	631.443	3.2747	0.32548	10.0611	8.20566e-24	2.02238e-21
g9829_i3	3440.12	-3.79864	0.378376	-10.0393	1.02382e-23	2.51195e-21
g40130_i0	148.296	3.36368	0.336084	10.0084	1.39946e-23	3.4182e-21
g27418_i0	2791.41	3.76767	0.376752	10.0004	1.51781e-23	3.69073e-21
g21080_i0	1041.24	4.19485	0.419988	9.98803	1.7196e-23	4.1628e-21
g37451_i0	592.5	-2.50306	0.250825	-9.97929	1.87801e-23	4.52616e-21
g4481_i4	706.951	2.32068	0.232576	9.97815	1.89967e-23	4.55819e-21
g36212_i0	114.821	3.30561	0.331332	9.97673	1.92714e-23	4.60265e-21
g167_i21	226.475	2.99849	0.300561	9.97632	1.93509e-23	4.60265e-21
g8337_i0	611.157	-12.3551	1.23881	-9.97336	1.99359e-23	4.72117e-21
g17077_i3	275.697	3.104	0.311343	9.96971	2.06825e-23	4.87677e-21
g9558_i4	85.9009	3.18479	0.319647	9.96347	2.20231e-23	5.17048e-21
g25979_i0	286.287	11.9818	1.20302	9.95978	2.28568e-23	5.3432e-21
g6136_i3	142.051	3.24082	0.325627	9.95256	2.45786e-23	5.72114e-21
g15543_i0	69.158	6.09731	0.612995	9.94675	2.60557e-23	6.03915e-21
g24326_i0	269.107	2.29366	0.230761	9.93954	2.80112e-23	6.4649e-21
g14308_i0	104.965	2.9013	0.292824	9.90801	3.8422e-23	8.83026e-21
g167_i18	371.924	3.03002	0.306687	9.87984	5.09132e-23	1.16518e-20
g13700_i0	695.82	-12.5422	1.27079	-9.86958	5.63994e-23	1.28534e-20
g1343_i2	168.771	2.59004	0.262656	9.86095	6.14677e-23	1.39501e-20
g1371_i0	196.938	-7.86725	0.799345	-9.84212	7.41348e-23	1.67551e-20
g16291_i0	130.263	3.70346	0.376775	9.82935	8.41561e-23	1.89414e-20
g42095_i0	232.334	-3.37807	0.344246	-9.81295	9.90254e-23	2.21964e-20
g7751_i0	387.945	-11.6991	1.2011	-9.74036	2.02839e-22	4.52796e-20
g26360_i0	95.3594	-4.00631	0.411528	-9.73522	2.13363e-22	4.74346e-20
g25690_i1	1041.17	3.74033	0.38491	9.71743	2.54116e-22	5.6265e-20
g4481_i0	454.658	2.00061	0.206115	9.70628	2.83489e-22	6.25146e-20
g14595_i0	90.8183	3.5552	0.366702	9.69506	3.16461e-22	6.95041e-20
g16021_i0	166.24	3.81981	0.395029	9.66971	4.05538e-22	8.87103e-20
g11666_i2	62.2689	5.62007	0.582971	9.64039	5.3982e-22	1.17612e-19
g20502_i1	201.649	2.7566	0.286344	9.62687	6.15754e-22	1.33621e-19
g13400_i1	221.741	11.6124	1.20708	9.6202	6.57005e-22	1.42007e-19
g10050_i11	607.548	-2.56454	0.266902	-9.60853	7.35902e-22	1.58431e-19
g41131_i0	254.904	-3.27951	0.342325	-9.58013	9.69269e-22	2.07851e-19
g14010_i0	335.273	3.07681	0.321402	9.57308	1.03769e-21	2.21651e-19
g14330_i2	207.294	-3.36951	0.352041	-9.57137	1.055e-21	2.24467e-19
g44714_i0	220.444	11.6061	1.21272	9.57028	1.06615e-21	2.25957e-19
g12110_i0	121.281	3.15369	0.329615	9.56779	1.09218e-21	2.30578e-19
g7169_i0	213.435	11.5584	1.20834	9.56554	1.11621e-21	2.34741e-19
g13317_i5	141.955	2.48405	0.259841	9.55988	1.1789e-21	2.4697e-19
g27297_i2	159.192	3.79211	0.397078	9.55005	1.29632e-21	2.70529e-19
g42281_i0	350.236	3.08882	0.323507	9.54793	1.32314e-21	2.75072e-19
g8450_i4	283.432	2.93254	0.308172	9.5159	1.80142e-21	3.73079e-19
g1371_i1	131.563	-6.96956	0.732724	-9.51184	1.87325e-21	3.86485e-19
g1371_i2	132.578	-6.98069	0.734019	-9.51023	1.90236e-21	3.9101e-19
g20914_i0	228.298	2.79298	0.295047	9.4662	2.90202e-21	5.94237e-19
g4481_i3	753.049	2.25715	0.238632	9.45869	3.11836e-21	6.36145e-19
g21080_i1	1952.83	4.02858	0.426005	9.45665	3.17981e-21	6.46261e-19
g23640_i0	234.303	6.30128	0.667902	9.43443	3.93114e-21	7.95991e-19
g10839_i1	473.795	-2.25296	0.239455	-9.40871	5.02256e-21	1.01322e-18
g9325_i1	2915.47	2.50135	0.266177	9.39734	5.59604e-21	1.12474e-18
g28974_i0	470.793	-11.9776	1.27534	-9.3917	5.90386e-21	1.18225e-18
g8038_i6	247.511	-2.96013	0.315688	-9.37675	6.80389e-21	1.35749e-18
g527_i10	815.052	-2.93885	0.313507	-9.37411	6.97594e-21	1.38674e-18
g28614_i1	667.634	3.15038	0.336104	9.37324	7.03403e-21	1.3932e-18
g8536_i2	142.175	-2.82431	0.301492	-9.36777	7.40788e-21	1.46193e-18
g13027_i2	175.814	2.31137	0.246861	9.36303	7.74854e-21	1.51816e-18
g10086_i2	196.864	2.75322	0.294051	9.36307	7.74494e-21	1.51816e-18
g13400_i2	179.283	11.3055	1.2078	9.36039	7.94445e-21	1.55096e-18
g39315_i0	495.522	-12.0515	1.28992	-9.34286	9.37626e-21	1.82395e-18
g27889_i0	5891.34	-1.89635	0.203241	-9.33056	1.05308e-20	2.04126e-18
g27889_i1	7919.52	-1.83737	0.196935	-9.32981	1.06057e-20	2.04848e-18
g6_i169	1990.57	-3.45613	0.370985	-9.31609	1.20709e-20	2.32325e-18
g6381_i0	942.999	-2.27381	0.244558	-9.29762	1.43625e-20	2.75457e-18
g38727_i0	54.0416	3.8766	0.419598	9.23883	2.49196e-20	4.76253e-18
g13400_i3	167.959	11.2105	1.21598	9.2193	2.99038e-20	5.6951e-18
g4746_i1	165.354	11.1908	1.2158	9.20442	3.43518e-20	6.51943e-18
g6103_i0	2304.29	1.72833	0.187832	9.20147	3.53071e-20	6.67745e-18
g11666_i1	56.7925	5.48707	0.598126	9.17376	4.56809e-20	8.6095e-18
g1877_i24	303.225	2.20037	0.239951	9.17006	4.72738e-20	8.879e-18
g6103_i2	2748.55	1.72665	0.188613	9.15445	5.46342e-20	1.02262e-17
g14168_i0	1352.86	2.22877	0.243851	9.13988	6.25213e-20	1.16624e-17
g15018_i1	261.928	-11.1313	1.21809	-9.13835	6.34133e-20	1.17884e-17
g23180_i0	92.6135	4.02109	0.440139	9.13595	6.48332e-20	1.20114e-17
g38291_i0	148.206	11.0309	1.20909	9.12327	7.28914e-20	1.34585e-17
g43335_i0	361.618	-11.5968	1.2712	-9.12273	7.3256e-20	1.34801e-17
g6103_i1	2223.83	1.71613	0.188142	9.12148	7.41069e-20	1.35908e-17
g38117_i1	330.869	-11.4685	1.25924	-9.10751	8.42937e-20	1.54071e-17
g851_i1	989.634	1.68825	0.185528	9.09972	9.0562e-20	1.64974e-17
g5161_i1	203.956	2.35043	0.258597	9.08918	9.97849e-20	1.8117e-17
g33386_i2	81.7811	4.88101	0.537295	9.08441	1.0426e-19	1.88665e-17
g694_i2	295.808	2.08543	0.229741	9.07731	1.1129e-19	2.00719e-17
g1089_i19	94991.5	-4.15485	0.457876	-9.07418	1.14533e-19	2.05886e-17
g16977_i3	1624.02	3.52447	0.388718	9.0669	1.22451e-19	2.19396e-17
g23899_i0	467.681	3.04738	0.336543	9.05494	1.36644e-19	2.44024e-17
g29756_i0	98.3687	-5.22332	0.577553	-9.04387	1.51223e-19	2.69178e-17
g5105_i1	112.458	-5.95646	0.658819	-9.04113	1.55065e-19	2.75117e-17
g10758_i3	522.187	1.85299	0.205176	9.03122	1.69767e-19	3.00222e-17
g32289_i0	138.22	10.9323	1.21088	9.02835	1.74281e-19	3.07209e-17
g20358_i0	51.6864	4.11901	0.456268	9.02761	1.7546e-19	3.08289e-17
g66603_i0	67.156	3.17582	0.351805	9.02722	1.7609e-19	3.08402e-17
g25179_i1	151.801	2.57754	0.286065	9.01033	2.05436e-19	3.58644e-17
g1371_i4	176.758	-8.12589	0.903067	-8.9981	2.29657e-19	3.99647e-17
g644_i0	113.524	-6.30437	0.702778	-8.97064	2.94793e-19	5.11362e-17
g15188_i0	3853.79	-1.61325	0.180178	-8.9537	3.4377e-19	5.94427e-17
g24102_i1	214.281	-10.8417	1.21146	-8.94931	3.57701e-19	6.16559e-17
g6466_i4	347.159	-3.32501	0.372234	-8.93259	4.16165e-19	7.15068e-17
g1999_i3	57.1054	6.48727	0.726799	8.92581	4.42429e-19	7.57741e-17
g5246_i5	172.764	-4.92805	0.552133	-8.92548	4.43783e-19	7.57741e-17
g8038_i1	1953.48	-1.38513	0.155419	-8.91227	4.99983e-19	8.51034e-17
g22706_i0	3108.76	1.88132	0.211194	8.90803	5.19496e-19	8.81493e-17
g16021_i1	263.727	3.41457	0.383341	8.9074	5.22455e-19	8.8376e-17
g18872_i1	1755.42	2.4844	0.279025	8.90387	5.39334e-19	9.09487e-17
g27779_i0	548.608	2.99107	0.336097	8.89941	5.61426e-19	9.4382e-17
g11191_i1	337.194	2.09103	0.234981	8.89872	5.64931e-19	9.4679e-17
g31454_i0	64.6436	4.3903	0.493391	8.89822	5.67514e-19	9.48201e-17
g18843_i1	508.362	1.86039	0.209182	8.89364	5.91374e-19	9.85045e-17
g2965_i0	1085.26	3.55368	0.399674	8.89145	6.03191e-19	9.98621e-17
g378_i2	114.201	-4.27472	0.480753	-8.89172	6.01687e-19	9.98621e-17
g4910_i2	136.58	10.9116	1.22726	8.89104	6.05423e-19	9.99278e-17
g13779_i0	391.551	2.6329	0.296614	8.87653	6.89814e-19	1.13513e-16
g12834_i0	7279.4	-1.35588	0.152773	-8.87514	6.98472e-19	1.14591e-16
g13819_i1	121.337	10.7435	1.21147	8.86813	7.43838e-19	1.21668e-16
g23982_i1	583.895	1.80185	0.203266	8.8645	7.68459e-19	1.25319e-16
g5105_i2	114.272	-7.11648	0.803682	-8.85484	8.38033e-19	1.36257e-16
g13027_i3	191.567	2.11942	0.239827	8.83727	9.80866e-19	1.59005e-16
g529_i14	133.609	-4.02611	0.455677	-8.83543	9.97135e-19	1.61163e-16
g6850_i3	113.495	3.79579	0.429926	8.82895	1.05664e-18	1.70275e-16
g41300_i0	428.37	3.44878	0.390786	8.82526	1.09207e-18	1.75465e-16
g165_i3	43.543	5.07394	0.575071	8.82315	1.11282e-18	1.78273e-16
g5105_i0	118.426	-7.17031	0.812735	-8.82244	1.11989e-18	1.78863e-16
g13149_i0	313.833	2.24719	0.254722	8.82213	1.12307e-18	1.78863e-16
g25589_i0	353.21	1.876	0.212928	8.81048	1.24609e-18	1.97878e-16
g27404_i0	761.837	2.2293	0.253076	8.80883	1.26456e-18	2.00217e-16
g5511_i4	63.1644	-4.46855	0.507315	-8.80823	1.27134e-18	2.00217e-16
g8377_i0	318.025	-11.4129	1.29572	-8.80819	1.27185e-18	2.00217e-16
g13567_i0	765.23	2.08077	0.236929	8.78226	1.60229e-18	2.51509e-16
g2719_i1	899.149	1.52433	0.173621	8.77963	1.64015e-18	2.56712e-16
g22468_i0	9790.31	3.91176	0.445622	8.77821	1.66101e-18	2.59231e-16
g411_i1	2004.63	1.72889	0.197201	8.76711	1.83314e-18	2.85278e-16
g694_i3	309.8	2.04964	0.233886	8.76339	1.89466e-18	2.94012e-16
g4833_i1	218.914	-10.8746	1.24285	-8.74973	2.13873e-18	3.30943e-16
g4833_i2	216.945	-10.8616	1.24193	-8.74571	2.21611e-18	3.41947e-16
g5677_i2	3127.63	2.93553	0.336243	8.73038	2.53808e-18	3.90521e-16
g596_i1	3209.72	2.27529	0.260774	8.72516	2.65795e-18	4.07812e-16
g14700_i1	1745.25	2.21238	0.253664	8.7217	2.74064e-18	4.19318e-16
g694_i5	3276.54	1.92437	0.220651	8.72133	2.74957e-18	4.19505e-16
g15018_i0	179.632	-10.5871	1.21407	-8.72034	2.77369e-18	4.22003e-16
g18741_i0	146.054	2.3653	0.271335	8.71726	2.85003e-18	4.32411e-16
g16977_i1	1748.04	3.52676	0.404657	8.71543	2.8967e-18	4.3827e-16
g22820_i2	1075.8	2.55321	0.293009	8.71377	2.93933e-18	4.43489e-16
g50404_i0	850.599	2.23568	0.256676	8.71011	3.03576e-18	4.55515e-16
g596_i0	2821.01	2.24867	0.25816	8.71036	3.02918e-18	4.55515e-16
g13567_i1	985.936	2.11166	0.242495	8.70803	3.09189e-18	4.62662e-16
g24655_i0	170.229	2.2703	0.260828	8.70419	3.19859e-18	4.77317e-16
g25595_i0	94.362	-5.05874	0.581438	-8.70039	3.30741e-18	4.92207e-16
g14340_i2	229.423	-10.9399	1.25819	-8.69493	3.47035e-18	5.15049e-16
g20475_i2	48.2314	3.97562	0.457619	8.68762	3.70118e-18	5.47816e-16
g40877_i0	59.3118	-4.3943	0.5059	-8.6861	3.75097e-18	5.5368e-16
g37641_i0	606.414	4.38171	0.504728	8.68133	3.91177e-18	5.75854e-16
g596_i2	3153.17	2.27253	0.26186	8.67843	4.01285e-18	5.89142e-16
g14340_i1	233.692	-10.9665	1.26375	-8.67776	4.03652e-18	5.91024e-16
g25589_i1	355.741	1.95443	0.225238	8.67719	4.05663e-18	5.92377e-16
g14308_i2	77.8738	2.687	0.309913	8.67017	4.31469e-18	6.28375e-16
g694_i4	3225.92	1.92377	0.221987	8.66617	4.46895e-18	6.49105e-16
g16977_i0	1733.75	3.49757	0.403784	8.66198	4.63631e-18	6.71624e-16
g18458_i1	266.664	2.12967	0.246126	8.65278	5.02588e-18	7.26126e-16
g27297_i1	83.0258	3.13043	0.362134	8.64438	5.40961e-18	7.79499e-16
g18240_i0	1242.8	2.1709	0.251176	8.64294	5.47864e-18	7.87363e-16
g22706_i2	592.811	1.81286	0.209824	8.63992	5.62521e-18	8.063e-16
g12376_i1	102.229	10.4969	1.21499	8.63955	5.64372e-18	8.0683e-16
g38357_i0	220.139	-10.8802	1.26004	-8.63486	5.87987e-18	8.3839e-16
g16354_i1	160.681	-10.428	1.20832	-8.63011	6.1291e-18	8.71645e-16
g18629_i0	1474.52	1.84828	0.214184	8.62938	6.16872e-18	8.74995e-16
g15852_i0	109.187	10.5934	1.22852	8.62284	6.53121e-18	9.24005e-16
g7877_i1	357.452	2.38687	0.277068	8.61474	7.01009e-18	9.89185e-16
g17268_i2	503.984	2.40929	0.279767	8.61175	7.1956e-18	1.01274e-15
g20780_i1	726.856	1.5644	0.181756	8.60711	7.49263e-18	1.04683e-15
g7751_i1	156.263	-10.387	1.2068	-8.60706	7.4955e-18	1.04683e-15
g33415_i0	68.5855	7.02206	0.815796	8.60761	7.46004e-18	1.04683e-15
g26764_i0	358.364	2.53942	0.295488	8.59398	8.40043e-18	1.17022e-15
g10050_i7	137.36	-3.46693	0.403931	-8.58296	9.24599e-18	1.28472e-15
g338_i3	2420.84	-2.22098	0.258795	-8.58198	9.32548e-18	1.28919e-15
g37357_i0	436.758	3.3391	0.38908	8.58204	9.32066e-18	1.28919e-15
g26227_i1	239.921	2.17388	0.25333	8.58123	9.38613e-18	1.29429e-15
g12834_i1	10177	-1.40348	0.163566	-8.58049	9.44708e-18	1.2994e-15
g26493_i1	118.488	3.32635	0.388188	8.56893	1.04455e-17	1.43312e-15
g23982_i0	607.043	1.62185	0.189342	8.56571	1.07415e-17	1.47002e-15
g16795_i1	279.263	1.81354	0.211829	8.56133	1.11574e-17	1.52311e-15
g6665_i3	288.651	-9.43949	1.10355	-8.55378	1.19125e-17	1.62213e-15
g27591_i0	4264.17	2.98093	0.348544	8.55253	1.20419e-17	1.63566e-15
g1698_i5	93.8463	-3.1546	0.368885	-8.5517	1.21294e-17	1.64344e-15
g16277_i0	161.067	2.50569	0.293074	8.5497	1.23412e-17	1.66799e-15
g37137_i0	460.413	1.65047	0.193107	8.54694	1.26396e-17	1.70409e-15
g31125_i0	78.9527	3.23738	0.378919	8.54372	1.29964e-17	1.74787e-15
g16235_i1	302.065	1.8675	0.218669	8.54034	1.33832e-17	1.79545e-15
g27124_i2	296.806	1.8554	0.217433	8.53323	1.42322e-17	1.9e-15
g16977_i2	2570.72	3.50253	0.410457	8.53326	1.42275e-17	1.9e-15
g2962_i3	483.1	2.5893	0.30364	8.52756	1.49473e-17	1.99059e-15
g24307_i0	1650.79	1.86534	0.218816	8.52473	1.53169e-17	2.03483e-15
g3032_i1	10796.5	1.4372	0.168722	8.51814	1.62135e-17	2.14871e-15
g40589_i0	192.717	2.1944	0.257673	8.51622	1.64841e-17	2.17927e-15
g15367_i6	64.6363	4.5823	0.53817	8.5146	1.67164e-17	2.20462e-15
g9866_i3	360.345	2.76481	0.325324	8.49863	1.91841e-17	2.52396e-15
g3032_i4	10730.3	1.43865	0.169566	8.48431	2.17004e-17	2.84814e-15
g1433_i2	845.075	2.23709	0.264799	8.44823	2.95759e-17	3.87245e-15
g3032_i7	11257.9	1.43154	0.16968	8.43672	3.26377e-17	4.26309e-15
g25569_i0	132.537	-3.91206	0.463816	-8.43452	3.3257e-17	4.32325e-15
g13862_i0	222.484	-10.8978	1.29205	-8.43453	3.32545e-17	4.32325e-15
g12043_i7	251.877	-1.77722	0.210739	-8.4333	3.36044e-17	4.358e-15
g9829_i6	1331.08	3.14931	0.37383	8.42445	3.62434e-17	4.68909e-15
g36493_i0	109.886	2.97161	0.352904	8.42045	3.7504e-17	4.84068e-15
g12309_i3	152.212	2.44453	0.290441	8.41659	3.87594e-17	4.98513e-15
g16756_i0	536.755	-2.66454	0.316587	-8.41645	3.88062e-17	4.98513e-15
g26248_i0	1450.06	1.7308	0.205741	8.41251	4.01319e-17	5.14331e-15
g3530_i1	309.88	1.79191	0.213333	8.39958	4.48066e-17	5.72893e-15
g8306_i9	75.3903	-4.09266	0.487452	-8.39602	4.6187e-17	5.8916e-15
g33177_i0	61.4029	6.92371	0.824927	8.39312	4.73408e-17	6.02467e-15
g15649_i0	91.662	-5.50972	0.656972	-8.38653	5.00687e-17	6.35698e-15
g21176_i0	86.4629	10.2568	1.22359	8.38259	5.17765e-17	6.55852e-15
g11478_i0	184.904	2.53387	0.302374	8.37992	5.29633e-17	6.69328e-15
g35750_i0	1858.23	2.50085	0.29856	8.37639	5.45745e-17	6.88093e-15
g3032_i0	10785.6	1.43048	0.170832	8.3736	5.5886e-17	7.03002e-15
g6850_i0	112.207	3.64983	0.436025	8.37069	5.72814e-17	7.18894e-15
g694_i0	313.769	2.04997	0.245016	8.36666	5.92751e-17	7.42206e-15
g23971_i0	197.628	-2.78571	0.332974	-8.36614	5.95345e-17	7.43745e-15
g780_i1	145.535	-10.2861	1.2309	-8.35654	6.45869e-17	8.05016e-15
g18959_i0	1301.9	3.08087	0.368908	8.35131	6.75091e-17	8.39517e-15
g780_i2	143.957	-10.2703	1.22987	-8.35075	6.78314e-17	8.41603e-15
g33032_i0	75.6872	3.21478	0.385115	8.34759	6.96716e-17	8.62472e-15
g18088_i0	157.344	3.18692	0.381839	8.34624	7.04682e-17	8.70354e-15
g27653_i0	68.3181	7.50159	0.900362	8.33175	7.96556e-17	9.81602e-15
g20089_i0	898.39	2.66206	0.319616	8.32893	8.15768e-17	1.00301e-14
g3032_i5	11182.7	1.43825	0.172733	8.32645	8.33023e-17	1.02192e-14
g39095_i0	405.263	3.34269	0.40158	8.32384	8.51606e-17	1.04237e-14
g6850_i2	154.636	3.88489	0.467008	8.31868	8.89516e-17	1.08633e-14
g40964_i0	1460.35	3.76369	0.452985	8.30863	9.68132e-17	1.17969e-14
g3576_i16	220.758	2.34622	0.282894	8.29364	1.09835e-16	1.33538e-14
g22901_i2	107.578	3.33006	0.401594	8.29212	1.1125e-16	1.34957e-14
g3317_i4	89.1655	-3.89571	0.470342	-8.28272	1.20395e-16	1.45726e-14
g18843_i2	500.983	1.91759	0.231652	8.2779	1.25362e-16	1.51402e-14
g5014_i0	42.074	5.76304	0.696339	8.27619	1.27176e-16	1.53253e-14
g14336_i0	535.747	-1.4974	0.180939	-8.2757	1.27702e-16	1.53547e-14
g14858_i0	8261.81	1.69689	0.205225	8.26845	1.35711e-16	1.62818e-14
g694_i1	299.577	2.05361	0.248468	8.26508	1.39598e-16	1.66993e-14
g7617_i0	444.077	-2.03279	0.245954	-8.26491	1.39804e-16	1.66993e-14
g3032_i3	11347.4	1.43577	0.173772	8.26233	1.42855e-16	1.70263e-14
g861_i1	161.461	-2.39437	0.28985	-8.26074	1.44774e-16	1.72173e-14
g22980_i0	137.691	-4.46789	0.540894	-8.26021	1.45421e-16	1.72566e-14
g36089_i0	3912.95	-2.46258	0.298728	-8.24354	1.67193e-16	1.97971e-14
g3317_i24	159.577	-3.25469	0.394857	-8.2427	1.6836e-16	1.98921e-14
g38427_i0	62.6182	3.9031	0.47357	8.24186	1.69547e-16	1.99889e-14
g5014_i1	41.3512	5.73817	0.697144	8.23097	1.85709e-16	2.18471e-14
g19585_i0	944.294	1.66508	0.202574	8.21962	2.04151e-16	2.39648e-14
g4753_i0	140.713	3.63125	0.443561	8.18658	2.68744e-16	3.14794e-14
g3032_i6	11270.5	1.4365	0.175747	8.17366	2.99179e-16	3.49693e-14
g11478_i2	115.213	2.4317	0.297636	8.17004	3.08285e-16	3.59565e-14
g27665_i0	239.148	-4.49751	0.55059	-8.16852	3.12189e-16	3.6334e-14
g13175_i0	60.1821	-5.17884	0.634418	-8.16314	3.26419e-16	3.79091e-14
g21522_i1	344.483	1.67284	0.20498	8.16097	3.32353e-16	3.85162e-14
g853_i0	113.854	3.25462	0.399316	8.15048	3.62468e-16	4.1917e-14
g27086_i0	150.471	-10.3341	1.26848	-8.14688	3.73434e-16	4.30026e-14
g16668_i5	1589.42	2.97621	0.365313	8.14702	3.73004e-16	4.30026e-14
g2719_i0	559.056	1.57096	0.192892	8.14423	3.81687e-16	4.38602e-14
g35309_i0	128.525	9.86189	1.21096	8.14387	3.82828e-16	4.38987e-14
g26953_i0	72.3133	9.99848	1.22789	8.14281	3.86201e-16	4.41924e-14
g14_i1	87.895	2.30982	0.283707	8.14157	3.90179e-16	4.44609e-14
g17268_i3	713.129	2.14394	0.263325	8.14177	3.89533e-16	4.44609e-14
g8998_i1	850.037	1.89792	0.233305	8.13491	4.12238e-16	4.68764e-14
g12309_i2	127.853	2.38692	0.293466	8.13352	4.16987e-16	4.73176e-14
g28070_i1	89.0781	-5.92822	0.729112	-8.13074	4.26669e-16	4.83006e-14
g23021_i0	70.0156	9.94931	1.2237	8.13053	4.27423e-16	4.83006e-14
g15929_i1	41.0046	3.64656	0.44864	8.12803	4.36341e-16	4.92062e-14
g43798_i1	77.0454	-3.23495	0.398273	-8.12244	4.56917e-16	5.14202e-14
g1433_i1	328.251	1.95371	0.241039	8.10539	5.25757e-16	5.90452e-14
g11262_i0	42.9176	6.07895	0.750145	8.1037	5.33133e-16	5.97504e-14
g10397_i0	133.573	-10.1625	1.25484	-8.09864	5.55764e-16	6.21588e-14
g11452_i0	665.29	2.69906	0.333321	8.09746	5.61201e-16	6.26383e-14
g17937_i1	46.0678	4.12807	0.510315	8.08925	6.00336e-16	6.68693e-14
g32440_i0	97.2625	2.76978	0.342552	8.0857	6.18089e-16	6.87063e-14
g21189_i0	105.873	-9.82504	1.21568	-8.08194	6.37468e-16	7.07162e-14
g21189_i2	104.965	-9.81253	1.21626	-8.06781	7.1571e-16	7.92343e-14
g16467_i0	69.5553	9.94444	1.23356	8.06157	7.53206e-16	8.32163e-14
g24814_i0	154.976	2.94848	0.365785	8.06068	7.58694e-16	8.36529e-14
g26367_i0	4253.82	3.25891	0.404681	8.05304	8.07644e-16	8.88702e-14
g378_i7	67.421	-4.11441	0.511048	-8.05092	8.21711e-16	9.02358e-14
g18921_i0	116.393	-2.61653	0.325021	-8.05036	8.25506e-16	9.04701e-14
g853_i2	118.918	3.23126	0.401653	8.04492	8.63053e-16	9.43951e-14
g23021_i1	64.9391	9.84195	1.22365	8.04313	8.75746e-16	9.55914e-14
g13716_i0	107.655	-9.85068	1.22603	-8.0346	9.38872e-16	1.02277e-13
g41191_i0	100.544	-9.75019	1.21377	-8.03298	9.51353e-16	1.0343e-13
g22199_i1	92.5187	4.30645	0.536591	8.02556	1.01065e-15	1.09658e-13
g23372_i0	69.3492	-3.17612	0.395923	-8.02206	1.03991e-15	1.12607e-13
g13149_i4	505.41	1.71894	0.214397	8.01756	1.07865e-15	1.16571e-13
g15338_i0	43.0551	3.92225	0.489385	8.01464	1.10461e-15	1.19141e-13
g19581_i0	92.3104	2.86339	0.357407	8.01157	1.13255e-15	1.21913e-13
g22024_i0	509.275	2.34763	0.29322	8.00637	1.18141e-15	1.26921e-13
g23496_i0	38.7891	4.37979	0.54712	8.00517	1.19297e-15	1.27911e-13
g37542_i0	633.708	3.74521	0.468824	7.98853	1.36558e-15	1.46131e-13
g1508_i3	414.296	1.55977	0.195357	7.98422	1.41418e-15	1.51034e-13
g8360_i2	69.3042	-4.73638	0.593256	-7.9837	1.42012e-15	1.51372e-13
g34360_i1	229.858	2.19621	0.275192	7.98062	1.45596e-15	1.54889e-13
g28070_i0	94.3743	-5.8288	0.730629	-7.97778	1.48987e-15	1.58187e-13
g10626_i0	96.2835	-9.68949	1.21469	-7.97692	1.50029e-15	1.58984e-13
g7985_i4	61.6103	9.76353	1.22548	7.96714	1.62387e-15	1.71746e-13
g44379_i0	90.7682	-3.42014	0.429372	-7.96545	1.64618e-15	1.73768e-13
g2567_i6	267.854	-7.10896	0.894216	-7.94994	1.86605e-15	1.96596e-13
g1508_i2	415.698	1.59762	0.201244	7.93874	2.04243e-15	2.14763e-13
g26976_i0	517.09	3.29763	0.415467	7.93716	2.06864e-15	2.171e-13
g4967_i3	957.954	-1.45396	0.183219	-7.93565	2.09393e-15	2.19331e-13
g16551_i0	493.48	1.42939	0.180218	7.93146	2.16583e-15	2.26427e-13
g16551_i2	453.537	1.44539	0.182268	7.93003	2.19086e-15	2.28604e-13
g22269_i0	1952.78	2.16727	0.273367	7.92808	2.22558e-15	2.31784e-13
g24828_i0	55.144	6.76299	0.853091	7.92763	2.2336e-15	2.32175e-13
g21244_i3	6782.81	3.99773	0.504656	7.92169	2.34312e-15	2.43095e-13
g31209_i0	130.876	-10.1293	1.27996	-7.91379	2.49662e-15	2.58528e-13
g17872_i1	575.913	1.5745	0.198974	7.91307	2.51123e-15	2.59547e-13
g21778_i0	101.801	-9.77071	1.23668	-7.90078	2.77157e-15	2.85912e-13
g411_i2	2020.36	1.69813	0.215009	7.89793	2.83564e-15	2.91969e-13
g5677_i1	2444.64	2.89355	0.366589	7.89317	2.94614e-15	3.02774e-13
g745_i1	57.9118	9.67521	1.2259	7.89235	2.96545e-15	3.04184e-13
g23386_i2	545.443	1.51789	0.19236	7.89088	3.00056e-15	3.07207e-13
g21951_i0	60.139	9.73421	1.23428	7.88654	3.10682e-15	3.1749e-13
g16540_i0	3601.67	3.61411	0.458324	7.88549	3.13313e-15	3.19579e-13
g33340_i0	577.324	3.03134	0.385119	7.87119	3.51274e-15	3.5763e-13
g27663_i0	285.66	-2.88534	0.366702	-7.86834	3.59388e-15	3.65208e-13
g9098_i0	60.5356	9.74428	1.23857	7.86739	3.62108e-15	3.67286e-13
g12352_i1	3114.31	3.70774	0.472204	7.85197	4.09538e-15	4.14623e-13
g23338_i1	70.8101	2.82913	0.36034	7.85126	4.11867e-15	4.16207e-13
g14407_i0	766.218	2.44994	0.312123	7.84929	4.18412e-15	4.22038e-13
g24951_i0	269.372	3.1638	0.403678	7.83745	4.59802e-15	4.6293e-13
g45479_i0	111.553	-9.89854	1.26342	-7.83471	4.69942e-15	4.72266e-13
g9960_i0	95.6892	-9.68175	1.23611	-7.83246	4.78412e-15	4.79892e-13
g11262_i1	42.3512	6.38435	0.815381	7.8299	4.88266e-15	4.88877e-13
g13831_i4	2657.57	-2.02186	0.258411	-7.82418	5.10975e-15	5.10675e-13
g21672_i0	49.4632	3.64446	0.466384	7.81428	5.52789e-15	5.51452e-13
g21254_i0	61.0768	9.74796	1.24783	7.81196	5.63075e-15	5.60687e-13
g9829_i0	1417.27	2.91926	0.373714	7.81147	5.65227e-15	5.61803e-13
g11478_i3	146.959	2.47601	0.317041	7.80972	5.73134e-15	5.68624e-13
g13911_i1	315.284	1.85999	0.23844	7.8007	6.1565e-15	6.09695e-13
g10839_i0	269.3	-2.35529	0.302414	-7.78832	6.79059e-15	6.7127e-13
g37452_i0	543.04	-2.11838	0.272031	-7.78726	6.84783e-15	6.75702e-13
g35192_i1	3507.44	4.11606	0.528633	7.78624	6.9032e-15	6.79934e-13
g1016_i1	1925.78	1.51787	0.195044	7.78218	7.1285e-15	7.00858e-13
g1343_i3	90.5625	2.46946	0.317355	7.78138	7.17365e-15	7.04026e-13
g16477_i0	117.396	3.11452	0.401544	7.75635	8.74058e-15	8.56262e-13
g8038_i2	1264.55	-1.32252	0.170764	-7.74473	9.57867e-15	9.3668e-13
g27846_i1	57.077	9.6604	1.24986	7.7292	1.08222e-14	1.05638e-12
g20003_i0	81.9123	-9.4572	1.22393	-7.7269	1.10199e-14	1.07376e-12
g14794_i0	554.195	2.38178	0.308746	7.71437	1.21577e-14	1.18251e-12
g16448_i1	148.308	1.81093	0.235106	7.70262	1.33302e-14	1.29424e-12
g20680_i2	3743.35	-3.66378	0.47609	-7.69556	1.40876e-14	1.36534e-12
g27653_i1	51.0032	7.08493	0.92105	7.69223	1.4459e-14	1.3976e-12
g2521_i0	141.017	2.42435	0.315173	7.69212	1.44717e-14	1.3976e-12
g15446_i0	10449.2	3.06002	0.397972	7.68903	1.48254e-14	1.42922e-12
g18191_i0	7372.15	2.26249	0.295114	7.6665	1.76755e-14	1.70097e-12
g12790_i3	712.401	1.62818	0.212402	7.66555	1.7806e-14	1.7105e-12
g25993_i0	86.478	-9.53597	1.24415	-7.66465	1.79323e-14	1.7196e-12
g22223_i2	242.675	1.97891	0.258194	7.6644	1.79669e-14	1.7199e-12
g7489_i1	177.588	1.8115	0.236622	7.65568	1.92286e-14	1.83744e-12
g19066_i0	127.571	4.37855	0.571984	7.65503	1.93266e-14	1.84357e-12
g6544_i2	129.713	-2.51838	0.329068	-7.65307	1.96236e-14	1.86537e-12
g25993_i1	85.343	-9.51691	1.24353	-7.65315	1.96114e-14	1.86537e-12
g33717_i1	127.977	-10.0971	1.31998	-7.64942	2.01887e-14	1.91575e-12
g4263_i2	374.19	-1.76898	0.231265	-7.64914	2.02328e-14	1.91659e-12
g21413_i0	102.043	-9.77432	1.27812	-7.64745	2.05008e-14	1.9386e-12
g40277_i0	2009.41	3.81923	0.499463	7.64668	2.06229e-14	1.94677e-12
g8267_i1	248.576	1.60591	0.210163	7.64126	2.15114e-14	2.02713e-12
g20683_i0	116.317	2.36558	0.309615	7.64039	2.16557e-14	2.03721e-12
g1034_i1	48.796	9.42647	1.23494	7.63311	2.29151e-14	2.15196e-12
g3032_i2	4672.35	1.47216	0.192929	7.6306	2.33672e-14	2.19065e-12
g34388_i2	170.1	-3.58282	0.469617	-7.62925	2.36121e-14	2.2098e-12
g1949_i8	37.2351	3.7279	0.488677	7.62855	2.37407e-14	2.21802e-12
g16056_i2	166.668	2.05065	0.269061	7.62151	2.50718e-14	2.33837e-12
g15338_i2	43.1721	3.70561	0.486285	7.62026	2.53168e-14	2.35719e-12
g35942_i0	284.801	1.61476	0.212365	7.60368	2.87824e-14	2.67529e-12
g31027_i0	64.3198	3.17596	0.417728	7.60294	2.89476e-14	2.68606e-12
g1034_i0	48.1088	9.40554	1.23762	7.59968	2.96863e-14	2.74992e-12
g12043_i3	230.437	-1.68115	0.221543	-7.58833	3.24048e-14	2.99664e-12
g14_i2	90.7661	2.34131	0.308973	7.57774	3.51639e-14	3.24628e-12
g8635_i1	47.2059	9.37947	1.23895	7.57047	3.71878e-14	3.42732e-12
g24102_i0	110.093	-8.04527	1.06363	-7.56399	3.90898e-14	3.59652e-12
g14181_i0	470.826	1.71588	0.227127	7.55471	4.19797e-14	3.8559e-12
g37008_i1	972.264	3.51772	0.465714	7.5534	4.24039e-14	3.88831e-12
g41888_i0	1466.87	3.72083	0.492821	7.55006	4.35046e-14	3.98253e-12
g14267_i1	37.4389	6.20931	0.822545	7.54891	4.38924e-14	4.01129e-12
g6991_i3	61.7295	-3.20062	0.424062	-7.54752	4.4361e-14	4.04732e-12
g1225_i5	57.9236	2.79176	0.370191	7.5414	4.64942e-14	4.23486e-12
g22783_i0	47.1978	9.37924	1.24378	7.5409	4.66736e-14	4.2441e-12
g31182_i0	256.769	3.19967	0.424912	7.53018	5.06711e-14	4.59992e-12
g13063_i0	1665.21	-1.28759	0.171001	-7.52974	5.08412e-14	4.60769e-12
g35947_i0	51.4211	9.50594	1.26342	7.52397	5.31381e-14	4.80014e-12
g22901_i1	94.4233	3.0278	0.402444	7.52353	5.33172e-14	4.80014e-12
g13430_i2	118.947	2.03224	0.270115	7.52359	5.32937e-14	4.80014e-12
g8959_i1	1539.4	-1.46202	0.194319	-7.52381	5.3204e-14	4.80014e-12
g26227_i0	157.485	1.81538	0.241502	7.51704	5.60297e-14	5.03602e-12
g30734_i0	12473.3	2.88524	0.383887	7.51587	5.65325e-14	5.07283e-12
g15920_i0	312.988	2.5059	0.33361	7.51146	5.84721e-14	5.23825e-12
g10500_i5	1734.36	-1.41533	0.188469	-7.50963	5.92927e-14	5.30305e-12
g3717_i10	76884.5	3.33802	0.444836	7.50394	6.19268e-14	5.52956e-12
g24968_i0	170.557	-2.80944	0.374543	-7.50097	6.33478e-14	5.64718e-12
g16235_i0	292.875	1.44698	0.192919	7.50046	6.35933e-14	5.65981e-12
g15929_i3	38.4793	3.5004	0.466816	7.49847	6.45658e-14	5.73698e-12
g24173_i0	2274.83	4.34638	0.580107	7.49238	6.76382e-14	6.00019e-12
g13958_i1	2356.41	1.36199	0.181814	7.49111	6.82953e-14	6.03975e-12
g27711_i0	124.994	2.50607	0.334541	7.49109	6.83058e-14	6.03975e-12
g30032_i0	2522.66	3.55072	0.474049	7.4902	6.87698e-14	6.07091e-12
g27763_i0	153.44	-2.45061	0.327293	-7.48751	7.01947e-14	6.18667e-12
g11503_i1	107.536	2.48903	0.33266	7.48222	7.30755e-14	6.43017e-12
g23524_i0	105.026	2.45541	0.328358	7.47784	7.5552e-14	6.63736e-12
g4642_i2	94.3021	-9.66061	1.29285	-7.47233	7.8786e-14	6.91033e-12
g20762_i0	7136.46	3.07789	0.41196	7.47134	7.93819e-14	6.95141e-12
g4642_i3	93.5471	-9.64903	1.29186	-7.46909	8.07529e-14	7.06011e-12
g48516_i0	49.438	5.34825	0.716073	7.46886	8.08954e-14	7.06123e-12
g13700_i1	120.964	-10.0191	1.34185	-7.46665	8.22635e-14	7.16917e-12
g24953_i1	575.865	1.69853	0.227611	7.46243	8.49383e-14	7.39045e-12
g13001_i1	112.06	-3.00009	0.402117	-7.46074	8.60361e-14	7.47403e-12
g36595_i0	38.8342	3.42549	0.459226	7.45928	8.69977e-14	7.54552e-12
g1433_i0	298.996	1.8938	0.253978	7.45652	8.8839e-14	7.69298e-12
g2845_i2	149.152	2.64947	0.355474	7.45335	9.09977e-14	7.8674e-12
g20502_i0	105.604	2.63241	0.353353	7.4498	9.3485e-14	8.06963e-12
g13561_i1	57.7387	-5.08874	0.683279	-7.44753	9.51057e-14	8.19655e-12
g35940_i0	501.253	-2.51035	0.337263	-7.44332	9.81841e-14	8.43516e-12
g15770_i2	186.167	-3.88973	0.522575	-7.44339	9.81334e-14	8.43516e-12
g17029_i0	68.6614	-9.1979	1.23641	-7.43918	1.01309e-13	8.68995e-12
g24294_i0	176.152	-1.98242	0.26666	-7.43426	1.05155e-13	9.00567e-12
g13979_i0	51.5456	3.35851	0.451925	7.43157	1.07319e-13	9.17653e-12
g25251_i0	687.361	2.71357	0.365368	7.42696	1.11125e-13	9.48709e-12
g4263_i1	223.071	-1.74832	0.235628	-7.41983	1.17271e-13	9.99613e-12
g15436_i2	2980.71	2.76113	0.372324	7.41594	1.20766e-13	1.02779e-11
g695_i0	34.4396	3.82105	0.515372	7.41417	1.22387e-13	1.03996e-11
g23524_i1	96.3095	2.41041	0.325186	7.4124	1.24033e-13	1.05231e-11
g11478_i4	103.24	2.32292	0.313457	7.41063	1.257e-13	1.0648e-11
g657_i48	457.259	1.44757	0.195545	7.40277	1.33374e-13	1.12805e-11
g62_i14	667.338	1.3957	0.188557	7.402	1.34147e-13	1.13283e-11
g11_i66	1594.65	1.58636	0.21438	7.39978	1.3641e-13	1.15015e-11
g28001_i0	1152.55	-2.92918	0.3962	-7.39318	1.43356e-13	1.20685e-11
g0_i323	42.5071	9.23492	1.24916	7.39292	1.43641e-13	1.20738e-11
g22807_i1	63.8694	-9.09737	1.23111	-7.38959	1.47277e-13	1.23604e-11
g38878_i0	40.6046	9.16608	1.24053	7.38886	1.48094e-13	1.24098e-11
g53312_i0	32.6682	4.68495	0.634202	7.38716	1.49999e-13	1.25502e-11
g26926_i0	141.832	2.06957	0.28025	7.38474	1.52749e-13	1.27606e-11
g17304_i0	95.3766	3.46107	0.468771	7.38328	1.54443e-13	1.28823e-11
g1089_i36	3923.53	2.66769	0.361494	7.37963	1.58735e-13	1.32202e-11
g4263_i4	430.492	-1.7901	0.242672	-7.37664	1.62338e-13	1.34996e-11
g19202_i2	89.6669	-3.35393	0.454702	-7.3761	1.62995e-13	1.35336e-11
g2567_i5	160.178	-6.66367	0.903591	-7.37465	1.64775e-13	1.36605e-11
g3371_i2	137.054	1.8903	0.256371	7.3733	1.6646e-13	1.37793e-11
g20813_i0	4201.79	2.94534	0.39948	7.37294	1.66909e-13	1.37955e-11
g0_i370	42.6713	9.24113	1.25369	7.37117	1.69135e-13	1.39582e-11
g13781_i0	70.7419	9.00026	1.22176	7.36662	1.75012e-13	1.44214e-11
g22246_i0	69.8571	-9.2226	1.25201	-7.36626	1.75478e-13	1.4438e-11
g19287_i1	127.623	1.76366	0.239655	7.35916	1.8507e-13	1.51813e-11
g5572_i0	5011.65	2.68011	0.364183	7.35926	1.84934e-13	1.51813e-11
g18458_i0	173.318	2.05274	0.279143	7.35373	1.92754e-13	1.57879e-11
g7751_i2	59.2915	-8.98895	1.22262	-7.35218	1.94995e-13	1.59474e-11
g13001_i2	105.38	-3.0105	0.409779	-7.34663	2.0326e-13	1.65984e-11
g25404_i4	52.422	3.94974	0.537773	7.34463	2.06328e-13	1.68238e-11
g37078_i0	59.1488	-8.98499	1.22358	-7.34322	2.08513e-13	1.69766e-11
g12059_i0	1477.2	2.84933	0.388375	7.33654	2.19179e-13	1.78183e-11
g1884_i3	9213.66	3.51397	0.479115	7.3343	2.22887e-13	1.80927e-11
g19202_i0	91.1541	-3.37908	0.461071	-7.32877	2.32266e-13	1.8826e-11
g39606_i0	47.8665	3.35229	0.457476	7.32779	2.33971e-13	1.8936e-11
g15770_i0	184.902	-3.87928	0.529763	-7.32267	2.43079e-13	1.96439e-11
g26926_i1	275.906	1.93637	0.264495	7.32101	2.46103e-13	1.98589e-11
g28302_i2	416.11	-2.02551	0.276753	-7.31884	2.50117e-13	2.01529e-11
g21963_i0	63.6579	-9.08856	1.24233	-7.31571	2.5602e-13	2.05981e-11
g15127_i0	235.956	2.50599	0.342732	7.31179	2.6361e-13	2.11774e-11
g21768_i0	40.4498	3.14079	0.429571	7.31146	2.64251e-13	2.11977e-11
g14_i15	89.4629	2.34771	0.321264	7.30774	2.71663e-13	2.17602e-11
g10397_i1	79.7266	-9.41873	1.28916	-7.30612	2.74975e-13	2.19931e-11
g12376_i2	38.5669	9.08886	1.24407	7.30577	2.75677e-13	2.20169e-11
g6322_i1	72.3186	2.59744	0.355557	7.30528	2.76686e-13	2.20652e-11
g14_i13	87.5299	2.27766	0.311813	7.30458	2.78137e-13	2.21485e-11
g5572_i1	4783.53	2.66184	0.364523	7.30227	2.82962e-13	2.24998e-11
g37008_i0	987.557	3.37184	0.461876	7.30032	2.87089e-13	2.27947e-11
g33710_i0	84.9417	-7.11609	0.975676	-7.29349	3.02026e-13	2.39458e-11
g5081_i1	242.962	3.13425	0.429945	7.28989	3.10206e-13	2.45585e-11
g844_i11	3472.23	-1.16715	0.160224	-7.2845	3.22877e-13	2.55246e-11
g14_i0	92.706	2.28246	0.31363	7.27755	3.39942e-13	2.68347e-11
g16292_i0	502.21	2.87253	0.394771	7.27645	3.42713e-13	2.70143e-11
g33034_i0	157.189	2.56404	0.35241	7.27575	3.44496e-13	2.71156e-11
g35705_i0	426.266	1.66214	0.228518	7.27355	3.5015e-13	2.75209e-11
g695_i1	31.2626	4.06688	0.559289	7.27152	3.55474e-13	2.7899e-11
g7139_i2	415.69	1.31554	0.180923	7.27122	3.56243e-13	2.79192e-11
g9630_i1	492.125	-1.45552	0.200195	-7.27053	3.58089e-13	2.80236e-11
g9885_i1	262.441	2.87311	0.395597	7.26272	3.79375e-13	2.96467e-11
g13317_i8	123.346	2.907	0.400483	7.25873	3.90745e-13	3.04915e-11
g24312_i0	325.357	2.32577	0.320878	7.24813	4.22579e-13	3.29285e-11
g9885_i2	401.186	3.00064	0.414459	7.23989	4.49041e-13	3.49406e-11
g3371_i0	146.381	1.79271	0.247702	7.23736	4.57498e-13	3.55478e-11
g23365_i0	392.089	-4.30917	0.59568	-7.23404	4.68839e-13	3.63771e-11
g695_i2	31.2573	3.84928	0.532417	7.22983	4.83612e-13	3.747e-11
g11385_i0	1739.05	1.44087	0.199302	7.22958	4.84482e-13	3.7484e-11
g695_i4	33.3234	4.04232	0.559645	7.22301	5.08482e-13	3.92851e-11
g238_i38	354.283	-1.87107	0.2591	-7.22145	5.14374e-13	3.9684e-11
g15338_i1	40.3005	3.66038	0.506921	7.22082	5.16751e-13	3.9811e-11
g1225_i11	47.6132	2.6378	0.365383	7.21929	5.22615e-13	4.02059e-11
g33234_i0	1585.89	1.99204	0.275958	7.21862	5.2516e-13	4.03447e-11
g10214_i1	474.902	3.12661	0.433205	7.21738	5.29983e-13	4.06579e-11
g31491_i0	36.5411	4.29951	0.596233	7.21112	5.5493e-13	4.24632e-11
g12046_i2	50.2544	2.74068	0.380065	7.21109	5.55074e-13	4.24632e-11
g7617_i1	548.24	-1.94533	0.270054	-7.2035	5.8686e-13	4.48318e-11
g46061_i0	115.783	3.50072	0.48599	7.20329	5.87782e-13	4.48394e-11
g14549_i0	52.1183	-2.93486	0.407468	-7.20267	5.90462e-13	4.49808e-11
g11385_i2	1657.31	1.36555	0.189647	7.20052	5.99843e-13	4.56316e-11
g10086_i1	124.773	2.77878	0.385988	7.19913	6.05987e-13	4.60347e-11
g16180_i0	798.822	1.45371	0.202047	7.19491	6.25021e-13	4.74145e-11
g19202_i4	27.9995	4.73299	0.658077	7.19215	6.37799e-13	4.83166e-11
g12907_i1	389.653	3.61961	0.503311	7.1916	6.4037e-13	4.8444e-11
g338_i5	2242.9	-2.06054	0.2868	-7.1846	6.74065e-13	5.09223e-11
g20475_i5	32.7467	3.5878	0.499417	7.18398	6.771e-13	5.10808e-11
g15936_i0	197.174	-1.95864	0.272692	-7.18261	6.83924e-13	5.15242e-11
g26011_i0	281.652	2.60139	0.362526	7.17575	7.19098e-13	5.40992e-11
g15436_i0	4836.27	2.68471	0.374318	7.17227	7.37638e-13	5.54175e-11
g4486_i6	36.5473	9.01775	1.25784	7.16922	7.54241e-13	5.65868e-11
g338_i4	2223.65	-2.04807	0.28577	-7.16685	7.67442e-13	5.7498e-11
g22901_i0	101.823	3.12535	0.436252	7.16409	7.83035e-13	5.85857e-11
g33800_i0	212.816	2.10872	0.294462	7.16127	7.99323e-13	5.97223e-11
g10086_i0	122.984	2.75502	0.384812	7.15939	8.10349e-13	6.04632e-11
g30700_i0	2938.03	1.6625	0.23232	7.15609	8.3013e-13	6.18544e-11
g16021_i2	36.9742	3.36617	0.471169	7.14431	9.04502e-13	6.73039e-11
g5381_i2	1817.93	2.44405	0.342157	7.14307	9.12704e-13	6.78215e-11
g1784_i0	70.9728	-9.25073	1.29623	-7.13666	9.5628e-13	7.09628e-11
g12043_i5	285.736	-1.49684	0.209798	-7.13469	9.70069e-13	7.1888e-11
g6844_i5	199.967	1.54994	0.21725	7.13438	9.72248e-13	7.19516e-11
g2741_i0	362.99	-1.67549	0.234927	-7.13197	9.89414e-13	7.31226e-11
g13497_i1	363.286	1.3871	0.194547	7.12988	1.00456e-12	7.41414e-11
g30596_i1	35.0861	8.94722	1.256	7.12359	1.05155e-12	7.75044e-11
g38236_i0	36.7637	6.09083	0.855202	7.1221	1.06293e-12	7.82373e-11
g20780_i0	220.389	1.5736	0.221066	7.11827	1.09291e-12	8.03356e-11
g18237_i1	49.9905	-8.74317	1.22902	-7.11397	1.12754e-12	8.27695e-11
g1078_i3	71.1991	-3.91341	0.550285	-7.1116	1.14705e-12	8.40882e-11
g12481_i0	143.939	1.82852	0.257181	7.10987	1.1615e-12	8.50332e-11
g2741_i1	355.643	-1.6602	0.233687	-7.10439	1.20858e-12	8.8361e-11
g5081_i2	231.793	3.05824	0.430493	7.10405	1.2115e-12	8.84556e-11
g11161_i0	404.321	1.26592	0.178216	7.10328	1.2183e-12	8.88334e-11
g2049_i4	4211.68	1.06787	0.150366	7.1018	1.23142e-12	8.96694e-11
g2546_i6	200.533	1.50344	0.21172	7.10107	1.23797e-12	9.00266e-11
g11507_i0	106.892	-2.07631	0.292587	-7.09638	1.28067e-12	9.30071e-11
g17448_i1	58.5946	2.36975	0.334082	7.09331	1.30939e-12	9.49666e-11
g17029_i1	81.9811	-7.59231	1.07061	-7.09156	1.32608e-12	9.59805e-11
g23079_i0	47.8526	-3.54895	0.500454	-7.09148	1.32689e-12	9.59805e-11
g10389_i1	32.9629	8.86348	1.24999	7.09081	1.33326e-12	9.63134e-11
g24312_i1	237.298	2.70773	0.381997	7.08835	1.35718e-12	9.77818e-11
g11998_i1	218.207	1.54148	0.217465	7.0884	1.35667e-12	9.77818e-11
g1435_i1	77.2992	2.21899	0.31308	7.08763	1.36432e-12	9.81663e-11
g12853_i0	34.2544	8.92333	1.25926	7.08616	1.37885e-12	9.90808e-11
g27604_i1	751.06	2.85399	0.402877	7.08403	1.40026e-12	1.00487e-10
g2729_i2	55.1122	-3.76545	0.531682	-7.08214	1.41946e-12	1.01731e-10
g6844_i3	142.181	2.21973	0.313555	7.07923	1.44957e-12	1.03752e-10
g5410_i4	117.212	-2.49548	0.352579	-7.07778	1.46482e-12	1.04706e-10
g23576_i1	371.279	-1.74175	0.246097	-7.07748	1.46797e-12	1.04793e-10
g14181_i1	987.695	1.77602	0.251256	7.06857	1.56541e-12	1.11603e-10
g14789_i4	57.1005	-3.45186	0.48846	-7.06682	1.58527e-12	1.12871e-10
g15436_i1	4599.98	2.68801	0.380413	7.06604	1.59423e-12	1.13361e-10
g18311_i1	417.224	2.15355	0.304887	7.06343	1.62438e-12	1.15354e-10
g35873_i0	164.994	2.75446	0.390156	7.0599	1.66618e-12	1.18169e-10
g338_i0	1127.27	-2.15338	0.305065	-7.05877	1.67983e-12	1.18982e-10
g21768_i1	40.888	3.01077	0.4267	7.05595	1.7143e-12	1.21266e-10
g21151_i0	6243.76	3.66039	0.518922	7.05384	1.74047e-12	1.22957e-10
g1135_i12	4797.37	1.00913	0.143105	7.05168	1.76767e-12	1.24717e-10
g4022_i5	33745.1	2.28471	0.324177	7.04771	1.8188e-12	1.28158e-10
g338_i1	1112.63	-2.13009	0.302542	-7.04063	1.91367e-12	1.34669e-10
g37078_i1	47.1309	-8.65864	1.23059	-7.03618	1.97576e-12	1.38859e-10
g4261_i1	516.206	1.37226	0.195034	7.03599	1.97851e-12	1.38873e-10
g24022_i0	50.067	7.61414	1.08304	7.03031	2.06069e-12	1.44455e-10
g29245_i0	326.207	1.89401	0.269465	7.02879	2.08337e-12	1.45857e-10
g2918_i0	229.7	-2.30872	0.328587	-7.02621	2.12215e-12	1.48381e-10
g30452_i1	74.5243	-7.46959	1.06325	-7.02524	2.13692e-12	1.49109e-10
g14700_i0	845.219	1.98988	0.28325	7.02517	2.13803e-12	1.49109e-10
g10758_i1	256.349	1.67074	0.23797	7.02082	2.20576e-12	1.53636e-10
g13561_i2	52.3845	-4.94494	0.704636	-7.01773	2.25504e-12	1.56868e-10
g4486_i4	31.9253	8.82235	1.25884	7.00834	2.41157e-12	1.67329e-10
g4486_i1	31.9253	8.82235	1.25884	7.00834	2.41157e-12	1.67329e-10
g420_i0	35.0169	3.3864	0.483218	7.00801	2.41735e-12	1.67517e-10
g29883_i1	1257.83	1.34104	0.19137	7.00757	2.42486e-12	1.67824e-10
g7985_i2	33.2761	8.86925	1.26575	7.00711	2.43283e-12	1.68161e-10
g25746_i0	91.3227	2.88268	0.411789	7.0004	2.55234e-12	1.76199e-10
g5564_i1	337.427	1.51815	0.217023	6.99532	2.64659e-12	1.82474e-10
g338_i8	1220.82	-2.19196	0.313496	-6.992	2.70989e-12	1.86602e-10
g27316_i1	42.2046	4.83477	0.691822	6.98846	2.77927e-12	1.91138e-10
g33386_i1	30.742	8.76488	1.25439	6.98735	2.80118e-12	1.9216e-10
g1135_i25	2555.03	1.07659	0.154075	6.98742	2.79988e-12	1.9216e-10
g9885_i5	373.661	3.00642	0.430302	6.98677	2.81288e-12	1.92719e-10
g22841_i0	672.489	-1.99612	0.285776	-6.98492	2.85023e-12	1.95033e-10
g10733_i1	636.337	-1.52911	0.219081	-6.97968	2.95857e-12	2.02192e-10
g1435_i4	76.4402	2.1988	0.315178	6.97637	3.02907e-12	2.06235e-10
g1435_i2	76.4402	2.1988	0.315178	6.97637	3.02907e-12	2.06235e-10
g1435_i3	76.4402	2.1988	0.315178	6.97637	3.02907e-12	2.06235e-10
g22807_i2	56.1969	-5.12699	0.73525	-6.97313	3.09977e-12	2.10784e-10
g1225_i6	214.426	2.45375	0.352465	6.96168	3.36227e-12	2.28349e-10
g9450_i0	174.78	-4.00481	0.575524	-6.95854	3.43813e-12	2.33211e-10
g28099_i0	1329.62	2.90486	0.417598	6.95613	3.49755e-12	2.36946e-10
g28464_i0	56.9603	-8.92751	1.28344	-6.9559	3.50327e-12	2.37039e-10
g1135_i22	3205.09	1.05325	0.151478	6.95317	3.57157e-12	2.4136e-10
g10970_i5	1341.47	1.95098	0.280618	6.95245	3.58998e-12	2.42304e-10
g16580_i1	172.202	1.57016	0.226027	6.9468	3.73657e-12	2.51886e-10
g3530_i0	122.952	1.72749	0.248759	6.94444	3.7996e-12	2.55818e-10
g11747_i4	209.646	-2.99613	0.431753	-6.93945	3.93619e-12	2.64687e-10
g11592_i1	44.4035	-8.57365	1.23554	-6.93921	3.94299e-12	2.64817e-10
g10733_i0	633.769	-1.53084	0.22064	-6.93818	3.97187e-12	2.66428e-10
g37320_i0	934.438	2.97603	0.429007	6.93702	4.00444e-12	2.68283e-10
g11438_i1	31.4528	8.79404	1.26802	6.93526	4.05484e-12	2.71325e-10
g11_i68	2206.55	1.31509	0.189767	6.93003	4.20764e-12	2.81204e-10
g5572_i2	1337.86	2.61388	0.377454	6.92502	4.35904e-12	2.90966e-10
g30938_i2	87.4399	2.63464	0.380839	6.91799	4.58084e-12	3.05397e-10
g9450_i1	177.521	-4.19413	0.606474	-6.9156	4.65888e-12	3.1022e-10
g22807_i0	48.5634	-8.70407	1.25884	-6.91435	4.70017e-12	3.12587e-10
g20274_i1	96.5746	-2.79311	0.40405	-6.91278	4.75238e-12	3.15674e-10
g28337_i0	6591.06	2.86973	0.41529	6.91019	4.84007e-12	3.21107e-10
g8409_i0	599.397	1.54263	0.223367	6.90627	4.97552e-12	3.29692e-10
g4890_i1	41.4184	2.71536	0.393183	6.90609	4.98206e-12	3.29724e-10
g36207_i0	348.719	4.04498	0.585811	6.90493	5.02295e-12	3.32027e-10
g9885_i4	538.354	2.86843	0.415696	6.9003	5.18937e-12	3.42611e-10
g13149_i5	216.037	1.85572	0.269066	6.89689	5.31532e-12	3.50502e-10
g23720_i1	46.1224	2.7018	0.391907	6.89398	5.42534e-12	3.57325e-10
g29369_i1	74.7483	2.27714	0.330433	6.89139	5.5249e-12	3.63442e-10
g7489_i0	189.414	1.68066	0.243938	6.8897	5.59094e-12	3.67343e-10
g29030_i0	45.0049	-8.58778	1.24706	-6.88642	5.72143e-12	3.75463e-10
g29213_i0	548.263	-2.76524	0.401656	-6.88461	5.79452e-12	3.79803e-10
g30555_i0	4104.95	3.75164	0.545022	6.88347	5.84122e-12	3.82404e-10
g15586_i4	28.6844	8.66325	1.25916	6.88015	5.97884e-12	3.90943e-10
g29721_i1	81.7241	-3.12597	0.454358	-6.87997	5.98665e-12	3.90984e-10
g6985_i1	1698.61	1.51015	0.21971	6.87335	6.2712e-12	4.09078e-10
g10758_i2	239.377	1.67947	0.244388	6.87215	6.32399e-12	4.12028e-10
g338_i2	1104.83	-2.11969	0.308602	-6.86868	6.47988e-12	4.2168e-10
g15322_i0	1007.69	1.98013	0.288389	6.86617	6.5948e-12	4.28646e-10
g17247_i0	11104.8	3.56835	0.51984	6.86431	6.68115e-12	4.33741e-10
g25510_i0	325.725	-2.04609	0.298111	-6.8635	6.71912e-12	4.35687e-10
g14_i14	93.8979	2.19948	0.320493	6.86282	6.75158e-12	4.37271e-10
g30596_i0	30.4824	8.74979	1.27507	6.8622	6.78067e-12	4.38634e-10
g48518_i0	574.297	2.91693	0.425204	6.86008	6.88233e-12	4.44682e-10
g16943_i1	29.1286	8.68926	1.26817	6.85183	7.29091e-12	4.70523e-10
g16943_i0	28.9568	8.68059	1.26743	6.84895	7.43915e-12	4.79521e-10
g62_i15	566.322	1.31371	0.19185	6.84759	7.51039e-12	4.83541e-10
g24791_i1	2441.69	1.14265	0.166896	6.8465	7.56776e-12	4.86086e-10
g2438_i1	83.9083	2.14398	0.313295	6.84333	7.73705e-12	4.96374e-10
g695_i5	31.6751	3.61067	0.527719	6.84203	7.80783e-12	5.00326e-10
g17933_i1	474.988	3.29622	0.481816	6.84124	7.85087e-12	5.02492e-10
g10050_i2	54.6969	-8.876	1.29831	-6.8366	8.1093e-12	5.18424e-10
g17872_i0	227.437	1.46335	0.214063	6.83606	8.14005e-12	5.1978e-10
g22484_i0	260.772	-2.1942	0.321046	-6.83454	8.22675e-12	5.24701e-10
g5047_i0	260.341	1.37314	0.200924	6.83414	8.24961e-12	5.25544e-10
g12043_i2	109.894	-2.02783	0.296728	-6.83398	8.25933e-12	5.25548e-10
g41265_i0	81.3613	-2.27438	0.332826	-6.83352	8.28546e-12	5.25982e-10
g3540_i2	456.461	1.91473	0.280747	6.8201	9.09761e-12	5.76867e-10
g30405_i0	77.425	4.4863	0.658175	6.81628	9.34274e-12	5.91721e-10
g3352_i0	28.0028	8.63398	1.26909	6.8033	1.02251e-11	6.46852e-10
g31026_i0	2284.25	-1.82818	0.268739	-6.80283	1.02586e-11	6.48222e-10
g695_i3	31.3693	3.70185	0.544561	6.79786	1.06187e-11	6.70197e-10
g20133_i0	168.273	2.80375	0.412511	6.79678	1.0698e-11	6.74421e-10
g3128_i16	425.723	-1.96195	0.28875	-6.79463	1.08588e-11	6.82973e-10
g24168_i0	62.6362	3.41792	0.503024	6.79474	1.08509e-11	6.82973e-10
g36391_i0	113.314	2.26857	0.333922	6.79369	1.09301e-11	6.86666e-10
g41359_i0	40.3507	-8.43143	1.24137	-6.79206	1.10541e-11	6.93658e-10
g47695_i0	1803.73	1.5871	0.233727	6.79042	1.11806e-11	7.00785e-10
g5410_i5	139.028	-2.55205	0.375866	-6.78979	1.12301e-11	7.0308e-10
g11478_i6	86.6396	2.48805	0.366569	6.78739	1.14177e-11	7.14004e-10
g11478_i5	118.861	2.61678	0.385837	6.78209	1.18448e-11	7.39864e-10
g1135_i5	3244.15	1.0702	0.157873	6.77887	1.21118e-11	7.55675e-10
g12851_i0	162.787	-3.2321	0.47685	-6.77802	1.21834e-11	7.59276e-10
g851_i0	1003.27	1.40663	0.207545	6.77747	1.22299e-11	7.61301e-10
g16227_i0	1221.86	1.40679	0.207813	6.76948	1.29242e-11	8.03605e-10
g30912_i0	1040.02	1.90742	0.281804	6.7686	1.30036e-11	8.07619e-10
g591_i0	26.9817	8.5687	1.26609	6.76786	1.30702e-11	8.10831e-10
g4393_i4	643.178	2.09845	0.3105	6.75829	1.3963e-11	8.65229e-10
g24827_i0	33.0758	6.43531	0.952547	6.7559	1.41949e-11	8.78598e-10
g10050_i0	47.9219	-8.68562	1.28569	-6.75562	1.42226e-11	8.79318e-10
g16551_i1	350.942	1.45588	0.215535	6.75471	1.43121e-11	8.83846e-10
g213_i27	28.9026	5.81092	0.860381	6.75389	1.43932e-11	8.87845e-10
g18623_i1	83.252	2.24631	0.332613	6.75352	1.44296e-11	8.89084e-10
g8517_i3	335.292	-1.86284	0.275908	-6.75168	1.46142e-11	8.9944e-10
g27759_i0	133.085	2.15492	0.319267	6.74958	1.48269e-11	9.11502e-10
g11438_i3	26.7911	8.56258	1.2687	6.7491	1.48762e-11	9.13504e-10
g1435_i0	76.7638	2.16331	0.320567	6.74839	1.49494e-11	9.16965e-10
g10457_i6	2838.32	2.38158	0.352984	6.74699	1.50942e-11	9.24805e-10
g37908_i1	235.439	1.77525	0.26316	6.74589	1.52087e-11	9.30772e-10
g26926_i2	93.7067	2.58946	0.384369	6.7369	1.61803e-11	9.8912e-10
g16580_i0	159.618	1.61705	0.240124	6.73425	1.64782e-11	1.00621e-09
g16419_i1	7078.76	3.12528	0.464248	6.73193	1.67431e-11	1.02123e-09
g14549_i1	95.2624	-2.39759	0.356176	-6.73148	1.67946e-11	1.02323e-09
g20475_i0	27.1993	5.72988	0.851754	6.72716	1.73012e-11	1.05292e-09
g5047_i1	254.984	1.32851	0.19752	6.72595	1.74454e-11	1.06051e-09
g13497_i2	424.316	1.37436	0.204397	6.724	1.76803e-11	1.07359e-09
g1225_i7	255.842	2.26929	0.337622	6.72141	1.79977e-11	1.09164e-09
g14436_i1	328.198	1.85148	0.275493	6.72059	1.80992e-11	1.09658e-09
g34574_i0	88.0593	2.38711	0.355299	6.7186	1.8348e-11	1.11042e-09
g8245_i0	104.248	2.07786	0.309405	6.71567	1.87206e-11	1.13172e-09
g9885_i0	578.643	2.83218	0.422137	6.70915	1.95767e-11	1.18216e-09
g27948_i0	40.9876	7.34551	1.09524	6.70674	1.99023e-11	1.20049e-09
g420_i16	27.2396	5.41114	0.807386	6.70205	2.0552e-11	1.2383e-09
g20963_i1	1081.62	-1.63528	0.244043	-6.70077	2.07318e-11	1.24776e-09
g5032_i0	53.6884	-5.97647	0.89303	-6.69234	2.19624e-11	1.32036e-09
g18507_i2	65.2145	2.66843	0.399	6.68779	2.26561e-11	1.36056e-09
g2485_i0	37.5827	-8.32869	1.24655	-6.68139	2.36678e-11	1.41976e-09
g15586_i8	27.2765	8.58304	1.28601	6.67415	2.48668e-11	1.49004e-09
g3540_i5	437.713	1.85036	0.277314	6.67244	2.51589e-11	1.50588e-09
g15300_i2	43.7372	2.59096	0.388418	6.67053	2.54883e-11	1.52393e-09
g11592_i0	36.0993	-8.27422	1.24092	-6.66781	2.59653e-11	1.55074e-09
g3128_i14	464.104	-1.89876	0.284819	-6.66657	2.61842e-11	1.56211e-09
g8959_i0	1035.39	-1.51594	0.227454	-6.66484	2.64961e-11	1.57898e-09
g12102_i0	85.2712	2.24109	0.336309	6.66378	2.66875e-11	1.58865e-09
g9885_i3	533.118	2.7647	0.414897	6.66359	2.67221e-11	1.58897e-09
g3346_i13	194.13	-3.36533	0.505083	-6.66293	2.68417e-11	1.59434e-09
g14330_i0	117.854	-1.95151	0.29382	-6.64186	3.09759e-11	1.83791e-09
g4827_i0	39.0944	-8.3839	1.26234	-6.64153	3.10435e-11	1.83791e-09
g4827_i1	39.0944	-8.3839	1.26234	-6.64153	3.10435e-11	1.83791e-09
g30205_i1	4769.65	2.91173	0.438531	6.63974	3.14231e-11	1.85837e-09
g7699_i2	737.701	2.41417	0.363616	6.63933	3.15111e-11	1.86155e-09
g26721_i0	36.3464	-3.51314	0.529313	-6.63718	3.1975e-11	1.8869e-09
g5044_i0	53.8653	-8.8537	1.33463	-6.63382	3.27106e-11	1.92823e-09
g745_i0	39.4499	7.29419	1.09973	6.63272	3.29559e-11	1.94059e-09
g9779_i4	95.901	-2.5087	0.378282	-6.63183	3.31551e-11	1.95021e-09
g10995_i0	39.2091	7.28002	1.0985	6.62722	3.42076e-11	2.00778e-09
g420_i9	32.2249	3.57463	0.539376	6.62735	3.41756e-11	2.00778e-09
g71142_i0	532.268	2.50708	0.378766	6.61907	3.61454e-11	2.11923e-09
g13095_i0	127.964	2.20032	0.332472	6.61807	3.63914e-11	2.13136e-09
g861_i2	128.759	-2.08464	0.315019	-6.6175	3.65332e-11	2.13737e-09
g23210_i0	275.647	-2.2222	0.336149	-6.61077	3.82316e-11	2.23434e-09
g13440_i1	60.1337	2.34797	0.355203	6.61023	3.83731e-11	2.2402e-09
g16295_i0	62.7303	-7.19961	1.09066	-6.60114	4.08007e-11	2.37937e-09
g19882_i0	12468.9	1.82055	0.275927	6.59795	4.16875e-11	2.42849e-09
g18022_i0	28.6892	8.6624	1.31381	6.59333	4.30066e-11	2.50266e-09
g16419_i0	7730.26	2.94068	0.446074	6.59237	4.32861e-11	2.51623e-09
g7674_i3	643.594	1.70115	0.258056	6.59218	4.33407e-11	2.51672e-09
g15429_i3	23.3524	8.36897	1.27081	6.58556	4.53175e-11	2.62871e-09
g15011_i1	138.467	1.75948	0.267217	6.58445	4.56561e-11	2.64553e-09
g29817_i0	41.7638	2.66541	0.404875	6.58328	4.60174e-11	2.66363e-09
g31455_i0	24.1271	8.41297	1.2788	6.57882	4.74202e-11	2.74191e-09
g861_i3	118.687	-2.24961	0.342027	-6.57729	4.79096e-11	2.76434e-09
g9177_i5	545.906	1.90559	0.289716	6.57744	4.78604e-11	2.76434e-09
g23270_i1	501.185	2.67194	0.406253	6.57703	4.79924e-11	2.76619e-09
g8429_i3	265.307	-1.54087	0.234324	-6.57581	4.83898e-11	2.78615e-09
g23121_i0	2632.96	2.28202	0.347208	6.57249	4.94818e-11	2.84528e-09
g10325_i1	193.727	-1.45255	0.221242	-6.56545	5.18769e-11	2.97748e-09
g3262_i0	207.175	1.73401	0.264136	6.56485	5.20853e-11	2.9863e-09
g19474_i0	804.926	1.42207	0.216768	6.56033	5.36885e-11	3.07498e-09
g2918_i1	142.427	-2.60582	0.397322	-6.55846	5.43667e-11	3.11055e-09
g24409_i0	335.282	2.75149	0.419635	6.55686	5.4952e-11	3.14074e-09
g47147_i0	35.0624	-8.22783	1.25562	-6.55281	5.64656e-11	3.22387e-09
g15429_i0	23.2009	8.36108	1.27619	6.55159	5.69275e-11	3.24683e-09
g10995_i1	37.2399	7.20577	1.10009	6.55017	5.74735e-11	3.27454e-09
g12043_i1	106.833	-1.95521	0.298665	-6.54651	5.88965e-11	3.35212e-09
g3540_i3	647.615	2.00292	0.306012	6.54524	5.93997e-11	3.37723e-09
g15087_i0	48.9201	2.68119	0.409792	6.54282	6.03682e-11	3.42871e-09
g2549_i0	37.7729	3.0198	0.461574	6.54239	6.05441e-11	3.43512e-09
g14336_i1	489.636	-1.35312	0.206954	-6.53828	6.2231e-11	3.52716e-09
g13057_i2	324.439	-1.76047	0.269452	-6.5335	6.42503e-11	3.63782e-09
g1695_i2	183.762	-1.75879	0.269266	-6.53181	6.49801e-11	3.67532e-09
g1526_i0	108.693	-4.02717	0.616639	-6.53084	6.54007e-11	3.69527e-09
g1225_i2	291.956	1.92913	0.295432	6.52986	6.58299e-11	3.71567e-09
g15429_i4	23.177	8.36102	1.28051	6.52943	6.60198e-11	3.72253e-09
g18610_i2	36.5798	-8.29642	1.27106	-6.52718	6.70194e-11	3.77499e-09
g19862_i0	1224.01	1.09249	0.167399	6.52627	6.74281e-11	3.79408e-09
g17468_i0	60.0534	3.71711	0.569619	6.5256	6.7732e-11	3.80725e-09
g1113_i1	39.3956	2.8928	0.443421	6.52382	6.85381e-11	3.84463e-09
g20466_i1	55.8886	-6.45834	0.989957	-6.52386	6.85216e-11	3.84463e-09
g5047_i2	230.734	1.32223	0.202707	6.52288	6.89698e-11	3.86486e-09
g15429_i1	22.9254	8.34449	1.27943	6.52201	6.93693e-11	3.88326e-09
g236_i7	36.7481	-8.30268	1.27359	-6.51913	7.07176e-11	3.95467e-09
g17530_i1	356.199	1.90179	0.291853	6.51624	7.20915e-11	4.02736e-09
g0_i171	80.7504	-5.23409	0.803342	-6.51539	7.25014e-11	4.04611e-09
g24308_i0	864.378	2.21688	0.340294	6.51459	7.28904e-11	4.06366e-09
g9630_i2	856.149	-1.32569	0.203517	-6.51389	7.32293e-11	4.07838e-09
g11315_i0	36.7835	-8.30446	1.27493	-6.51364	7.33494e-11	4.08089e-09
g14_i10	86.8424	2.21102	0.33946	6.51335	7.34917e-11	4.08464e-09
g0_i155	79.3211	-5.20778	0.799712	-6.51208	7.41185e-11	4.11528e-09
g34_i19	82.403	-2.00856	0.308516	-6.51038	7.49606e-11	4.15779e-09
g3540_i1	464.414	1.87514	0.288031	6.5102	7.5049e-11	4.15846e-09
g10325_i2	203.642	-1.43076	0.220027	-6.50264	7.89211e-11	4.36857e-09
g4733_i0	57.859	2.35029	0.361466	6.5021	7.92058e-11	4.37988e-09
g636_i0	26.2798	3.87445	0.596203	6.49854	8.11031e-11	4.48025e-09
g19026_i1	718.383	1.12303	0.172892	6.49559	8.27098e-11	4.56437e-09
g2327_i4	25.9152	8.51389	1.311	6.49421	8.34683e-11	4.60157e-09
g38951_i0	52.2727	-8.80349	1.35576	-6.49339	8.39268e-11	4.62217e-09
g36027_i0	24.3849	8.41982	1.29688	6.49235	8.45061e-11	4.64937e-09
g1526_i1	162.042	-3.76986	0.581711	-6.48064	9.13356e-11	5.02005e-09
g42065_i0	33.2156	-8.15046	1.25822	-6.47777	9.30902e-11	5.11133e-09
g13027_i0	248.152	1.97976	0.305661	6.47698	9.35774e-11	5.1329e-09
g9226_i1	306.409	1.3996	0.216155	6.47499	9.48176e-11	5.1957e-09
g26533_i2	119.319	-2.51445	0.388379	-6.47422	9.53059e-11	5.21721e-09
g181_i10	68.349	-2.17591	0.336217	-6.47174	9.68833e-11	5.29823e-09
g6991_i2	49.2422	-2.54675	0.393853	-6.46624	1.00468e-10	5.48878e-09
g15833_i0	21.949	8.27195	1.27942	6.46538	1.01047e-10	5.51488e-09
g15805_i0	1879.49	-1.09687	0.169682	-6.46424	1.0181e-10	5.55094e-09
g18237_i0	31.1246	-8.06087	1.24728	-6.46277	1.02805e-10	5.59956e-09
g610_i7	6131.95	1.51286	0.234116	6.46201	1.03321e-10	5.62209e-09
g18478_i0	99.0937	2.85522	0.441915	6.46102	1.04001e-10	5.64778e-09
g19474_i2	568.688	1.40711	0.217781	6.46115	1.0391e-10	5.64778e-09
g2327_i2	25.7154	8.50269	1.31606	6.46072	1.04206e-10	5.65329e-09
g9533_i0	71.4171	-7.41672	1.14803	-6.46037	1.04448e-10	5.66079e-09
g7985_i1	22.6754	8.315	1.28795	6.45597	1.07525e-10	5.82174e-09
g23445_i1	175.74	2.01403	0.312341	6.44815	1.1322e-10	6.12402e-09
g1113_i0	32.222	3.29969	0.511882	6.44619	1.14696e-10	6.19766e-09
g18311_i0	124.278	1.96564	0.305007	6.44457	1.15927e-10	6.25796e-09
g14107_i1	1037.69	1.96465	0.304867	6.4443	1.16135e-10	6.26304e-09
g12961_i3	58.4878	-2.71725	0.422028	-6.43857	1.20605e-10	6.49766e-09
g15016_i3	150.392	-2.62979	0.408509	-6.43755	1.21419e-10	6.53501e-09
g0_i172	80.0643	-5.22125	0.811158	-6.43678	1.22031e-10	6.56149e-09
g23445_i3	27.79	3.35235	0.520882	6.43591	1.22733e-10	6.59274e-09
g8267_i0	223.3	1.41209	0.219437	6.43506	1.23428e-10	6.62351e-09
g10325_i6	353.432	-1.26299	0.196354	-6.43217	1.25792e-10	6.74374e-09
g28863_i2	444.759	-1.48438	0.230795	-6.43159	1.26277e-10	6.76308e-09
g15864_i3	602.809	2.06452	0.321265	6.42622	1.30816e-10	6.99928e-09
g22573_i0	82.0221	-2.14379	0.333709	-6.42412	1.32633e-10	7.08869e-09
g9630_i0	322.56	-1.38046	0.214892	-6.42399	1.32747e-10	7.08869e-09
g11767_i3	418.769	3.45056	0.537437	6.4204	1.35913e-10	7.25063e-09
g9226_i2	333.736	1.37989	0.214966	6.41911	1.37071e-10	7.30525e-09
g10799_i1	102.595	-2.5295	0.394202	-6.41677	1.392e-10	7.41148e-09
g13667_i0	494.619	1.67232	0.260783	6.41268	1.42984e-10	7.6055e-09
g12054_i4	1001.92	2.86113	0.446394	6.40942	1.46074e-10	7.7623e-09
g13687_i1	331.689	1.51908	0.237059	6.40802	1.47421e-10	7.82626e-09
g14231_i3	2321.59	1.6102	0.251302	6.40741	1.48011e-10	7.8499e-09
g23138_i1	53.9812	2.24326	0.35017	6.40621	1.49182e-10	7.9043e-09
g12086_i1	329.902	1.48265	0.23145	6.40594	1.4945e-10	7.91085e-09
g3876_i4	756.519	1.89812	0.296333	6.40537	1.50004e-10	7.93244e-09
g13892_i2	199.718	3.03639	0.474164	6.40366	1.51692e-10	8.01392e-09
g13647_i3	1156.85	-1.00755	0.157421	-6.40035	1.55026e-10	8.18212e-09
g9804_i5	711.566	1.11551	0.174333	6.39872	1.56686e-10	8.26171e-09
g4890_i2	37.136	2.65448	0.414898	6.39792	1.57512e-10	8.29725e-09
g19981_i0	37.1624	2.59902	0.406269	6.39728	1.58165e-10	8.32359e-09
g20265_i0	121.381	-5.19615	0.812606	-6.39442	1.61154e-10	8.47271e-09
g26037_i0	26.3359	8.54224	1.33658	6.39114	1.64652e-10	8.64825e-09
g24763_i0	823.89	2.70103	0.422649	6.39073	1.65095e-10	8.66321e-09
g28702_i0	22.16	8.28113	1.29606	6.38945	1.66479e-10	8.7274e-09
g11164_i1	34.2813	-3.32813	0.520902	-6.38916	1.66803e-10	8.73601e-09
g4642_i0	45.9356	-8.6239	1.35	-6.38809	1.67973e-10	8.78883e-09
g1179_i0	40.7134	-8.44987	1.32396	-6.38229	1.74458e-10	9.11934e-09
g26135_i0	34.4201	-8.20726	1.28628	-6.38062	1.76377e-10	9.21083e-09
g56681_i0	464.732	3.19854	0.501593	6.37676	1.80877e-10	9.4368e-09
g13892_i1	342.164	3.06569	0.480798	6.37625	1.81474e-10	9.44985e-09
g9885_i6	610.056	2.8828	0.452112	6.37631	1.81409e-10	9.44985e-09
g19474_i1	264.546	1.48725	0.233487	6.36974	1.89348e-10	9.85044e-09
g17385_i1	584.898	-1.44401	0.226796	-6.36703	1.92729e-10	1.00167e-08
g8362_i1	246.988	1.55548	0.244327	6.36636	1.9357e-10	1.00509e-08
g13317_i0	179.362	2.49821	0.392431	6.36599	1.94037e-10	1.00656e-08
g14415_i0	20.0362	8.14335	1.27965	6.36373	1.96918e-10	1.02053e-08
g38858_i0	285.931	3.03124	0.476367	6.36325	1.97529e-10	1.02272e-08
g5961_i5	1144.8	2.76033	0.43384	6.36254	1.98446e-10	1.02649e-08
g37913_i0	58.6168	3.12834	0.491813	6.36082	2.00681e-10	1.03707e-08
g4282_i0	188.208	1.36598	0.214782	6.35981	2.02007e-10	1.04293e-08
g610_i0	25.9567	8.52217	1.34012	6.35924	2.02756e-10	1.04581e-08
g25455_i1	1766.67	1.27599	0.200685	6.35816	2.04184e-10	1.05218e-08
g16842_i0	1290.07	1.01459	0.159589	6.35755	2.04993e-10	1.05535e-08
g13678_i3	294.419	1.47857	0.232657	6.35516	2.08206e-10	1.07087e-08
g32534_i0	517.308	1.35619	0.213432	6.35419	2.09522e-10	1.07663e-08
g28925_i0	251.706	1.34582	0.211849	6.35276	2.11486e-10	1.08569e-08
g26766_i0	37.1466	-8.31833	1.30947	-6.35244	2.1193e-10	1.08695e-08
g22514_i0	81.0962	-3.15275	0.496827	-6.34577	2.2131e-10	1.13399e-08
g11702_i0	40.4304	-2.84087	0.447703	-6.34542	2.21818e-10	1.13552e-08
g3403_i6	19.7328	8.12247	1.28039	6.34373	2.2427e-10	1.147e-08
g24409_i1	394.685	2.67529	0.421803	6.3425	2.26059e-10	1.15398e-08
g6903_i0	386.823	1.92127	0.302927	6.34234	2.26296e-10	1.15411e-08
g3403_i7	19.685	8.11978	1.28156	6.33586	2.36028e-10	1.20261e-08
g4642_i1	45.1754	-8.5998	1.35771	-6.33406	2.38791e-10	1.21475e-08
g20608_i1	161.112	1.51191	0.238698	6.334	2.38885e-10	1.21475e-08
g1113_i6	37.478	2.90716	0.458987	6.33388	2.39079e-10	1.21475e-08
g20550_i0	95.8198	3.22398	0.509331	6.32984	2.4541e-10	1.2446e-08
g14097_i3	1025.6	1.0689	0.168866	6.32986	2.45377e-10	1.2446e-08
g3326_i1	506.269	1.11341	0.175906	6.32959	2.45819e-10	1.24551e-08
g32716_i0	2109.71	3.55765	0.562501	6.3247	2.5372e-10	1.28435e-08
g38051_i0	240.993	4.24342	0.671255	6.32163	2.58826e-10	1.30898e-08
g792_i0	290.939	1.32716	0.210035	6.31873	2.6372e-10	1.3325e-08
g14_i9	89.7197	2.18911	0.346511	6.31758	2.65691e-10	1.34121e-08
g14603_i2	28.3402	-7.92641	1.25571	-6.31227	2.74963e-10	1.38417e-08
g14603_i0	28.3402	-7.92641	1.25571	-6.31227	2.74963e-10	1.38417e-08
g14603_i1	28.3402	-7.92641	1.25571	-6.31227	2.74963e-10	1.38417e-08
g9659_i0	45.3249	-8.6047	1.36372	-6.30974	2.79497e-10	1.40569e-08
g11908_i1	31.5899	-8.07554	1.28004	-6.30882	2.8117e-10	1.4128e-08
g17417_i0	461.06	2.35605	0.373527	6.30758	2.83426e-10	1.42282e-08
g13317_i1	195.877	2.49648	0.395999	6.30426	2.89583e-10	1.4524e-08
g41846_i0	50.0827	2.44481	0.387822	6.30394	2.90176e-10	1.45403e-08
g14055_i1	542.279	1.24544	0.197577	6.30356	2.90887e-10	1.45626e-08
g14937_i3	45.1697	2.63473	0.418013	6.30299	2.91953e-10	1.46025e-08
g17625_i2	365.289	-1.64488	0.261003	-6.30214	2.93573e-10	1.467e-08
g11202_i4	571.412	-1.83511	0.291219	-6.30148	2.94826e-10	1.47192e-08
g23445_i2	19.6814	8.12389	1.28984	6.29838	3.00763e-10	1.50018e-08
g11438_i2	19.4726	8.09868	1.28601	6.29751	3.02456e-10	1.50724e-08
g15386_i2	3261.27	2.64496	0.420173	6.29493	3.07544e-10	1.5312e-08
g33982_i0	41.2233	3.75743	0.596993	6.29393	3.09519e-10	1.53962e-08
g4717_i4	484.009	-1.21466	0.193003	-6.2935	3.1038e-10	1.5425e-08
g42223_i0	4825.5	2.38216	0.378755	6.28946	3.18581e-10	1.58181e-08
g420_i2	35.6021	3.35473	0.533861	6.2839	3.30182e-10	1.63792e-08
g11438_i0	20.0114	8.1351	1.29501	6.28191	3.34442e-10	1.6563e-08
g2845_i8	250.206	1.7577	0.279805	6.28188	3.34496e-10	1.6563e-08
g14596_i1	412.925	2.29705	0.365837	6.27889	3.40989e-10	1.68692e-08
g16955_i0	2452.57	1.85476	0.295417	6.27845	3.41955e-10	1.69016e-08
g12993_i0	20.5685	8.18527	1.30434	6.27543	3.48681e-10	1.72184e-08
g34_i18	79.343	-1.94095	0.309405	-6.27318	3.53757e-10	1.74533e-08
g3403_i2	18.858	8.05747	1.28479	6.27144	3.57725e-10	1.76331e-08
g2719_i2	196.173	1.67021	0.266625	6.26426	3.74606e-10	1.84485e-08
g420_i12	31.3328	3.2633	0.520955	6.26407	3.75067e-10	1.84545e-08
g35567_i0	3241.14	3.10764	0.496418	6.26014	3.84638e-10	1.89083e-08
g12961_i2	69.0646	-2.48657	0.397271	-6.25913	3.87141e-10	1.90142e-08
g18562_i0	51.9314	-8.8004	1.40692	-6.25509	3.9728e-10	1.94947e-08
g11164_i0	34.2681	-3.32487	0.531612	-6.25432	3.99263e-10	1.95743e-08
g3540_i4	596.357	1.92457	0.307919	6.25024	4.09819e-10	2.00738e-08
g10647_i1	36.7367	3.19052	0.510532	6.2494	4.12028e-10	2.01638e-08
g3403_i3	18.5825	8.03721	1.28619	6.24884	4.13515e-10	2.02185e-08
g18842_i1	351.61	-1.27226	0.203616	-6.24835	4.14824e-10	2.02642e-08
g8715_i0	18.8707	8.06375	1.29101	6.24608	4.20881e-10	2.0505e-08
g8110_i1	271.943	1.29433	0.207221	6.24612	4.20763e-10	2.0505e-08
g17415_i0	3514.45	-1.27447	0.20404	-6.24615	4.20688e-10	2.0505e-08
g32207_i0	96.1172	-2.09341	0.33528	-6.24376	4.27165e-10	2.07925e-08
g28161_i1	695.602	1.52363	0.244039	6.24341	4.28145e-10	2.08216e-08
g8110_i2	275.84	1.2809	0.205172	6.24305	4.2911e-10	2.08499e-08
g4486_i7	19.3022	8.0977	1.2972	6.24245	4.30762e-10	2.09115e-08
g3403_i1	18.9012	8.05487	1.29052	6.24158	4.33182e-10	2.10103e-08
g44421_i0	32.7582	7.01699	1.12434	6.24097	4.34869e-10	2.10733e-08
g3403_i4	18.4864	8.02814	1.28674	6.23913	4.40017e-10	2.13039e-08
g13140_i0	504.856	1.55348	0.249019	6.23839	4.42104e-10	2.13859e-08
g30864_i0	809.167	2.101	0.336822	6.23769	4.44066e-10	2.14617e-08
g420_i11	31.5967	3.25412	0.521785	6.23651	4.47442e-10	2.16057e-08
g19287_i0	66.3049	1.92324	0.308582	6.23251	4.59012e-10	2.21448e-08
g2583_i3	106.208	1.89272	0.303705	6.2321	4.60215e-10	2.21832e-08
g13430_i0	91.047	1.9541	0.313662	6.22995	4.66575e-10	2.24699e-08
g17553_i0	17510.3	1.59351	0.25581	6.22926	4.68655e-10	2.25501e-08
g4997_i0	494.658	1.25107	0.200844	6.22909	4.69144e-10	2.25537e-08
g20801_i0	1579.65	-1.44325	0.231769	-6.2271	4.7514e-10	2.28218e-08
g34612_i0	38.8493	3.29024	0.528404	6.22675	4.76199e-10	2.28525e-08
g14_i12	85.1181	2.23448	0.358901	6.2259	4.78807e-10	2.29372e-08
g18562_i2	49.6505	-8.73575	1.40313	-6.2259	4.7879e-10	2.29372e-08
g11_i67	1433.06	1.39997	0.224947	6.22356	4.85988e-10	2.32608e-08
g13255_i0	340.879	-1.39063	0.223461	-6.22312	4.87367e-10	2.33063e-08
g13393_i4	18.7574	8.0432	1.29285	6.22128	4.93105e-10	2.356e-08
g28571_i0	19.2087	8.07942	1.29885	6.22046	4.95714e-10	2.3664e-08
g14330_i1	114.119	-1.98849	0.319693	-6.22001	4.97132e-10	2.37108e-08
g18562_i1	49.0034	-8.71685	1.40193	-6.21773	5.04396e-10	2.40362e-08
g21666_i0	131.181	1.70144	0.273887	6.21219	5.22496e-10	2.4877e-08
g14798_i0	42.6254	-8.5084	1.36975	-6.21163	5.24375e-10	2.49283e-08
g33294_i0	26.4483	-7.82276	1.25938	-6.2116	5.24488e-10	2.49283e-08
g16468_i1	475.266	1.50332	0.242145	6.20837	5.35379e-10	2.54238e-08
g15747_i4	35.3187	3.28689	0.52952	6.2073	5.39041e-10	2.55753e-08
g7139_i1	288.136	1.3482	0.217243	6.20595	5.43686e-10	2.57733e-08
g14798_i1	41.6956	-8.47649	1.36694	-6.20106	5.6084e-10	2.65634e-08
g2567_i8	60.5787	-4.80954	0.775717	-6.20012	5.64211e-10	2.66998e-08
g3717_i12	41323.2	-2.66743	0.430243	-6.19981	5.65297e-10	2.6728e-08
g4890_i0	44.9172	2.50647	0.40438	6.1983	5.70747e-10	2.69622e-08
g8715_i1	18.1275	8.00493	1.2923	6.19434	5.85301e-10	2.76258e-08
g420_i25	24.4456	4.94204	0.797897	6.19383	5.87188e-10	2.76909e-08
g14019_i0	393.93	1.59077	0.256838	6.19366	5.87826e-10	2.7697e-08
g3403_i5	17.9832	7.9894	1.29122	6.1875	6.11266e-10	2.87765e-08
g10835_i0	37.3317	-8.32566	1.34641	-6.18358	6.26641e-10	2.94749e-08
g17625_i4	378.921	-1.54597	0.250139	-6.18044	6.39237e-10	3.00404e-08
g4282_i1	168.916	1.47068	0.237963	6.18031	6.39767e-10	3.00404e-08
g168_i1	178.513	-2.2098	0.357714	-6.17756	6.51003e-10	3.05416e-08
g17933_i0	306.933	3.377	0.546737	6.17664	6.54797e-10	3.06932e-08
g1695_i3	169.931	-1.70423	0.275924	-6.17646	6.55559e-10	3.07025e-08
g12520_i0	211.643	-2.14211	0.346882	-6.17534	6.60213e-10	3.08939e-08
g36917_i0	60.4737	3.15847	0.511671	6.17285	6.70684e-10	3.13569e-08
g34387_i0	642.21	2.29	0.371228	6.16873	6.88404e-10	3.21578e-08
g33527_i0	31.7535	-8.08276	1.31146	-6.1632	7.12886e-10	3.32729e-08
g11767_i0	423.723	3.36911	0.546736	6.16223	7.17253e-10	3.34481e-08
g3317_i11	77.4684	-3.72195	0.604097	-6.16118	7.22029e-10	3.3642e-08
g51834_i0	789.748	1.43703	0.233521	6.15374	7.56745e-10	3.52294e-08
g8719_i2	2195.31	2.47485	0.402358	6.15086	7.70637e-10	3.58455e-08
g0_i156	72.0988	-5.06561	0.823633	-6.15032	7.73271e-10	3.59373e-08
g11968_i0	93.0929	-2.84846	0.463315	-6.14799	7.84686e-10	3.63747e-08
g15087_i1	55.1105	2.59815	0.422597	6.14806	7.84374e-10	3.63747e-08
g236_i6	28.6426	-7.94409	1.29211	-6.14814	7.83985e-10	3.63747e-08
g2231_i4	151.321	2.18939	0.356127	6.14779	7.85716e-10	3.63915e-08
g2380_i5	3714.73	1.0939	0.177941	6.14754	7.86963e-10	3.64183e-08
g5833_i0	544.281	1.07453	0.174794	6.14737	7.87764e-10	3.64244e-08
g6580_i1	141.394	1.63439	0.26608	6.14248	8.12421e-10	3.75326e-08
g15429_i2	18.7395	8.05691	1.31184	6.14167	8.16568e-10	3.76922e-08
g8719_i3	2170.8	2.46647	0.40183	6.13809	8.35208e-10	3.852e-08
g31455_i1	17.8881	7.98646	1.30178	6.13503	8.51455e-10	3.92361e-08
g13862_i1	47.3223	-8.66637	1.41296	-6.13349	8.59705e-10	3.95494e-08
g13958_i2	725.365	1.41343	0.230442	6.13354	8.59432e-10	3.95494e-08
g1078_i1	125.456	-3.73172	0.608746	-6.13019	8.77757e-10	4.03457e-08
g127_i30	304.173	1.36478	0.222777	6.12624	8.99802e-10	4.12893e-08
g25633_i0	19.3714	8.0848	1.3201	6.12437	9.10451e-10	4.17428e-08
g6903_i1	392.904	1.91178	0.312193	6.1237	9.14245e-10	4.18815e-08
g11728_i0	422.191	1.97472	0.322671	6.1199	9.36331e-10	4.28212e-08
g851_i2	300.075	1.23506	0.201808	6.12	9.35755e-10	4.28212e-08
g19474_i4	344.624	1.55821	0.254672	6.11852	9.44499e-10	4.31585e-08
g25221_i1	43.8735	2.46066	0.402186	6.1182	9.4639e-10	4.32087e-08
g15028_i2	26.5086	-7.83198	1.28056	-6.11607	9.59124e-10	4.37534e-08
g8927_i0	26.6134	4.04049	0.660743	6.11508	9.6508e-10	4.39883e-08
g22789_i1	308.912	1.49758	0.244975	6.1132	9.76557e-10	4.44742e-08
g7558_i0	219.69	1.43676	0.235079	6.11181	9.85102e-10	4.48259e-08
g24308_i1	817.81	2.14633	0.351223	6.11101	9.90009e-10	4.50115e-08
g420_i15	36.9332	2.96721	0.485787	6.10804	1.0086e-09	4.58187e-08
g20211_i0	244.469	1.86944	0.306168	6.10591	1.02215e-09	4.63954e-08
g17676_i0	95.4818	2.01929	0.330804	6.1042	1.03316e-09	4.68562e-08
g52989_i0	44.3308	-8.56536	1.40371	-6.10194	1.04792e-09	4.74857e-08
g14415_i1	27.7288	3.35923	0.550813	6.09868	1.06948e-09	4.84226e-08
g21579_i0	1707.13	2.78273	0.456654	6.09374	1.10302e-09	4.98996e-08
g1113_i7	33.5022	2.83703	0.46566	6.09248	1.11173e-09	5.02522e-08
g7558_i1	245.051	1.37394	0.225585	6.09057	1.12511e-09	5.08147e-08
g17417_i1	970.035	2.42707	0.39863	6.08852	1.13956e-09	5.14248e-08
g31962_i0	1315.79	2.65431	0.436042	6.08728	1.14848e-09	5.17414e-08
g11149_i0	17.8063	7.96668	1.30874	6.08729	1.14839e-09	5.17414e-08
g30019_i0	198.405	1.57948	0.259498	6.08666	1.15292e-09	5.18984e-08
g4981_i0	661.673	1.46459	0.240668	6.08553	1.1611e-09	5.22237e-08
g37707_i0	625.642	2.67175	0.439186	6.08342	1.17648e-09	5.28283e-08
g26883_i0	38.6999	-5.07937	0.834943	-6.08349	1.17596e-09	5.28283e-08
g9541_i2	1579.04	3.4156	0.561606	6.08184	1.18809e-09	5.33053e-08
g8635_i0	16.8563	7.89137	1.29763	6.08136	1.19166e-09	5.34217e-08
g29214_i0	144.181	1.88153	0.309431	6.08061	1.19723e-09	5.3627e-08
g13687_i0	209.813	1.38584	0.228041	6.07715	1.22337e-09	5.47531e-08
g8345_i0	395.773	-1.95031	0.321043	-6.07491	1.2406e-09	5.54785e-08
g471_i0	18.8982	8.0593	1.32735	6.0717	1.26562e-09	5.65513e-08
g3876_i5	854.295	1.87135	0.308271	6.07047	1.27536e-09	5.69397e-08
g21104_i0	206.03	1.34177	0.221154	6.06716	1.30195e-09	5.80793e-08
g18661_i2	486.731	-1.80414	0.297411	-6.06615	1.31013e-09	5.83963e-08
g9172_i0	569.305	1.83792	0.303018	6.06539	1.31632e-09	5.86242e-08
g26614_i0	116.874	-2.68821	0.443222	-6.06517	1.31818e-09	5.86588e-08
g23922_i0	17.568	7.95424	1.31181	6.06355	1.3315e-09	5.92033e-08
g165_i2	38.6913	3.11761	0.514308	6.06176	1.34643e-09	5.98183e-08
g2753_i43	17.1395	7.91174	1.30534	6.06108	1.35213e-09	6.00227e-08
g16218_i1	469.677	1.13498	0.187338	6.05845	1.37438e-09	6.09113e-08
g1792_i2	236.724	-1.45726	0.240532	-6.05849	1.37403e-09	6.09113e-08
g1113_i8	36.8846	3.14542	0.51929	6.05715	1.38553e-09	6.13552e-08
g27856_i0	5769.31	2.79986	0.462348	6.05573	1.39779e-09	6.18478e-08
g7139_i0	285.963	1.33285	0.220169	6.05376	1.41505e-09	6.25607e-08
g7649_i1	17.2253	7.93485	1.31083	6.05332	1.41887e-09	6.26788e-08
g26493_i0	69.8379	3.11797	0.515126	6.05283	1.42319e-09	6.28187e-08
g30189_i1	369.228	1.72217	0.284608	6.05102	1.43929e-09	6.34778e-08
g780_i5	42.0507	-8.49626	1.40485	-6.0478	1.46834e-09	6.47067e-08
g17385_i0	513.502	-1.42662	0.235937	-6.0466	1.47937e-09	6.51402e-08
g6275_i3	210.655	-1.5404	0.254819	-6.04508	1.49336e-09	6.57028e-08
g10623_i1	236.379	1.30193	0.215446	6.04295	1.51318e-09	6.65211e-08
g19782_i0	273.633	-2.57173	0.425602	-6.04258	1.51667e-09	6.66209e-08
g16439_i0	19.9952	8.13378	1.34715	6.03778	1.56249e-09	6.85785e-08
g20799_i0	88.4042	2.42007	0.400845	6.03742	1.56593e-09	6.86739e-08
g221_i0	57.2512	4.1052	0.680075	6.03639	1.57599e-09	6.89486e-08
g21714_i0	17643.2	1.82419	0.302198	6.03641	1.57578e-09	6.89486e-08
g9256_i3	881.095	-1.00965	0.167256	-6.03652	1.57477e-09	6.89486e-08
g14026_i0	16.5412	7.86653	1.3039	6.03309	1.60855e-09	7.03168e-08
g4981_i1	608.191	1.4608	0.242367	6.02722	1.66799e-09	7.28565e-08
g17591_i0	153.964	-1.80359	0.299272	-6.02658	1.67466e-09	7.30895e-08
g10239_i0	90.4436	-2.68489	0.445559	-6.0259	1.68169e-09	7.33373e-08
g11214_i0	53.2426	-3.19824	0.530825	-6.02504	1.69071e-09	7.36716e-08
g6580_i2	134.958	1.61368	0.267884	6.02377	1.70397e-09	7.41901e-08
g1545_i9	35.61	3.88082	0.644961	6.01715	1.77519e-09	7.72293e-08
g1074_i7	18.9399	8.05166	1.33823	6.01666	1.78054e-09	7.74e-08
g19235_i4	113.641	1.61006	0.267649	6.01558	1.79241e-09	7.7854e-08
g19221_i0	15045.6	2.54993	0.423932	6.01495	1.7994e-09	7.80955e-08
g34_i22	81.2299	-1.82069	0.302715	-6.01455	1.80382e-09	7.8225e-08
g25554_i0	129.434	1.99267	0.331449	6.01201	1.83243e-09	7.94022e-08
g8557_i4	27.0346	-7.85008	1.30614	-6.01012	1.85389e-09	8.02684e-08
g14683_i1	526.476	-1.05672	0.175983	-6.00466	1.91732e-09	8.29488e-08
g6821_i0	43.4292	-2.5472	0.424572	-5.99945	1.97986e-09	8.55866e-08
g13255_i1	392.413	-1.31507	0.219219	-5.99889	1.98668e-09	8.5813e-08
g14937_i1	73.7151	2.59142	0.431995	5.99873	1.98872e-09	8.58334e-08
g1695_i1	153.479	-1.73725	0.289664	-5.99746	2.00423e-09	8.64341e-08
g32964_i0	648.122	-1.60223	0.267205	-5.99625	2.01929e-09	8.70147e-08
g28863_i1	234.991	-2.06627	0.344609	-5.99598	2.0226e-09	8.70883e-08
g12904_i5	294.77	1.22763	0.204821	5.99368	2.05139e-09	8.82586e-08
g9147_i2	477.939	1.21299	0.2025	5.9901	2.09711e-09	9.01544e-08
g9147_i0	478.222	1.21653	0.203234	5.98587	2.1523e-09	9.24537e-08
g780_i4	40.0706	-8.42677	1.40781	-5.98572	2.15436e-09	9.24695e-08
g28804_i0	21.4878	4.99275	0.834172	5.98527	2.16032e-09	9.26523e-08
g10647_i0	34.2634	3.25554	0.544245	5.98177	2.20732e-09	9.45936e-08
g28568_i0	70.999	-2.49329	0.416982	-5.97937	2.24e-09	9.59187e-08
g5721_i0	15.8377	7.80085	1.30492	5.97801	2.25876e-09	9.66456e-08
g2355_i0	32.8586	-3.38758	0.567489	-5.96942	2.38093e-09	1.01793e-07
g26315_i1	566.872	1.57487	0.263941	5.96673	2.42056e-09	1.03406e-07
g11357_i1	503.047	1.0931	0.18323	5.9657	2.43583e-09	1.03977e-07
g610_i19	15959.6	1.39533	0.233918	5.96503	2.44585e-09	1.04323e-07
g21476_i2	310.777	2.04592	0.343034	5.9642	2.45834e-09	1.04774e-07
g10461_i0	105.058	2.79013	0.467841	5.96385	2.46365e-09	1.04918e-07
g2355_i1	32.2744	-3.35898	0.563949	-5.95618	2.58195e-09	1.0987e-07
g416_i0	19.1288	8.07644	1.35634	5.95457	2.60764e-09	1.10876e-07
g26009_i0	4629.06	2.61889	0.440057	5.95126	2.66086e-09	1.13051e-07
g17637_i1	943.954	2.03093	0.34127	5.95108	2.66385e-09	1.1309e-07
g13586_i2	444.088	-2.83763	0.476847	-5.95082	2.66802e-09	1.13179e-07
g14743_i1	17.2426	7.91772	1.33078	5.94968	2.68669e-09	1.13882e-07
g25221_i0	49.9208	2.44636	0.411217	5.94909	2.69638e-09	1.14204e-07
g29632_i1	430.148	1.16825	0.196565	5.9433	2.79336e-09	1.1822e-07
g6162_i0	399.146	-1.76347	0.296774	-5.94214	2.81329e-09	1.18971e-07
g15386_i0	2231.52	2.64803	0.44579	5.94008	2.84884e-09	1.20381e-07
g28473_i0	23.5653	-7.66287	1.2905	-5.93792	2.88652e-09	1.21878e-07
g24695_i0	1970.1	1.59308	0.268466	5.93399	2.95661e-09	1.24741e-07
g18251_i1	151.152	-1.40995	0.237631	-5.93333	2.96844e-09	1.25143e-07
g19981_i1	27.1289	3.36379	0.567219	5.93032	3.02341e-09	1.27362e-07
g41408_i0	22.3142	-7.57667	1.2777	-5.92991	3.03101e-09	1.27583e-07
g38580_i1	354.155	3.20009	0.539756	5.92878	3.05198e-09	1.28367e-07
g19776_i0	15.8814	7.80202	1.31656	5.92609	3.10235e-09	1.30385e-07
g690_i4	282.534	2.02101	0.34107	5.92551	3.11334e-09	1.30746e-07
g22493_i2	909.577	2.21279	0.373473	5.92491	3.12464e-09	1.31119e-07
g10691_i0	138.32	1.83821	0.310296	5.92407	3.14063e-09	1.31689e-07
g11214_i1	51.0287	-3.18819	0.538259	-5.92316	3.15816e-09	1.32322e-07
g15016_i0	121.923	-2.42385	0.409231	-5.92294	3.16232e-09	1.32395e-07
g36271_i0	23.6189	3.42852	0.579147	5.91995	3.22034e-09	1.34709e-07
g23922_i1	16.2815	7.84223	1.32474	5.91984	3.22256e-09	1.34709e-07
g19785_i1	41.0994	2.71364	0.458568	5.91763	3.26612e-09	1.36426e-07
g47852_i0	222.846	1.64428	0.27794	5.91596	3.29944e-09	1.37712e-07
g26166_i0	467.089	2.27841	0.385264	5.91389	3.34118e-09	1.39347e-07
g26184_i0	526.621	2.20952	0.373753	5.91172	3.38547e-09	1.41086e-07
g15806_i1	3382.04	-1.09219	0.184829	-5.90919	3.43785e-09	1.4316e-07
g3045_i6	15.0716	7.73862	1.31046	5.90528	3.52054e-09	1.46491e-07
g21666_i1	210.14	1.67038	0.282871	5.9051	3.52425e-09	1.46534e-07
g14055_i0	515.283	1.19274	0.202018	5.90413	3.54505e-09	1.47286e-07
g1424_i18	21.6846	4.4149	0.747836	5.90356	3.55731e-09	1.47683e-07
g6140_i0	647.542	1.24772	0.211397	5.90226	3.58561e-09	1.48744e-07
g18815_i0	17579.8	1.81576	0.307689	5.9013	3.60648e-09	1.49496e-07
g17448_i0	160.35	1.75284	0.297185	5.89815	3.67604e-09	1.52263e-07
g11192_i1	86.9044	-3.33102	0.564916	-5.89648	3.71339e-09	1.53694e-07
g8632_i0	15.7096	7.78592	1.32092	5.89429	3.76288e-09	1.55624e-07
g13367_i3	15.6033	7.7901	1.32178	5.89365	3.77758e-09	1.56113e-07
g17917_i1	1350.39	1.4998	0.254535	5.89231	3.8084e-09	1.57267e-07
g248_i11	219.098	2.65511	0.450726	5.89074	3.84473e-09	1.58647e-07
g14262_i6	779.921	-1.10889	0.188441	-5.88455	3.99132e-09	1.64572e-07
g13974_i5	640.901	2.27428	0.386497	5.88433	3.9966e-09	1.64665e-07
g28465_i0	51.6528	2.79128	0.474415	5.88363	4.01361e-09	1.65241e-07
g13367_i2	15.4036	7.77151	1.32095	5.88328	4.02209e-09	1.65465e-07
g4100_i1	4586.28	2.77548	0.471848	5.88215	4.04966e-09	1.66473e-07
g4105_i4	145.777	1.45028	0.246625	5.8805	4.09026e-09	1.68015e-07
g13958_i0	469.28	1.1904	0.202461	5.87963	4.11188e-09	1.68776e-07
g16056_i1	923.454	1.76649	0.300536	5.87778	4.158e-09	1.70541e-07
g6665_i4	758.44	-1.9377	0.329701	-5.87714	4.17405e-09	1.7107e-07
g1667_i9	734.987	-2.04228	0.347555	-5.87613	4.19965e-09	1.7199e-07
g30452_i0	36.3107	-6.41529	1.09194	-5.87511	4.22572e-09	1.72668e-07
g36430_i0	19.6617	8.10468	1.37948	5.87515	4.22449e-09	1.72668e-07
g222_i7	33.3894	-4.29849	0.731641	-5.87514	4.22477e-09	1.72668e-07
g5726_i0	20.5786	-7.46132	1.27051	-5.87271	4.28725e-09	1.75051e-07
g12539_i3	92.2359	1.81944	0.309902	5.87101	4.33138e-09	1.7672e-07
g1052_i2	46.7622	-6.82399	1.16237	-5.87074	4.3386e-09	1.76882e-07
g23121_i1	1237.1	2.30637	0.392899	5.87013	4.35454e-09	1.774e-07
g13149_i3	555.527	1.4982	0.255252	5.86949	4.37138e-09	1.77952e-07
g10782_i1	111.171	2.20446	0.37561	5.86902	4.38383e-09	1.78326e-07
g11322_i1	250.845	1.32861	0.226428	5.86768	4.41924e-09	1.79632e-07
g15516_i1	89.2519	2.13895	0.364616	5.8663	4.45638e-09	1.81007e-07
g3326_i2	517.639	-1.0884	0.185547	-5.8659	4.46698e-09	1.81302e-07
g11503_i0	111.514	-2.31315	0.394457	-5.86413	4.51481e-09	1.83107e-07
g14683_i3	541.22	-1.04111	0.177582	-5.86272	4.55344e-09	1.84536e-07
g20735_i0	1618.07	1.60493	0.273858	5.86045	4.61608e-09	1.86936e-07
g3371_i1	149.57	1.41766	0.241989	5.85837	4.67425e-09	1.89151e-07
g15322_i2	1017.98	1.8549	0.31673	5.85641	4.7297e-09	1.91253e-07
g14683_i2	542.79	-1.04129	0.177845	-5.85507	4.76818e-09	1.92666e-07
g16213_i3	15.2069	7.74352	1.32262	5.85466	4.77974e-09	1.9299e-07
g8146_i0	128.235	1.73066	0.29565	5.85374	4.80634e-09	1.9392e-07
g23720_i0	37.5265	2.3419	0.400265	5.85088	4.88972e-09	1.97138e-07
g22064_i1	39.7824	2.47161	0.422561	5.84912	4.94188e-09	1.98946e-07
g948_i2	201.518	2.14602	0.367002	5.84743	4.99214e-09	2.00821e-07
g14789_i2	31.8131	-3.71078	0.634656	-5.84692	5.00755e-09	2.01292e-07
g12690_i1	66.4471	-2.68268	0.458907	-5.84581	5.04121e-09	2.02496e-07
g14_i11	84.4253	2.09043	0.357792	5.84257	5.14029e-09	2.06324e-07
g29648_i0	15.6775	7.78554	1.3326	5.84239	5.14586e-09	2.06395e-07
g41982_i0	251.303	2.49784	0.427657	5.84076	5.19645e-09	2.08271e-07
g39140_i0	22.8179	5.80601	0.994843	5.83611	5.34326e-09	2.13953e-07
g7187_i1	1075.72	-1.63223	0.279682	-5.83603	5.34607e-09	2.13953e-07
g16468_i0	157.277	1.52571	0.261469	5.83515	5.37432e-09	2.14926e-07
g14649_i8	47.3593	2.60462	0.446399	5.83473	5.38784e-09	2.15308e-07
g29115_i0	83.0713	2.1477	0.368146	5.83384	5.41654e-09	2.16296e-07
g3262_i2	314.717	1.43103	0.245818	5.8215	5.83226e-09	2.32556e-07
g4100_i2	4256.71	2.77432	0.476623	5.8208	5.85674e-09	2.33361e-07
g13_i22	1725.06	1.5926	0.273671	5.81941	5.90542e-09	2.35096e-07
g14743_i0	15.9485	7.80485	1.3412	5.81932	5.90892e-09	2.35096e-07
g19474_i3	648.131	1.28305	0.220614	5.81579	6.03467e-09	2.39924e-07
g28964_i0	206.956	2.20132	0.378604	5.81431	6.08859e-09	2.41892e-07
g6351_i2	220.967	2.12977	0.366661	5.80855	6.3017e-09	2.50176e-07
g8110_i3	273.621	1.26906	0.218504	5.80792	6.32531e-09	2.5093e-07
g2288_i4	367.532	2.33603	0.402325	5.80631	6.3865e-09	2.53173e-07
g21263_i0	438.081	-1.58466	0.273007	-5.80445	6.4576e-09	2.55805e-07
g4100_i0	4290.67	2.78447	0.479819	5.80316	6.50752e-09	2.57596e-07
g21832_i0	4998.88	3.29744	0.568231	5.80298	6.51461e-09	2.57689e-07
g6491_i2	14.0962	7.63369	1.31561	5.80241	6.53671e-09	2.58376e-07
g10050_i1	23.1229	-7.63573	1.31663	-5.79947	6.65237e-09	2.62757e-07
g20712_i0	76.9905	-2.01678	0.347834	-5.7981	6.7069e-09	2.64609e-07
g2972_i4	242.943	1.85123	0.319284	5.79805	6.70899e-09	2.64609e-07
g8477_i1	427.559	1.3486	0.232618	5.79749	6.73129e-09	2.65297e-07
g13149_i2	888.65	1.6657	0.287354	5.79668	6.76395e-09	2.66391e-07
g44772_i0	77.8593	1.7468	0.301494	5.79383	6.88007e-09	2.70768e-07
g19546_i2	14.6269	7.68199	1.32635	5.79184	6.96182e-09	2.73788e-07
g17426_i0	34.8407	-3.17045	0.547486	-5.79093	6.9999e-09	2.75087e-07
g22761_i1	138.783	1.73939	0.300461	5.78905	7.07845e-09	2.77973e-07
g15028_i1	19.4507	-7.38206	1.27564	-5.78697	7.1668e-09	2.81037e-07
g16831_i0	1691.47	1.06902	0.184728	5.78701	7.16513e-09	2.81037e-07
g44467_i0	62.7844	-4.99222	0.862738	-5.78648	7.18767e-09	2.81653e-07
g7894_i0	1711.84	2.65791	0.459615	5.7829	7.34219e-09	2.87502e-07
g2288_i0	373.042	2.34779	0.406278	5.77877	7.52473e-09	2.94438e-07
g8110_i6	217.695	1.26051	0.218267	5.7751	7.69089e-09	3.00723e-07
g557_i3	449.944	2.10273	0.36413	5.77468	7.70994e-09	3.01252e-07
g25801_i0	88.5617	-2.18663	0.378699	-5.77407	7.73806e-09	3.02134e-07
g4488_i0	98.7589	-1.69675	0.294021	-5.77084	7.88752e-09	3.07316e-07
g338_i7	34.4599	-3.0814	0.53396	-5.77084	7.88771e-09	3.07316e-07
g248_i1	13.717	7.59755	1.31654	5.77086	7.88663e-09	3.07316e-07
g14808_i0	13.6891	7.59499	1.31803	5.76238	8.29378e-09	3.22675e-07
g18740_i0	138.387	1.8163	0.315262	5.76123	8.35039e-09	3.24414e-07
g18558_i0	572.089	1.36042	0.236249	5.75841	8.49099e-09	3.29642e-07
g10982_i1	325.677	1.14558	0.198979	5.75731	8.5465e-09	3.3156e-07
g9226_i0	350.159	1.34083	0.232974	5.75528	8.64965e-09	3.35323e-07
g6580_i0	120.317	1.59086	0.276482	5.75395	8.71798e-09	3.37732e-07
g8146_i1	146.023	1.75531	0.305358	5.74838	9.01002e-09	3.4855e-07
g22826_i0	19.9077	-7.41135	1.28971	-5.74654	9.10891e-09	3.52125e-07
g3850_i1	230.513	1.69382	0.294778	5.7461	9.13254e-09	3.52788e-07
g16292_i1	284.086	2.60614	0.453642	5.74493	9.19617e-09	3.54994e-07
g28812_i0	16.9591	7.89368	1.37421	5.74418	9.23672e-09	3.56125e-07
g11368_i1	273.225	-1.52148	0.264875	-5.74415	9.23854e-09	3.56125e-07
g29905_i0	3408.7	2.79342	0.4865	5.74188	9.36321e-09	3.60676e-07
g14808_i2	13.593	7.58261	1.32064	5.74161	9.3783e-09	3.61002e-07
g27728_i0	61.9941	2.44973	0.426692	5.74122	9.39964e-09	3.61567e-07
g29563_i0	15365.5	1.82242	0.31746	5.74064	9.43204e-09	3.62558e-07
g19722_i0	5972.34	1.83459	0.319593	5.74039	9.446e-09	3.62838e-07
g29067_i0	515.362	2.51576	0.438297	5.73985	9.4758e-09	3.63726e-07
g16968_i7	126.756	1.66209	0.289584	5.73958	9.49103e-09	3.64055e-07
g23560_i0	41.1123	3.64011	0.634281	5.73896	9.52615e-09	3.65144e-07
g29440_i1	162.993	3.26998	0.569918	5.73762	9.60148e-09	3.67515e-07
g20692_i2	225.432	2.00114	0.348772	5.73768	9.59806e-09	3.67515e-07
g11_i57	1161.42	1.30172	0.226972	5.73518	9.74073e-09	3.72583e-07
g1765_i0	282.586	-4.05693	0.707619	-5.73321	9.85483e-09	3.76683e-07
g32330_i0	82.3781	2.16234	0.377293	5.73119	9.97277e-09	3.80924e-07
g18853_i2	1109.42	1.86121	0.324885	5.72882	1.01131e-08	3.86012e-07
g8632_i1	13.4217	7.56834	1.32183	5.72567	1.03026e-08	3.92972e-07
g24953_i2	174.444	1.53692	0.268437	5.72544	1.03164e-08	3.93223e-07
g13149_i1	336.632	1.58226	0.276449	5.7235	1.0435e-08	3.97466e-07
g6881_i1	366.403	-1.25646	0.219644	-5.72045	1.0624e-08	4.0438e-07
g745_i2	22.6851	6.49741	1.136	5.71956	1.06798e-08	4.06222e-07
g248_i23	13.2697	7.55045	1.32019	5.71921	1.07023e-08	4.06792e-07
g9147_i6	479.803	1.22796	0.214716	5.71899	1.07161e-08	4.07034e-07
g11058_i1	323.588	1.54923	0.270951	5.71774	1.0795e-08	4.09743e-07
g8350_i1	13.8645	7.60748	1.33067	5.71702	1.0841e-08	4.11202e-07
g110_i2	13.6738	7.60115	1.32962	5.71678	1.08563e-08	4.11497e-07
g9870_i2	354.333	1.70703	0.298638	5.71606	1.09025e-08	4.1296e-07
g4733_i2	44.8362	2.51528	0.440193	5.71403	1.1033e-08	4.17612e-07
g20422_i0	44.5581	2.55047	0.446667	5.71	1.12978e-08	4.27339e-07
g7985_i0	14.6986	7.68679	1.34671	5.70782	1.14434e-08	4.32546e-07
g30189_i0	454.235	1.71334	0.300232	5.70671	1.15179e-08	4.35058e-07
g34146_i0	18.6494	-7.31864	1.28335	-5.70276	1.17886e-08	4.44668e-07
g29364_i1	138.425	2.72584	0.477977	5.70286	1.1781e-08	4.44668e-07
g122_i37	137.432	1.53725	0.269578	5.70241	1.18126e-08	4.45264e-07
g527_i20	2943.05	1.96166	0.344056	5.70159	1.18695e-08	4.471e-07
g24656_i0	1236.39	2.10227	0.368747	5.70111	1.1903e-08	4.48053e-07
g11728_i1	378.481	1.86351	0.326875	5.70098	1.19117e-08	4.48072e-07
g11998_i0	148.994	1.46786	0.257481	5.70085	1.19213e-08	4.48123e-07
g31542_i3	161.839	1.52366	0.267314	5.69991	1.19873e-08	4.50293e-07
g21325_i0	82.451	-3.52325	0.618189	-5.6993	1.20298e-08	4.51266e-07
g40653_i0	972.476	-1.16853	0.205028	-5.69937	1.20249e-08	4.51266e-07
g17050_i1	342.407	1.70626	0.299397	5.69899	1.20516e-08	4.51774e-07
g27678_i0	19.1837	-7.36349	1.29234	-5.69781	1.21356e-08	4.5461e-07
g3876_i0	561.154	1.57606	0.27666	5.69674	1.22119e-08	4.57153e-07
g20351_i0	266.707	1.36681	0.239972	5.6957	1.22867e-08	4.59637e-07
g11973_i0	1019.09	-1.70839	0.30028	-5.68932	1.27547e-08	4.76818e-07
g17554_i0	4137.47	2.42378	0.426295	5.6857	1.30278e-08	4.86693e-07
g20108_i1	397.752	1.09963	0.193413	5.68539	1.30513e-08	4.87237e-07
g7883_i1	18.1155	4.2511	0.747762	5.6851	1.30733e-08	4.87391e-07
g7883_i0	18.1155	4.2511	0.747762	5.6851	1.30733e-08	4.87391e-07
g8701_i3	1604.13	1.16634	0.205216	5.68346	1.31997e-08	4.91765e-07
g16763_i0	2547.59	2.92426	0.514633	5.68222	1.32957e-08	4.95004e-07
g13367_i4	15.5163	7.78783	1.37157	5.67803	1.36258e-08	5.06599e-07
g15026_i2	456.507	-1.19642	0.210778	-5.67623	1.37696e-08	5.11598e-07
g13332_i0	23.7752	5.21339	0.918737	5.67452	1.39077e-08	5.16378e-07
g12548_i0	18.1858	-7.2865	1.28421	-5.6739	1.39585e-08	5.1791e-07
g37174_i0	102.375	2.41363	0.425533	5.672	1.4114e-08	5.23322e-07
g13586_i1	278.718	-2.94762	0.51978	-5.6709	1.42046e-08	5.26323e-07
g32244_i1	895.911	2.68045	0.472886	5.66827	1.44247e-08	5.33753e-07
g12086_i0	174.125	1.44535	0.254989	5.6683	1.44225e-08	5.33753e-07
g720_i13	418.964	2.16949	0.382943	5.66531	1.46757e-08	5.42672e-07
g4992_i1	106.483	-2.30183	0.406427	-5.66359	1.48236e-08	5.47771e-07
g23576_i0	273.542	-1.64119	0.289943	-5.6604	1.51022e-08	5.57684e-07
g16668_i3	1994.68	-1.93958	0.342797	-5.65808	1.53072e-08	5.64874e-07
g33826_i0	27.2383	2.89513	0.512668	5.64718	1.63102e-08	6.0148e-07
g31963_i0	962.072	2.38694	0.42276	5.64609	1.64135e-08	6.04877e-07
g23787_i1	2108.17	2.42525	0.429599	5.64538	1.64818e-08	6.06984e-07
g168_i0	79.3382	-2.30781	0.40897	-5.64299	1.67121e-08	6.15052e-07
g29345_i0	273.962	1.97468	0.350036	5.64134	1.68727e-08	6.20542e-07
g18559_i1	142.604	2.12299	0.376402	5.64021	1.69843e-08	6.24225e-07
g13317_i2	185.567	2.2785	0.404052	5.63911	1.70932e-08	6.27804e-07
g28112_i0	19.1007	-7.35785	1.30521	-5.63728	1.72752e-08	6.34061e-07
g32728_i0	17.9199	-7.26635	1.2893	-5.63591	1.7414e-08	6.38724e-07
g32961_i0	513.504	1.2089	0.214505	5.63575	1.74298e-08	6.38875e-07
g1089_i8	161.726	1.29339	0.229538	5.63474	1.75323e-08	6.41767e-07
g6853_i0	79.1953	-2.78818	0.494948	-5.63327	1.76824e-08	6.46827e-07
g10691_i2	188.962	1.65283	0.293422	5.63295	1.77148e-08	6.47577e-07
g15425_i3	201.484	-1.57186	0.279235	-5.62917	1.81082e-08	6.61514e-07
g8362_i0	219.135	1.59134	0.282768	5.62775	1.82576e-08	6.66524e-07
g20488_i0	21.9057	-7.55837	1.34348	-5.62597	1.84469e-08	6.72986e-07
g15606_i1	126.234	1.66389	0.295768	5.62567	1.84784e-08	6.73684e-07
g2878_i3	396.098	-1.10464	0.196385	-5.62488	1.85639e-08	6.76347e-07
g6844_i1	155.357	1.30846	0.232692	5.62315	1.87507e-08	6.82697e-07
g4733_i1	52.3985	2.27486	0.404607	5.62239	1.88331e-08	6.85237e-07
g35172_i0	66.2934	-2.0367	0.36227	-5.62206	1.88693e-08	6.86095e-07
g42836_i0	46.2699	-3.87944	0.690075	-5.62177	1.89009e-08	6.86786e-07
g17268_i6	233.24	1.52621	0.271518	5.62102	1.89834e-08	6.88866e-07
g16818_i2	1748.02	2.22082	0.395091	5.62103	1.89825e-08	6.88866e-07
g20272_i0	5474.16	1.68426	0.29979	5.61812	1.93045e-08	7.00052e-07
g12098_i6	287.55	1.52055	0.270737	5.61635	1.95034e-08	7.06794e-07
g2231_i3	137.322	2.00555	0.357234	5.61411	1.97582e-08	7.15214e-07
g12904_i4	255.005	1.25226	0.223058	5.61407	1.9762e-08	7.15214e-07
g16056_i0	523.04	1.80386	0.32137	5.61302	1.98831e-08	7.19118e-07
g18276_i1	3179.72	1.90501	0.339402	5.61283	1.99042e-08	7.19403e-07
g938_i2	118.579	2.01715	0.359724	5.6075	2.0527e-08	7.41423e-07
g2970_i2	561.699	1.72311	0.307413	5.60522	2.07996e-08	7.50771e-07
g18846_i2	120.155	1.48299	0.264645	5.6037	2.09824e-08	7.56866e-07
g2644_i3	1153.42	-1.75424	0.313299	-5.59926	2.15265e-08	7.7598e-07
g6665_i5	644.342	-1.84204	0.329033	-5.59836	2.16387e-08	7.7951e-07
g238_i40	57.8205	2.351	0.420043	5.59706	2.18021e-08	7.84876e-07
g12930_i3	24.2418	2.92719	0.523319	5.59351	2.22519e-08	8.00538e-07
g4642_i5	17.2502	-7.21083	1.28943	-5.59228	2.24113e-08	8.05741e-07
g2223_i8	413.215	1.38049	0.246915	5.59094	2.25839e-08	8.11412e-07
g23510_i0	29.3854	2.54388	0.455176	5.58878	2.28667e-08	8.21031e-07
g46547_i0	13.6651	7.59505	1.35939	5.58712	2.30866e-08	8.28382e-07
g2335_i1	177.047	-1.84365	0.33001	-5.58666	2.31477e-08	8.30025e-07
g8640_i0	203.357	2.27139	0.40674	5.58438	2.34531e-08	8.40425e-07
g6718_i2	183.718	1.37903	0.246989	5.58338	2.35886e-08	8.44723e-07
g71144_i0	424.47	2.15034	0.385336	5.58044	2.3991e-08	8.5857e-07
g14592_i1	390.819	1.3053	0.233966	5.579	2.41903e-08	8.65133e-07
g948_i1	201.818	2.13429	0.382663	5.57747	2.44044e-08	8.72219e-07
g6881_i2	286.189	-1.33876	0.240075	-5.57644	2.45497e-08	8.76834e-07
g10208_i1	208.87	-2.92297	0.524351	-5.57445	2.48313e-08	8.8631e-07
g213_i32	14.6106	7.68201	1.37824	5.57379	2.49254e-08	8.89088e-07
g14107_i0	253.09	1.81178	0.325075	5.57341	2.49795e-08	8.89851e-07
g420_i23	21.4412	5.08088	0.911613	5.5735	2.49667e-08	8.89851e-07
g21806_i0	2184.83	2.26006	0.40559	5.57227	2.51438e-08	8.95118e-07
g24953_i0	199.839	1.54031	0.276434	5.57208	2.51711e-08	8.95505e-07
g10208_i0	207.099	-2.90914	0.522171	-5.57124	2.52926e-08	8.9924e-07
g221_i3	20.8044	4.02271	0.722128	5.57063	2.53823e-08	9.01842e-07
g11408_i2	178.293	-1.72365	0.309524	-5.56872	2.56621e-08	9.1119e-07
g16968_i2	122.62	1.65324	0.296907	5.5682	2.57389e-08	9.1332e-07
g19022_i0	12615	1.67793	0.301434	5.5665	2.59913e-08	9.21677e-07
g5833_i1	1007.99	1.0386	0.186585	5.56638	2.60087e-08	9.21695e-07
g12572_i1	28.4419	2.68301	0.48232	5.56271	2.65611e-08	9.40657e-07
g11058_i0	987.018	1.51273	0.271974	5.56206	2.66613e-08	9.43592e-07
g3317_i13	45.2921	-2.5279	0.454708	-5.5594	2.70709e-08	9.57467e-07
g6491_i1	12.554	7.46358	1.34331	5.55609	2.75883e-08	9.74502e-07
g6491_i0	12.554	7.46358	1.34331	5.55609	2.75883e-08	9.74502e-07
g5829_i0	209.77	1.71923	0.309577	5.55349	2.80024e-08	9.88487e-07
g13393_i2	12.0234	7.40787	1.3352	5.54812	2.8876e-08	1.01866e-06
g3317_i0	125.045	-2.39191	0.431156	-5.54766	2.89511e-08	1.02065e-06
g31407_i0	319.892	-1.31323	0.236795	-5.54585	2.92522e-08	1.0306e-06
g11534_i0	30.1173	-8.01575	1.44541	-5.54567	2.9283e-08	1.03102e-06
g32244_i0	783.98	2.53126	0.456915	5.53991	3.02636e-08	1.06486e-06
g27927_i0	19.9798	-7.42502	1.34032	-5.53972	3.02962e-08	1.06531e-06
g22554_i0	256.274	1.18187	0.213422	5.53771	3.06452e-08	1.07689e-06
g4105_i5	169.528	1.2549	0.226754	5.53422	3.12622e-08	1.09787e-06
g24655_i1	132.908	1.57102	0.283914	5.53343	3.14023e-08	1.10208e-06
g4488_i2	95.8147	-1.66214	0.300427	-5.53259	3.15532e-08	1.10666e-06
g16448_i0	73.3814	1.81464	0.328157	5.5298	3.20597e-08	1.1237e-06
g3317_i12	51.2634	-3.21731	0.582396	-5.52427	3.30864e-08	1.15894e-06
g13026_i1	1856.39	1.19862	0.216987	5.52392	3.31525e-08	1.16051e-06
g15283_i1	12.55	7.46051	1.35065	5.52363	3.3207e-08	1.16167e-06
g10691_i1	123.41	1.7443	0.315821	5.52308	3.331e-08	1.16452e-06
g21279_i1	61.5734	3.55109	0.643498	5.51843	3.42051e-08	1.19428e-06
g10982_i0	255.471	1.13852	0.20631	5.51851	3.41883e-08	1.19428e-06
g33736_i0	6545.5	1.7309	0.313695	5.51778	3.43308e-08	1.19791e-06
g27818_i0	489.132	2.54825	0.461867	5.51729	3.4427e-08	1.20049e-06
g15425_i6	583.311	-1.16478	0.211238	-5.51405	3.50662e-08	1.222e-06
g2997_i0	264.186	1.83377	0.332581	5.51378	3.51215e-08	1.22314e-06
g8931_i2	297.231	1.20596	0.218796	5.51182	3.55149e-08	1.23605e-06
g8729_i1	583.959	-1.66689	0.302431	-5.51163	3.55526e-08	1.23658e-06
g1371_i3	22.8737	-4.71237	0.855006	-5.5115	3.55785e-08	1.23669e-06
g20602_i0	4272	-1.37549	0.249588	-5.51103	3.56732e-08	1.23919e-06
g29823_i0	195.781	2.77208	0.503293	5.50788	3.63177e-08	1.26077e-06
g6136_i0	175.961	1.70147	0.309044	5.5056	3.6792e-08	1.27642e-06
g31407_i1	333.427	-1.16436	0.211524	-5.50461	3.69982e-08	1.28276e-06
g21907_i0	703.958	1.74735	0.317507	5.50334	3.72665e-08	1.29124e-06
g7038_i0	875.756	1.64888	0.299654	5.50261	3.74203e-08	1.29575e-06
g1534_i3	754.891	-1.3866	0.252008	-5.5022	3.75091e-08	1.298e-06
g10219_i0	298.64	2.77582	0.504604	5.50098	3.77675e-08	1.30611e-06
g125_i6	1683.69	1.46331	0.266038	5.50037	3.78999e-08	1.30986e-06
g9123_i0	392.513	-1.42807	0.259658	-5.49982	3.8017e-08	1.31307e-06
g24224_i4	390.89	2.74064	0.498372	5.49919	3.81536e-08	1.31695e-06
g9866_i2	179.688	1.71386	0.311836	5.49602	3.88452e-08	1.33997e-06
g3407_i1	554.632	-1.2657	0.23051	-5.49089	3.99919e-08	1.37866e-06
g25404_i1	28.5471	3.00389	0.547278	5.48879	4.04705e-08	1.39427e-06
g12548_i1	15.9335	-7.09457	1.29259	-5.48863	4.05068e-08	1.39464e-06
g5032_i1	30.0754	-4.5048	0.821299	-5.48497	4.13545e-08	1.42293e-06
g25121_i0	132.969	3.2661	0.595541	5.48425	4.15225e-08	1.42781e-06
g5397_i0	1812.05	1.0848	0.197869	5.48241	4.19561e-08	1.44181e-06
g15036_i1	49.2719	-2.06316	0.376418	-5.48102	4.2288e-08	1.45047e-06
g30193_i0	25.0856	-3.60326	0.657403	-5.48105	4.22807e-08	1.45047e-06
g2438_i0	39.1608	2.32909	0.424925	5.48118	4.22498e-08	1.45047e-06
g25378_i1	641.458	-1.12682	0.205628	-5.47989	4.25593e-08	1.45885e-06
g17079_i4	157.781	1.84759	0.337281	5.4779	4.30398e-08	1.4744e-06
g20141_i0	3635.7	2.85306	0.521351	5.47242	4.43919e-08	1.51976e-06
g12548_i2	15.7691	-7.08005	1.29449	-5.46937	4.51635e-08	1.54521e-06
g21360_i0	44.1752	-2.27654	0.416461	-5.4664	4.59256e-08	1.57029e-06
g13614_i0	21.9795	6.4658	1.1829	5.46606	4.60161e-08	1.5724e-06
g16000_i5	274.226	1.51869	0.277849	5.4659	4.60574e-08	1.57283e-06
g338_i6	36.5177	-2.65279	0.485486	-5.4642	4.64987e-08	1.5869e-06
g5564_i6	697.332	1.33034	0.243541	5.4625	4.69464e-08	1.60017e-06
g5742_i2	1637.21	-1.16137	0.212608	-5.46251	4.69444e-08	1.60017e-06
g23141_i1	130.874	2.55512	0.468299	5.45618	4.86494e-08	1.65718e-06
g14680_i5	165.982	1.71534	0.314491	5.45432	4.91602e-08	1.67354e-06
g420_i4	31.6343	2.51586	0.461452	5.45205	4.97929e-08	1.69402e-06
g36238_i0	4457.33	2.73254	0.501322	5.45068	5.01789e-08	1.70608e-06
g5017_i2	121.556	1.60051	0.293783	5.44791	5.09648e-08	1.73172e-06
g2418_i0	6652.29	2.51362	0.461485	5.44681	5.12821e-08	1.74142e-06
g6203_i0	429.306	1.62129	0.297686	5.44632	5.14216e-08	1.74507e-06
g5564_i4	438.158	1.1567	0.212429	5.44512	5.17707e-08	1.75582e-06
g6881_i3	305.554	-1.4089	0.258759	-5.44483	5.18556e-08	1.7576e-06
g13026_i0	1373.94	1.09874	0.201864	5.44297	5.24e-08	1.77495e-06
g18623_i0	53.2976	2.1423	0.393637	5.44232	5.25915e-08	1.78033e-06
g49215_i0	15.5652	-7.06043	1.29743	-5.44185	5.27291e-08	1.78383e-06
g29904_i0	2442.44	1.80038	0.330846	5.44175	5.27602e-08	1.78383e-06
g21612_i0	1973.36	-1.03308	0.189882	-5.44064	5.3089e-08	1.79383e-06
g10325_i5	242.496	-1.33967	0.246251	-5.44025	5.32047e-08	1.79662e-06
g10170_i0	36.2762	-2.50191	0.46002	-5.43869	5.36733e-08	1.81132e-06
g2223_i0	374.925	1.28887	0.237059	5.43693	5.42076e-08	1.82822e-06
g19095_i0	11.1567	7.30126	1.34328	5.43541	5.46708e-08	1.8427e-06
g19738_i0	267.559	1.66063	0.305628	5.43351	5.52555e-08	1.86126e-06
g2335_i0	154.48	-1.82904	0.336677	-5.43264	5.55262e-08	1.86807e-06
g22789_i0	460.895	1.47992	0.27241	5.43268	5.55124e-08	1.86807e-06
g17779_i2	75.3647	-1.86177	0.342886	-5.42971	5.64442e-08	1.89778e-06
g9541_i1	907.971	3.39294	0.625016	5.42856	5.68094e-08	1.90888e-06
g10461_i1	93.7684	2.7291	0.502784	5.42797	5.69973e-08	1.91401e-06
g11_i35	1054.88	1.31993	0.243249	5.42626	5.75471e-08	1.93128e-06
g14122_i1	1921.29	1.57459	0.290192	5.42603	5.76222e-08	1.93261e-06
g12961_i4	64.9469	-2.46664	0.45464	-5.42547	5.78025e-08	1.93747e-06
g7925_i3	191.658	1.19041	0.219418	5.42529	5.78605e-08	1.93822e-06
g6881_i0	440.212	-1.29205	0.238258	-5.42289	5.86432e-08	1.96323e-06
g23141_i0	69.6265	2.76638	0.510179	5.42237	5.88132e-08	1.96771e-06
g11595_i2	415.708	1.16914	0.215655	5.42138	5.91423e-08	1.97751e-06
g10050_i3	17.4558	-7.23093	1.33426	-5.41943	5.97885e-08	1.99789e-06
g36784_i0	126.6	1.38525	0.255743	5.41658	6.07515e-08	2.02882e-06
g16683_i1	31.3476	2.48381	0.458605	5.416	6.09454e-08	2.03405e-06
g13614_i1	21.704	6.44903	1.19093	5.4151	6.12541e-08	2.0431e-06
g29632_i2	293.578	1.08131	0.199706	5.41452	6.14533e-08	2.04849e-06
g6140_i1	537.291	1.09408	0.202097	5.41363	6.17582e-08	2.0574e-06
g9349_i5	1021.52	1.03238	0.190724	5.41293	6.20003e-08	2.0642e-06
g11_i56	1233.55	1.24733	0.230539	5.41047	6.28586e-08	2.08894e-06
g12428_i2	107.949	-1.42199	0.262834	-5.41022	6.29458e-08	2.09057e-06
g1667_i2	2747.99	-2.57695	0.476431	-5.40886	6.34274e-08	2.10528e-06
g4393_i5	636.377	1.29575	0.239592	5.40816	6.36747e-08	2.11092e-06
g2753_i20	11.205	7.31148	1.35192	5.40821	6.36574e-08	2.11092e-06
g3317_i14	46.7528	-2.94635	0.544916	-5.40698	6.40971e-08	2.12363e-06
g26199_i0	281.344	1.07979	0.199723	5.40645	6.42872e-08	2.12863e-06
g15367_i0	55.379	2.67343	0.494511	5.4062	6.43757e-08	2.13027e-06
g24449_i0	18.0335	-7.27693	1.34633	-5.40503	6.47974e-08	2.14292e-06
g11507_i5	381.382	-1.62973	0.301573	-5.40411	6.5132e-08	2.15268e-06
g2223_i6	384.423	1.39544	0.258229	5.40389	6.52098e-08	2.15394e-06
g13911_i0	422.446	1.46576	0.271555	5.39766	6.75147e-08	2.22872e-06
g18311_i2	130.195	1.7937	0.332382	5.39648	6.79601e-08	2.24206e-06
g11767_i2	3134.2	3.27713	0.607294	5.39627	6.804e-08	2.24334e-06
g5766_i5	469.139	-1.08469	0.201059	-5.39486	6.85781e-08	2.25972e-06
g22592_i1	107.288	2.70948	0.502296	5.3942	6.88303e-08	2.26666e-06
g20210_i0	362.878	1.29853	0.240746	5.39378	6.89926e-08	2.27063e-06
g14609_i2	7333.72	2.34868	0.435471	5.39343	6.91256e-08	2.27363e-06
g5311_i2	1874.36	1.06576	0.197688	5.39109	7.00306e-08	2.30201e-06
g3371_i3	266.538	-1.27391	0.236373	-5.38939	7.06992e-08	2.32258e-06
g7533_i3	31.364	3.54924	0.658593	5.38912	7.08018e-08	2.32455e-06
g4981_i3	511.402	1.40796	0.261282	5.38864	7.09914e-08	2.32937e-06
g9551_i0	11.361	7.3358	1.36169	5.38729	7.15287e-08	2.34559e-06
g15786_i1	82.5593	1.52153	0.282501	5.38591	7.20799e-08	2.36224e-06
g17728_i0	11.5034	7.33382	1.36191	5.38496	7.24592e-08	2.37324e-06
g1949_i2	23.7937	2.9581	0.549393	5.38431	7.27236e-08	2.38047e-06
g29389_i0	11.0403	7.27866	1.35212	5.38313	7.32004e-08	2.39464e-06
g23270_i0	332.574	2.50718	0.465883	5.38156	7.38418e-08	2.41417e-06
g45298_i0	132.465	3.6262	0.673871	5.38115	7.40097e-08	2.41821e-06
g26331_i0	25.9944	2.95017	0.548257	5.38099	7.40757e-08	2.41892e-06
g4992_i0	105.448	-2.20992	0.410735	-5.38041	7.43168e-08	2.42534e-06
g5613_i0	15.2668	4.02401	0.747934	5.38016	7.4419e-08	2.42722e-06
g2381_i1	1044.75	2.33744	0.434587	5.37853	7.50974e-08	2.44788e-06
g17887_i0	46.0176	2.29164	0.426149	5.37755	7.55075e-08	2.45977e-06
g11312_i0	50.4025	2.04618	0.380512	5.37743	7.5555e-08	2.45985e-06
g11507_i1	63.1498	-1.91778	0.35681	-5.3748	7.66696e-08	2.49465e-06
g21_i9	86.8878	1.67103	0.31092	5.37447	7.68084e-08	2.49767e-06
g32815_i0	4838.95	2.25951	0.420465	5.37383	7.70813e-08	2.50505e-06
g23249_i1	23.5229	3.09087	0.575522	5.37055	7.84955e-08	2.54949e-06
g40472_i0	21.5783	6.41238	1.19426	5.36934	7.90231e-08	2.5651e-06
g2489_i1	16.3002	4.33019	0.806585	5.36855	7.93707e-08	2.57484e-06
g3540_i0	476.523	2.25293	0.419703	5.36792	7.9651e-08	2.58086e-06
g26652_i0	363.712	1.55116	0.28906	5.36623	8.04015e-08	2.603e-06
g38157_i1	38.4985	4.50295	0.839138	5.36616	8.04297e-08	2.603e-06
g22592_i0	140.48	2.76775	0.5158	5.36595	8.05249e-08	2.60453e-06
g1074_i13	120.394	-2.55605	0.47671	-5.36185	8.23728e-08	2.66114e-06
g10391_i1	738.843	1.18671	0.221343	5.36141	8.25734e-08	2.66603e-06
g2878_i2	313.025	-1.09697	0.204609	-5.36131	8.26221e-08	2.66603e-06
g33847_i0	105.271	1.70845	0.318678	5.36105	8.27381e-08	2.66789e-06
g7140_i2	92.241	1.79284	0.334425	5.36097	8.27776e-08	2.66789e-06
g17785_i0	558.64	2.67952	0.499953	5.35955	8.34314e-08	2.68737e-06
g12524_i1	2338.51	2.11054	0.393848	5.35878	8.37863e-08	2.69721e-06
g8449_i0	160.397	1.72212	0.321449	5.35738	8.44365e-08	2.71653e-06
g13586_i0	247.849	-2.68243	0.500737	-5.35695	8.46368e-08	2.72137e-06
g13164_i1	514.656	1.56389	0.291958	5.35654	8.48304e-08	2.72598e-06
g3240_i1	754.667	1.28366	0.239691	5.35546	8.53384e-08	2.74069e-06
g12084_i1	346.952	1.52521	0.28496	5.35236	8.68132e-08	2.78641e-06
g2753_i19	10.9015	7.27398	1.35972	5.34963	8.81318e-08	2.82707e-06
g3_i9	30.3118	-2.99673	0.560226	-5.34914	8.83715e-08	2.83309e-06
g13849_i2	333.131	-1.42423	0.266377	-5.34666	8.95928e-08	2.86718e-06
g420_i5	24.8337	2.64482	0.494659	5.34675	8.95472e-08	2.86718e-06
g7314_i1	133.466	1.88472	0.352804	5.34211	9.18725e-08	2.93841e-06
g15099_i1	1391.39	1.84109	0.344767	5.34011	9.28884e-08	2.96904e-06
g16209_i0	26084.1	1.77979	0.333293	5.34001	9.29391e-08	2.96904e-06
g1557_i2	26.5706	2.59451	0.485901	5.33958	9.31619e-08	2.97388e-06
g4182_i0	720.362	2.23048	0.417736	5.33944	9.32326e-08	2.97388e-06
g21672_i1	22.2111	3.17786	0.595172	5.3394	9.32545e-08	2.97388e-06
g16902_i0	3706.81	1.86553	0.349407	5.33913	9.33948e-08	2.97661e-06
g9775_i1	177.171	-1.24408	0.233047	-5.33831	9.38156e-08	2.98827e-06
g8537_i0	828.3	1.03988	0.194922	5.33487	9.56145e-08	3.04379e-06
g14609_i1	2634.95	2.54141	0.476449	5.33406	9.60424e-08	3.05563e-06
g1619_i0	198.678	-3.08989	0.579368	-5.33321	9.649e-08	3.06739e-06
g27999_i0	1347.67	2.01287	0.377426	5.33315	9.65247e-08	3.06739e-06
g8306_i5	41.7925	-2.56982	0.482064	-5.33088	9.77377e-08	3.10413e-06
g13317_i3	240.264	2.22314	0.417154	5.32929	9.85982e-08	3.12963e-06
g32916_i0	119.959	1.39378	0.261632	5.32727	9.96975e-08	3.16268e-06
g21535_i0	72.7388	2.17048	0.407472	5.3267	1.00016e-07	3.17092e-06
g22570_i0	1266.93	1.23975	0.232842	5.32444	1.01267e-07	3.20873e-06
g49451_i0	64.648	2.20478	0.41417	5.32335	1.01872e-07	3.22604e-06
g6630_i2	218.798	-1.22516	0.230258	-5.32081	1.03308e-07	3.26959e-06
g31964_i1	1180.58	1.7355	0.326459	5.31615	1.05988e-07	3.35026e-06
g23269_i0	19204	1.45158	0.273055	5.31607	1.06032e-07	3.35026e-06
g25375_i1	38.3267	2.28155	0.42918	5.31606	1.06041e-07	3.35026e-06
g14331_i1	225.332	1.88158	0.353987	5.3154	1.06425e-07	3.35851e-06
g17817_i0	12.8067	7.49856	1.41071	5.31545	1.06393e-07	3.35851e-06
g147_i1	876.351	1.46615	0.275851	5.31502	1.06645e-07	3.36347e-06
g8902_i4	51.5729	-3.11118	0.585425	-5.31439	1.07012e-07	3.37312e-06
g13572_i0	23.497	2.77272	0.521876	5.31299	1.07841e-07	3.39729e-06
g21361_i0	1088.76	1.61673	0.304397	5.31127	1.08862e-07	3.42745e-06
g23445_i0	78.7208	1.72066	0.324016	5.31043	1.09369e-07	3.44141e-06
g15099_i0	339.055	1.81883	0.342511	5.31028	1.0946e-07	3.44179e-06
g10771_i0	317.833	1.10121	0.207376	5.3102	1.09507e-07	3.44179e-06
g12907_i0	205.046	3.35554	0.631948	5.30983	1.09727e-07	3.44672e-06
g37551_i0	57.7348	2.76151	0.520366	5.30686	1.11528e-07	3.50128e-06
g42178_i0	63.1591	2.41077	0.454387	5.30554	1.12341e-07	3.52477e-06
g29906_i0	1121.95	2.22211	0.41895	5.304	1.13291e-07	3.55049e-06
g7239_i1	640.334	1.03684	0.195482	5.30402	1.13278e-07	3.55049e-06
g36290_i0	15.6308	-7.05902	1.33097	-5.30367	1.13499e-07	3.55496e-06
g14995_i0	22.0338	4.84019	0.912773	5.30273	1.14085e-07	3.57126e-06
g14520_i0	319.004	1.08015	0.203765	5.30097	1.15187e-07	3.60369e-06
g1568_i15	26.8903	-5.94908	1.12263	-5.29923	1.1629e-07	3.63609e-06
g14282_i1	1113.21	1.34553	0.253963	5.29814	1.1699e-07	3.6559e-06
g10325_i4	152.006	-1.29281	0.244042	-5.2975	1.174e-07	3.66658e-06
g2753_i34	10.7699	7.25893	1.37042	5.29685	1.17816e-07	3.67747e-06
g4390_i0	49.3324	-3.10667	0.586557	-5.29645	1.18074e-07	3.68342e-06
g17792_i1	221.854	-2.22951	0.421029	-5.29539	1.18762e-07	3.70275e-06
g30424_i0	387.264	1.7703	0.334459	5.29303	1.20306e-07	3.74877e-06
g5346_i0	16.9047	-7.18393	1.35747	-5.29214	1.20897e-07	3.765e-06
g15099_i2	344.502	1.83219	0.346242	5.29164	1.21226e-07	3.77312e-06
g26342_i0	4296.25	2.83044	0.535057	5.28997	1.22337e-07	3.80552e-06
g8429_i4	23.4685	3.54962	0.671151	5.28884	1.23092e-07	3.82681e-06
g5766_i3	485.418	-1.00452	0.189943	-5.2885	1.23323e-07	3.8318e-06
g9455_i2	372.901	-1.21324	0.229446	-5.28769	1.23867e-07	3.84652e-06
g5397_i7	2941.69	1.10863	0.209676	5.28736	1.24091e-07	3.85129e-06
g18872_i2	1087.1	1.42988	0.27045	5.28706	1.24296e-07	3.85517e-06
g4717_i5	316.303	1.15094	0.217694	5.28697	1.24358e-07	3.85517e-06
g16968_i9	82.9889	1.70616	0.322739	5.28651	1.24673e-07	3.86275e-06
g5961_i3	693.247	2.23918	0.424254	5.27794	1.30646e-07	4.0432e-06
g21912_i0	49.4668	-4.68886	0.888783	-5.2756	1.32323e-07	4.09277e-06
g2078_i3	15.9618	6.84994	1.29912	5.27275	1.34396e-07	4.15218e-06
g1394_i0	44.5154	1.93851	0.367679	5.27229	1.34731e-07	4.16015e-06
g9891_i0	153.096	1.54725	0.29349	5.27191	1.35008e-07	4.16635e-06
g26865_i0	10.8569	7.25578	1.37652	5.2711	1.35607e-07	4.18248e-06
g12003_i1	39.0393	2.86553	0.543693	5.27048	1.36065e-07	4.19423e-06
g15327_i2	488.51	1.48875	0.282487	5.27015	1.36313e-07	4.19949e-06
g11408_i0	73.1408	-2.04992	0.389107	-5.26828	1.3771e-07	4.24014e-06
g1031_i3	28.6425	-4.74736	0.901256	-5.26749	1.38298e-07	4.25583e-06
g13668_i0	628.848	1.0524	0.199844	5.26611	1.39346e-07	4.28083e-06
g13933_i1	1612.92	1.75484	0.333227	5.26621	1.39269e-07	4.28083e-06
g9455_i1	370.533	-1.23117	0.233785	-5.26625	1.39241e-07	4.28083e-06
g17952_i1	91.4992	2.27961	0.432929	5.26556	1.39766e-07	4.29131e-06
g23064_i0	13.7502	7.60473	1.44438	5.26505	1.40149e-07	4.30064e-06
g15516_i0	80.5306	2.01277	0.382313	5.26471	1.40412e-07	4.30628e-06
g30170_i0	9273.89	2.60163	0.494259	5.2637	1.41188e-07	4.32636e-06
g4489_i3	8199.7	-1.51961	0.288699	-5.26365	1.41226e-07	4.32636e-06
g14686_i1	46.3208	2.37422	0.451193	5.2621	1.42417e-07	4.36042e-06
g4242_i3	1238.12	1.7499	0.332659	5.26035	1.43778e-07	4.39962e-06
g20286_i0	90.1241	-3.55827	0.676505	-5.25978	1.44227e-07	4.41088e-06
g3884_i2	275.78	1.4085	0.267899	5.25757	1.45971e-07	4.45979e-06
g37675_i0	28.0067	3.17	0.603325	5.25423	1.48648e-07	4.53842e-06
g9600_i0	353.324	1.19603	0.227642	5.25403	1.4881e-07	4.54084e-06
g756_i2	146.029	-2.33678	0.4448	-5.25355	1.49197e-07	4.55009e-06
g14843_i0	964.874	-1.2429	0.236626	-5.25259	1.49972e-07	4.57117e-06
g34926_i0	19.9748	-7.42438	1.41353	-5.25237	1.50152e-07	4.57409e-06
g23534_i0	34.454	-2.52749	0.481463	-5.2496	1.52432e-07	4.64095e-06
g72583_i0	10.441	7.19718	1.37105	5.24941	1.5259e-07	4.64317e-06
g30976_i1	120.043	2.42609	0.462469	5.24596	1.55472e-07	4.72822e-06
g9777_i0	1302.28	1.54664	0.294862	5.24529	1.56041e-07	4.74287e-06
g28048_i0	347.515	2.24893	0.428924	5.24318	1.57829e-07	4.79455e-06
g15014_i0	15.2752	-7.03512	1.34199	-5.24229	1.586e-07	4.81528e-06
g13140_i2	101.574	1.75128	0.334123	5.24144	1.5933e-07	4.83206e-06
g13892_i0	223.351	2.85444	0.544761	5.23979	1.60755e-07	4.87258e-06
g1667_i5	527.406	-2.43761	0.465402	-5.23765	1.62637e-07	4.92687e-06
g1052_i0	17.4179	-7.22843	1.38029	-5.23689	1.63309e-07	4.94447e-06
g17553_i1	9322.21	1.43329	0.273713	5.23646	1.63684e-07	4.95307e-06
g16866_i0	446.528	1.83702	0.350863	5.23572	1.64346e-07	4.97035e-06
g9806_i1	452.618	1.77718	0.339455	5.2354	1.64628e-07	4.97613e-06
g6129_i3	377.786	-1.36111	0.260135	-5.23232	1.67391e-07	5.05683e-06
g28762_i0	2818.78	2.21771	0.423954	5.23102	1.68576e-07	5.08979e-06
g40555_i0	182.363	1.49312	0.285711	5.22599	1.73229e-07	5.2274e-06
g8477_i0	429.43	1.31814	0.252271	5.22511	1.74054e-07	5.24938e-06
g3876_i6	712.692	1.55858	0.298313	5.22464	1.74496e-07	5.25981e-06
g11802_i0	10.4456	7.20709	1.37968	5.22375	1.75339e-07	5.28228e-06
g2381_i2	1213.46	2.36728	0.453291	5.22242	1.76603e-07	5.31743e-06
g26669_i0	530.722	2.52199	0.483167	5.2197	1.79212e-07	5.39299e-06
g22003_i0	94.8919	-3.39085	0.64968	-5.21927	1.79635e-07	5.40273e-06
g24954_i3	15.1001	4.19892	0.804738	5.21775	1.81107e-07	5.444e-06
g22931_i0	130.506	-2.48974	0.477236	-5.21701	1.81839e-07	5.46298e-06
g10224_i0	14.3187	-6.94501	1.33136	-5.21647	1.82361e-07	5.47566e-06
g23464_i1	1438.03	2.23461	0.428531	5.21458	1.84237e-07	5.52588e-06
g25384_i0	14.2043	-6.9325	1.32954	-5.21422	1.84595e-07	5.53359e-06
g27728_i1	179.407	2.33519	0.447911	5.21351	1.85304e-07	5.55179e-06
g26865_i1	10.2576	7.17235	1.37636	5.21109	1.87738e-07	5.62065e-06
g17147_i1	56.0519	-1.88539	0.361808	-5.21102	1.87809e-07	5.62065e-06
g3490_i3	747.402	3.18458	0.611166	5.21066	1.88165e-07	5.62513e-06
g11217_i2	113.301	1.87173	0.359206	5.21073	1.88096e-07	5.62513e-06
g11368_i2	325.14	-1.57075	0.301524	-5.20938	1.89472e-07	5.66108e-06
g25404_i0	27.9039	2.70858	0.520144	5.20736	1.91543e-07	5.71984e-06
g18311_i3	76.7249	1.72893	0.332042	5.20696	1.91955e-07	5.72844e-06
g21590_i0	216.196	1.32333	0.254151	5.20688	1.92042e-07	5.72844e-06
g45195_i0	79.4935	1.58428	0.304377	5.20501	1.93985e-07	5.78126e-06
g34113_i0	1395.78	2.42075	0.465084	5.20497	1.94025e-07	5.78126e-06
g8571_i0	163.821	1.50015	0.28825	5.20432	1.94705e-07	5.79835e-06
g13175_i1	22.6895	-4.7252	0.908249	-5.20253	1.96589e-07	5.85125e-06
g213_i24	23.2765	3.45391	0.664119	5.20073	1.98502e-07	5.90498e-06
g20736_i1	70.2079	2.08233	0.400631	5.19762	2.01852e-07	6.00136e-06
g11608_i0	112.588	1.41441	0.272168	5.19682	2.02722e-07	6.02066e-06
g20439_i0	169.27	1.95486	0.37616	5.19689	2.02655e-07	6.02066e-06
g26912_i2	73.3915	1.60355	0.309137	5.18717	2.13518e-07	6.33782e-06
g5613_i1	30.0208	3.61814	0.697648	5.1862	2.14628e-07	6.3673e-06
g28072_i0	10.2291	7.16318	1.38125	5.186	2.14855e-07	6.37055e-06
g20126_i1	549.76	2.63958	0.509198	5.1838	2.17409e-07	6.44278e-06
g15411_i0	128.215	-1.88838	0.364342	-5.18299	2.18356e-07	6.46734e-06
g15894_i2	4754.93	1.50239	0.28993	5.1819	2.19637e-07	6.50174e-06
g248_i18	53.3825	2.72516	0.525944	5.18146	2.20153e-07	6.50992e-06
g27897_i0	13.0865	-6.81162	1.31461	-5.1815	2.20114e-07	6.50992e-06
g47195_i0	186.757	-2.23107	0.430679	-5.18035	2.2147e-07	6.54532e-06
g25458_i1	187.944	2.61948	0.505736	5.17954	2.22431e-07	6.57017e-06
g20425_i0	70.4535	1.56272	0.301764	5.17862	2.23532e-07	6.59554e-06
g21567_i0	11.2432	7.2961	1.40918	5.17754	2.24833e-07	6.63032e-06
g3144_i4	3080.09	2.04094	0.394214	5.17723	2.25202e-07	6.63762e-06
g187_i20	16.0092	-7.10627	1.37357	-5.17357	2.29659e-07	6.76166e-06
g24033_i1	29.1343	2.74656	0.530951	5.1729	2.30489e-07	6.78244e-06
g34512_i0	9.93015	7.13186	1.37912	5.1713	2.32474e-07	6.83715e-06
g30777_i0	918.598	1.3664	0.264301	5.16987	2.34255e-07	6.88581e-06
g30290_i2	61993.9	2.32355	0.449503	5.16915	2.35155e-07	6.90854e-06
g34394_i0	54.0845	-2.66115	0.514979	-5.16749	2.37258e-07	6.96656e-06
g2223_i3	10.0695	7.1437	1.38248	5.16731	2.37483e-07	6.96941e-06
g6864_i1	70.5698	1.8751	0.362902	5.16697	2.3792e-07	6.97848e-06
g30133_i0	4452.48	3.22334	0.623996	5.16564	2.39613e-07	7.02435e-06
g30500_i0	31.4534	2.66578	0.516351	5.16272	2.43381e-07	7.13097e-06
g3240_i0	868.185	1.19279	0.231108	5.16118	2.454e-07	7.18571e-06
g6630_i6	219.345	-1.19399	0.231344	-5.16109	2.45513e-07	7.18571e-06
g5903_i0	155.979	-1.77119	0.343258	-5.15995	2.47016e-07	7.22581e-06
g3850_i2	206.995	1.68673	0.326973	5.15862	2.48779e-07	7.26958e-06
g9147_i4	169.453	1.52162	0.294982	5.15834	2.49143e-07	7.2763e-06
g420_i26	18.1979	4.53701	0.879611	5.15798	2.49633e-07	7.28282e-06
g24696_i1	201.897	1.11362	0.2159	5.15807	2.49508e-07	7.28282e-06
g236_i15	16.265	-7.12936	1.38245	-5.15703	2.50896e-07	7.31574e-06
g13869_i0	23.2916	-7.64554	1.48286	-5.15594	2.52356e-07	7.35439e-06
g28789_i0	20.8434	-7.48544	1.452	-5.15527	2.53265e-07	7.37693e-06
g25554_i1	62.6912	2.28817	0.443999	5.15356	2.55591e-07	7.4407e-06
g2968_i0	2975.54	1.22882	0.238513	5.15202	2.57701e-07	7.49812e-06
g10179_i0	14.0695	-6.91918	1.34331	-5.15084	2.59316e-07	7.54108e-06
g44556_i0	635.041	-2.16624	0.420656	-5.14968	2.60938e-07	7.58419e-06
g2972_i1	404.3	1.78955	0.347529	5.14935	2.61387e-07	7.59319e-06
g5687_i1	448.864	1.97963	0.384486	5.14878	2.62186e-07	7.61235e-06
g8306_i6	40.8246	-2.12634	0.413072	-5.14762	2.6381e-07	7.6554e-06
g27846_i0	9.39494	7.0503	1.37008	5.1459	2.66238e-07	7.72176e-06
g1039_i1	22.2106	-3.44776	0.67005	-5.14553	2.66762e-07	7.73283e-06
g40_i2	9.55457	7.07073	1.37496	5.14251	2.71098e-07	7.85015e-06
g40_i0	9.55457	7.07073	1.37496	5.14251	2.71098e-07	7.85015e-06
g29459_i0	14.6467	4.52372	0.879832	5.14157	2.72451e-07	7.88515e-06
g11005_i1	109.397	-2.04358	0.397852	-5.13653	2.79862e-07	8.09533e-06
g16807_i0	40.902	3.10182	0.60406	5.13495	2.82221e-07	8.15492e-06
g16807_i1	40.902	3.10182	0.60406	5.13495	2.82221e-07	8.15492e-06
g11368_i0	372.165	-1.5891	0.309488	-5.13461	2.82731e-07	8.16533e-06
g13667_i1	848.781	1.62364	0.316318	5.13293	2.85259e-07	8.23395e-06
g98_i10	1422.76	2.10371	0.409855	5.13281	2.85443e-07	8.23491e-06
g125_i5	4441.81	1.48486	0.289345	5.13178	2.87011e-07	8.27577e-06
g24600_i1	48.984	2.06957	0.403302	5.13155	2.87359e-07	8.28142e-06
g1949_i1	22.1356	2.83791	0.553042	5.13145	2.87514e-07	8.28151e-06
g5066_i0	22.5809	5.4796	1.06816	5.12996	2.89807e-07	8.34313e-06
g7753_i0	27.8453	3.36325	0.655661	5.12955	2.90428e-07	8.35659e-06
g8190_i0	39.9707	1.99566	0.389139	5.12839	2.92233e-07	8.40408e-06
g18517_i1	75.0923	-1.70013	0.33174	-5.12489	2.97705e-07	8.55694e-06
g16213_i0	10.289	7.17516	1.40097	5.12155	3.0303e-07	8.70428e-06
g20893_i1	113.63	1.69492	0.330959	5.12123	3.03542e-07	8.70428e-06
g18545_i2	315.236	1.35263	0.264124	5.12118	3.0363e-07	8.70428e-06
g17917_i0	1135.64	1.52592	0.297955	5.12129	3.03448e-07	8.70428e-06
g11_i2	25.931	-3.23464	0.6316	-5.12134	3.03379e-07	8.70428e-06
g4055_i0	195.792	1.32581	0.258946	5.12	3.05533e-07	8.75423e-06
g21719_i0	105.768	2.51399	0.491271	5.11731	3.09918e-07	8.87462e-06
g6136_i1	183.274	1.54225	0.301384	5.11723	3.10061e-07	8.87462e-06
g16294_i0	10.3927	7.18778	1.4047	5.11696	3.10501e-07	8.88253e-06
g19780_i0	10.0654	7.14017	1.3968	5.11181	3.19081e-07	9.1232e-06
g3904_i1	29.1513	2.38133	0.46588	5.11146	3.1968e-07	9.13553e-06
g10739_i1	274.146	1.29375	0.253131	5.111	3.20458e-07	9.15296e-06
g10153_i9	190.519	-2.15904	0.422546	-5.10958	3.22871e-07	9.21707e-06
g446_i17	96.8176	-1.40266	0.274532	-5.10927	3.23405e-07	9.22747e-06
g1858_i0	64.4859	1.60018	0.313202	5.10909	3.23706e-07	9.2312e-06
g20126_i3	439.526	2.60606	0.510118	5.10874	3.24315e-07	9.24375e-06
g20126_i0	557.434	2.62726	0.514282	5.1086	3.24561e-07	9.24591e-06
g8815_i1	128.419	-1.67905	0.328715	-5.10791	3.25746e-07	9.27483e-06
g14596_i0	232.949	2.19439	0.42981	5.10549	3.29931e-07	9.38908e-06
g8224_i2	452.383	1.13068	0.22156	5.10326	3.33854e-07	9.49575e-06
g18971_i1	983.994	1.83835	0.360409	5.10074	3.38324e-07	9.61787e-06
g34530_i1	38.7105	2.74379	0.537963	5.10033	3.39069e-07	9.63402e-06
g4443_i1	16.128	6.86762	1.3466	5.09996	3.39732e-07	9.64782e-06
g7105_i0	44.8145	-2.53161	0.496481	-5.09912	3.41243e-07	9.68065e-06
g27141_i2	315.011	-1.21515	0.238481	-5.09537	3.48052e-07	9.86867e-06
g4443_i0	15.9562	6.85195	1.34571	5.09171	3.54849e-07	1.00561e-05
g19234_i6	57.4211	-2.59963	0.510632	-5.091	3.56176e-07	1.00885e-05
g11650_i1	378.749	1.17036	0.229961	5.08938	3.59234e-07	1.01593e-05
g13640_i2	127.024	-1.46589	0.288024	-5.08945	3.59095e-07	1.01593e-05
g36941_i0	2165.92	1.68806	0.331719	5.08883	3.60273e-07	1.01834e-05
g18611_i0	72.1739	1.67464	0.329143	5.08787	3.621e-07	1.02297e-05
g18746_i1	848.03	-1.38918	0.273081	-5.08707	3.63644e-07	1.0268e-05
g24593_i0	11593.8	2.68905	0.528617	5.08695	3.63858e-07	1.02687e-05
g6203_i1	498.602	1.61235	0.317164	5.08365	3.70245e-07	1.04382e-05
g23040_i1	249.977	-1.12665	0.221657	-5.08284	3.71839e-07	1.04777e-05
g26706_i0	212.035	-1.52593	0.300284	-5.08163	3.74201e-07	1.05388e-05
g30824_i0	14.9323	-7.00671	1.37889	-5.08139	3.74678e-07	1.05467e-05
g3346_i14	134.78	-2.70104	0.531753	-5.07949	3.78442e-07	1.06472e-05
g69_i0	227.886	1.47093	0.289608	5.07904	3.79338e-07	1.06669e-05
g8340_i7	182183	2.62471	0.516816	5.07862	3.8019e-07	1.06774e-05
g10739_i0	284.387	1.37399	0.270548	5.07856	3.803e-07	1.06774e-05
g16968_i6	120.203	1.47476	0.290389	5.07858	3.80259e-07	1.06774e-05
g10436_i3	51.4268	1.90446	0.375258	5.07508	3.87331e-07	1.08692e-05
g2381_i0	692.684	2.34945	0.462983	5.07458	3.88347e-07	1.08921e-05
g1394_i1	43.5912	1.93234	0.380811	5.07427	3.88984e-07	1.08988e-05
g1394_i2	43.5912	1.93234	0.380811	5.07427	3.88984e-07	1.08988e-05
g15707_i0	621.136	1.02339	0.201693	5.074	3.89537e-07	1.09086e-05
g15425_i4	142.276	-1.77146	0.349141	-5.07376	3.9003e-07	1.09168e-05
g24224_i0	258.461	2.78882	0.549832	5.07213	3.93387e-07	1.10051e-05
g5687_i0	451.914	1.97193	0.388787	5.07202	3.93618e-07	1.1006e-05
g69_i1	227.487	1.46748	0.289407	5.07064	3.96475e-07	1.10802e-05
g14937_i2	62.467	2.39524	0.472431	5.07003	3.97758e-07	1.1106e-05
g13430_i1	34.3911	2.08035	0.410324	5.07	3.97807e-07	1.1106e-05
g22064_i0	117.851	2.57033	0.507189	5.06779	4.0246e-07	1.12301e-05
g14558_i1	225.41	1.12241	0.221541	5.0664	4.05404e-07	1.13007e-05
g2223_i2	379.532	1.26441	0.249576	5.06623	4.05777e-07	1.13053e-05
g16265_i1	816.012	1.48249	0.292652	5.06572	4.06857e-07	1.13296e-05
g13555_i2	199.618	1.28794	0.254277	5.06512	4.08134e-07	1.13593e-05
g24719_i0	53.3259	-2.65641	0.524621	-5.06349	4.11653e-07	1.14514e-05
g10325_i8	155.305	-1.28591	0.253984	-5.06296	4.12799e-07	1.14775e-05
g8449_i1	197.195	1.67854	0.331573	5.06236	4.14105e-07	1.1502e-05
g13912_i0	54.8606	1.82799	0.361091	5.06241	4.13997e-07	1.1502e-05
g23824_i0	2804.69	2.18297	0.43123	5.06219	4.14478e-07	1.15065e-05
g2878_i4	220.481	-1.0868	0.214725	-5.06135	4.16292e-07	1.1551e-05
g14338_i0	406.403	1.47942	0.292307	5.06118	4.16674e-07	1.15557e-05
g4105_i6	154.44	1.29805	0.256482	5.06096	4.17158e-07	1.15632e-05
g14855_i1	9.23582	7.03615	1.39076	5.05921	4.21005e-07	1.16639e-05
g610_i8	7068.58	1.30956	0.258901	5.05817	4.23309e-07	1.17218e-05
g13647_i2	2476.81	-1.08451	0.214428	-5.05771	4.2433e-07	1.17441e-05
g1075_i16	76.2688	1.55482	0.307485	5.05656	4.26876e-07	1.18086e-05
g13576_i0	886.303	2.13924	0.423181	5.05515	4.30064e-07	1.18907e-05
g167_i2	57.933	2.2457	0.444412	5.05321	4.34455e-07	1.2006e-05
g27711_i1	421.911	2.24132	0.443592	5.05266	4.3569e-07	1.2034e-05
g23772_i0	580.168	-1.27555	0.252501	-5.05167	4.37956e-07	1.20905e-05
g14933_i0	128.44	1.76514	0.349518	5.05022	4.41306e-07	1.21768e-05
g4829_i4	113.596	-2.2252	0.440647	-5.04985	4.42155e-07	1.21941e-05
g18980_i0	160.401	-1.98419	0.393026	-5.04851	4.45268e-07	1.22737e-05
g1725_i2	35.1817	-3.87935	0.768508	-5.04789	4.46705e-07	1.23071e-05
g8350_i4	14.0201	6.64894	1.31738	5.04708	4.48613e-07	1.23534e-05
g20504_i0	46.0064	-2.23276	0.442535	-5.04539	4.52601e-07	1.24506e-05
g1667_i4	2447.82	-2.39107	0.473907	-5.04545	4.52459e-07	1.24506e-05
g2078_i0	13.9647	6.65829	1.3198	5.04494	4.53675e-07	1.24739e-05
g44382_i0	72.6752	-2.71181	0.537568	-5.04459	4.5449e-07	1.249e-05
g22090_i1	12555.6	1.79094	0.35524	5.0415	4.61889e-07	1.26869e-05
g5903_i1	205.155	-1.81336	0.35975	-5.04061	4.6405e-07	1.27399e-05
g3876_i1	558.589	1.41545	0.280965	5.0378	4.70903e-07	1.29215e-05
g16573_i0	1123.51	2.74784	0.546028	5.03241	4.84361e-07	1.32841e-05
g32315_i0	95.3906	1.45451	0.289316	5.02741	4.97149e-07	1.36279e-05
g36178_i0	635.072	1.85341	0.368695	5.02696	4.98318e-07	1.36531e-05
g22405_i0	130.221	1.22112	0.242971	5.02578	5.01395e-07	1.37236e-05
g8190_i1	36.1346	2.13435	0.424971	5.02235	5.10419e-07	1.39636e-05
g23914_i1	6105.56	3.02247	0.601961	5.02104	5.13914e-07	1.40521e-05
g9806_i0	372.637	1.78819	0.356247	5.01953	5.17983e-07	1.41563e-05
g15367_i4	16.3584	4.98754	0.993844	5.01843	5.20951e-07	1.42303e-05
g69_i2	231.167	1.45108	0.289185	5.01781	5.22637e-07	1.42692e-05
g6423_i0	108.262	1.60347	0.319664	5.01613	5.2723e-07	1.43874e-05
g2972_i0	418.457	1.81034	0.36095	5.01548	5.29004e-07	1.44285e-05
g34424_i0	185.788	1.68512	0.336002	5.01522	5.29734e-07	1.44412e-05
g7016_i5	210.591	-1.77536	0.354006	-5.01507	5.30148e-07	1.44451e-05
g32916_i1	112.884	1.44211	0.287624	5.01389	5.33418e-07	1.45198e-05
g22377_i0	69.9515	2.23892	0.446578	5.0135	5.34496e-07	1.45347e-05
g7038_i1	1556.39	1.79879	0.358785	5.01356	5.34314e-07	1.45347e-05
g797_i1	21.3415	-4.2443	0.846602	-5.01333	5.3496e-07	1.454e-05
g27123_i1	99.2542	1.56256	0.311706	5.01293	5.36084e-07	1.45633e-05
g2747_i1	552.377	1.40982	0.281326	5.01133	5.40559e-07	1.46775e-05
g9573_i0	10.1294	7.15605	1.42815	5.0107	5.42314e-07	1.47179e-05
g18842_i0	193.151	-1.24175	0.247875	-5.00958	5.45495e-07	1.47968e-05
g2747_i0	541.045	1.39137	0.277782	5.00884	5.47593e-07	1.48463e-05
g1725_i0	34.4267	-3.84589	0.767929	-5.00814	5.49597e-07	1.48858e-05
g1725_i1	34.4267	-3.84589	0.767929	-5.00814	5.49597e-07	1.48858e-05
g30426_i0	29.7734	2.39179	0.477624	5.00768	5.50904e-07	1.49064e-05
g10143_i0	254.278	-2.58144	0.515494	-5.00769	5.50858e-07	1.49064e-05
g6844_i0	163.882	1.13163	0.225988	5.00747	5.51498e-07	1.49151e-05
g610_i15	6668.25	1.3066	0.26095	5.00709	5.52582e-07	1.4937e-05
g6024_i2	314.965	1.19159	0.237998	5.00673	5.53639e-07	1.49581e-05
g4282_i3	304.355	1.12244	0.224297	5.00424	5.60836e-07	1.51451e-05
g797_i0	20.865	-4.2108	0.841717	-5.00262	5.65549e-07	1.52648e-05
g15737_i1	4783.94	1.79321	0.358488	5.00216	5.66928e-07	1.52944e-05
g33900_i0	169.898	1.53594	0.307111	5.00126	5.69557e-07	1.53577e-05
g33854_i1	31.3471	2.70617	0.541154	5.00074	5.71117e-07	1.53922e-05
g610_i11	6661.97	1.28027	0.256052	5.00003	5.73226e-07	1.54414e-05
g8008_i0	153.438	1.34609	0.269387	4.99685	5.82751e-07	1.56824e-05
g16265_i0	1069.3	1.49211	0.298669	4.99586	5.85749e-07	1.57554e-05
g32330_i1	158.928	1.74078	0.348492	4.9952	5.87761e-07	1.58017e-05
g11_i87	12.2608	7.44401	1.49148	4.99103	6.00576e-07	1.61382e-05
g3383_i2	8.75551	6.94266	1.3911	4.99076	6.01424e-07	1.61451e-05
g3383_i0	8.75551	6.94266	1.3911	4.99076	6.01424e-07	1.61451e-05
g18278_i1	211.593	-1.6964	0.339922	-4.99055	6.02082e-07	1.61548e-05
g25714_i0	89.7433	-1.41987	0.284652	-4.98808	6.09816e-07	1.63542e-05
[truncated: 5,400 more rows]

## Sheet: A4 VS A2
	baseMean	log2FoldChange	lfcSE	stat	pvalue	padj
g20340_i0	4154.83	-1.93205	0.0501039	-38.5608	0	0
g40202_i0	319697	-2.84927	0.0703111	-40.5237	0	0
g51555_i0	5105.83	-4.14533	0.0957985	-43.2714	0	0
g40085_i0	4095.11	-3.00453	0.0673219	-44.6294	0	0
g26790_i0	53610.5	-3.14293	0.0573704	-54.783	0	0
g310_i21	78701	-3.13416	0.0480258	-65.26	0	0
g18619_i0	4106.77	-2.49311	0.0636642	-39.1603	0	0
g5674_i1	2878.74	-2.5808	0.0670717	-38.4782	0	0
g19111_i0	4933.29	-2.0934	0.0518052	-40.4091	0	0
g19111_i2	4975.86	-1.97978	0.0473895	-41.7768	0	0
g21474_i5	67024.9	-1.98662	0.0462764	-42.9294	0	0
g21474_i3	134870	-2.59623	0.0519077	-50.0163	0	0
g21012_i0	12328.9	-2.31703	0.0419076	-55.2889	0	0
g23787_i1	2169.97	-4.05115	0.0959638	-42.2154	0	0
g28738_i0	14280.9	-1.92039	0.0419044	-45.8279	0	0
g6618_i3	11017.4	-1.7054	0.0452577	-37.682	0	0
g10284_i1	22724.3	2.75974	0.0519718	53.1007	0	0
g3717_i10	95594.1	-2.42443	0.0623745	-38.869	0	0
g37006_i0	114376	-3.11489	0.0616554	-50.5209	0	0
g5957_i2	13446.2	-1.76034	0.04436	-39.683	0	0
g22237_i0	20239.3	-2.63556	0.0581559	-45.3188	0	0
g22237_i1	52924.1	-2.45865	0.0467001	-52.6478	0	0
g371_i28	13577.3	-1.98687	0.0516037	-38.5025	0	0
g371_i29	15201.3	-1.98726	0.0527851	-37.6481	0	0
g371_i20	29551.2	-3.10725	0.0612567	-50.725	0	0
g10123_i2	10911.7	-2.23961	0.0478494	-46.8054	0	0
g8092_i2	151018	-1.73904	0.0429751	-40.4662	0	0
g16748_i3	7996.47	-1.84669	0.047926	-38.5321	0	0
g30552_i2	3056.16	-3.77234	0.0928304	-40.6369	0	0
g30552_i1	20774.2	-3.43505	0.0609288	-56.3782	0	0
g30552_i0	37847.5	-3.47889	0.0645005	-53.9359	0	0
g44098_i0	3943.74	-4.94434	0.0855523	-57.7932	0	0
g2919_i8	30011.4	-2.51835	0.0458709	-54.9008	0	0
g2919_i9	16147.2	-2.55881	0.0420022	-60.921	0	0
g8340_i4	28866.2	-2.16584	0.0432317	-50.0985	0	0
g8340_i7	199153	-3.27941	0.063462	-51.6753	0	0
g907_i84	9118.34	-2.55327	0.0531796	-48.0123	0	0
g17098_i3	24335.4	-1.67106	0.0386999	-43.1798	0	0
g35004_i0	3473.57	-6.79068	0.10889	-62.3625	0	0
g6618_i1	10620.2	-1.72004	0.0457989	-37.5563	0	0
g0_i40	990.231	-4.94029	0.130116	-37.9684	0	0
g9039_i1	17527.3	-1.73199	0.0389895	-44.422	0	0
g19992_i0	11124.3	-1.55634	0.041168	-37.8047	0	0
g22536_i3	5714.64	2.12742	0.0487375	43.6505	0	0
g19690_i1	10656.7	-1.83149	0.0479553	-38.1916	0	0
g31740_i0	1505.93	-3.32182	0.0872735	-38.0622	0	0
g8554_i1	156278	-2.1892	0.0567628	-38.5675	0	0
g34547_i0	6111	-1.92041	0.0472607	-40.6345	0	0
g37004_i0	109274	-2.64486	0.0366119	-72.2405	0	0
g1481_i1	12085.2	-1.91871	0.0386982	-49.5815	0	0
g5151_i1	60303.9	-1.93573	0.0419679	-46.1241	0	0
g13032_i1	33098.2	-1.66581	0.036799	-45.2678	0	0
g13032_i0	29849.9	-1.5913	0.0390202	-40.7815	0	0
g27725_i3	27325.8	-2.50879	0.0576411	-43.5243	0	0
g27725_i1	143901	-3.49245	0.0521919	-66.9155	0	0
g42692_i0	181760	-2.93803	0.0617825	-47.5544	0	0
g34417_i0	49752.7	-3.13202	0.0594556	-52.6782	0	0
g31200_i0	3944.67	-2.91166	0.0640391	-45.4668	0	0
g14417_i3	36000.5	-2.01891	0.051187	-39.4418	0	0
g9453_i1	33981.8	-2.58226	0.0670484	-38.5134	0	0
g37417_i0	65115	2.37894	0.0538177	44.2037	0	0
g20541_i1	5787.94	-2.34722	0.0470753	-49.8609	0	0
g14075_i2	20630.9	-2.42569	0.0515848	-47.0233	0	0
g1089_i20	75878.3	-3.11597	0.043156	-72.2024	0	0
g7359_i2	14591.3	-1.70258	0.0418162	-40.7157	0	0
g20618_i1	21822.7	-1.56912	0.0377349	-41.5826	0	0
g3876_i12	4785.68	-1.90263	0.0481436	-39.52	0	0
g13032_i2	11656.6	-2.11201	0.0454666	-46.4519	0	0
g9829_i3	2391.42	2.99385	0.0740582	40.4257	0	0
g338_i4	2921.99	2.28232	0.0587895	38.8219	0	0
g338_i5	2956	2.29797	0.0585458	39.2508	0	0
g338_i3	3037.08	2.3699	0.0607074	39.0381	0	0
g4022_i5	37486.2	-2.62159	0.0384336	-68.2111	0	0
g17705_i0	2135.49	3.72806	0.0935793	39.8385	0	0
g51549_i0	4122.81	-4.98866	0.0967197	-51.5786	0	0
g516_i1	4504.26	-2.82559	0.0539605	-52.364	0	0
g11755_i4	30099.7	-2.37599	0.0547117	-43.4274	0	0
g51558_i0	4968.47	-4.09782	0.0613248	-66.8216	0	0
g35340_i0	6908.54	-5.38158	0.0678798	-79.281	0	0
g24436_i1	17842.1	-1.91475	0.0435065	-44.0106	0	0
g20990_i0	2196.84	-2.2316	0.0591812	-37.7079	0	0
g23068_i1	75946.9	-2.63165	0.0698879	-37.6553	0	0
g23068_i0	69945.7	-2.50682	0.0474909	-52.7852	0	0
g5062_i27	54460.7	-2.34079	0.0493823	-47.4013	0	0
g25791_i0	30415	-1.8139	0.047089	-38.5207	0	0
g13353_i0	16247.9	-2.16925	0.0547132	-39.6476	0	0
g9553_i1	24955.4	-2.86423	0.047379	-60.4536	0	0
g14075_i1	20586.6	-2.41143	0.0544723	-44.269	0	0
g14075_i0	20422.6	-2.41172	0.0545534	-44.2085	0	0
g14075_i3	23557.2	-2.38284	0.0496729	-47.9707	0	0
g12776_i0	17997.5	-1.72513	0.0411638	-41.9089	0	0
g28716_i0	1300.7	-4.77654	0.112298	-42.5346	0	0
g32959_i1	5970.62	-2.64598	0.0612197	-43.221	0	0
g310_i39	90948.7	-3.156	0.0468121	-67.4185	0	0
g35395_i0	5108.98	-4.10439	0.0971051	-42.2675	0	0
g35392_i0	2373.16	-3.88956	0.101617	-38.2766	0	0
g2901_i11	61230.1	-1.94809	0.0480667	-40.529	0	0
g10371_i1	1477.81	3.633	0.0911987	39.8361	0	0
g10371_i2	3558.73	3.3936	0.0707341	47.9769	0	0
g21359_i0	3224.26	2.16916	0.0552991	39.2259	0	0
g1173_i5	1679.43	5.10746	0.121458	42.0511	0	0
g19601_i3	54106.5	-1.68831	0.040242	-41.954	0	0
g28940_i0	12005.4	-2.35288	0.0505237	-46.5697	0	0
g21389_i0	11574.6	-1.60104	0.0421036	-38.0263	0	0
g7158_i1	6295.49	-1.88767	0.0426819	-44.2264	0	0
g51545_i0	4007.64	-5.03798	0.0940974	-53.5401	0	0
g39095_i0	3202.24	2.70399	0.0694694	38.9235	0	0
g24280_i0	7326.1	-3.22378	0.0638582	-50.4834	0	0
g24280_i1	8665.52	-3.19973	0.058139	-55.036	0	0
g51698_i0	2748.03	-4.36631	0.0748044	-58.3697	0	0
g14609_i0	4130.79	-3.96932	0.083427	-47.5784	0	0
g14609_i1	2761.22	-3.91735	0.097822	-40.0457	0	0
g14609_i2	7589.99	-3.73697	0.0776639	-48.1171	0	0
g15165_i0	3782.43	2.09439	0.0535441	39.1153	0	0
g15165_i1	3753.61	2.09849	0.0538426	38.9745	0	0
g1177_i1	56432.7	-2.05973	0.0434882	-47.363	0	0
g32815_i0	4975.34	-3.65896	0.0839751	-43.5719	0	0
g18976_i0	48784.4	-2.37841	0.0560883	-42.4048	0	0
g371_i55	19282	-3.11393	0.0629915	-49.4341	0	0
g371_i54	28780.2	-3.11339	0.0566042	-55.0029	0	0
g371_i57	16868.5	-3.13621	0.0640218	-48.9866	0	0
g371_i56	16794	-3.13042	0.0617136	-50.725	0	0
g371_i51	28464	-3.12833	0.0589116	-53.1022	0	0
g371_i50	56514.5	-3.04084	0.0594286	-51.168	0	0
g371_i53	19200.5	-3.10591	0.0672441	-46.1887	0	0
g371_i52	33818.1	-3.09888	0.0700042	-44.267	0	0
g51556_i0	4626.1	-4.31462	0.0701328	-61.5208	0	0
g2058_i6	31785.3	-2.89936	0.0484938	-59.7884	0	0
g2058_i7	21159.4	-2.87481	0.062997	-45.6341	0	0
g2058_i4	9091.87	-2.91967	0.0508499	-57.4173	0	0
g2058_i5	9091.31	-2.92351	0.0504263	-57.9759	0	0
g2058_i8	10814.3	-2.90314	0.0579727	-50.0777	0	0
g2058_i9	13135.1	-2.93163	0.0649947	-45.1058	0	0
g17013_i1	2010.73	3.34893	0.0818229	40.929	0	0
g8698_i3	5006.28	-2.09899	0.0532696	-39.4032	0	0
g51551_i0	11051.9	-5.27638	0.0665766	-79.2527	0	0
g8696_i0	6293.32	3.13872	0.069712	45.024	0	0
g8696_i1	6912.36	3.01152	0.0648935	46.4072	0	0
g29902_i0	31941.4	-4.05329	0.0418587	-96.8328	0	0
g33172_i0	3103.62	-2.66391	0.0637361	-41.7959	0	0
g15221_i0	6283.64	-2.73639	0.0598457	-45.7241	0	0
g35360_i0	40413	-3.09021	0.0801199	-38.5698	0	0
g9923_i8	19189.1	-1.70023	0.0415894	-40.8812	0	0
g15720_i3	7777.88	-2.20607	0.0535619	-41.1873	0	0
g27438_i0	6437.57	-2.2342	0.0554181	-40.3153	0	0
g23518_i0	19296.6	-3.03681	0.0452029	-67.1818	0	0
g23518_i2	162464	-3.19707	0.0516094	-61.9475	0	0
g371_i60	17592.9	-3.11828	0.0604089	-51.6196	0	0
g371_i63	15390.6	-3.13032	0.05864	-53.382	0	0
g27485_i0	8984.37	-1.98552	0.052777	-37.6209	0	0
g1089_i36	4307.41	-3.27534	0.0702516	-46.623	0	0
g15279_i2	162588	-2.36537	0.0595299	-39.7341	0	0
g15279_i3	83875.1	-2.44822	0.0556574	-43.9873	0	0
g15279_i1	132172	-2.38455	0.0605141	-39.4048	0	0
g5250_i1	7544.03	-1.61698	0.0429587	-37.6404	0	0
g26646_i1	58670.1	-2.48111	0.0426532	-58.1693	0	0
g51550_i0	4308.93	-5.13704	0.0965271	-53.2186	0	0
g51554_i0	7540.32	-5.36482	0.0778492	-68.9129	0	0
g31981_i0	11294.2	-1.99788	0.0476097	-41.9638	0	0
g1481_i0	5967.61	-1.81367	0.0457808	-39.6164	0	0
g35339_i0	13949.3	-5.37195	0.0705007	-76.197	0	0
g3920_i2	4464.13	-2.12414	0.0487664	-43.5574	0	0
g16357_i0	55850.8	-3.23722	0.0549044	-58.961	0	0
g22296_i0	29921.1	-1.80769	0.0367109	-49.2413	0	0
g7036_i5	5388.58	-2.20292	0.0568731	-38.7339	0	0
g35451_i0	6171.11	-3.74213	0.0823544	-45.4393	0	0
g11043_i1	14557.3	1.81916	0.0442004	41.157	0	0
g2919_i7	10261.9	-2.60794	0.0541336	-48.1759	0	0
g16214_i1	1632.18	4.09375	0.103719	39.4695	0	0
g26197_i0	19167.4	-1.71925	0.0400218	-42.9578	0	0
g13061_i1	12584.7	-2.00712	0.0513569	-39.0817	0	0
g51560_i0	8812.58	-5.45257	0.0739585	-73.7247	0	0
g18715_i1	17487.7	-1.96759	0.0398678	-49.3529	0	0
g9709_i1	10172.7	-1.86264	0.0485896	-38.3342	0	0
g9709_i4	9158.73	-2.03076	0.0442645	-45.8778	0	0
g19153_i0	9678.97	-1.61879	0.0424198	-38.1611	0	0
g30081_i0	36159	-3.64794	0.0421148	-86.6189	0	0
g4691_i1	9851.31	-1.78983	0.0470629	-38.0307	0	0
g28819_i1	7573.6	-3.75103	0.0683162	-54.9069	0	0
g31712_i0	30183.7	-1.59902	0.0418653	-38.1945	0	0
g28819_i2	2976.71	-3.83111	0.0885979	-43.2416	0	0
g28819_i0	6429.19	-3.77295	0.0664529	-56.7763	0	0
g12559_i1	20607.4	-1.89233	0.0407076	-46.4858	0	0
g28242_i0	16007.9	-2.40449	0.0515653	-46.6301	0	0
g44808_i0	76360.4	-1.75251	0.0451709	-38.7973	0	0
g47582_i0	15249.5	2.66759	0.0581576	45.8683	0	0
g3198_i4	113801	-2.94575	0.0594961	-49.5117	0	0
g22046_i1	15408.6	-1.96986	0.045847	-42.9658	0	0
g1386_i1	4954.01	2.03838	0.0525792	38.7678	0	0
g9955_i1	7698.79	-2.15089	0.0496453	-43.3252	0	0
g13300_i2	8423.49	-2.25411	0.0563541	-39.9991	0	0
g13300_i0	4587.59	-2.40105	0.0520297	-46.1477	0	0
g22169_i0	6933.04	-2.15612	0.0574412	-37.5361	0	0
g22169_i1	4675.15	-2.11141	0.0557662	-37.8618	0	0
g16097_i1	12091.5	-1.72933	0.0458892	-37.6848	0	0
g16668_i5	1730.57	-3.92521	0.0822994	-47.6943	0	0
g2234_i10	4516.37	-2.31524	0.0553681	-41.8155	0	0
g14249_i1	8262.37	-1.90849	0.0476941	-40.0151	0	0
g31606_i0	37496.8	-3.12108	0.0763276	-40.8906	0	0
g371_i48	40007.3	-3.03902	0.0626908	-48.4763	0	0
g371_i49	41370.6	-3.03104	0.0583005	-51.9899	0	0
g371_i40	22229.6	-2.08144	0.0541892	-38.4106	0	0
g371_i41	17209	-3.12963	0.0610793	-51.2389	0	0
g371_i46	28532	-3.09148	0.0634121	-48.7522	0	0
g371_i47	27508.8	-3.14244	0.0585597	-53.6621	0	0
g51557_i0	5119.08	-4.16421	0.0979194	-42.527	0	0
g9553_i0	25256.3	-2.85825	0.0470989	-60.6862	0	0
g14655_i3	48498.3	-1.56964	0.0403424	-38.9079	0	0
g15675_i0	10466.6	-1.85891	0.048808	-38.0861	0	0
g1089_i19	34169.7	2.2849	0.0552968	41.3207	0	0
g1089_i14	348021	-3.04423	0.0403217	-75.4985	0	0
g18969_i2	4575.01	2.54345	0.0630675	40.3291	0	0
g7158_i0	6453.75	-1.88933	0.0425796	-44.3716	0	0
g7158_i2	11466.5	-2.38745	0.0529121	-45.121	0	0
g30472_i1	25659.4	-1.62038	0.0362796	-44.6638	0	0
g25028_i0	4721.25	-2.58305	0.0640027	-40.3585	0	0
g371_i4	28578.3	-3.14307	0.0560991	-56.0271	0	0
g371_i6	51412.9	-3.03743	0.0610466	-49.7559	0	0
g56185_i0	4669.04	-4.20504	0.0772615	-54.426	0	0
g5062_i30	38259.3	-2.40551	0.0526925	-45.6519	0	0
g2063_i4	24904	-3.43598	0.0623014	-55.1509	0	0
g2063_i5	25020.9	-3.4325	0.0613242	-55.973	0	0
g2063_i7	18577.2	-3.40354	0.0628493	-54.1541	0	0
g2063_i2	24693.7	-3.43543	0.0622751	-55.1654	0	0
g40201_i0	256100	-2.79424	0.0743158	-37.5995	0	0
g371_i59	29438.6	-3.00588	0.0697183	-43.1146	0	0
g371_i58	17330.3	-3.1231	0.0603434	-51.7556	0	0
g22076_i3	2200.25	-2.59907	0.0618186	-42.0435	0	0
g27019_i0	2783.44	-2.22888	0.0594075	-37.5185	4.59253e-308	1.13548e-305
g11043_i0	12805	1.78448	0.0475787	37.5059	7.37002e-308	1.81427e-305
g11659_i4	2263.02	2.48052	0.0662876	37.4206	1.80821e-306	4.432e-304
g8340_i3	24803.4	-1.9112	0.0510839	-37.413	2.40339e-306	5.86541e-304
g23804_i1	14088.3	-1.72377	0.0461927	-37.317	8.70035e-305	2.11418e-302
g9923_i3	12804.4	-1.75894	0.0471621	-37.2957	1.92635e-304	4.66103e-302
g5250_i0	8294.64	-1.6298	0.0437784	-37.2284	2.36673e-303	5.70221e-301
g14417_i1	15186.5	-1.97461	0.0531078	-37.1811	1.37784e-302	3.30559e-300
g3717_i12	26712	1.64427	0.0442641	37.1468	4.92932e-302	1.17761e-299
g1284_i5	17572.5	-1.86834	0.0502983	-37.1451	5.25726e-302	1.25068e-299
g22878_i0	2997.87	2.7544	0.0741853	37.1286	9.71654e-302	2.30185e-299
g18522_i0	5925.58	-1.85068	0.0498871	-37.0974	3.09107e-301	7.29222e-299
g1884_i3	11845	-2.22486	0.0599919	-37.086	4.71631e-301	1.10802e-298
g310_i20	7478.69	-1.67422	0.0451667	-37.0675	9.38091e-301	2.19478e-298
g1383_i1	55122.3	-1.90615	0.0514468	-37.0509	1.73672e-300	4.04656e-298
g371_i43	17972.4	-2.05366	0.0555009	-37.0022	1.05388e-299	2.44547e-297
g16054_i1	8117.44	-1.5533	0.0420069	-36.9772	2.66509e-299	6.15897e-297
g47578_i0	18979.4	-1.46285	0.0395766	-36.9626	4.57288e-299	1.05249e-296
g24791_i1	8660.61	1.79845	0.0486732	36.9495	7.42821e-299	1.70275e-296
g17926_i0	8689.99	-2.68369	0.0726499	-36.94	1.05467e-298	2.40784e-296
g371_i37	30882.4	-2.04813	0.0554464	-36.9389	1.09817e-298	2.49709e-296
g6131_i4	12530.4	-1.93879	0.0525029	-36.9272	1.69011e-298	3.8277e-296
g2303_i6	3966.19	-1.84002	0.049878	-36.8904	6.59787e-298	1.48831e-295
g2271_i12	15675	-1.6303	0.0442145	-36.8725	1.27344e-297	2.86114e-295
g29767_i0	26102.6	-2.35285	0.0638392	-36.8558	2.35787e-297	5.27669e-295
g20760_i1	32960.5	-2.30043	0.0624587	-36.8312	5.84468e-297	1.30283e-294
g7149_i2	11888.2	-1.61992	0.0440037	-36.8133	1.13014e-296	2.50932e-294
g8032_i0	4892.41	-2.01193	0.0547311	-36.7603	7.97098e-296	1.76293e-293
g23787_i0	1195.08	-3.04886	0.0830392	-36.7159	4.0678e-295	8.96167e-293
g20680_i1	8385.52	-2.74406	0.0747503	-36.7097	5.12036e-295	1.12368e-292
g27591_i0	5506.12	-1.92642	0.0524791	-36.7083	5.37544e-295	1.1751e-292
g7842_i0	3828.06	-2.12348	0.0579223	-36.6608	3.08414e-294	6.71619e-292
g33845_i0	35329.5	-3.12718	0.0853137	-36.6551	3.80023e-294	8.24388e-292
g25939_i0	48163.9	-2.07181	0.0565458	-36.6394	6.74366e-294	1.45733e-291
g14402_i1	2520.55	-2.22127	0.0606665	-36.6144	1.68924e-293	3.63661e-291
g17931_i0	102259	-1.98659	0.0543502	-36.5517	1.67625e-292	3.59499e-290
g13061_i2	7080.09	-1.95124	0.0533971	-36.5421	2.37626e-292	5.07703e-290
g4901_i1	17692	-1.51581	0.0415003	-36.5253	4.40537e-292	9.37699e-290
g17013_i0	1872.12	3.28595	0.0900427	36.4932	1.42014e-291	3.0115e-289
g6898_i2	5506.93	-1.85849	0.05103	-36.4195	2.09002e-290	4.41548e-288
g15220_i0	30157.1	-2.18605	0.0600271	-36.4177	2.23102e-290	4.69584e-288
g5250_i5	6419.13	-1.59994	0.0439701	-36.387	6.84326e-290	1.43503e-287
g13300_i1	4704.51	-2.30505	0.0633529	-36.3842	7.57303e-290	1.5822e-287
g22418_i0	4958.16	-1.78481	0.0490597	-36.3803	8.73756e-290	1.81879e-287
g2901_i13	44373.7	-2.08659	0.0573697	-36.3709	1.22745e-289	2.54569e-287
g5666_i2	22923.6	-1.47174	0.040468	-36.368	1.36508e-289	2.82079e-287
g2901_i8	82919.4	-1.90614	0.0524575	-36.3368	4.25076e-289	8.75177e-287
g37637_i0	41051.8	-1.6238	0.0447215	-36.3092	1.15688e-288	2.37324e-286
g10456_i0	7188.51	-1.60661	0.0442487	-36.3085	1.18613e-288	2.42446e-286
g1383_i3	57704.1	-1.90385	0.0524785	-36.2787	3.51247e-288	7.1537e-286
g310_i25	7569.65	-1.68683	0.0465373	-36.2468	1.11473e-287	2.26218e-285
g9709_i3	9053.31	-2.01305	0.0555434	-36.2428	1.29201e-287	2.61259e-285
g371_i44	29327.6	-2.07638	0.0573214	-36.2235	2.60011e-287	5.239e-285
g16096_i1	34320.6	-1.56984	0.0433606	-36.2042	5.22049e-287	1.04815e-284
g13061_i0	4116.22	-1.97591	0.0547657	-36.0794	4.76782e-285	9.53883e-283
g9417_i10	10184	-1.81526	0.0503202	-36.0742	5.74972e-285	1.14628e-282
g16054_i0	8124.04	-1.54524	0.0428501	-36.0616	9.07888e-285	1.80364e-282
g44554_i0	29770.2	-2.08741	0.057914	-36.0432	1.7638e-284	3.49176e-282
g33953_i0	2295.73	-2.54125	0.0706129	-35.9885	1.26564e-283	2.49685e-281
g15220_i1	29437.1	-2.18937	0.0608947	-35.9533	4.49405e-283	8.83502e-281
g4371_i2	1469.61	-2.53825	0.0706238	-35.9405	7.12735e-283	1.39634e-280
g18969_i1	3016.24	2.27006	0.0632476	35.8916	4.12713e-282	8.05773e-280
g16851_i2	24308.3	-1.36689	0.03814	-35.8386	2.76366e-281	5.37716e-279
g20700_i0	2288.76	-3.18503	0.088901	-35.8266	4.25015e-281	8.24108e-279
g10353_i1	7581.25	-1.6002	0.0447583	-35.7521	6.13781e-280	1.18606e-277
g12629_i2	3640.04	-1.9	0.0531888	-35.7218	1.81452e-279	3.49444e-277
g39445_i0	1887.19	-2.42201	0.0678305	-35.7068	3.09816e-279	5.94627e-277
g2919_i0	6214.24	-2.20842	0.0618518	-35.705	3.31037e-279	6.33209e-277
g3459_i1	67176.8	-1.22107	0.034208	-35.6955	4.64677e-279	8.85844e-277
g20349_i0	46802	1.18915	0.0333235	35.6851	6.72129e-279	1.27702e-276
g5068_i2	8114.15	-1.47214	0.0412585	-35.681	7.79107e-279	1.47533e-276
g7842_i2	3750.29	-2.11431	0.0592692	-35.673	1.03756e-278	1.95819e-276
g9923_i7	10613.4	-1.76506	0.0495704	-35.607	1.09082e-277	2.05186e-275
g7842_i1	3741.49	-2.11561	0.0594202	-35.6042	1.2041e-277	2.25745e-275
g1338_i3	10412.6	-1.51345	0.0426343	-35.4985	5.19299e-276	9.70369e-274
g6608_i5	8325.87	-1.77413	0.0501022	-35.4103	1.18578e-274	2.20848e-272
g9878_i1	11352.2	-2.1603	0.0610147	-35.4062	1.37157e-274	2.54613e-272
g22237_i2	39755.2	-2.48684	0.0702532	-35.3982	1.82054e-274	3.36853e-272
g15387_i2	2096.24	-2.28286	0.0645031	-35.3914	2.31744e-274	4.27397e-272
g23518_i1	1376.82	-3.20233	0.0905433	-35.3679	5.31696e-274	9.77405e-272
g263_i51	25857.9	-1.82607	0.051641	-35.3608	6.85348e-274	1.25578e-271
g12227_i1	4093	1.85484	0.0524559	35.3601	7.01595e-274	1.28141e-271
g11263_i5	4157.56	-1.97338	0.0559117	-35.2945	7.12771e-273	1.29763e-270
g24334_i0	11154.6	-1.59752	0.0452672	-35.2908	8.11567e-273	1.47276e-270
g51561_i0	3502.86	-3.54523	0.100466	-35.2879	9.00726e-273	1.62934e-270
g27152_i3	11455.4	-1.91049	0.0541977	-35.2504	3.38773e-272	6.1086e-270
g5970_i1	3434.22	-1.74437	0.0494921	-35.2453	4.04581e-272	7.27206e-270
g31783_i0	177668	-1.63901	0.0465157	-35.2355	5.71499e-272	1.02398e-269
g18898_i1	9445.03	-1.50141	0.0427452	-35.1245	2.84916e-270	5.08885e-268
g15188_i0	7652.16	2.58662	0.0737183	35.0879	1.02928e-269	1.83261e-267
g9709_i5	9138.59	-2.00649	0.0572315	-35.0592	2.82435e-269	5.01292e-267
g11755_i0	8396.76	-2.65683	0.0759793	-34.9678	6.95366e-268	1.23034e-265
g26629_i1	2139.42	-2.19685	0.0628354	-34.9621	8.49408e-268	1.49821e-265
g37353_i0	7585.02	-1.56367	0.0447267	-34.9605	8.96187e-268	1.57581e-265
g7200_i0	6334.1	-1.58091	0.045282	-34.9125	4.81098e-267	8.43322e-265
g6606_i1	1080.57	3.78771	0.108517	34.9042	6.42387e-267	1.12257e-264
g5970_i2	3345.14	-1.76059	0.0504595	-34.8912	1.0117e-266	1.76251e-264
g41803_i0	5418.7	-1.62295	0.0465238	-34.8842	1.29093e-266	2.24205e-264
g9454_i1	11629.6	-1.46858	0.0421018	-34.8817	1.40822e-266	2.4383e-264
g9088_i4	38912.1	-1.73611	0.049782	-34.8744	1.81969e-266	3.14112e-264
g32991_i0	2711.58	-2.35335	0.0675586	-34.8342	7.39191e-266	1.2721e-263
g9704_i1	4832.29	-1.7218	0.0494346	-34.8298	8.61467e-266	1.47804e-263
g29021_i0	4564.76	-1.89615	0.0545069	-34.7873	3.78258e-265	6.47027e-263
g12227_i0	3859.96	1.85248	0.0532827	34.7669	7.69227e-265	1.31183e-262
g22170_i0	3111.59	2.056	0.0591878	34.7368	2.19163e-264	3.72636e-262
g23887_i0	5496.66	-1.60933	0.0463458	-34.7244	3.37787e-264	5.72609e-262
g21832_i0	7031.98	-1.5327	0.0441908	-34.6837	1.38509e-263	2.34097e-261
g2093_i11	2956.8	-2.55792	0.0737707	-34.674	1.94515e-263	3.27774e-261
g24207_i0	4610.14	-1.85423	0.053561	-34.619	1.30809e-262	2.19771e-260
g15117_i1	23565.2	-1.63299	0.0472151	-34.5863	4.06575e-262	6.81061e-260
g15440_i0	2296.47	2.34229	0.0677542	34.5704	7.04763e-262	1.17708e-259
g2901_i6	49160.6	-2.09867	0.0608782	-34.4732	2.01951e-260	3.36302e-258
g2093_i12	2891.94	-2.553	0.0741397	-34.4349	7.57085e-260	1.25705e-257
g31221_i0	4710.5	-2.23518	0.064925	-34.4271	9.91146e-260	1.64087e-257
g16816_i2	2643.17	-1.94355	0.0564557	-34.426	1.02834e-259	1.69749e-257
g14466_i3	4479.32	1.82583	0.0530848	34.3947	3.02669e-259	4.98163e-257
g1574_i0	2418.12	-2.23678	0.0650802	-34.3696	7.17314e-259	1.17721e-256
g9709_i0	14865.2	-1.89213	0.0550607	-34.3645	8.55424e-259	1.39981e-256
g11755_i2	8358.3	-2.66101	0.0775187	-34.3273	3.07023e-258	5.0096e-256
g2093_i13	3074.64	-2.56705	0.0748568	-34.2928	1.00537e-257	1.63573e-255
g18969_i0	2515.19	2.41643	0.0705561	34.2484	4.61157e-257	7.48145e-255
g1135_i57	8403.29	-2.02122	0.0590525	-34.2275	9.41715e-257	1.5234e-254
g21161_i1	3044.33	-2.24286	0.0656839	-34.1463	1.51861e-255	2.44964e-253
g125_i5	4896.35	-1.74224	0.0510284	-34.1427	1.71875e-255	2.7646e-253
g27999_i0	1444.57	-2.63152	0.0774412	-33.9809	4.2651e-253	6.84095e-251
g23282_i2	35079.4	-2.11294	0.0622183	-33.9602	8.63479e-253	1.38105e-250
g15742_i1	3034.88	-1.9193	0.056527	-33.9536	1.07777e-252	1.71894e-250
g29362_i0	3745.34	-1.75217	0.0516166	-33.9458	1.4067e-252	2.23725e-250
g36643_i0	3581.4	-2.34413	0.0690658	-33.9406	1.6794e-252	2.66347e-250
g20032_i0	6075.04	-1.60507	0.0473498	-33.8981	7.09976e-252	1.12285e-249
g33657_i0	3251.44	-1.96598	0.0580585	-33.8621	2.41023e-251	3.80125e-249
g39939_i0	12862.1	-1.72862	0.0510696	-33.8484	3.83646e-251	6.03379e-249
g25159_i0	19000.3	-1.91979	0.0567441	-33.8324	6.58977e-251	1.03354e-248
g15220_i2	32999.9	-2.16632	0.0641844	-33.7516	1.01317e-249	1.58467e-247
g10288_i1	3024.46	-1.88195	0.0557768	-33.7407	1.46393e-249	2.28336e-247
g32136_i0	86538.6	-2.4052	0.071328	-33.7203	2.91184e-249	4.52927e-247
g12629_i0	3468.09	-1.91427	0.0568035	-33.6999	5.80297e-249	9.0016e-247
g9301_i0	4931.02	-1.78629	0.0530313	-33.6837	1.00306e-248	1.55171e-246
g14102_i1	8218.11	-1.61147	0.0479017	-33.6412	4.19162e-248	6.46663e-246
g16189_i2	4484.31	-1.84525	0.0548768	-33.6253	7.15187e-248	1.10036e-245
g2303_i2	3267.12	-1.81985	0.0541414	-33.6129	1.0856e-247	1.66573e-245
g22090_i0	7865.05	-1.56442	0.0465625	-33.5984	1.77201e-247	2.7116e-245
g21805_i1	3459.92	-1.89349	0.0563614	-33.5955	1.95071e-247	2.97701e-245
g6258_i2	5944.27	-1.65035	0.0491489	-33.5786	3.43997e-247	5.23569e-245
g50097_i0	35831.9	-2.00061	0.0596414	-33.544	1.10167e-246	1.67227e-244
g18641_i0	10293.2	-1.60754	0.047981	-33.5037	4.26341e-246	6.45428e-244
g17931_i1	170129	-1.8121	0.0543343	-33.3509	7.06213e-244	1.06627e-241
g11026_i2	24759.8	-1.85577	0.0556501	-33.3471	8.01996e-244	1.20766e-241
g7200_i1	5692	-1.53292	0.0459788	-33.3397	1.02654e-243	1.54168e-241
g5666_i0	17877.8	-1.57884	0.0473829	-33.321	1.91874e-243	2.87399e-241
g22_i50	19985.1	-1.29318	0.0388848	-33.2566	1.63681e-242	2.44524e-240
g14475_i3	12998	-1.62053	0.04878	-33.2212	5.31363e-242	7.91717e-240
g7603_i5	5059.37	-1.63321	0.0492533	-33.1595	4.13411e-241	6.14355e-239
g36970_i0	3079.62	-1.90034	0.0573408	-33.1411	7.61435e-241	1.12858e-238
g38183_i0	7071.47	-2.01446	0.0607916	-33.1372	8.66131e-241	1.2804e-238
g1647_i5	28109.6	-1.45911	0.0440596	-33.1168	1.70257e-240	2.51036e-238
g22815_i1	8564.66	-1.88802	0.0571536	-33.0341	2.62824e-239	3.86516e-237
g21359_i1	2171.17	2.07413	0.0628046	33.0251	3.54736e-239	5.20331e-237
g2206_i2	3682.54	-1.93891	0.0587417	-33.0074	6.35595e-239	9.29891e-237
g7326_i0	3649.07	1.90012	0.0575733	33.0034	7.25225e-239	1.05829e-236
g14417_i2	12973.9	-1.96192	0.0594546	-32.9986	8.51346e-239	1.23914e-236
g9301_i1	6685.85	-1.67368	0.0507276	-32.9935	1.00526e-238	1.4594e-236
g53729_i0	4702.19	-2.19065	0.0664252	-32.9792	1.61614e-238	2.34027e-236
g10181_i1	5367.89	-1.52801	0.046408	-32.9255	9.48667e-238	1.37022e-235
g2303_i7	3279.2	-1.81361	0.0550904	-32.9206	1.116e-237	1.60781e-235
g2161_i1	21037.6	-1.47153	0.0447475	-32.8852	3.5734e-237	5.13508e-235
g21244_i2	10618.5	1.8588	0.0565428	32.8743	5.11966e-237	7.33848e-235
g7200_i2	5598.84	-1.5335	0.046784	-32.7783	1.20101e-235	1.71717e-233
g29904_i0	2767.55	-1.90966	0.0583994	-32.7	1.56322e-234	2.22943e-232
g28716_i2	685.328	-3.87948	0.118847	-32.6428	1.01374e-233	1.44214e-231
g40019_i0	7687.63	-2.20807	0.0677051	-32.6131	2.67592e-233	3.7972e-231
g15003_i1	7222.16	1.64152	0.0503397	32.6088	3.07701e-233	4.35543e-231
g18521_i3	13958.6	-1.51842	0.0465762	-32.6009	3.9857e-233	5.62759e-231
g20125_i0	5854.98	-1.53831	0.04719	-32.5982	4.35364e-233	6.13181e-231
g25791_i1	11671.4	-1.72959	0.0530745	-32.5879	6.08495e-233	8.54897e-231
g11525_i0	2444.23	-1.85452	0.0569458	-32.5663	1.22955e-232	1.72317e-230
g7278_i2	2040.31	-2.26849	0.0696824	-32.5547	1.79732e-232	2.51265e-230
g12591_i1	8993.85	-1.38572	0.0426	-32.5287	4.19163e-232	5.84547e-230
g10456_i2	4975.78	-1.59384	0.0490303	-32.5073	8.39872e-232	1.16837e-229
g6087_i1	2815.66	-2.24874	0.0691938	-32.4992	1.09325e-231	1.51712e-229
g1647_i8	19074.2	-1.3711	0.042198	-32.492	1.38309e-231	1.91465e-229
g16189_i0	4331.3	-1.85843	0.0572561	-32.4582	4.14684e-231	5.72658e-229
g7036_i0	1873.92	-2.03159	0.0626176	-32.4444	6.49163e-231	8.94281e-229
g7200_i3	5643.78	-1.52965	0.0472007	-32.4074	2.15864e-230	2.9665e-228
g17151_i1	9875.57	-1.8229	0.0562794	-32.3902	3.77255e-230	5.17187e-228
g31826_i0	7167.87	-1.6033	0.0495783	-32.3387	1.99717e-229	2.73135e-227
g9691_i0	3622.07	-1.8583	0.0574977	-32.3195	3.7258e-229	5.08316e-227
g27220_i1	20218.1	-1.52183	0.0470882	-32.3187	3.81635e-229	5.19418e-227
g41300_i0	2271.73	2.00895	0.0621718	32.3128	4.62289e-229	6.27683e-227
g371_i18	36816.8	-2.01964	0.0625242	-32.3017	6.62074e-229	8.96793e-227
g13353_i1	16718.9	-2.11826	0.0655876	-32.2966	7.80621e-229	1.05484e-226
g36089_i0	736.469	-3.95992	0.122628	-32.2922	9.00424e-229	1.21384e-226
g24074_i1	42674.1	-1.59468	0.0493847	-32.2911	9.33706e-229	1.25571e-226
g23591_i0	2304.07	-1.8284	0.0566456	-32.2779	1.42788e-228	1.91576e-226
g38779_i0	2078.45	-1.94424	0.0602707	-32.2584	2.67878e-228	3.58558e-226
g39939_i1	3807.45	-1.89682	0.0588284	-32.2432	4.37534e-228	5.84263e-226
g25145_i2	7022.22	-1.78513	0.0553764	-32.2362	5.4894e-228	7.31305e-226
g15881_i9	4234.29	-1.70439	0.0528751	-32.2343	5.84115e-228	7.76339e-226
g13779_i0	2427.96	2.39055	0.0741718	32.2299	6.73423e-228	8.9294e-226
g7603_i4	7810.47	-1.45969	0.0452904	-32.2295	6.81144e-228	9.01068e-226
g19462_i0	14419.4	-1.47057	0.0456446	-32.2178	9.93191e-228	1.3108e-225
g22_i53	23184	-1.30088	0.0404067	-32.1946	2.09801e-227	2.7625e-225
g9557_i1	7412.69	-1.549	0.0481161	-32.1929	2.22033e-227	2.91677e-225
g24534_i1	9944.63	-1.73436	0.0539176	-32.1669	5.12538e-227	6.71745e-225
g1173_i0	907.801	4.88065	0.151885	32.1338	1.48697e-226	1.94437e-224
g35394_i0	2183.49	-3.90077	0.121397	-32.1322	1.56409e-226	2.04049e-224
g20680_i2	2058.59	2.46388	0.076686	32.1295	1.70916e-226	2.22461e-224
g22816_i0	2812.96	-1.89009	0.058847	-32.1188	2.41115e-226	3.13112e-224
g19182_i0	1080.09	3.00468	0.0936648	32.0791	8.64054e-226	1.11949e-223
g17682_i1	3346.85	-1.64237	0.0512282	-32.0598	1.60256e-225	2.07158e-223
g18359_i4	25540.6	-1.65937	0.0517931	-32.0385	3.17889e-225	4.0999e-223
g263_i59	23996.3	-1.91344	0.0597345	-32.0324	3.85574e-225	4.96155e-223
g3905_i1	2284.59	-1.84992	0.0577532	-32.0314	3.9903e-225	5.12305e-223
g6007_i1	5606.69	-1.56511	0.0488623	-32.0311	4.02731e-225	5.15887e-223
g7603_i3	4561.45	-1.65499	0.0517127	-32.0035	9.73658e-225	1.24441e-222
g13004_i1	4793.13	-1.94427	0.0607906	-31.983	1.87788e-224	2.39468e-222
g17275_i0	29969.1	-1.17976	0.0369169	-31.9571	4.30928e-224	5.48286e-222
g30100_i0	11690.7	-1.83304	0.0573764	-31.9477	5.82317e-224	7.39242e-222
g6884_i1	6482.54	-1.50324	0.0470621	-31.9416	7.06836e-224	8.9531e-222
g27779_i0	600.559	-3.82778	0.119884	-31.929	1.05626e-223	1.33491e-221
g4165_i1	13843.8	-1.74126	0.0545592	-31.915	1.65549e-223	2.08758e-221
g17682_i0	3365.83	-1.65683	0.051948	-31.894	3.22945e-223	4.0633e-221
g7036_i6	1923.3	-2.07199	0.0649991	-31.8772	5.5321e-223	6.94505e-221
g9966_i0	841.595	4.64295	0.145743	31.8572	1.04596e-222	1.31021e-220
g1977_i5	101187	-1.90338	0.0598579	-31.7984	6.81105e-222	8.51291e-220
g15881_i0	2991.49	-1.73173	0.054463	-31.7965	7.24496e-222	9.0353e-220
g14466_i2	3123.65	1.82181	0.0573023	31.793	8.10082e-222	1.00804e-219
g29945_i0	4301.45	-1.60797	0.0506052	-31.7748	1.44312e-221	1.79184e-219
g17050_i1	2561.93	2.89914	0.0914202	31.7123	1.05269e-220	1.30421e-218
g9330_i1	2808.63	-1.85235	0.0584184	-31.7082	1.19638e-220	1.479e-218
g15165_i5	3790.26	2.14473	0.067702	31.679	3.02514e-220	3.7316e-218
g27661_i0	6033.68	-1.40167	0.0442576	-31.6706	3.94198e-220	4.85198e-218
g1338_i1	13040.1	-1.47891	0.0467475	-31.6361	1.17881e-219	1.44779e-217
g15896_i1	1406.61	4.46402	0.141176	31.6202	1.94642e-219	2.38538e-217
g1386_i0	2184.36	2.35202	0.0743924	31.6164	2.20076e-219	2.69124e-217
g22_i44	21149.3	-1.26179	0.0399158	-31.6113	2.58011e-219	3.14835e-217
g16418_i1	148949	-1.59917	0.0506096	-31.5982	3.90809e-219	4.75854e-217
g49848_i0	12400.3	2.15825	0.0683218	31.5895	5.14225e-219	6.24783e-217
g22223_i2	1541.35	2.56136	0.0811061	31.5803	6.87714e-219	8.33784e-217
g27120_i0	2199.12	-1.8283	0.057949	-31.5501	1.78474e-218	2.15919e-216
g3905_i3	2304.4	-1.8334	0.058161	-31.5228	4.23106e-218	5.10785e-216
g22022_i0	2150.41	-2.07391	0.0658457	-31.4965	9.69469e-218	1.16788e-215
g16419_i1	9895.14	-1.50329	0.0477508	-31.4819	1.53625e-217	1.84673e-215
g11134_i1	3881.67	-1.90265	0.0604519	-31.4739	1.97994e-217	2.37504e-215
g18513_i1	1301.07	3.12507	0.0993431	31.4574	3.32983e-217	3.98587e-215
g1647_i9	25787.9	-1.45095	0.0461365	-31.4492	4.30681e-217	5.14446e-215
g17908_i6	1363.58	-2.58918	0.082335	-31.4469	4.63465e-217	5.5244e-215
g15881_i1	3648.27	-1.69193	0.0538254	-31.4337	7.00739e-217	8.33512e-215
g21475_i1	7450.82	-1.86057	0.059194	-31.4318	7.45212e-217	8.84552e-215
g25145_i1	9863.8	-1.76312	0.0561236	-31.4149	1.26524e-216	1.49867e-214
g1338_i2	13004.2	-1.47553	0.0470303	-31.3741	4.56349e-216	5.39416e-214
g1338_i8	5705.42	-1.41144	0.0450819	-31.3084	3.58985e-215	4.23446e-213
g15777_i1	2015.15	-1.88073	0.0601496	-31.2676	1.28757e-214	1.51561e-212
g331_i4	8485.05	1.53027	0.0489506	31.2616	1.55522e-214	1.82686e-212
g8092_i1	70255.6	-1.83344	0.0586876	-31.2406	2.99623e-214	3.51229e-212
g5250_i7	5857.62	-1.49001	0.0477156	-31.2269	4.59096e-214	5.37057e-212
g2915_i1	2609.8	-1.74839	0.0559929	-31.2253	4.84061e-214	5.65094e-212
g21151_i0	9216.73	-1.38491	0.0443555	-31.2231	5.18386e-214	6.0392e-212
g1450_i5	18000.8	-1.35137	0.0433097	-31.2026	9.82368e-214	1.14211e-211
g21161_i0	2760	-2.07928	0.066649	-31.1975	1.1527e-213	1.33739e-211
g12532_i1	1283.57	-2.1856	0.0700805	-31.1869	1.60177e-213	1.85462e-211
g35396_i0	1925.28	-3.38483	0.108652	-31.1529	4.62954e-213	5.34938e-211
g15255_i1	17537.2	1.35565	0.0435319	31.1416	6.58881e-213	7.59779e-211
g8418_i4	1613.53	-2.52608	0.0811632	-31.1234	1.16109e-212	1.33617e-210
g25552_i0	12208.4	1.24673	0.040063	31.1192	1.32653e-212	1.52347e-210
g1959_i7	12187.5	-1.46475	0.0471125	-31.0904	3.24591e-212	3.72024e-210
g9955_i0	5275.28	-2.09982	0.0676016	-31.0618	7.91066e-212	9.04836e-210
g14906_i7	59415.3	-1.64619	0.0530115	-31.0535	1.02433e-211	1.16929e-209
g18521_i2	5478.56	-1.40335	0.0451986	-31.0486	1.1921e-211	1.35806e-209
g9194_i8	5189.52	-1.65005	0.053176	-31.03	2.12631e-211	2.41746e-209
g4182_i1	1928.69	-1.92933	0.0621822	-31.0271	2.32502e-211	2.63808e-209
g39663_i0	14672.6	-1.23742	0.0398965	-31.0158	3.29722e-211	3.7337e-209
g20541_i0	2464.54	-2.30337	0.0743227	-30.9914	7.03473e-211	7.95009e-209
g21161_i3	2802.04	-1.79259	0.0578443	-30.99	7.34835e-211	8.28797e-209
g21475_i0	10742.8	-1.87569	0.0606039	-30.9499	2.54797e-210	2.86806e-208
g10943_i3	17077.2	-1.23204	0.0398518	-30.9156	7.36239e-210	8.27085e-208
g7149_i3	5903.94	-1.68197	0.0544127	-30.9114	8.39101e-210	9.40773e-208
g18521_i1	5469.38	-1.40378	0.0454179	-30.908	9.31437e-210	1.04223e-207
g14906_i6	62545.5	-1.65884	0.053756	-30.8586	4.29265e-209	4.79379e-207
g13227_i5	20615.7	-2.00049	0.0648733	-30.8369	8.39786e-209	9.35981e-207
g22090_i1	15165.7	-1.50752	0.0489234	-30.8139	1.70725e-208	1.89907e-206
g2901_i12	41095.9	-2.06107	0.0669174	-30.8003	2.59874e-208	2.88506e-206
g13628_i1	15444.1	-1.88219	0.061116	-30.797	2.87615e-208	3.18679e-206
g14102_i0	7224.07	-1.61642	0.0524971	-30.7907	3.48722e-208	3.85631e-206
g2588_i0	2245.74	1.92298	0.0624617	30.7865	3.97174e-208	4.38355e-206
g7603_i6	5778.18	-1.60366	0.0520914	-30.7855	4.09767e-208	4.51374e-206
g18335_i0	4038.29	-1.74913	0.0568386	-30.7737	5.89711e-208	6.48327e-206
g7603_i8	6915.06	-1.51935	0.0493936	-30.7601	8.9535e-208	9.82438e-206
g47695_i0	1834.49	-2.49854	0.0812298	-30.7589	9.29176e-208	1.01758e-205
g26937_i0	31736	-1.82236	0.0592581	-30.7529	1.11921e-207	1.22333e-205
g48586_i0	5710.28	-1.61758	0.0526447	-30.7264	2.52814e-207	2.75801e-205
g19306_i3	6362.18	-1.58769	0.0516833	-30.7196	3.11169e-207	3.3881e-205
g3521_i0	3102.74	-1.82817	0.0595121	-30.7193	3.14635e-207	3.41926e-205
g35506_i0	4934.26	-2.86111	0.093208	-30.696	6.44206e-207	6.98741e-205
g1404_i0	10042.1	-1.33946	0.0436381	-30.6948	6.68253e-207	7.23438e-205
g23539_i2	2181.2	-1.76704	0.0575904	-30.6828	9.64388e-207	1.04204e-204
g22536_i2	8815.25	-1.55842	0.050792	-30.6824	9.77674e-207	1.05438e-204
g24534_i0	42662.3	-1.73871	0.056682	-30.6748	1.23626e-206	1.33071e-204
g34139_i0	4381.21	-1.50028	0.048951	-30.6487	2.75017e-206	2.95468e-204
g3876_i9	4200.71	-1.53602	0.050124	-30.6445	3.13029e-206	3.35671e-204
g4489_i3	10908.2	1.79172	0.0584768	30.6398	3.60866e-206	3.86236e-204
g13712_i3	10217.7	-1.34498	0.0439071	-30.6325	4.5222e-206	4.83099e-204
g10682_i1	1231.54	-2.36242	0.0771284	-30.6297	4.92578e-206	5.25221e-204
g10895_i2	4034.3	-1.78223	0.0582317	-30.6059	1.0231e-205	1.08885e-203
g45543_i0	804.293	4.60673	0.150666	30.5758	2.56689e-205	2.72673e-203
g19306_i4	7831.88	-1.66723	0.054555	-30.5605	4.09647e-205	4.34341e-203
g12201_i0	4561.51	-1.79105	0.0586499	-30.538	8.15414e-205	8.62951e-203
g7149_i4	2700.35	-1.7343	0.0568061	-30.5301	1.03787e-204	1.09632e-202
g28781_i1	9093.82	-1.61113	0.0527946	-30.517	1.54939e-204	1.63361e-202
g25456_i0	1728.45	-2.03701	0.0667975	-30.4953	3.00372e-204	3.16111e-202
g1481_i4	3251.9	-1.7112	0.0561281	-30.4874	3.82284e-204	4.01568e-202
g28147_i3	9862.45	-1.55568	0.0511102	-30.4378	1.73684e-203	1.82108e-201
g371_i66	782.441	-3.09945	0.101848	-30.4322	2.06197e-203	2.15798e-201
g10200_i0	12009.1	-1.59301	0.0523645	-30.4216	2.84283e-203	2.96971e-201
g2693_i8	14501.6	-1.35795	0.044681	-30.3922	6.97381e-203	7.27164e-201
g23282_i1	24405.5	-1.97151	0.0648907	-30.3819	9.51332e-203	9.90137e-201
g23539_i0	2435.3	-1.7225	0.0567315	-30.3623	1.72711e-202	1.79426e-200
g21475_i2	5619.48	-1.84052	0.0606452	-30.3489	2.59655e-202	2.69257e-200
g27789_i0	3245.5	-1.8571	0.0611927	-30.3484	2.6384e-202	2.73096e-200
g2693_i7	13770.5	-1.41924	0.0467792	-30.3391	3.49838e-202	3.6145e-200
g21475_i3	5614.21	-1.84167	0.0607126	-30.3343	4.05209e-202	4.17897e-200
g29452_i2	3535.33	-1.52207	0.0502128	-30.3124	7.8721e-202	8.10382e-200
g5797_i2	6595.27	-1.31212	0.0432887	-30.3109	8.22887e-202	8.45572e-200
g23282_i0	24427.6	-1.97617	0.0652242	-30.2982	1.21112e-201	1.24225e-199
g15777_i0	2206.18	-1.81339	0.0598728	-30.2873	1.68422e-201	1.72439e-199
g9916_i1	12775.1	-1.40267	0.046313	-30.2868	1.71142e-201	1.74908e-199
g338_i8	1477.29	2.27946	0.0752884	30.2764	2.34556e-201	2.39285e-199
g14315_i1	2838.3	-2.61489	0.0863865	-30.2697	2.87177e-201	2.9244e-199
g3486_i7	4796.58	-1.52405	0.0503566	-30.2651	3.30407e-201	3.35858e-199
g10457_i5	2939.24	-1.85141	0.0613021	-30.2014	2.26766e-200	2.30094e-198
g12081_i3	11890.3	-1.4516	0.0480969	-30.1807	4.24017e-200	4.29471e-198
g26629_i0	1572.03	-2.24049	0.0742554	-30.1727	5.40399e-200	5.46372e-198
g19221_i0	18235.1	-2.10818	0.0698916	-30.1636	7.11242e-200	7.17822e-198
g12197_i1	4626.03	-1.80575	0.0598987	-30.1468	1.18209e-199	1.1909e-197
g0_i338	3883.69	-1.95836	0.0649736	-30.1408	1.41408e-199	1.42209e-197
g22322_i0	3996.51	-1.69342	0.0562078	-30.1278	2.09556e-199	2.1037e-197
g47577_i0	17400.5	-1.46518	0.0486616	-30.1097	3.62025e-199	3.62787e-197
g26410_i1	1886.82	-2.29519	0.0762375	-30.1057	4.07559e-199	4.07696e-197
g10166_i4	9582.32	1.42364	0.0473215	30.0844	7.74928e-199	7.73821e-197
g3943_i0	4049.59	-1.4925	0.0496332	-30.0705	1.17805e-198	1.1743e-196
g9880_i1	2244.49	2.02713	0.0674806	30.0401	2.93818e-198	2.92367e-196
g30442_i0	18951.8	-2.0024	0.0666716	-30.0338	3.54993e-198	3.5262e-196
g4524_i0	4151.16	-1.54531	0.0514707	-30.0231	4.90766e-198	4.86632e-196
g311_i2	6365.48	-1.57035	0.0523205	-30.0141	6.43024e-198	6.36492e-196
g10938_i1	3591.72	-1.61986	0.0540032	-29.9956	1.11909e-197	1.10579e-195
g3521_i3	2986.04	-1.83548	0.0612187	-29.9824	1.66442e-197	1.64177e-195
g10938_i0	3680.56	-1.62232	0.0541234	-29.9746	2.10553e-197	2.07327e-195
g21359_i3	2026.93	1.96675	0.0656279	29.9681	2.5548e-197	2.51129e-195
g25972_i0	29692.5	-1.75917	0.0587058	-29.9659	2.73122e-197	2.68005e-195
g7108_i2	2864.52	-1.76425	0.0589397	-29.9331	7.30644e-197	7.15715e-195
g3657_i3	3550.5	-1.6978	0.056749	-29.9177	1.15686e-196	1.13127e-194
g9829_i2	929.357	3.62845	0.121311	29.9102	1.44891e-196	1.41442e-194
g5572_i0	7137.92	-1.21862	0.0407626	-29.8957	2.24095e-196	2.18382e-194
g40752_i0	3276.88	-1.97488	0.066064	-29.8934	2.39786e-196	2.33272e-194
g21948_i0	5053.57	-1.76166	0.0590059	-29.8557	7.41018e-196	7.19652e-194
g30100_i1	2869.79	-1.60332	0.0537467	-29.8311	1.5458e-195	1.49866e-193
g7603_i7	8145.48	-1.5201	0.0509886	-29.8125	2.6869e-195	2.60051e-193
g1712_i0	2779.93	-1.6449	0.0552201	-29.788	5.58863e-195	5.39971e-193
g6_i98	1149.87	-2.56647	0.086202	-29.7727	8.81591e-195	8.50337e-193
g1135_i8	1774.69	-2.00324	0.0672988	-29.7664	1.06487e-194	1.02537e-192
g0_i28	581.275	-5.04521	0.169505	-29.7644	1.1299e-194	1.08614e-192
g5666_i3	22229.5	-1.47602	0.0495922	-29.7631	1.17239e-194	1.12507e-192
g2308_i0	1666.57	2.28434	0.0767612	29.759	1.32775e-194	1.27201e-192
g3657_i2	3613.38	-1.70772	0.0573936	-29.7545	1.51707e-194	1.45093e-192
g12173_i6	3169.06	-1.61905	0.0544372	-29.7416	2.22852e-194	2.12776e-192
g311_i1	8766.75	-1.52087	0.0511447	-29.7367	2.57788e-194	2.45719e-192
g8931_i2	1632.9	2.55622	0.0859635	29.7361	2.62591e-194	2.49877e-192
g30595_i0	3491.92	-1.47184	0.0495014	-29.7333	2.85072e-194	2.70813e-192
g1959_i6	13080.1	-1.46946	0.0494401	-29.7219	3.99801e-194	3.79168e-192
g1699_i1	14908.9	-1.41663	0.0476785	-29.712	5.36633e-194	5.08087e-192
g23463_i0	4583.35	-1.73851	0.0585354	-29.7	7.66743e-194	7.24745e-192
g33406_i0	10724.5	-1.60288	0.0540375	-29.6624	2.34924e-193	2.21686e-191
g9417_i9	2927.99	-1.85404	0.062527	-29.6519	3.20638e-193	3.02067e-191
g18639_i1	63399.3	-1.78817	0.0603621	-29.6241	7.30978e-193	6.87496e-191
g18149_i1	10368.6	-1.16029	0.0392032	-29.5967	1.64712e-192	1.54657e-190
g10353_i0	3609.7	-1.48241	0.0501117	-29.5821	2.53752e-192	2.37867e-190
g6120_i1	3860.02	-1.51397	0.051186	-29.5778	2.88352e-192	2.69854e-190
g7294_i3	7633.44	-1.4879	0.0503114	-29.5738	3.24849e-192	3.03509e-190
g9725_i3	1766.15	2.04399	0.0691214	29.5711	3.51792e-192	3.2814e-190
g9526_i1	5768.98	-1.82019	0.0615696	-29.5632	4.44339e-192	4.13784e-190
g42223_i0	5926.7	-1.88478	0.0637915	-29.5459	7.41959e-192	6.89802e-190
g15042_i1	2672.84	2.1829	0.0738934	29.5412	8.52771e-192	7.91525e-190
g331_i1	8023.72	1.49917	0.0507606	29.5341	1.05051e-191	9.73466e-190
g18344_i0	1879.54	2.08223	0.0705093	29.5313	1.14266e-191	1.05713e-189
g6884_i2	3024.28	-1.54161	0.0522038	-29.5305	1.16901e-191	1.07974e-189
g3486_i6	4637.56	-1.48856	0.0504101	-29.529	1.22049e-191	1.12546e-189
g371_i34	4559.75	-2.27039	0.0769012	-29.5235	1.43778e-191	1.32367e-189
g11448_i1	706.128	4.5137	0.152918	29.5171	1.73525e-191	1.59494e-189
g0_i339	4224.99	-1.85308	0.0627961	-29.5095	2.17334e-191	1.99436e-189
g10983_i1	20414.9	-1.7624	0.059738	-29.5021	2.70396e-191	2.47727e-189
g35750_i0	6436.96	1.34346	0.0455381	29.502	2.71192e-191	2.48055e-189
g6285_i0	11186.9	-1.34258	0.0455354	-29.4843	4.57583e-191	4.1787e-189
g23814_i0	4037.99	-1.55359	0.052731	-29.4626	8.68118e-191	7.91497e-189
g9118_i7	104889	-1.17432	0.0398626	-29.4591	9.6289e-191	8.76493e-189
g15916_i0	3655.68	-1.9329	0.0656257	-29.4534	1.1404e-190	1.03641e-188
g23957_i2	9067.52	-1.75013	0.059428	-29.4495	1.27717e-190	1.15885e-188
g7920_i1	12024.6	-1.48608	0.0504851	-29.4361	1.897e-190	1.7185e-188
g18521_i0	5551.53	-1.3683	0.0465475	-29.3958	6.21587e-190	5.62199e-188
g355_i9	2343.07	-1.77671	0.0604435	-29.3946	6.44654e-190	5.82132e-188
g20992_i0	781.066	3.86357	0.131485	29.3841	8.77209e-190	7.90871e-188
g9181_i1	824.283	-3.05615	0.104069	-29.3666	1.46753e-189	1.32099e-187
g412_i0	1392.47	2.46156	0.083923	29.3311	4.15728e-189	3.73621e-187
g20321_i2	12323.5	-1.32483	0.0451746	-29.3269	4.71267e-189	4.22863e-187
g23878_i0	3112.82	-1.9324	0.0659061	-29.3205	5.67937e-189	5.08797e-187
g9575_i0	8346.8	-1.17776	0.0401817	-29.311	7.51271e-189	6.71978e-187
g3876_i10	3310.4	-1.55998	0.0532278	-29.3076	8.30545e-189	7.41713e-187
g27947_i0	1869.79	-2.29679	0.0783977	-29.2966	1.14614e-188	1.02194e-186
g7074_i3	4223.75	-1.4953	0.0510727	-29.2779	1.98202e-188	1.76446e-186
g22816_i1	3334.71	-1.77124	0.0605166	-29.2687	2.59355e-188	2.30524e-186
g6_i36	1153.13	-2.56804	0.0877565	-29.2632	3.04707e-188	2.70411e-186
g1667_i4	2164	1.92612	0.0658258	29.2609	3.25872e-188	2.88741e-186
g6427_i0	1705.12	-2.34963	0.0803471	-29.2435	5.43531e-188	4.80847e-186
g8335_i1	2842.72	1.67761	0.0573935	29.2299	8.08192e-188	7.1387e-186
g37765_i0	4978.11	-1.56394	0.0535168	-29.2233	9.8047e-188	8.64692e-186
g17381_i0	12175	-2.12707	0.0728074	-29.2151	1.2487e-187	1.09954e-185
g412_i2	1400.41	2.47361	0.0847682	29.1809	3.39361e-187	2.98359e-185
g338_i2	1360.35	2.23689	0.076694	29.1664	5.17708e-187	4.54452e-185
g31220_i0	4332.62	-1.6021	0.0551335	-29.0585	1.20082e-185	1.05247e-183
g15924_i2	3532.61	-1.7534	0.0603498	-29.0539	1.37347e-185	1.20192e-183
g27662_i0	3248.75	-1.5518	0.053427	-29.0453	1.76657e-185	1.54354e-183
g12281_i0	5194.61	-1.74685	0.0601627	-29.0355	2.34878e-185	2.04908e-183
g26091_i0	4308.76	-1.6141	0.0556055	-29.0278	2.93378e-185	2.5555e-183
g45903_i0	1386.25	2.31393	0.0797491	29.0151	4.24181e-185	3.6892e-183
g23282_i3	30871.3	-1.79713	0.0619414	-29.0134	4.4593e-185	3.87241e-183
g5666_i4	18669.6	-1.39631	0.0481368	-29.007	5.3649e-185	4.65168e-183
g24948_i1	1538.14	-2.40004	0.0827644	-28.9984	6.88475e-185	5.96036e-183
g1667_i1	1614.4	2.32787	0.0802776	28.9978	7.01763e-185	6.06613e-183
g19401_i2	35638.4	-1.61343	0.055698	-28.9674	1.69504e-184	1.46298e-182
g1712_i3	3054.85	-1.61926	0.0559288	-28.9522	2.63044e-184	2.26686e-182
g17416_i4	8826.29	-1.69995	0.0587376	-28.9415	3.5909e-184	3.08987e-182
g17834_i0	3014.03	-1.77536	0.061379	-28.9246	5.85767e-184	5.03271e-182
g371_i9	20334.1	-1.90042	0.0657079	-28.9222	6.27503e-184	5.38312e-182
g15881_i2	7205.87	-1.58124	0.0546778	-28.9192	6.84262e-184	5.86115e-182
g14102_i2	6644.47	-1.60893	0.0556391	-28.9173	7.23095e-184	6.18443e-182
g9088_i5	26798.5	-2.23382	0.0772654	-28.9109	8.69827e-184	7.42817e-182
g310_i24	9645.12	-2.17973	0.0754745	-28.8803	2.10789e-183	1.79739e-181
g2695_i0	2934.21	-1.56272	0.0541214	-28.8743	2.51125e-183	2.13811e-181
g30205_i1	6402.03	-1.64327	0.0569153	-28.8721	2.67368e-183	2.27299e-181
g3486_i0	4129.78	-1.46317	0.050685	-28.868	3.01623e-183	2.56036e-181
g41092_i0	6216	-1.76196	0.0610435	-28.864	3.37892e-183	2.86394e-181
g22322_i1	4126.41	-1.34376	0.0466028	-28.8344	7.95724e-183	6.73439e-181
g5777_i1	3143.74	-1.6119	0.0559519	-28.8087	1.67065e-182	1.4118e-180
g12171_i0	3514.29	-2.03137	0.0705733	-28.7839	3.41379e-182	2.88056e-180
g9598_i2	2004.36	-1.7566	0.0610604	-28.7682	5.36681e-182	4.52178e-180
g1647_i7	7549.95	-1.21163	0.0421249	-28.7629	6.25622e-182	5.26331e-180
g33055_i0	8936.6	-1.72719	0.0600526	-28.7613	6.54128e-182	5.49497e-180
g16404_i2	5377.58	-1.56352	0.0543731	-28.7555	7.73804e-182	6.49067e-180
g14316_i1	1649.9	-2.01481	0.07007	-28.7542	8.02126e-182	6.71828e-180
g3176_i0	3501.37	-1.68274	0.0585691	-28.7309	1.56952e-181	1.31262e-179
g17554_i0	5450.64	-1.4856	0.0517187	-28.7247	1.8757e-181	1.56637e-179
g13072_i4	2926.2	-1.55777	0.0542348	-28.7227	1.986e-181	1.65604e-179
g24353_i1	1714.47	-2.34955	0.0818023	-28.7223	2.01097e-181	1.6744e-179
g15406_i0	6793.21	-1.21621	0.0423591	-28.712	2.70569e-181	2.24953e-179
g5367_i2	6970.28	-1.81319	0.0631529	-28.7111	2.76956e-181	2.29927e-179
g12763_i0	944.326	6.31201	0.21992	28.7014	3.6676e-181	3.04035e-179
g10404_i1	9567.12	-1.34323	0.0468126	-28.6939	4.55119e-181	3.76731e-179
g24471_i0	70534.9	-1.74755	0.0609359	-28.6785	7.08043e-181	5.85236e-179
g17926_i1	1298.46	-2.58798	0.0903171	-28.6543	1.4163e-180	1.16894e-178
g4418_i9	28390.4	-1.4691	0.0512808	-28.6481	1.69357e-180	1.39575e-178
g63483_i0	1289.08	-2.83759	0.0990604	-28.645	1.85031e-180	1.52272e-178
g11718_i1	6081.68	-1.65663	0.0578725	-28.6255	3.23153e-180	2.65553e-178
g6_i57	1149.19	-2.57863	0.090102	-28.619	3.89864e-180	3.19909e-178
g6_i47	1183.63	-2.5427	0.0888509	-28.6176	4.05656e-180	3.32385e-178
g2695_i1	2931.06	-1.56672	0.0547633	-28.6089	5.21226e-180	4.26463e-178
g19750_i0	2805.89	-1.81956	0.0636656	-28.5799	1.19274e-179	9.74482e-178
g2418_i0	8662.15	-1.60648	0.0562106	-28.5796	1.20471e-179	9.82842e-178
g11448_i0	655.694	4.28761	0.150078	28.5692	1.62442e-179	1.32335e-177
g24793_i0	4473.58	-1.96195	0.0686784	-28.5672	1.71604e-179	1.39598e-177
g9881_i1	3655.29	-1.89927	0.0664866	-28.5661	1.77115e-179	1.43875e-177
g8458_i0	2128.52	-1.75741	0.0615748	-28.5411	3.61994e-179	2.93635e-177
g19750_i1	3432.21	-1.84378	0.0646491	-28.5198	6.6624e-179	5.39654e-177
g17225_i1	19479.1	-1.36556	0.0478901	-28.5146	7.73022e-179	6.25253e-177
g14304_i0	3089.93	-1.62809	0.0571301	-28.498	1.23977e-178	1.00135e-176
g19306_i1	7353.65	-1.5606	0.0547932	-28.4816	1.98043e-178	1.59729e-176
g20638_i2	13588.8	-1.53222	0.0538697	-28.4431	5.93257e-178	4.77804e-176
g1270_i14	3933.6	-2.08377	0.0732639	-28.442	6.11313e-178	4.91646e-176
g30910_i0	7411.31	-1.82499	0.064166	-28.4418	6.15944e-178	4.94668e-176
g12770_i1	3236.54	-1.54074	0.0541782	-28.4384	6.77733e-178	5.43521e-176
g33706_i0	4345.65	-2.36646	0.0832374	-28.4302	8.56431e-178	6.85859e-176
g2143_i5	8613.12	-1.67462	0.0589132	-28.4251	9.88971e-178	7.90883e-176
g11_i129	3373.18	-1.97934	0.0696464	-28.4198	1.15006e-177	9.18409e-176
g29696_i0	4282.99	-1.60643	0.0565617	-28.4014	1.94444e-177	1.55059e-175
g338_i1	1368.48	2.24163	0.0789497	28.3932	2.45524e-177	1.95518e-175
g15737_i1	5789.07	-1.49815	0.0527678	-28.3914	2.58339e-177	2.05434e-175
g5062_i6	5306.56	-1.41925	0.0499982	-28.3861	3.00468e-177	2.386e-175
g15281_i4	11548.4	-1.30611	0.0460318	-28.3741	4.22171e-177	3.34774e-175
g28941_i0	7995.11	-1.52502	0.0537724	-28.3607	6.18129e-177	4.89481e-175
g11516_i1	8915.14	-1.51673	0.0535145	-28.3425	1.03581e-176	8.19082e-175
g14308_i1	1416.33	2.28937	0.0807945	28.3358	1.25309e-176	9.89519e-175
g338_i0	1381.41	2.25837	0.0797233	28.3277	1.57766e-176	1.24409e-174
g2923_i2	3735.9	-1.41021	0.0497863	-28.3252	1.69058e-176	1.33128e-174
g5062_i7	10730	-1.49274	0.0527811	-28.2817	5.80442e-176	4.56445e-174
g4353_i3	5412.89	-1.73796	0.0614942	-28.2621	1.00952e-175	7.92762e-174
g16210_i1	13224	-1.77322	0.0627593	-28.2543	1.26132e-175	9.89122e-174
g12281_i1	4461.8	-1.71961	0.0608684	-28.2514	1.3695e-175	1.07247e-173
g21161_i2	3634.37	-1.51112	0.0535028	-28.2438	1.69602e-175	1.32634e-173
g39975_i0	2750.74	-2.17446	0.0770083	-28.2367	2.07145e-175	1.6177e-173
g23146_i0	3186.05	1.67976	0.059494	28.2341	2.22932e-175	1.73859e-173
g23520_i2	15121.3	-2.21068	0.0783174	-28.2272	2.71066e-175	2.11107e-173
g8291_i1	6872.78	-1.19376	0.0422985	-28.2224	3.10858e-175	2.41765e-173
g6985_i6	7122.97	-1.3975	0.0495478	-28.205	5.07951e-175	3.94509e-173
g28147_i1	12745.6	-1.55976	0.0553023	-28.2042	5.19535e-175	4.02952e-173
g3856_i1	3402.01	1.74258	0.061835	28.1812	9.94488e-175	7.70272e-173
g4418_i6	29961	-1.46972	0.0521617	-28.1762	1.14347e-174	8.84458e-173
g125_i4	3825.14	-1.83531	0.0651759	-28.1594	1.84024e-174	1.42145e-172
g35537_i0	19886.4	-1.84176	0.0654091	-28.1576	1.93382e-174	1.4917e-172
g26045_i1	21054.5	-1.89947	0.0674611	-28.1566	1.9903e-174	1.53318e-172
g15958_i1	9105.86	-1.73303	0.0615547	-28.1543	2.12366e-174	1.63369e-172
g28339_i1	2959.39	-1.85211	0.0658052	-28.1454	2.72973e-174	2.09707e-172
g5313_i1	3096.53	1.50539	0.0534881	28.1445	2.80076e-174	2.14873e-172
g28147_i2	8909.17	-1.55621	0.0553045	-28.139	3.27055e-174	2.50576e-172
g2915_i4	2189.3	-1.83002	0.065082	-28.1187	5.78727e-174	4.42797e-172
g13583_i0	38015.4	-1.52679	0.0543049	-28.1152	6.38327e-174	4.87739e-172
g22468_i0	14381.8	-1.47351	0.0524726	-28.0816	1.64385e-173	1.25436e-171
g19408_i0	1366.8	7.51982	0.26782	28.0779	1.82473e-173	1.39051e-171
g25176_i0	8605.98	1.87603	0.0669136	28.0367	5.80774e-173	4.41974e-171
g18359_i0	53662.1	-1.21033	0.0431761	-28.0325	6.52506e-173	4.95896e-171
g5062_i21	6289.79	-1.43927	0.0513504	-28.0284	7.33486e-173	5.56692e-171
g6840_i3	3547.28	-1.8135	0.0647113	-28.0244	8.18924e-173	6.20705e-171
g3943_i2	3616.86	-1.4847	0.0530147	-28.0054	1.39829e-172	1.05842e-170
g25389_i0	1171.77	-2.22227	0.0793716	-27.9983	1.70221e-172	1.28675e-170
g14262_i4	1770.04	-2.34137	0.0836719	-27.9827	2.63967e-172	1.99274e-170
g10145_i3	7114.36	-1.21588	0.0434613	-27.9762	3.16502e-172	2.38615e-170
g17381_i2	12354.3	-2.17256	0.0777056	-27.9588	5.15426e-172	3.88071e-170
g23898_i0	995.813	2.72306	0.0975212	27.9227	1.41355e-171	1.06286e-169
g4418_i0	16393.3	-1.53633	0.0550234	-27.9214	1.46564e-171	1.10057e-169
g8820_i4	5949.04	-1.47464	0.0528341	-27.9108	1.97158e-171	1.47853e-169
g10765_i0	6482.91	-1.98654	0.0711784	-27.9093	2.05911e-171	1.54213e-169
g13823_i0	6215.68	-1.66133	0.0595336	-27.9058	2.26809e-171	1.69639e-169
g15366_i3	1316.48	-2.03196	0.0728492	-27.8927	3.26906e-171	2.44183e-169
g2112_i8	24059.1	-1.42268	0.0510303	-27.8791	4.78344e-171	3.56829e-169
g17554_i1	3742.85	-1.43181	0.0513671	-27.8741	5.4949e-171	4.08825e-169
g1939_i1	8262.31	-1.26366	0.0453343	-27.8742	5.48944e-171	4.08825e-169
g4728_i6	25249.5	-1.62788	0.0584225	-27.8639	7.30409e-171	5.42717e-169
g21626_i1	1038.73	3.02816	0.108708	27.8557	9.17612e-171	6.80921e-169
g29549_i0	3301.67	-2.10659	0.0756616	-27.8422	1.33756e-170	9.91247e-169
g4418_i4	16376.4	-1.53744	0.0552494	-27.8274	2.02499e-170	1.49873e-168
g371_i64	3977.28	-2.29734	0.0825713	-27.8225	2.31799e-170	1.71335e-168
g13712_i0	9472.26	-1.36785	0.0491673	-27.8202	2.46839e-170	1.82213e-168
g4906_i2	6692.47	-1.25668	0.0451946	-27.8059	3.68296e-170	2.71517e-168
g13019_i0	7892.29	-1.51171	0.0543751	-27.8016	4.154e-170	3.05846e-168
g6120_i0	3786.15	-1.47893	0.0532622	-27.7671	1.08372e-169	7.96871e-168
g10145_i2	7232.96	-1.19546	0.0430777	-27.7513	1.67887e-169	1.23289e-167
g2606_i2	5980.66	-1.44952	0.0522525	-27.7406	2.26174e-169	1.65878e-167
g26629_i2	1718.62	-2.02841	0.0731242	-27.7392	2.35255e-169	1.72315e-167
g19722_i0	7460.69	-1.36356	0.0491949	-27.7175	4.29569e-169	3.14235e-167
g4418_i8	16340.7	-1.55198	0.056009	-27.7095	5.36158e-169	3.917e-167
g907_i65	7557.27	-1.34168	0.0484276	-27.7049	6.10013e-169	4.45081e-167
g4418_i7	16979.7	-1.53265	0.055355	-27.6877	9.81205e-169	7.14991e-167
g3597_i0	962.738	2.61044	0.0942951	27.6837	1.0968e-168	7.98197e-167
g21000_i0	4116.9	-1.33557	0.0482456	-27.6828	1.12505e-168	8.17703e-167
g10765_i1	6989.15	-1.98094	0.0716117	-27.6623	1.98769e-168	1.44283e-166
g16540_i0	5070.62	-1.63411	0.059085	-27.6569	2.30372e-168	1.67009e-166
g27220_i0	9802.8	-1.4618	0.0528579	-27.6553	2.40892e-168	1.74413e-166
g2915_i2	2167.05	-1.81841	0.0657609	-27.6519	2.6482e-168	1.91492e-166
g412_i3	1315.19	2.44391	0.0884083	27.6434	3.34876e-168	2.41841e-166
g6898_i1	2515.44	-1.75946	0.0636507	-27.6425	3.43712e-168	2.47906e-166
g13984_i1	10817.4	-1.48672	0.0537955	-27.6365	4.0501e-168	2.91746e-166
g14890_i1	1671.91	2.11437	0.0765262	27.6293	4.94263e-168	3.55587e-166
g37319_i0	6243.59	-1.95219	0.0706617	-27.6273	5.23564e-168	3.76189e-166
g7332_i8	14219.8	-1.40569	0.050885	-27.6248	5.60095e-168	4.01927e-166
g10055_i2	9137.8	-1.70997	0.0619202	-27.6156	7.22423e-168	5.17758e-166
g527_i20	3439.54	-1.8621	0.0674352	-27.6132	7.71837e-168	5.52474e-166
g12601_i0	9426.94	-1.29203	0.0468029	-27.6057	9.5136e-168	6.80114e-166
g17325_i1	5082.95	-1.43314	0.0519167	-27.6046	9.80454e-168	7.0003e-166
g19074_i2	21305	-1.30961	0.0474495	-27.6	1.11213e-167	7.93047e-166
g14249_i0	12651.6	-1.46016	0.0529619	-27.5701	2.54283e-167	1.81098e-165
g4371_i3	967.614	-2.48771	0.090258	-27.5622	3.15904e-167	2.247e-165
g310_i44	5605.21	-1.79424	0.0651043	-27.5594	3.41409e-167	2.42537e-165
g5250_i6	4447.64	-1.71964	0.062405	-27.5561	3.73799e-167	2.65214e-165
g20761_i1	8919.55	-1.53195	0.0555961	-27.5549	3.86327e-167	2.7376e-165
g24472_i0	6049.16	-1.40478	0.05104	-27.5232	9.2632e-167	6.55591e-165
g3597_i1	917.71	2.65112	0.0963684	27.5103	1.322e-166	9.3446e-165
g20763_i1	11709.6	-1.48215	0.0538851	-27.5057	1.50179e-166	1.06022e-164
g5572_i1	6797.87	-1.22161	0.0444249	-27.4983	1.83823e-166	1.29612e-164
g7963_i3	5545.25	-1.6775	0.0610539	-27.4757	3.42435e-166	2.41148e-164
g9880_i0	2011.01	2.00512	0.0729951	27.4692	4.09354e-166	2.87916e-164
g8617_i1	3816.39	-1.52267	0.0555015	-27.4347	1.05865e-165	7.43671e-164
g15497_i0	3113.03	-1.74004	0.0634379	-27.429	1.23678e-165	8.67721e-164
g9036_i1	1433.56	2.54321	0.0927262	27.427	1.30563e-165	9.14896e-164
g4418_i5	30677.4	-1.44643	0.0527494	-27.4208	1.5492e-165	1.08423e-163
g21474_i4	79825	-1.34676	0.049189	-27.3792	4.84635e-165	3.3876e-163
g1961_i2	2024.84	-1.68134	0.061446	-27.3628	7.60068e-165	5.30632e-163
g5062_i2	9008.32	-1.5304	0.0559373	-27.3592	8.39232e-165	5.85178e-163
g14159_i2	26836.5	-1.76837	0.0646396	-27.3574	8.81983e-165	6.14231e-163
g907_i76	7261.41	-1.35465	0.0495201	-27.3555	9.27987e-165	6.45475e-163
g15387_i0	1184.64	-2.19266	0.0802161	-27.3344	1.65518e-164	1.14988e-162
g12169_i0	2730.72	-1.65873	0.0606855	-27.3332	1.71051e-164	1.18685e-162
g15_i0	1890.5	-1.9023	0.0696403	-27.316	2.73809e-164	1.89753e-162
g12720_i1	4426.37	-1.58646	0.0580868	-27.3119	3.063e-164	2.1201e-162
g13459_i0	2109.14	-1.99401	0.0730156	-27.3093	3.28869e-164	2.27353e-162
g14402_i0	1334.03	-2.0416	0.0747597	-27.3088	3.33041e-164	2.29957e-162
g12835_i3	3700.75	-1.45155	0.0531532	-27.3087	3.33998e-164	2.30336e-162
g30290_i1	95668.3	-1.5424	0.0564959	-27.3011	4.11386e-164	2.83361e-162
g21056_i0	3293.8	-1.94148	0.0711476	-27.2881	5.87117e-164	4.03913e-162
g4637_i4	1868.05	-2.04557	0.0749856	-27.2795	7.43323e-164	5.10755e-162
g14412_i1	1516.61	-1.79363	0.0657518	-27.2788	7.5701e-164	5.19529e-162
g25501_i0	11875.5	-1.33503	0.0489866	-27.253	1.53176e-163	1.04965e-161
g34970_i2	11826.2	-1.36466	0.0500737	-27.253	1.53315e-163	1.04965e-161
g33680_i0	1021.63	-2.2409	0.0822314	-27.2511	1.61141e-163	1.10189e-161
g11756_i0	5421.11	-1.53953	0.0564952	-27.2507	1.63031e-163	1.11213e-161
g28147_i0	9292.22	-1.55478	0.0570546	-27.2507	1.63014e-163	1.11213e-161
g4247_i3	5159.88	-1.41956	0.0520941	-27.2499	1.66587e-163	1.13502e-161
g28941_i1	6195.31	-1.48943	0.0546607	-27.2486	1.72853e-163	1.17629e-161
g38360_i0	1079	-2.15957	0.0792554	-27.2482	1.74446e-163	1.18571e-161
g42092_i0	8194.75	-1.54531	0.0567148	-27.2471	1.79747e-163	1.22027e-161
g13164_i3	20776.3	-1.8364	0.0674229	-27.237	2.36815e-163	1.60578e-161
g1165_i19	11030.8	-1.58915	0.0583757	-27.2229	3.48069e-163	2.35733e-161
g40461_i0	12834	-1.40096	0.0514973	-27.2045	5.73917e-163	3.88227e-161
g16729_i0	994.479	-2.16842	0.0797459	-27.1916	8.17074e-163	5.52051e-161
g16746_i2	9742.04	-1.72918	0.0636758	-27.156	2.14937e-162	1.45048e-160
g20040_i0	7850.69	-1.27999	0.0471424	-27.1517	2.41797e-162	1.6298e-160
g13823_i1	24012.5	-1.7115	0.0630906	-27.1277	4.64035e-162	3.12404e-160
g7553_i1	1221.24	-2.14748	0.0791914	-27.1175	6.11674e-162	4.11311e-160
g22761_i1	1050.26	2.91563	0.107587	27.1003	9.76664e-162	6.55964e-160
g322_i7	11726.4	-1.86099	0.0687139	-27.0832	1.5527e-161	1.04161e-159
g18698_i2	17558.4	-1.42819	0.0527581	-27.0705	2.1929e-161	1.46935e-159
g6564_i1	2955.9	-1.52867	0.0564898	-27.0611	2.83106e-161	1.8947e-159
g28339_i0	1845.44	-2.0584	0.0760836	-27.0545	3.38434e-161	2.26232e-159
g7115_i1	5759.39	-1.35646	0.0501504	-27.0478	4.05081e-161	2.70463e-159
g17247_i0	16079.7	-1.4615	0.0540419	-27.0438	4.51581e-161	3.01155e-159
g412_i4	1311.98	2.43667	0.0901062	27.0422	4.71835e-161	3.14292e-159
g4256_i0	2496.7	-1.62498	0.0600972	-27.0392	5.12139e-161	3.40738e-159
g24175_i0	1440.49	-2.43599	0.0901007	-27.0363	5.54083e-161	3.68212e-159
g1165_i18	10941.1	-1.58428	0.0586107	-27.0306	6.46339e-161	4.29016e-159
g14777_i2	3945.82	-1.5979	0.0592313	-26.9773	2.72829e-160	1.80882e-158
g18683_i0	1822.71	-1.98426	0.073563	-26.9737	3.0114e-160	1.99418e-158
g371_i7	16925.4	-1.87053	0.0693816	-26.9599	4.36161e-160	2.88493e-158
g15436_i0	6629.36	-1.41448	0.0524801	-26.9528	5.28953e-160	3.49461e-158
g20653_i0	2576.73	-1.42968	0.0530659	-26.9415	7.16761e-160	4.72987e-158
g19470_i0	2253.26	6.65577	0.247059	26.94	7.47179e-160	4.92486e-158
g19369_i0	4527.98	-1.81683	0.0674469	-26.9373	8.04347e-160	5.2955e-158
g14627_i0	1120.39	2.20299	0.0818025	26.9305	9.64292e-160	6.34115e-158
g15815_i1	59782.4	-1.49487	0.0555106	-26.9294	9.93901e-160	6.52827e-158
g1667_i2	2137.42	1.89467	0.0703948	26.9149	1.46851e-159	9.63449e-158
g371_i61	4052.68	-2.30994	0.0858587	-26.904	1.97367e-159	1.29337e-157
g9026_i3	48582.8	-1.51337	0.0562749	-26.8925	2.68713e-159	1.75888e-157
g15273_i2	9435.9	-1.53809	0.0572089	-26.8855	3.2443e-159	2.12112e-157
g19717_i1	358.068	-5.12546	0.190656	-26.8833	3.43936e-159	2.24606e-157
g6258_i1	5850.17	-1.28147	0.0476719	-26.881	3.66368e-159	2.38979e-157
g16085_i0	4795.39	-1.46207	0.0544022	-26.8751	4.29158e-159	2.79614e-157
g1667_i0	1704.54	2.22259	0.0827116	26.8716	4.71669e-159	3.06959e-157
g30133_i0	6572.16	-1.25614	0.0467519	-26.8682	5.1692e-159	3.36022e-157
g22350_i0	2054.95	-1.65254	0.0615131	-26.8648	5.67156e-159	3.68255e-157
g28245_i0	1066.62	2.75858	0.102768	26.8429	1.02182e-158	6.62711e-157
g7522_i5	7270.11	-1.83553	0.0684405	-26.8194	1.9205e-158	1.24413e-156
g2536_i4	11001.2	-1.17046	0.0436439	-26.8184	1.96953e-158	1.27443e-156
g1089_i8	976.769	2.68334	0.100167	26.7888	4.36627e-158	2.82208e-156
g7108_i1	1826.09	-1.68547	0.0629207	-26.7873	4.54604e-158	2.93492e-156
g29842_i0	2254.25	-1.5048	0.0561884	-26.7814	5.32313e-158	3.43269e-156
g10145_i0	8458.09	-1.18485	0.0442497	-26.7765	6.07492e-158	3.91304e-156
g11756_i1	4427	-1.51766	0.0566846	-26.7738	6.53378e-158	4.20382e-156
g15823_i1	5015.72	-1.57411	0.0588477	-26.7488	1.27436e-157	8.18987e-156
g12248_i0	1478.42	-1.99393	0.074556	-26.744	1.44958e-157	9.3054e-156
g18865_i1	2136.02	-1.72593	0.0645616	-26.733	1.94492e-157	1.2471e-155
g4353_i0	4183.3	-1.65852	0.0620497	-26.7289	2.16998e-157	1.38985e-155
g7294_i1	12189.8	-1.3073	0.0489747	-26.6934	5.61732e-157	3.59375e-155
g1887_i0	2475.25	-1.66414	0.062346	-26.692	5.82541e-157	3.72267e-155
g5834_i1	3716.2	-1.4863	0.0556868	-26.6903	6.10502e-157	3.89696e-155
g34997_i0	1395.93	-2.05109	0.0768787	-26.6796	8.11828e-157	5.17623e-155
g4256_i5	2453.95	-1.62206	0.060828	-26.6664	1.15496e-156	7.35575e-155
g3494_i8	109192	-2.15571	0.0808419	-26.6657	1.17564e-156	7.47904e-155
g11756_i2	4395.97	-1.52252	0.057118	-26.6557	1.53902e-156	9.77976e-155
g33895_i1	961.863	-2.32597	0.0873199	-26.6373	2.5121e-156	1.59454e-154
g1165_i14	13029.1	-1.60473	0.0602513	-26.634	2.74447e-156	1.74008e-154
g14718_i0	6419.93	1.42907	0.0536562	26.6338	2.75854e-156	1.74704e-154
g34759_i0	1753.18	1.88373	0.0707836	26.6125	4.86842e-156	3.07984e-154
g19622_i1	798.161	-2.54757	0.095746	-26.6076	5.54783e-156	3.50572e-154
g14328_i1	1391.91	-1.8988	0.0714262	-26.5841	1.03664e-155	6.54332e-154
g8664_i4	3436.02	-2.13707	0.0803964	-26.5817	1.10457e-155	6.96436e-154
g9330_i0	1831.68	-1.87402	0.0705342	-26.569	1.55066e-155	9.76605e-154
g3905_i2	2254.87	-1.4899	0.0560989	-26.5584	2.0553e-155	1.29299e-153
g35483_i0	2647.11	-10.8284	0.407753	-26.5564	2.16892e-155	1.36295e-153
g11627_i2	6023.61	-1.4967	0.0563845	-26.5446	2.96822e-155	1.86317e-153
g4256_i1	2462	-1.62065	0.0610953	-26.5267	4.77659e-155	2.99497e-153
g13206_i1	5092.55	-1.47468	0.0556011	-26.5225	5.32766e-155	3.3368e-153
g7815_i8	3950.18	-1.70008	0.0641041	-26.5206	5.60474e-155	3.50646e-153
g27261_i0	1450.16	-1.89296	0.0713856	-26.5174	6.10076e-155	3.81257e-153
g2005_i1	6054.38	-1.22942	0.0463653	-26.5159	6.34898e-155	3.96332e-153
g19723_i1	7380.47	-1.53265	0.0578178	-26.5082	7.78739e-155	4.85588e-153
g22277_i0	3398.21	-1.8752	0.0707518	-26.5039	8.74215e-155	5.44524e-153
g11745_i2	1052.27	2.63421	0.0994067	26.4993	9.87121e-155	6.14173e-153
g4954_i0	676.858	3.09902	0.11697	26.4941	1.13319e-154	7.04283e-153
g19622_i0	773.172	-2.55136	0.096382	-26.4713	2.07414e-154	1.28767e-152
g4628_i1	8434.37	-1.06788	0.0403597	-26.459	2.87692e-154	1.7841e-152
g21181_i0	23010.1	13.5542	0.512383	26.4533	3.34201e-154	2.07025e-152
g7617_i1	1000.04	2.75178	0.104187	26.412	9.97043e-154	6.16957e-152
g47579_i0	18763	-1.46414	0.0554363	-26.4111	1.02031e-153	6.30662e-152
g7076_i1	1405.51	2.18791	0.0828519	26.4075	1.12282e-153	6.93271e-152
g13019_i1	8001.03	-1.52625	0.0578059	-26.4029	1.2679e-153	7.81995e-152
g16419_i0	11345.8	-1.18367	0.0448442	-26.3951	1.55978e-153	9.60973e-152
g24224_i3	1031.61	2.40062	0.0909579	26.3927	1.66297e-153	1.02343e-151
g1712_i14	5900.71	-1.31083	0.0496668	-26.3926	1.66784e-153	1.02532e-151
g15366_i0	1606.9	-1.80706	0.0684875	-26.3852	2.02394e-153	1.24288e-151
g16121_i0	4541.74	-1.65776	0.0628306	-26.3846	2.05851e-153	1.26274e-151
g2030_i2	4181.92	-1.27291	0.0482635	-26.3743	2.70541e-153	1.65777e-151
g30170_i0	13145.6	-1.20615	0.0457357	-26.3722	2.8565e-153	1.74846e-151
g14545_i1	884.224	2.74669	0.104166	26.3683	3.16899e-153	1.93764e-151
g12081_i2	5135.32	-1.37608	0.0521871	-26.3681	3.18272e-153	1.94393e-151
g5138_i0	3261.79	-1.43819	0.0545607	-26.3595	3.99221e-153	2.43572e-151
g8458_i1	7544.6	-1.49289	0.0566492	-26.3532	4.71348e-153	2.87269e-151
g2206_i1	2057.86	-1.65138	0.062685	-26.3442	5.98237e-153	3.64211e-151
g32680_i1	8984.45	-1.54148	0.0585365	-26.3337	7.89943e-153	4.80406e-151
g18916_i0	2319.73	-1.85075	0.0703283	-26.3159	1.26127e-152	7.66222e-151
g4256_i2	2501.17	-1.62446	0.0617597	-26.303	1.77404e-152	1.07658e-150
g7553_i0	1317.91	-2.09081	0.0795034	-26.2984	2.0005e-152	1.2127e-150
g13459_i1	2876.38	-1.77169	0.0673728	-26.2969	2.08315e-152	1.26145e-150
g31331_i0	3749.56	-1.74626	0.0664067	-26.2965	2.10201e-152	1.27151e-150
g6911_i1	22596	-1.41331	0.0537492	-26.2946	2.20993e-152	1.33537e-150
g7149_i1	2164.37	-1.59612	0.0607127	-26.2897	2.5137e-152	1.51731e-150
g47580_i0	20740.7	-1.48525	0.0564968	-26.289	2.55971e-152	1.54343e-150
g3414_i4	1930.26	-1.88055	0.0715653	-26.2774	3.4803e-152	2.09629e-150
g14223_i1	2290.65	-1.56114	0.0594666	-26.2524	6.70649e-152	4.03523e-150
g9036_i0	1196.73	2.58317	0.0984495	26.2385	9.67222e-152	5.8135e-150
g10284_i0	1832.56	-2.08332	0.0794476	-26.2226	1.46779e-151	8.81278e-150
g2968_i2	4370.24	-1.43087	0.0545736	-26.219	1.61265e-151	9.67233e-150
g22104_i0	4437.58	-1.59597	0.0608954	-26.2083	2.13664e-151	1.28015e-149
g8617_i2	2066.58	-1.88187	0.0718216	-26.202	2.52349e-151	1.51033e-149
g20527_i1	1829.39	-1.6608	0.0633908	-26.1995	2.69581e-151	1.61176e-149
g3699_i8	13414.4	-1.58248	0.0604317	-26.1862	3.81206e-151	2.27674e-149
g6985_i5	15590.2	-1.69378	0.0646967	-26.1803	4.45411e-151	2.6574e-149
g19391_i0	2261.57	-1.62806	0.0621987	-26.1751	5.10608e-151	3.04317e-149
g7115_i2	4433.23	-1.40653	0.0537496	-26.1681	6.13392e-151	3.65191e-149
g3176_i1	3082.92	-1.6848	0.0644003	-26.1613	7.3225e-151	4.35497e-149
g9026_i1	72668.1	-1.52824	0.0584316	-26.1543	8.80254e-151	5.2297e-149
g15255_i0	13178.3	1.24546	0.047621	26.1536	8.96089e-151	5.31821e-149
g5882_i7	2066.07	-1.79894	0.0688909	-26.1128	2.60637e-150	1.54523e-148
g33053_i0	1791.62	-1.84016	0.0704822	-26.1082	2.944e-150	1.74358e-148
g1887_i10	2061.47	-1.63946	0.0627972	-26.1072	3.01881e-150	1.78415e-148
g14545_i2	1742.6	2.06241	0.0789975	26.1072	3.01655e-150	1.78415e-148
g42374_i0	1667.46	-2.28076	0.0873813	-26.1012	3.53497e-150	2.08703e-148
g11718_i0	5516.16	-1.61099	0.0617645	-26.0827	5.72301e-150	3.37533e-148
g7015_i0	23115.2	-1.29601	0.0496976	-26.078	6.47591e-150	3.81539e-148
g28961_i0	1730.12	-2.06278	0.0791343	-26.0669	8.66283e-150	5.09855e-148
g17891_i0	9380.01	-1.48006	0.0568126	-26.0516	1.29179e-149	7.59502e-148
g2915_i3	2652.63	-1.76298	0.0676829	-26.0476	1.43157e-149	8.40808e-148
g3432_i1	2934.52	-1.6303	0.0626145	-26.0371	1.88446e-149	1.10566e-147
g7332_i4	24471.6	-1.47028	0.0564741	-26.0347	2.00555e-149	1.17462e-147
g7617_i0	821.527	2.84913	0.109436	26.0347	2.00614e-149	1.17462e-147
g4371_i0	1000.16	-2.33305	0.0896529	-26.0231	2.71276e-149	1.58671e-147
g9636_i2	1978.65	-1.66369	0.063949	-26.0159	3.2693e-149	1.91027e-147
g20927_i0	7814.83	-1.57537	0.0605745	-26.0072	4.10341e-149	2.39516e-147
g15051_i1	3106.24	-1.69109	0.0650318	-26.0041	4.45137e-149	2.59559e-147
g46811_i0	2020.66	-1.72124	0.0661915	-26.0038	4.47977e-149	2.60946e-147
g13230_i1	15465.6	-1.38961	0.0534387	-26.0038	4.4881e-149	2.61163e-147
g15958_i0	2566.83	-1.79802	0.069158	-25.9987	5.12059e-149	2.97662e-147
g22350_i1	1904.08	-1.67191	0.0643104	-25.9976	5.27768e-149	3.06479e-147
g40392_i0	5849.64	-1.23128	0.0473647	-25.9957	5.54341e-149	3.2158e-147
g5183_i4	2034.55	-1.74119	0.0669924	-25.9909	6.27385e-149	3.63582e-147
g1961_i1	1730.94	-1.62455	0.0625258	-25.9821	7.89627e-149	4.57136e-147
g47581_i0	20651.2	-1.48011	0.0569765	-25.9775	8.88478e-149	5.13838e-147
g17077_i4	363.746	-3.99434	0.153796	-25.9717	1.03516e-148	5.98057e-147
g33217_i0	6423.91	-1.61615	0.0622411	-25.966	1.20037e-148	6.92802e-147
g7603_i0	5320.71	-1.41163	0.0543701	-25.9634	1.28209e-148	7.39213e-147
g21942_i1	2285.32	-1.659	0.0639047	-25.9605	1.38299e-148	7.96578e-147
g36177_i0	1271.97	-1.952	0.0751934	-25.9597	1.41444e-148	8.13865e-147
g11_i31	1839.74	-2.00387	0.0771951	-25.9586	1.45526e-148	8.365e-147
g11347_i1	28490.9	-1.45522	0.0560713	-25.953	1.68183e-148	9.65758e-147
g14307_i0	2175.28	1.69771	0.0654169	25.9522	1.71911e-148	9.86161e-147
g17916_i1	939.881	-2.58129	0.0995015	-25.9422	2.2243e-148	1.27468e-146
g9268_i1	19354.3	-1.51963	0.0585919	-25.9359	2.62517e-148	1.50288e-146
g11460_i1	4953.52	-1.46409	0.0564745	-25.9248	3.50059e-148	2.00202e-146
g25489_i1	971.859	-2.02801	0.078243	-25.9194	4.02531e-148	2.29979e-146
g17151_i0	4750.27	-1.82899	0.0705704	-25.9173	4.25218e-148	2.42696e-146
g9268_i4	19364.1	-1.51952	0.0586319	-25.9163	4.36806e-148	2.49059e-146
g19074_i0	28455.6	-1.35252	0.0522047	-25.9081	5.4021e-148	3.07708e-146
g3699_i9	17321	-1.57982	0.0609956	-25.9005	6.56814e-148	3.7375e-146
g14522_i1	2658.18	-1.67125	0.0645544	-25.889	8.86288e-148	5.03823e-146
g9268_i0	19525.4	-1.5183	0.0586523	-25.8864	9.47871e-148	5.3829e-146
g22706_i0	8866.47	1.10272	0.0425992	25.8859	9.5977e-148	5.44501e-146
g26965_i0	2289.33	-1.60973	0.0622325	-25.8663	1.59542e-147	9.04214e-146
g19222_i0	4576.47	-1.39628	0.0540008	-25.8566	2.04858e-147	1.15989e-145
g8453_i2	21734.7	-1.39864	0.0540926	-25.8564	2.06166e-147	1.16612e-145
g23841_i0	4689.11	-1.73647	0.0671779	-25.8488	2.50728e-147	1.41676e-145
g7598_i13	3835.43	-1.30188	0.0503672	-25.8477	2.58197e-147	1.45751e-145
g25146_i0	3193.48	-1.59292	0.0616591	-25.8343	3.65311e-147	2.06011e-145
g16085_i1	4941.13	-1.45519	0.0563653	-25.8171	5.69542e-147	3.20865e-145
g6351_i2	1278.22	2.38733	0.0924813	25.8142	6.14986e-147	3.46122e-145
g18893_i1	1678.12	-1.67303	0.0648176	-25.8114	6.60952e-147	3.71623e-145
g15366_i4	1185.55	-1.94885	0.0755058	-25.8106	6.74853e-147	3.79062e-145
g13231_i1	2128.89	1.66324	0.0644457	25.8084	7.13848e-147	4.00569e-145
g34421_i0	1683.84	-1.70195	0.0659566	-25.804	7.9895e-147	4.47879e-145
g11828_i1	5472.41	-1.36933	0.0530721	-25.8012	8.58812e-147	4.8096e-145
g36091_i1	429.293	-3.39914	0.131877	-25.7752	1.68374e-146	9.42014e-145
g13464_i0	3532.36	-1.54519	0.0599593	-25.7707	1.89141e-146	1.05716e-144
g4954_i1	763.351	2.7355	0.106261	25.7433	3.8292e-146	2.13812e-144
g3699_i2	14482.1	-1.58338	0.0615067	-25.7432	3.83796e-146	2.1409e-144
g2005_i0	6045.04	-1.22513	0.047605	-25.7353	4.70601e-146	2.62253e-144
g18904_i0	771.574	3.19206	0.124049	25.7322	5.10578e-146	2.84252e-144
g33895_i0	1521.22	-2.29097	0.0890469	-25.7277	5.73373e-146	3.18898e-144
g20499_i0	938.849	-2.57876	0.10024	-25.7259	6.00444e-146	3.33626e-144
g14307_i1	2295.09	1.73131	0.0673026	25.7243	6.25156e-146	3.46677e-144
g9036_i2	1111.06	2.57308	0.100064	25.7142	8.10457e-146	4.48995e-144
g16841_i1	19495.2	-1.07638	0.0418644	-25.7111	8.78678e-146	4.86314e-144
g29469_i1	4778.58	-1.53259	0.0596296	-25.7019	1.11431e-145	6.16123e-144
g3808_i4	26880.9	-1.34268	0.0522433	-25.7006	1.15053e-145	6.35528e-144
g17916_i0	724.017	-2.74609	0.106854	-25.6996	1.18143e-145	6.51964e-144
g7603_i1	5295.49	-1.42243	0.0553486	-25.6995	1.18301e-145	6.52197e-144
g1961_i0	1710.03	-1.61998	0.0630417	-25.697	1.26425e-145	6.96311e-144
g6680_i1	659.799	3.01298	0.117282	25.6901	1.50974e-145	8.30707e-144
g5062_i9	4569.38	-1.3727	0.0534758	-25.6695	2.56224e-145	1.40846e-143
g12835_i2	3662.77	-1.44683	0.0563752	-25.6643	2.92572e-145	1.60671e-143
g12643_i2	1253.3	-2.02216	0.0787972	-25.6628	3.04083e-145	1.6683e-143
g5138_i3	1780.61	-1.60733	0.0626374	-25.6609	3.19474e-145	1.75104e-143
g972_i3	6467.49	-1.86632	0.0727329	-25.6599	3.28033e-145	1.79622e-143
g11273_i4	1277.27	-1.96452	0.0765607	-25.6597	3.29782e-145	1.80405e-143
g573_i0	1343.11	2.04646	0.0797589	25.6581	3.43331e-145	1.87636e-143
g6234_i5	3964.44	-1.32458	0.0516448	-25.6479	4.46311e-145	2.43681e-143
g17970_i1	2975.64	-2.12358	0.0828091	-25.6443	4.89229e-145	2.66856e-143
g27472_i0	3322.76	1.38527	0.0540229	25.6422	5.16518e-145	2.8147e-143
g16209_i0	32940.1	-1.26632	0.0494003	-25.6338	6.41061e-145	3.49002e-143
g3414_i5	1726.85	-1.86668	0.0728259	-25.632	6.70584e-145	3.64724e-143
g25704_i0	2339.94	-1.79977	0.0702187	-25.6309	6.91224e-145	3.75589e-143
g11627_i0	4717.91	-1.41783	0.0553592	-25.6115	1.13669e-144	6.17049e-143
g28134_i0	1201.28	-2.27243	0.0887901	-25.5932	1.81395e-144	9.83757e-143
g12985_i1	2912.42	-1.45495	0.0568553	-25.5903	1.95565e-144	1.05959e-142
g3626_i12	1727.67	-1.82261	0.0712535	-25.5792	2.59914e-144	1.40689e-142
g18193_i0	5339.11	-1.29473	0.0506171	-25.5788	2.62351e-144	1.41872e-142
g13232_i1	4102.58	-1.64319	0.0642425	-25.5779	2.69112e-144	1.4539e-142
g21972_i0	6305.14	-1.55334	0.0607328	-25.5766	2.77795e-144	1.49938e-142
g98_i8	3408.71	-1.29513	0.0506652	-25.5625	3.99111e-144	2.15212e-142
g5427_i3	11931.9	-1.06586	0.041698	-25.5615	4.08678e-144	2.20161e-142
g6902_i1	12422.8	1.32477	0.0518412	25.5543	4.91554e-144	2.64556e-142
g14866_i3	44970.8	-1.51273	0.0592142	-25.5467	5.97322e-144	3.21175e-142
g17374_i0	4649.12	1.46296	0.0572668	25.5464	6.01968e-144	3.23367e-142
g21425_i0	3139.32	1.48346	0.0580938	25.5357	7.9194e-144	4.25013e-142
g19962_i1	8186.03	-1.57069	0.0615279	-25.5281	9.62305e-144	5.15954e-142
g13247_i0	4952.24	-1.50842	0.0591292	-25.5106	1.5052e-143	8.06274e-142
g34137_i0	27344.6	-1.53507	0.0601866	-25.5051	1.73006e-143	9.25846e-142
g14362_i1	3189.21	-1.66236	0.0651918	-25.4994	1.99934e-143	1.06894e-141
g1887_i15	1595.99	-1.65858	0.0650736	-25.4877	2.69688e-143	1.44052e-141
g13254_i0	10324.7	-1.11176	0.0436228	-25.4858	2.83082e-143	1.51064e-141
g37137_i0	1694.97	1.68554	0.0661404	25.4843	2.94654e-143	1.5709e-141
g7149_i5	2123.28	-1.59611	0.0626374	-25.4818	3.14024e-143	1.6726e-141
g12591_i0	5156.27	-1.26268	0.0495592	-25.4783	3.42971e-143	1.82506e-141
g1667_i6	1488.52	2.19388	0.086109	25.478	3.45919e-143	1.83902e-141
g12835_i1	3568.55	-1.4396	0.0565149	-25.473	3.92847e-143	2.08655e-141
g8158_i2	2636.13	-1.63099	0.0640469	-25.4656	4.7482e-143	2.51957e-141
g37074_i1	989.41	-2.14591	0.0842744	-25.4633	5.0267e-143	2.66486e-141
g18246_i0	1721.46	-1.76617	0.0693664	-25.4614	5.27661e-143	2.79473e-141
g13127_i0	3921.26	-1.59627	0.0627051	-25.4568	5.93205e-143	3.13894e-141
g15051_i0	3605.23	-1.66458	0.0654018	-25.4515	6.78793e-143	3.58847e-141
g24296_i1	3455.5	-1.5491	0.0609269	-25.4256	1.31577e-142	6.9494e-141
g5269_i15	9692.89	-1.54942	0.0609765	-25.4101	1.94945e-142	1.02867e-140
g1887_i6	1633.91	-1.71034	0.0673374	-25.3995	2.55143e-142	1.34506e-140
g8506_i1	6442.12	-1.23703	0.0487901	-25.3541	8.09237e-142	4.26216e-140
g16729_i3	908.183	-2.16025	0.0852126	-25.3513	8.68713e-142	4.57116e-140
g12145_i1	2331.76	-1.4354	0.0566278	-25.348	9.45632e-142	4.97128e-140
g9575_i1	8017.13	-1.18712	0.0468398	-25.3443	1.03744e-141	5.44886e-140
g3626_i9	5633.33	-1.52783	0.0602854	-25.3433	1.06523e-141	5.58966e-140
g26181_i0	3033	-1.53798	0.0606929	-25.3404	1.14629e-141	6.00942e-140
g3699_i5	4652.19	-1.41693	0.0559201	-25.3385	1.20189e-141	6.2951e-140
g12748_i1	10585.6	-1.5317	0.0604569	-25.3353	1.30357e-141	6.82134e-140
g3942_i2	5192.46	1.22486	0.048358	25.3289	1.53384e-141	8.01886e-140
g8335_i2	2849.4	1.68664	0.066606	25.3227	1.79611e-141	9.38134e-140
g13586_i2	672.585	3.26428	0.128987	25.307	2.67741e-141	1.39717e-139
g8662_i2	5076.14	-1.53804	0.0607773	-25.3062	2.72994e-141	1.42326e-139
g21359_i2	3041.55	2.08753	0.0824968	25.3043	2.86331e-141	1.49143e-139
g18405_i1	7668.23	-1.57645	0.0623059	-25.3018	3.04878e-141	1.58657e-139
g32105_i0	2302.77	-1.5744	0.0622407	-25.2953	3.60062e-141	1.87202e-139
g13662_i1	18334.9	-1.36136	0.0538363	-25.2871	4.42911e-141	2.30066e-139
g35997_i0	1778.47	-2.22658	0.0880664	-25.283	4.91014e-141	2.54819e-139
g16267_i2	2182.73	-1.44279	0.0570674	-25.2822	5.02033e-141	2.60298e-139
g98_i1	3591.38	-1.31548	0.0520472	-25.2747	6.05913e-141	3.13872e-139
g4916_i10	7018.82	-1.13418	0.0448934	-25.2638	7.99521e-141	4.13785e-139
g27371_i0	2917.89	-1.58883	0.0629281	-25.2484	1.17948e-140	6.09872e-139
g16535_i2	18986	-1.47674	0.0584991	-25.2438	1.32592e-140	6.84968e-139
g11828_i0	1433.12	-1.81634	0.0719582	-25.2417	1.39876e-140	7.21936e-139
g3808_i3	24362	-1.29406	0.0513008	-25.2249	2.13519e-140	1.10102e-138
g14230_i1	6943.72	-1.23038	0.0488143	-25.2053	3.50321e-140	1.80481e-138
g8291_i2	5087.32	-1.28312	0.0509212	-25.1982	4.18826e-140	2.15577e-138
g31860_i0	1338.44	-1.84268	0.0731325	-25.1964	4.3852e-140	2.25509e-138
g15273_i0	2403.83	-1.46982	0.0583699	-25.1811	6.4544e-140	3.31617e-138
g6902_i0	12690	1.34464	0.0534122	25.1748	7.56407e-140	3.88277e-138
g15055_i1	4050.27	-1.719	0.0683059	-25.1662	9.40232e-140	4.82201e-138
g2001_i1	1442.86	1.86444	0.0741069	25.1588	1.13099e-139	5.79509e-138
g14777_i3	3930.08	-1.58444	0.0630038	-25.1484	1.47102e-139	7.53054e-138
g3464_i8	1766.39	-1.90371	0.0757018	-25.1475	1.50358e-139	7.69027e-138
g8802_i2	1540.59	-1.78691	0.0710578	-25.1472	1.51527e-139	7.74308e-138
g19930_i1	3049.25	-1.31345	0.0523025	-25.1127	3.61563e-139	1.84593e-137
g14740_i2	1217.26	-1.80792	0.0720073	-25.1074	4.12391e-139	2.10353e-137
g1557_i1	1757.11	-1.53061	0.0609653	-25.1062	4.25392e-139	2.16789e-137
g42331_i0	217874	-1.12189	0.0446976	-25.0995	5.03634e-139	2.56432e-137
g20466_i0	1623.19	1.80383	0.071872	25.0978	5.25971e-139	2.67565e-137
g57_i56	3221.98	-1.25786	0.0501198	-25.0971	5.34665e-139	2.71743e-137
g424_i1	1564.46	-1.678	0.0668937	-25.0846	7.33004e-139	3.72215e-137
g437_i3	8284.46	-1.56049	0.0622263	-25.0776	8.72728e-139	4.42768e-137
g44291_i0	20682.8	-1.56618	0.0625063	-25.0563	1.49032e-138	7.5542e-137
g3808_i2	23560.5	-1.29854	0.0518249	-25.0562	1.49459e-138	7.56909e-137
g7661_i2	10547.8	-1.06802	0.0426261	-25.0556	1.51811e-138	7.68129e-137
g32386_i0	1738.06	-1.68849	0.0674207	-25.044	2.02777e-138	1.02509e-136
g40315_i0	4536.53	-1.60378	0.0640765	-25.0291	2.94595e-138	1.48793e-136
g12785_i1	4814.86	-1.21579	0.0485756	-25.0289	2.96291e-138	1.49516e-136
g3540_i0	1844.51	1.61225	0.0644255	25.025	3.26739e-138	1.64734e-136
g15003_i0	8155.1	1.6608	0.0663872	25.0169	4.00739e-138	2.01863e-136
g13302_i2	3054.01	-1.45445	0.0581664	-25.005	5.39926e-138	2.71734e-136
g15924_i0	1875.93	-1.78154	0.0713557	-24.967	1.39481e-137	7.01354e-136
g33030_i0	2552.29	-1.96732	0.0788377	-24.954	1.93152e-137	9.70372e-136
g5062_i18	1670.94	-1.56564	0.0627696	-24.9427	2.56422e-137	1.28709e-135
g14441_i2	4319.68	-1.74712	0.0700484	-24.9416	2.63146e-137	1.31967e-135
g22374_i1	6045.95	-1.70183	0.0682382	-24.9395	2.77593e-137	1.39089e-135
g9618_i1	4540.71	-1.22342	0.0490587	-24.9379	2.88767e-137	1.4456e-135
g12783_i0	11396.3	-1.65281	0.0663005	-24.9291	3.59898e-137	1.8001e-135
g16729_i1	932.59	-2.07832	0.083396	-24.9211	4.39585e-137	2.19672e-135
g13157_i2	1317.74	-2.18565	0.0877035	-24.9209	4.41483e-137	2.20426e-135
g15823_i0	3386.29	-1.52136	0.0610662	-24.9133	5.33445e-137	2.66107e-135
g24028_i0	3565.51	-1.82653	0.0733546	-24.9	7.4343e-137	3.7053e-135
g5957_i1	4060.07	-1.36371	0.0547743	-24.8969	8.03148e-137	3.99942e-135
g8548_i1	9928.29	-1.29981	0.0522185	-24.8918	9.12501e-137	4.53997e-135
g10354_i1	1638.51	-1.57902	0.0634451	-24.8879	1.00603e-136	5.00089e-135
g2664_i3	4601.89	-1.377	0.0553295	-24.8872	1.02254e-136	5.07441e-135
g23620_i0	1912.2	-1.4995	0.0602516	-24.8872	1.02261e-136	5.07441e-135
g25129_i0	9246.82	-1.23373	0.0495878	-24.8798	1.23165e-136	6.10637e-135
g55557_i0	9470.38	-1.07405	0.0431863	-24.8702	1.56215e-136	7.73142e-135
g20780_i1	2628.49	1.68425	0.0677217	24.8702	1.56185e-136	7.73142e-135
g5957_i0	4078.99	-1.36043	0.0547142	-24.8643	1.81153e-136	8.94999e-135
g14412_i0	1042.58	-1.92849	0.0775693	-24.8614	1.9448e-136	9.60004e-135
g3889_i1	3691.9	-1.8849	0.075831	-24.8566	2.19672e-136	1.08342e-134
g22567_i0	4441	-1.4321	0.0576737	-24.831	4.14362e-136	2.04184e-134
g3626_i1	1937.5	-1.92719	0.0776277	-24.8261	4.69116e-136	2.30964e-134
g40708_i0	9903.33	-1.42845	0.0575402	-24.8252	4.79271e-136	2.35759e-134
g22469_i1	5435.09	-1.55803	0.0627617	-24.8246	4.86821e-136	2.39265e-134
g5797_i0	6747.74	-1.23978	0.0499521	-24.8194	5.53178e-136	2.71642e-134
g6417_i2	8065.55	-1.22906	0.0495234	-24.8177	5.77507e-136	2.83344e-134
g11484_i1	7011.02	-1.39708	0.0563004	-24.8147	6.2232e-136	3.05066e-134
g9805_i2	2360.37	-1.40429	0.0566166	-24.8035	8.21087e-136	4.02155e-134
g5062_i19	5458.41	-1.06016	0.0427432	-24.803	8.32691e-136	4.07486e-134
g29472_i0	2072.28	-2.02596	0.0817309	-24.7882	1.20076e-135	5.87099e-134
g18815_i0	22107.4	-1.31502	0.0530572	-24.7849	1.30358e-135	6.3682e-134
g4507_i0	8534.67	-1.08328	0.0437142	-24.7809	1.44064e-135	7.03167e-134
g19965_i1	1455.24	-2.09553	0.0845695	-24.7788	1.51907e-135	7.4081e-134
g18959_i0	1794.74	-1.56286	0.0630787	-24.7763	1.61375e-135	7.86305e-134
g12783_i1	10877.3	-1.65015	0.0666051	-24.7751	1.66153e-135	8.08894e-134
g16729_i2	886.305	-2.15724	0.0871055	-24.7659	2.09067e-135	1.01694e-133
g2693_i6	7913.97	-1.25932	0.0508716	-24.7548	2.75024e-135	1.33662e-133
g21067_i1	23538.1	-1.2681	0.0512515	-24.7427	3.71856e-135	1.80567e-133
g5062_i20	4819.47	-1.59172	0.0643402	-24.7391	4.05725e-135	1.96844e-133
g13199_i0	3308.13	-1.31838	0.0533007	-24.7348	4.51513e-135	2.18872e-133
g18065_i0	1587.08	-1.61649	0.0653867	-24.722	6.19844e-135	3.00214e-133
g8340_i8	21041	-2.14789	0.0868897	-24.7197	6.56307e-135	3.17602e-133
g12675_i1	16553.2	-1.02334	0.0414103	-24.7122	7.91402e-135	3.82651e-133
g41802_i0	115634	-1.47588	0.0597272	-24.7104	8.26928e-135	3.99486e-133
g36091_i0	423.228	-3.29144	0.133228	-24.7053	9.37995e-135	4.52756e-133
g19703_i1	2454.24	-1.43404	0.0580673	-24.6961	1.17641e-134	5.67352e-133
g9418_i2	8593.88	-1.08645	0.0439965	-24.6941	1.23759e-134	5.96349e-133
g0_i26	478.056	-4.08676	0.165519	-24.6906	1.35042e-134	6.50168e-133
g263_i19	16932.8	-1.48818	0.0602769	-24.6891	1.40114e-134	6.7401e-133
g6327_i2	3145.21	1.303	0.0527814	24.6867	1.48653e-134	7.1448e-133
g22724_i0	24465.1	-1.49798	0.0607061	-24.676	1.93561e-134	9.29534e-133
g3905_i0	2039.39	-1.43165	0.0580272	-24.6721	2.13333e-134	1.02362e-132
g16747_i1	808.557	-2.23548	0.0906467	-24.6615	2.77346e-134	1.32964e-132
g5070_i2	1642.35	-1.92052	0.0778904	-24.6567	3.12123e-134	1.4951e-132
g20949_i2	6931.5	-1.35028	0.0547784	-24.6499	3.69255e-134	1.76727e-132
g14316_i0	1097.71	-2.11728	0.0859158	-24.6437	4.29919e-134	2.05414e-132
g3808_i1	23877.1	-1.29537	0.0525734	-24.6393	4.79368e-134	2.28848e-132
g3699_i3	11262.7	-1.44298	0.0585644	-24.6392	4.80587e-134	2.29236e-132
g13307_i1	1241.72	1.9852	0.0805719	24.6388	4.85036e-134	2.31164e-132
g16241_i2	4484.28	-1.30976	0.053165	-24.6357	5.24086e-134	2.49564e-132
g33975_i2	3297.09	-1.66691	0.0676702	-24.6329	5.61843e-134	2.67319e-132
g15436_i1	6282.83	-1.43527	0.0582717	-24.6306	5.94244e-134	2.82498e-132
g1887_i14	1639.52	-1.66136	0.0674636	-24.626	6.64659e-134	3.15708e-132
g19551_i0	796.253	-2.73953	0.111268	-24.6211	7.50925e-134	3.56384e-132
g7778_i1	842.771	2.42239	0.0984227	24.6121	9.38e-134	4.44796e-132
g34385_i0	459.67	-3.31471	0.134712	-24.6059	1.09254e-133	5.17646e-132
g22277_i1	2381.01	-1.59538	0.0648398	-24.605	1.11735e-133	5.28959e-132
g20991_i1	528.469	-2.77591	0.112828	-24.603	1.1734e-133	5.55027e-132
g25471_i0	2759.69	-1.40567	0.0571407	-24.6001	1.26089e-133	5.95915e-132
g11659_i0	1951.37	1.65535	0.0672926	24.5993	1.28627e-133	6.07399e-132
g9390_i1	13998.4	-1.54383	0.062766	-24.5966	1.37344e-133	6.48024e-132
g20199_i2	6756.36	-1.39675	0.0567887	-24.5956	1.40941e-133	6.64442e-132
g4371_i1	808.913	-2.56141	0.104163	-24.5904	1.60181e-133	7.54517e-132
g37640_i0	1206.79	-1.82701	0.0743088	-24.5867	1.75397e-133	8.25505e-132
g33216_i0	2981.19	-1.78767	0.0727135	-24.5852	1.81977e-133	8.55759e-132
g7004_i8	5196.15	-1.37313	0.0558927	-24.5672	2.83252e-133	1.33091e-131
g22482_i1	1496.44	-1.7545	0.0714321	-24.5618	3.23752e-133	1.51994e-131
g11504_i0	5123.31	-1.24344	0.0506307	-24.5589	3.4724e-133	1.62886e-131
g5847_i10	8721.85	-1.15846	0.0471722	-24.5581	3.54607e-133	1.66205e-131
g1761_i4	3774.16	-1.62364	0.0661373	-24.5495	4.38167e-133	2.05199e-131
g12746_i1	1049.78	-2.0212	0.0823567	-24.5421	5.25767e-133	2.4602e-131
g16571_i1	10511.8	-1.55148	0.0632331	-24.5359	6.12397e-133	2.8632e-131
g2312_i4	2406.38	-1.59214	0.064891	-24.5355	6.17405e-133	2.88423e-131
g5138_i9	1780.16	-1.52703	0.0622764	-24.5202	8.98966e-133	4.19609e-131
g10212_i0	8584.68	-1.11429	0.0454453	-24.5194	9.17506e-133	4.2791e-131
g24811_i0	3097.46	1.829	0.0746321	24.5069	1.24787e-132	5.8151e-131
g30515_i0	676.797	3.38973	0.138342	24.5026	1.38578e-132	6.45241e-131
g13199_i1	6191.97	-1.43821	0.0587215	-24.492	1.7971e-132	8.36072e-131
g7004_i9	5256	-1.3706	0.0559871	-24.4806	2.37461e-132	1.10384e-130
g5850_i1	13311.4	-1.29703	0.0529834	-24.48	2.41194e-132	1.12028e-130
g16431_i0	1359.11	1.77589	0.0725491	24.4784	2.50932e-132	1.16455e-130
g7004_i6	5178.93	-1.36377	0.0557168	-24.4769	2.60578e-132	1.20833e-130
g24569_i1	1357.18	-1.74324	0.0712205	-24.4766	2.62033e-132	1.21408e-130
g12783_i2	10605.2	-1.65325	0.0675838	-24.4622	3.72952e-132	1.72659e-130
g12232_i1	9918.31	-1.63032	0.0666744	-24.452	4.79453e-132	2.21782e-130
g0_i0	463.05	-4.04371	0.165379	-24.4511	4.89526e-132	2.26257e-130
g18639_i0	30963.4	-1.47765	0.0604354	-24.4501	5.02004e-132	2.31835e-130
g32280_i0	26554.8	-1.48074	0.0605738	-24.4452	5.66299e-132	2.61315e-130
g33624_i0	3367.06	-1.38298	0.0565748	-24.4451	5.6778e-132	2.61785e-130
g39094_i0	7662.91	-1.60087	0.0654895	-24.4447	5.73546e-132	2.64228e-130
g19190_i0	1750.24	-1.47797	0.060517	-24.4223	9.90941e-132	4.55406e-130
g7813_i1	625.015	2.94865	0.120763	24.4167	1.13628e-131	5.21776e-130
g32681_i1	1624.43	-1.68308	0.0689386	-24.4142	1.20728e-131	5.5393e-130
g13816_i2	3666.16	-1.48715	0.0609215	-24.411	1.30692e-131	5.99163e-130
g3626_i5	5311.88	-1.53314	0.0628328	-24.4004	1.69518e-131	7.76532e-130
g14776_i0	3251.38	-1.67312	0.0685708	-24.3999	1.71585e-131	7.85367e-130
g14784_i1	5044.24	-1.64592	0.0674581	-24.3991	1.74821e-131	7.9953e-130
g1703_i7	8132.49	-1.44214	0.059107	-24.3988	1.75918e-131	8.039e-130
g16937_i1	1557.39	-1.79978	0.0737766	-24.3949	1.93637e-131	8.84156e-130
g17416_i3	7650.1	-1.46424	0.0600462	-24.3852	2.4528e-131	1.11906e-129
g10457_i6	3722.09	-1.48579	0.0609467	-24.3786	2.88775e-131	1.31644e-129
g14121_i1	6147.13	-1.55187	0.0636785	-24.3705	3.51761e-131	1.60228e-129
g32281_i0	13317.2	-1.52501	0.0625911	-24.3647	4.05349e-131	1.84489e-129
g34113_i0	1637.76	-2.25968	0.0927772	-24.356	5.01329e-131	2.2799e-129
g29563_i0	19130.1	-1.37137	0.0563162	-24.3513	5.61979e-131	2.55367e-129
g32140_i0	2803.22	-1.429	0.0586936	-24.3468	6.27537e-131	2.84928e-129
g25489_i0	968.219	-2.02944	0.0833808	-24.3394	7.49863e-131	3.40196e-129
g405_i28	2314.61	1.61187	0.0662258	24.339	7.57342e-131	3.43314e-129
g6234_i4	4486.74	-1.31513	0.0540433	-24.3348	8.40211e-131	3.80575e-129
g16172_i1	767.732	2.59516	0.10665	24.3334	8.68421e-131	3.93039e-129
g19511_i2	10860	-1.33115	0.0547066	-24.3325	8.87314e-131	4.01269e-129
g18864_i2	1216.38	2.4009	0.0986718	24.3321	8.96064e-131	4.04902e-129
g8494_i1	21449.3	-1.16418	0.0478582	-24.3257	1.04847e-130	4.7339e-129
g14003_i0	1556.15	-1.65377	0.068016	-24.3144	1.38184e-130	6.23411e-129
g9235_i1	2608.51	-1.60423	0.0659808	-24.3135	1.41016e-130	6.35684e-129
g21959_i2	1941.87	-1.42604	0.0586526	-24.3133	1.41731e-130	6.384e-129
g5092_i1	4225.26	-1.21919	0.0501889	-24.292	2.38362e-130	1.0728e-128
g7778_i2	789.844	2.42238	0.0997598	24.2821	3.02959e-130	1.36245e-128
g37509_i0	20012.3	-1.2028	0.0495402	-24.2793	3.24356e-130	1.45752e-128
g28614_i1	791.041	-2.79027	0.114941	-24.2756	3.54857e-130	1.59331e-128
g595_i0	4674.67	-1.66267	0.0685089	-24.2695	4.11905e-130	1.84799e-128
g6776_i0	4179.91	-1.20423	0.049624	-24.2671	4.36206e-130	1.95547e-128
g44701_i0	2035.84	-1.65518	0.0682521	-24.2509	6.46683e-130	2.89672e-128
g24353_i3	663.206	-2.50262	0.103204	-24.2492	6.73416e-130	3.01408e-128
g21208_i0	3418.04	-1.43666	0.0592541	-24.2457	7.34062e-130	3.28293e-128
g2241_i1	801.544	2.31212	0.0953904	24.2385	8.73632e-130	3.90096e-128
g14429_i1	21582.2	-1.59006	0.0656055	-24.2366	9.14872e-130	4.08189e-128
g9090_i6	1061.48	-2.02451	0.0836046	-24.2153	1.53391e-129	6.83844e-128
g23282_i4	25518.8	-1.92149	0.0794047	-24.1986	2.30034e-129	1.02473e-127
g24019_i0	1698.23	-1.78243	0.0736611	-24.1977	2.35418e-129	1.04789e-127
g9090_i2	1640.18	-2.00373	0.0828211	-24.1934	2.6086e-129	1.16022e-127
g29166_i0	1941.63	-1.56178	0.0645716	-24.1868	3.0659e-129	1.36254e-127
g20517_i0	9839.16	-1.97368	0.0816044	-24.186	3.12336e-129	1.38699e-127
g22820_i2	1379.64	-1.72231	0.0712132	-24.1853	3.17882e-129	1.41051e-127
g13427_i1	2721.51	-1.64724	0.0681222	-24.1807	3.54971e-129	1.57385e-127
g20949_i0	4851.59	-1.28378	0.0530973	-24.1779	3.80352e-129	1.68507e-127
g21751_i1	1460.53	-2.0279	0.0839688	-24.1506	7.35576e-129	3.25626e-127
g8450_i4	304.746	-4.12552	0.170858	-24.146	8.23157e-129	3.64112e-127
g12387_i0	6060.46	-1.06886	0.0442703	-24.144	8.62699e-129	3.81305e-127
g7015_i3	10635.5	-1.2789	0.0530005	-24.13	1.21145e-128	5.35031e-127
g1775_i7	2778.53	-1.6912	0.0700915	-24.1285	1.25524e-128	5.5394e-127
g12145_i0	2471.75	-1.41819	0.0587829	-24.1259	1.33646e-128	5.89323e-127
g13307_i0	1159.75	1.97629	0.0819735	24.1089	2.01647e-128	8.88486e-127
g25190_i1	974.45	-2.00567	0.0832155	-24.1021	2.37537e-128	1.04581e-126
g14866_i1	75474.7	-1.51157	0.0627233	-24.099	2.55808e-128	1.12538e-126
g2556_i2	5723.74	-1.6107	0.06684	-24.0979	2.62869e-128	1.15554e-126
g26009_i0	6568.93	-1.20897	0.0501837	-24.0908	3.12125e-128	1.371e-126
g4838_i3	4207.08	-1.44799	0.0601107	-24.0888	3.27593e-128	1.43783e-126
g3727_i2	1250.39	-1.66167	0.0690005	-24.082	3.85505e-128	1.6907e-126
g2241_i0	811.968	2.27905	0.0946487	24.079	4.14486e-128	1.81639e-126
g57_i51	2554.79	-1.37335	0.0570588	-24.069	5.27895e-128	2.31159e-126
g29471_i0	2274.62	-1.57535	0.0654605	-24.0657	5.71492e-128	2.50056e-126
g5070_i1	1634.7	-1.90011	0.078956	-24.0655	5.7508e-128	2.51432e-126
g10578_i0	1719.72	-1.62075	0.06737	-24.0575	6.96581e-128	3.04319e-126
g22681_i0	5418.11	-1.27985	0.0532096	-24.0529	7.77837e-128	3.39556e-126
g18898_i0	2553.53	-1.32378	0.0550723	-24.0372	1.1361e-127	4.95569e-126
g1598_i1	4142.6	-1.21421	0.0505215	-24.0335	1.24278e-127	5.41687e-126
g14275_i0	6281.52	-1.52595	0.0635321	-24.0185	1.78255e-127	7.76354e-126
g14740_i1	1209.27	-1.76689	0.073575	-24.0148	1.948e-127	8.4776e-126
g19703_i0	2286.23	-1.45037	0.0604008	-24.0124	2.06462e-127	8.97825e-126
g18589_i0	5640.17	-1.52305	0.0634371	-24.0089	2.24751e-127	9.76604e-126
g25979_i0	364.369	-3.25025	0.135388	-24.0069	2.35544e-127	1.02272e-125
g2915_i0	2702.94	-1.74933	0.0728831	-24.0018	2.66045e-127	1.15427e-125
g24630_i0	11382.9	-1.26407	0.0526659	-24.0018	2.66595e-127	1.15577e-125
g3808_i0	23873.9	-1.28865	0.0537093	-23.9931	3.28423e-127	1.42272e-125
g12100_i2	758.4	-2.09712	0.0874095	-23.9919	3.37598e-127	1.46135e-125
g15135_i0	6892.46	-1.42455	0.0593768	-23.9917	3.39129e-127	1.46685e-125
g5138_i7	1736	-1.51468	0.0631394	-23.9895	3.57782e-127	1.54636e-125
g16385_i0	4916.66	-1.48398	0.0618936	-23.9763	4.90997e-127	2.1205e-125
g263_i71	5342.86	1.1989	0.0500153	23.9706	5.63993e-127	2.4339e-125
g24593_i0	16517.2	-1.2221	0.0509834	-23.9705	5.6457e-127	2.43453e-125
g4838_i4	4313.89	-1.444	0.0602796	-23.955	8.19456e-127	3.53096e-125
g5048_i1	4859.14	-1.63791	0.0684929	-23.9135	2.21547e-126	9.539e-125
g527_i19	1983.5	-1.48485	0.0621361	-23.8967	3.31284e-126	1.4253e-124
g18577_i1	26049	-1.08578	0.0454843	-23.8715	6.05519e-126	2.60318e-124
g9520_i1	2385.15	-1.5033	0.0629763	-23.8708	6.15446e-126	2.64385e-124
g727_i9	2212.41	-1.36477	0.0571954	-23.8616	7.67209e-126	3.2933e-124
g1284_i3	9116.82	-1.4571	0.0610818	-23.8549	9.00612e-126	3.86301e-124
g14121_i0	12724.8	-1.50869	0.0632491	-23.8532	9.38487e-126	4.02242e-124
g1987_i1	4577.14	-1.36539	0.0572439	-23.8521	9.63956e-126	4.12846e-124
g20711_i1	1643.33	-1.67481	0.0702175	-23.8517	9.72492e-126	4.16187e-124
g8612_i3	1989.69	-1.50594	0.06314	-23.8508	9.94109e-126	4.25117e-124
g24029_i0	1510.34	-1.59651	0.0669499	-23.8464	1.10479e-125	4.72091e-124
g29565_i1	10005.6	-1.61181	0.0675936	-23.8455	1.1265e-125	4.81005e-124
g46253_i0	2003.88	-1.6453	0.0690008	-23.8446	1.15081e-125	4.91014e-124
g29905_i0	4552.04	-1.61475	0.0677215	-23.844	1.17001e-125	4.98833e-124
g5847_i8	6862.87	-1.25581	0.0527068	-23.8263	1.78191e-125	7.59141e-124
g6776_i1	4018.65	-1.20846	0.0507421	-23.8157	2.29695e-125	9.77828e-124
g16473_i1	49630.2	-1.50035	0.0630026	-23.8141	2.38575e-125	1.01487e-123
g14866_i2	49576.2	-1.50557	0.0632515	-23.8029	3.11434e-125	1.32381e-123
g7015_i1	21106.5	-1.29151	0.0542654	-23.7998	3.35378e-125	1.42451e-123
g20949_i3	4600.98	-1.33573	0.0561387	-23.7934	3.91207e-125	1.6604e-123
g13816_i3	4368.89	-1.56095	0.06562	-23.7876	4.48497e-125	1.90213e-123
g6417_i0	2803.65	-1.45724	0.0612674	-23.7849	4.78151e-125	2.02638e-123
g3942_i1	4874.51	1.17139	0.0492601	23.7798	5.4105e-125	2.29123e-123
g14018_i0	2523.22	-1.31585	0.0553713	-23.7641	7.85972e-125	3.32593e-123
g5138_i2	2013.09	-1.59496	0.0671189	-23.7631	8.03548e-125	3.39777e-123
g33598_i1	4091.31	-1.79675	0.0756299	-23.7571	9.28204e-125	3.92194e-123
g20999_i0	4729.83	-1.27572	0.0537438	-23.7371	1.49264e-124	6.30215e-123
g3699_i7	17284.7	-1.45375	0.0612605	-23.7306	1.74103e-124	7.34543e-123
g3317_i25	1263.72	-1.74975	0.0737344	-23.7305	1.74652e-124	7.3631e-123
g125_i6	1838.05	-1.77915	0.074974	-23.7302	1.75855e-124	7.40828e-123
g56187_i0	5635.78	-1.84971	0.0779508	-23.7292	1.80035e-124	7.57873e-123
g13478_i2	2283.24	-1.34442	0.0566685	-23.7242	2.0287e-124	8.53366e-123
g17852_i1	1040.3	2.76363	0.116558	23.7103	2.82319e-124	1.18668e-122
g13450_i1	2088.65	-1.45904	0.0615569	-23.7022	3.41849e-124	1.43584e-122
g30636_i0	4490.56	-1.26397	0.0533286	-23.7015	3.47625e-124	1.45902e-122
g1994_i1	893.032	2.1586	0.0910866	23.6983	3.75337e-124	1.57416e-122
g7818_i1	6083.45	-1.29604	0.0546951	-23.6957	3.99456e-124	1.67408e-122
g16241_i0	4035.78	-1.33417	0.0563264	-23.6864	4.97583e-124	2.08378e-122
g3302_i1	2344.3	-1.30171	0.0549947	-23.6697	7.40079e-124	3.09701e-122
g25688_i0	5412.44	-1.27116	0.0537328	-23.657	9.98878e-124	4.17692e-122
g6789_i2	11087.2	-1.1032	0.0466334	-23.6568	1.00449e-123	4.19727e-122
g13884_i0	1463.14	-1.61847	0.0684496	-23.6446	1.34002e-123	5.59518e-122
g2176_i4	755.335	-2.1721	0.0918999	-23.6355	1.66407e-123	6.93798e-122
g13510_i3	5382.62	-1.41597	0.0599087	-23.6355	1.66342e-123	6.93798e-122
g28340_i0	4105.51	-1.54549	0.0654004	-23.6312	1.84297e-123	7.67822e-122
g17417_i1	1169.42	-2.05212	0.0868528	-23.6275	2.00937e-123	8.36534e-122
g22683_i2	4608.16	-1.67687	0.0709724	-23.6271	2.03146e-123	8.45108e-122
g1994_i2	907.321	2.13125	0.0902327	23.6195	2.4283e-123	1.00946e-121
g25067_i0	850.275	-2.5625	0.108524	-23.6123	2.8825e-123	1.19739e-121
g12219_i1	18835.3	-1.04483	0.0442595	-23.6069	3.27467e-123	1.3593e-121
g15366_i2	1375.72	-1.74476	0.0739096	-23.6067	3.29188e-123	1.36544e-121
g25605_i1	3397.23	-1.35543	0.0574242	-23.6039	3.51615e-123	1.4574e-121
g19265_i1	5515.54	-1.09343	0.0463349	-23.5983	4.00798e-123	1.66004e-121
g1670_i9	1405.97	-1.7927	0.0759766	-23.5954	4.29382e-123	1.77713e-121
g25791_i2	5082.43	-2.1303	0.0903116	-23.5883	5.07839e-123	2.10031e-121
g5934_i1	2863.93	-1.32297	0.0560934	-23.585	5.48806e-123	2.26809e-121
g6417_i1	2848.74	-1.457	0.0618251	-23.5664	8.52583e-123	3.52096e-121
g33681_i1	1560.97	-1.6075	0.0682258	-23.5615	9.57926e-123	3.95312e-121
g6826_i1	4227.05	1.2016	0.050999	23.5612	9.64329e-123	3.97664e-121
g10483_i1	2931.03	-1.24916	0.053041	-23.5509	1.23036e-122	5.07002e-121
g25246_i0	5750.35	-1.68066	0.071376	-23.5466	1.36136e-122	5.60571e-121
g1074_i10	1545.39	1.72993	0.0734826	23.542	1.51448e-122	6.23171e-121
g21714_i0	22220.6	-1.31389	0.0558127	-23.5411	1.54752e-122	6.36305e-121
g30861_i2	3605.81	-1.36679	0.0580986	-23.5254	2.24489e-122	9.22376e-121
g20527_i0	1791.67	-1.58113	0.0672099	-23.5253	2.24996e-122	9.23791e-121
g5731_i2	1480.12	-1.54133	0.0655234	-23.5234	2.35289e-122	9.65349e-121
g11263_i4	2121.06	-1.65137	0.0702067	-23.5215	2.45924e-122	1.00825e-120
g3626_i10	14480.7	-1.33145	0.056608	-23.5205	2.51851e-122	1.03181e-120
g3626_i7	16047.5	-1.34069	0.0570051	-23.5188	2.6213e-122	1.07314e-120
g27871_i0	1187.41	-1.7404	0.0740043	-23.5175	2.70026e-122	1.10467e-120
g5777_i2	1863.53	-1.57511	0.0669904	-23.5125	3.04057e-122	1.24299e-120
g9797_i2	4748.96	-1.11608	0.0474765	-23.508	3.37649e-122	1.37932e-120
g6985_i4	9633.53	-1.27141	0.0540861	-23.5071	3.44836e-122	1.40766e-120
g11460_i2	4137.56	-1.48096	0.0630166	-23.5011	3.9753e-122	1.6216e-120
g41010_i0	3029.12	-1.97278	0.0839649	-23.4953	4.55289e-122	1.85587e-120
g12054_i4	1335.04	-1.661	0.0706956	-23.4952	4.57083e-122	1.8605e-120
g13157_i1	1072.83	-2.22783	0.0948207	-23.4952	4.56834e-122	1.8605e-120
g24632_i2	3303.35	-2.1389	0.0910639	-23.4879	5.41954e-122	2.20438e-120
g21763_i0	7720.07	-1.61502	0.0687606	-23.4876	5.46695e-122	2.22206e-120
g47748_i0	6017.56	-1.54676	0.0658689	-23.4824	6.17141e-122	2.50659e-120
g24353_i2	984.824	-2.35302	0.100216	-23.4794	6.6265e-122	2.68758e-120
g36113_i0	5775	-1.10804	0.0471934	-23.4788	6.71721e-122	2.72242e-120
g2968_i0	3297.66	-1.42459	0.0606794	-23.4774	6.95011e-122	2.81479e-120
g26115_i1	644.729	-2.47405	0.105434	-23.4654	9.20663e-122	3.72602e-120
g7760_i2	3034.12	-1.57133	0.0669643	-23.4652	9.24395e-122	3.73845e-120
g6985_i9	2165.53	-1.86814	0.0796302	-23.4602	1.04114e-121	4.20758e-120
g12629_i1	1133.9	-1.92408	0.0820343	-23.4546	1.18684e-121	4.793e-120
g20653_i1	2626.15	-1.39624	0.0595489	-23.4469	1.42212e-121	5.73904e-120
g2241_i2	3007.21	1.69051	0.0721218	23.4397	1.68426e-121	6.79212e-120
g26611_i0	15329.5	-1.55446	0.0663228	-23.4378	1.75879e-121	7.0876e-120
g1987_i0	4125.59	-1.3582	0.0579551	-23.4354	1.86394e-121	7.50601e-120
g360_i5	1163.71	1.90097	0.0811318	23.4306	2.08259e-121	8.38052e-120
g28047_i0	5779.2	-1.24941	0.0533255	-23.4298	2.12396e-121	8.54096e-120
g8662_i0	3477.75	-1.57684	0.0673031	-23.429	2.16416e-121	8.69642e-120
g30554_i1	8254.85	-1.32348	0.0565186	-23.4168	2.88132e-121	1.157e-119
g1661_i4	1188.8	-1.75208	0.0748216	-23.4168	2.88337e-121	1.157e-119
g16394_i1	2003.85	-1.65782	0.070836	-23.4037	3.91991e-121	1.57182e-119
g3626_i8	16204.8	-1.33794	0.0571735	-23.4014	4.13985e-121	1.65884e-119
g7818_i0	5340.36	-1.26163	0.0539199	-23.3983	4.45034e-121	1.78199e-119
g12396_i1	1843.85	-1.7177	0.0734467	-23.3871	5.78416e-121	2.31444e-119
g17003_i2	4979.47	-1.38953	0.0594252	-23.3828	6.38857e-121	2.55448e-119
g4301_i19	1372.13	-1.74232	0.0745408	-23.374	7.85414e-121	3.13827e-119
g8515_i1	2004.52	-1.65419	0.0707722	-23.3734	7.96459e-121	3.18016e-119
g17077_i3	305.583	-3.73316	0.159784	-23.3638	9.97077e-121	3.9784e-119
g3699_i6	10564.5	-1.44526	0.061865	-23.3616	1.05111e-120	4.19104e-119
g13253_i2	7712.85	-1.56504	0.0670373	-23.3459	1.51832e-120	6.04967e-119
g11_i132	1576.11	-1.71557	0.073498	-23.3417	1.67465e-120	6.66786e-119
g9725_i4	563.913	2.80491	0.120212	23.3331	2.04467e-120	8.13544e-119
g16746_i3	3182.91	-1.63218	0.0699622	-23.3295	2.22577e-120	8.84976e-119
g20949_i1	5028.41	-1.27902	0.0548335	-23.3255	2.44301e-120	9.70671e-119
g18194_i1	4165.1	-1.88441	0.0807921	-23.3241	2.52229e-120	1.00147e-118
g9101_i3	3039.86	-1.49366	0.0640429	-23.3228	2.60251e-120	1.0326e-118
g20339_i1	5693.96	-1.24928	0.0535755	-23.3181	2.9066e-120	1.15244e-118
g16998_i3	4409.81	-1.45961	0.0625962	-23.3179	2.92025e-120	1.15704e-118
g2303_i1	1918.69	-1.78443	0.0765596	-23.3077	3.70475e-120	1.46685e-118
g3876_i7	3422.34	-1.26036	0.0541012	-23.2963	4.83668e-120	1.91368e-118
g17406_i0	2368.42	-1.273	0.0546581	-23.2903	5.56331e-120	2.19964e-118
g7551_i2	806.109	-2.17317	0.0933256	-23.2859	6.15466e-120	2.43176e-118
g356_i0	2319.75	-1.45041	0.0622888	-23.2853	6.25178e-120	2.46841e-118
g13089_i1	849.16	2.15786	0.092692	23.2799	7.09334e-120	2.79873e-118
g12637_i1	3227.98	-1.22823	0.0527646	-23.2775	7.49142e-120	2.95374e-118
g20734_i2	13508.1	-1.17108	0.0503114	-23.2766	7.65365e-120	3.0156e-118
g6884_i3	3450.85	-1.44712	0.0622089	-23.2623	1.06816e-119	4.20572e-118
g7133_i2	3413.52	1.61477	0.0694261	23.2589	1.15587e-119	4.54788e-118
g38109_i0	16968.2	-1.48667	0.0639489	-23.2478	1.49859e-119	5.89227e-118
g3491_i1	13784.1	-1.2624	0.0543041	-23.2469	1.52958e-119	6.00995e-118
g25622_i0	2732.06	-1.55198	0.0667774	-23.2411	1.75079e-119	6.87432e-118
g19962_i0	5935.79	-1.47114	0.0633141	-23.2355	1.99167e-119	7.81473e-118
g405_i29	1881.01	1.58243	0.0681077	23.2342	2.0561e-119	8.06194e-118
g24999_i1	843.188	-1.94054	0.0835537	-23.225	2.5443e-119	9.96927e-118
g14258_i0	3294.31	-1.24348	0.0535503	-23.2209	2.8024e-119	1.0973e-117
g13253_i0	3761.64	-1.68607	0.0726305	-23.2143	3.26439e-119	1.27731e-117
g19882_i0	15988.7	-1.22285	0.0526809	-23.2124	3.41336e-119	1.33468e-117
g7815_i3	3014.65	-1.60512	0.0691569	-23.2098	3.62559e-119	1.41668e-117
g24569_i0	1232.3	-1.70149	0.0733577	-23.1945	5.17581e-119	2.02103e-117
g17882_i0	2566.24	-1.3292	0.0573085	-23.1938	5.26222e-119	2.05335e-117
g8121_i0	2958.72	-1.42641	0.0615329	-23.1812	7.05118e-119	2.74952e-117
g19015_i1	8616.74	-1.16568	0.050293	-23.1778	7.6326e-119	2.97419e-117
g57_i57	2516.05	-1.34829	0.0581918	-23.1698	9.18276e-119	3.57578e-117
g10310_i1	2217.75	1.57779	0.0681327	23.1576	1.21947e-118	4.74536e-117
g3463_i1	2807.64	1.2647	0.0546328	23.1491	1.48449e-118	5.77269e-117
g21006_i0	600.095	2.84755	0.123026	23.146	1.59605e-118	6.20224e-117
g3626_i3	4922.09	-1.48858	0.0643206	-23.1431	1.70707e-118	6.6291e-117
g19121_i0	4106.39	-1.59338	0.068865	-23.1377	1.93513e-118	7.5096e-117
g3626_i0	1228.92	-1.76401	0.0762753	-23.1269	2.48387e-118	9.63247e-117
g47583_i0	8170.63	-1.42349	0.0615596	-23.1237	2.672e-118	1.0355e-116
g15629_i1	1331.28	2.12645	0.091982	23.1181	3.04548e-118	1.17942e-116
g29774_i0	461.804	-3.04653	0.131785	-23.1174	3.09691e-118	1.19852e-116
g7815_i2	2968.26	-1.58336	0.068523	-23.1069	3.94257e-118	1.52476e-116
g41680_i0	13558.7	-1.66778	0.0721836	-23.1048	4.14713e-118	1.60277e-116
g9233_i0	477.445	5.40186	0.233821	23.1025	4.37097e-118	1.68813e-116
g4514_i1	5281.12	-1.32925	0.0575428	-23.1001	4.61745e-118	1.78211e-116
g621_i7	5242.02	-1.45235	0.0628786	-23.0977	4.87969e-118	1.88204e-116
g8892_i0	6205.23	-1.11752	0.0483866	-23.0957	5.1177e-118	1.97249e-116
g9805_i0	2258.1	-1.33449	0.0577848	-23.0941	5.31115e-118	2.04566e-116
g3699_i11	28616.4	-1.46094	0.0632889	-23.0837	6.74425e-118	2.59587e-116
g9417_i11	852.996	-1.92745	0.0835465	-23.0704	9.17914e-118	3.53067e-116
g23592_i0	4278.16	-1.62857	0.0706071	-23.0652	1.03451e-117	3.97644e-116
g10288_i0	1055.31	-1.95994	0.0849854	-23.0621	1.11222e-117	4.27223e-116
g4116_i3	1952.13	-1.46942	0.0637404	-23.0531	1.36775e-117	5.25021e-116
g15084_i7	4492.42	-1.40618	0.0609991	-23.0525	1.38819e-117	5.32386e-116
g12767_i1	3400.8	-1.55965	0.0676564	-23.0525	1.38882e-117	5.32386e-116
g4350_i0	2324.43	-1.28671	0.055817	-23.0524	1.39298e-117	5.3362e-116
g20602_i0	4718.23	1.29269	0.0561106	23.0383	1.92851e-117	7.3827e-116
g16747_i0	616.572	-2.31188	0.10038	-23.0312	2.26864e-117	8.67892e-116
g7045_i2	1984.59	1.56357	0.0678985	23.0281	2.43915e-117	9.32493e-116
g2115_i8	2860.92	-1.2679	0.0550718	-23.0228	2.75828e-117	1.05378e-115
g11905_i2	2489.01	-1.25408	0.0544772	-23.0202	2.92317e-117	1.11603e-115
g9268_i2	45500.2	-1.36605	0.0593588	-23.0135	3.41457e-117	1.30276e-115
g4838_i6	3612.07	-1.45489	0.0632362	-23.0071	3.95316e-117	1.50723e-115
g2068_i2	2937.88	-2.2885	0.0995071	-22.9983	4.84565e-117	1.84627e-115
g18550_i0	7630.94	-1.46268	0.0636023	-22.9972	4.96731e-117	1.89135e-115
g3302_i0	2364.88	-1.29873	0.0564875	-22.9914	5.68553e-117	2.16337e-115
g19464_i0	3395.84	-1.43276	0.062325	-22.9885	6.071e-117	2.30849e-115
g1670_i4	1406.54	-1.78715	0.0777423	-22.9882	6.12077e-117	2.32585e-115
g10457_i8	1097.15	-1.70704	0.0742659	-22.9855	6.50951e-117	2.47191e-115
g1667_i3	2893.55	1.52523	0.0663616	22.9837	6.78777e-117	2.57585e-115
g972_i6	4379.85	-1.87652	0.0816903	-22.9712	9.04673e-117	3.43079e-115
g13667_i1	907.374	-2.12396	0.0924898	-22.9643	1.06099e-116	4.02089e-115
g5174_i2	4720.74	1.17238	0.051054	22.9635	1.0794e-116	4.08792e-115
g289_i42	2306.73	-1.55285	0.0676443	-22.9561	1.27973e-116	4.84338e-115
g6985_i0	8081.53	-1.33734	0.0582654	-22.9525	1.39208e-116	5.26509e-115
g4489_i4	7131.86	1.05908	0.0461656	22.9409	1.81742e-116	6.86918e-115
g26594_i1	1466.17	-1.5346	0.0669063	-22.9365	2.00919e-116	7.58896e-115
g30912_i0	3937.35	1.66301	0.0725127	22.934	2.12636e-116	8.02616e-115
g34358_i0	3064.08	-1.4865	0.0648449	-22.9239	2.68265e-116	1.01192e-114
g10404_i0	6850.67	-1.43996	0.0628312	-22.9179	3.07998e-116	1.16102e-114
g18589_i1	3894.87	-1.48937	0.065003	-22.9124	3.49886e-116	1.31804e-114
g21419_i0	3923.22	1.66227	0.0725506	22.9119	3.53834e-116	1.33203e-114
g5277_i2	3816.78	-1.23224	0.0537966	-22.9056	4.0838e-116	1.53635e-114
g16385_i1	4603.01	-1.46549	0.0639953	-22.9	4.64842e-116	1.7476e-114
g4301_i14	1316.8	-1.73761	0.0759132	-22.8895	5.91729e-116	2.22316e-114
g15924_i1	1976.23	-1.73378	0.0758215	-22.8666	9.98904e-116	3.74797e-114
g13762_i2	4954.62	-1.49706	0.0654882	-22.86	1.16115e-115	4.35384e-114
g405_i27	1886.22	1.55204	0.0679116	22.8538	1.33819e-115	5.01438e-114
g13369_i0	5982.85	-1.1156	0.0488374	-22.8432	1.70645e-115	6.39005e-114
g18372_i1	1951.71	-1.89432	0.0829564	-22.8351	2.05357e-115	7.68481e-114
g10538_i0	5860.45	-1.17122	0.0512992	-22.8311	2.25103e-115	8.41818e-114
g27123_i1	618.636	2.64985	0.116064	22.8309	2.26441e-115	8.45952e-114
g27726_i0	1279.7	-1.79419	0.0785864	-22.8309	2.26508e-115	8.45952e-114
g31746_i0	479.567	-3.07172	0.134603	-22.8206	2.86668e-115	1.06993e-113
g15055_i2	3530.07	-1.71281	0.0750915	-22.8097	3.67302e-115	1.36998e-113
g5205_i2	749.028	2.38216	0.104468	22.8028	4.29807e-115	1.60206e-113
g3699_i1	10503.8	-1.46681	0.0643541	-22.7928	5.4014e-115	2.01199e-113
g6985_i2	8268.85	-1.3352	0.0586065	-22.7824	6.8477e-115	2.54905e-113
g32959_i2	2452.08	-1.52594	0.0669798	-22.7822	6.89175e-115	2.56376e-113
g15_i3	1262.26	-1.83309	0.0804658	-22.781	7.07756e-115	2.63115e-113
g3666_i6	1018.6	-1.78729	0.0784571	-22.7805	7.14944e-115	2.65613e-113
g32520_i0	1470.13	-2.14894	0.0943482	-22.7767	7.80017e-115	2.89599e-113
g6327_i1	2575.73	1.30991	0.0575405	22.765	1.02027e-114	3.78551e-113
g11205_i1	616.512	2.53137	0.1112	22.7642	1.03848e-114	3.85052e-113
g4838_i0	4308.21	-1.46278	0.0642666	-22.7611	1.11486e-114	4.13104e-113
g20108_i0	1140	2.04606	0.0899018	22.7588	1.17308e-114	4.34392e-113
g3640_i1	3030.63	-1.39628	0.0613542	-22.7576	1.20574e-114	4.46196e-113
g5041_i2	1734.41	-1.63793	0.0719827	-22.7544	1.29702e-114	4.7966e-113
g38977_i0	17964.1	-1.65533	0.0727505	-22.7536	1.32264e-114	4.88815e-113
g33056_i0	2682.74	-1.57731	0.0693263	-22.7519	1.37389e-114	5.07425e-113
g22605_i0	1796.21	-2.55661	0.112374	-22.7509	1.4066e-114	5.19168e-113
g0_i188	1538.76	-1.66064	0.0729929	-22.7508	1.41035e-114	5.20213e-113
g6007_i4	4127.89	-1.3728	0.060419	-22.7213	2.7591e-114	1.01704e-112
g29109_i0	1155.59	-2.05341	0.0904019	-22.7142	3.23986e-114	1.19348e-112
g21750_i1	18601.7	-1.2901	0.0567982	-22.7138	3.26942e-114	1.20358e-112
g2380_i5	3934.37	-1.51164	0.0665559	-22.7124	3.37715e-114	1.24244e-112
g17637_i1	1149.38	-1.66019	0.0731084	-22.7086	3.68012e-114	1.35302e-112
g7219_i1	1784.15	-1.46667	0.0646135	-22.6992	4.56493e-114	1.67724e-112
g12280_i1	6960.93	-1.13746	0.050122	-22.6938	5.15925e-114	1.89437e-112
g595_i4	2261.65	-1.75275	0.0772356	-22.6935	5.19305e-114	1.90554e-112
g16253_i0	2356.2	-1.28781	0.0567498	-22.6927	5.28421e-114	1.93774e-112
g18567_i0	5662.01	-1.45864	0.0642855	-22.6901	5.61534e-114	2.05783e-112
g19930_i0	2047.39	-1.34409	0.0592628	-22.6801	7.04501e-114	2.58009e-112
g4_i8	2940.08	-1.47396	0.0650569	-22.6565	1.20267e-113	4.4017e-112
g8402_i1	899.137	2.28038	0.100652	22.656	1.21789e-113	4.4545e-112
g29530_i0	31719.3	1.04846	0.0462933	22.6481	1.45667e-113	5.3244e-112
g20620_i1	10993.3	-1.19111	0.0526123	-22.6394	1.77557e-113	6.48589e-112
g43932_i0	902.423	-1.82963	0.0808234	-22.6373	1.85924e-113	6.78714e-112
g39940_i0	1177.25	-1.73574	0.0767016	-22.6298	2.20826e-113	8.05603e-112
g24570_i0	4564.99	-1.68389	0.0744233	-22.6258	2.41317e-113	8.7979e-112
g10979_i1	4461.3	-1.49465	0.0661376	-22.5991	4.42014e-113	1.61045e-111
g19603_i2	5786.24	-1.32939	0.0588376	-22.5942	4.94045e-113	1.79886e-111
g25015_i2	1477.08	-1.83621	0.0812818	-22.5907	5.34745e-113	1.94581e-111
g25441_i0	1035.57	-1.83596	0.0812778	-22.5887	5.59423e-113	2.03429e-111
g9350_i1	2200.71	-1.45506	0.0644351	-22.5817	6.55395e-113	2.38176e-111
g9535_i0	4771.92	1.36429	0.060423	22.579	6.97453e-113	2.53298e-111
g263_i22	67466.2	-1.72401	0.076358	-22.578	7.12745e-113	2.58685e-111
g25017_i0	339.665	-3.99362	0.176886	-22.5773	7.24645e-113	2.62836e-111
g14258_i1	4024.9	-1.26859	0.0561901	-22.5767	7.34566e-113	2.66264e-111
g15485_i0	2031.09	-1.3466	0.0596607	-22.5709	8.37071e-113	3.03225e-111
g1238_i2	4322.87	-1.12833	0.0500004	-22.5664	9.26408e-113	3.35373e-111
g7778_i3	736.139	2.35922	0.104547	22.5661	9.32632e-113	3.3741e-111
g42487_i0	6599.51	-1.201	0.0532271	-22.5637	9.85096e-113	3.56163e-111
g46773_i0	11102.3	-1.4513	0.0643214	-22.5633	9.93732e-113	3.59056e-111
g63_i94	1816.5	-1.38275	0.0612911	-22.5605	1.0603e-112	3.82864e-111
g5294_i1	809.518	-1.95134	0.0865097	-22.5563	1.16403e-112	4.20052e-111
g9369_i1	1432.12	-1.7233	0.0764224	-22.5497	1.35194e-112	4.8755e-111
g10457_i10	1358.58	-2.02856	0.0899747	-22.5459	1.47312e-112	5.30913e-111
g27293_i0	9065.66	-1.35898	0.0602889	-22.5411	1.64096e-112	5.91027e-111
g17835_i1	1334.72	-1.60269	0.0711217	-22.5345	1.90549e-112	6.85866e-111
g22338_i0	2226.66	1.42147	0.0630828	22.5333	1.95715e-112	7.04013e-111
g16571_i0	7381.62	-1.45996	0.0648025	-22.5295	2.13592e-112	7.67831e-111
g5572_i2	1853.1	-1.32382	0.0587616	-22.5287	2.17236e-112	7.80437e-111
g21496_i0	743.766	-2.00921	0.0891911	-22.527	2.25518e-112	8.09676e-111
g13957_i0	12566.9	-1.38268	0.0613944	-22.5212	2.57206e-112	9.22862e-111
g13628_i0	10572.3	-1.70123	0.0755411	-22.5206	2.60977e-112	9.35799e-111
g14457_i2	1608.77	1.79699	0.0798226	22.5122	3.14904e-112	1.12845e-110
g22841_i0	830.978	2.12478	0.0944341	22.5001	4.14357e-112	1.4839e-110
g8158_i4	2041.1	-1.55565	0.069162	-22.4929	4.87238e-112	1.7438e-110
g10210_i0	2357.41	-1.2867	0.0572329	-22.4818	6.26062e-112	2.23923e-110
g12169_i1	1678.81	-1.51718	0.0674908	-22.4799	6.53452e-112	2.33572e-110
g10181_i2	2530.59	-1.44744	0.064401	-22.4754	7.2287e-112	2.58222e-110
g9125_i1	4115.76	-1.41993	0.063189	-22.4711	7.96116e-112	2.84207e-110
g12169_i2	1680.93	-1.52358	0.0678068	-22.4694	8.26888e-112	2.95007e-110
g27389_i0	2489.1	-1.41883	0.0631484	-22.4682	8.50114e-112	3.03102e-110
g63_i80	1770.46	-1.40586	0.0625962	-22.4592	1.04097e-111	3.70917e-110
g13586_i1	463.396	3.53377	0.157373	22.4547	1.15058e-111	4.09714e-110
g8906_i2	8037.66	-1.28314	0.0571631	-22.447	1.36988e-111	4.87499e-110
g12742_i1	5782.21	-1.58826	0.0707594	-22.4459	1.4043e-111	4.99436e-110
g41128_i0	8669.05	-1.52987	0.0682105	-22.4287	2.0657e-111	7.34198e-110
g16370_i1	3231.15	-1.48936	0.0664051	-22.4284	2.08086e-111	7.39122e-110
g9598_i0	2029	-1.63097	0.0727306	-22.4248	2.25625e-111	8.0092e-110
g13503_i1	622.343	-2.21582	0.0988635	-22.4129	2.9483e-111	1.04593e-109
g9090_i8	1014.71	-2.02781	0.0904929	-22.4085	3.25514e-111	1.15406e-109
g8857_i0	3778.05	-1.28529	0.0573649	-22.4054	3.48274e-111	1.23398e-109
g10456_i3	1292.86	-1.98069	0.0884089	-22.4038	3.61381e-111	1.27962e-109
g9193_i1	3902.96	-1.3492	0.0602525	-22.3925	4.65497e-111	1.64725e-109
g3109_i2	1949.9	-1.57781	0.0704903	-22.3833	5.72055e-111	2.02306e-109
g7999_i0	3885.56	-1.1187	0.049989	-22.3789	6.32541e-111	2.23557e-109
g16905_i1	723.822	-2.03533	0.0909591	-22.3763	6.7019e-111	2.36715e-109
g5062_i17	1558.11	-1.49236	0.0667127	-22.3699	7.7261e-111	2.72721e-109
g24453_i0	4953.9	-1.47088	0.0657745	-22.3625	9.12013e-111	3.21727e-109
g17616_i0	7733.54	-1.2513	0.0559607	-22.3603	9.5968e-111	3.38332e-109
g32112_i1	1407.69	-1.97907	0.0885098	-22.36	9.66114e-111	3.40388e-109
g1994_i3	1097.21	2.04693	0.0915733	22.3529	1.13177e-110	3.98506e-109
g6007_i2	3208.14	-1.35451	0.0606024	-22.3507	1.18742e-110	4.17841e-109
g33469_i0	128173	-1.37542	0.0615409	-22.3498	1.21386e-110	4.26879e-109
g12169_i3	1659.7	-1.52313	0.0681503	-22.3495	1.21985e-110	4.2872e-109
g7219_i0	1897.81	-1.4496	0.064905	-22.3341	1.72241e-110	6.04595e-109
g121_i6	5708.77	-1.13714	0.0509523	-22.3177	2.48574e-110	8.71997e-109
g13170_i0	2349.3	-1.31595	0.0589702	-22.3155	2.61203e-110	9.1573e-109
g3617_i0	1390.48	-1.87037	0.0838287	-22.3118	2.83695e-110	9.93969e-109
g19124_i1	823.026	2.47202	0.110811	22.3084	3.06494e-110	1.07318e-108
g5731_i3	1368.92	-1.55807	0.0698442	-22.3078	3.10565e-110	1.08677e-108
g907_i54	13539.7	-1.13968	0.0510961	-22.3047	3.32603e-110	1.16316e-108
g39630_i0	5890.41	-1.24133	0.0556532	-22.3047	3.32899e-110	1.16348e-108
g25622_i3	2576.94	-1.59019	0.0713017	-22.3022	3.51543e-110	1.22789e-108
g33386_i0	490.518	-2.42373	0.108693	-22.2989	3.78556e-110	1.32142e-108
g33464_i0	75666.2	-1.29801	0.0582208	-22.2946	4.16715e-110	1.45373e-108
g5829_i1	1057.85	1.8091	0.0811556	22.2917	4.44303e-110	1.54902e-108
g274_i55	9225.45	-1.30546	0.0585766	-22.2865	4.9995e-110	1.74195e-108
g0_i341	1978.98	-1.44943	0.0650421	-22.2844	5.23229e-110	1.82194e-108
g12767_i0	2755.8	-1.52314	0.068371	-22.2776	6.08822e-110	2.11868e-108
g20108_i1	1507.65	1.93878	0.0870503	22.2719	6.91715e-110	2.40566e-108
g4301_i23	1368.34	-1.69461	0.0761087	-22.2656	7.95925e-110	2.76639e-108
g19751_i0	6188.97	-1.07277	0.0481887	-22.2619	8.65585e-110	3.00666e-108
g16344_i0	2516.08	1.39383	0.0626164	22.2599	9.0468e-110	3.14053e-108
g26747_i2	5019.65	-1.23033	0.0552781	-22.2571	9.63385e-110	3.34227e-108
g6920_i1	12614.4	-1.10089	0.0494676	-22.2548	1.01274e-109	3.51135e-108
g23101_i0	10052.1	-1.42206	0.0639187	-22.2479	1.18226e-109	4.09661e-108
g13170_i2	2252.04	-1.32896	0.0597612	-22.2378	1.47962e-109	5.12383e-108
g11698_i4	1107.41	-1.65127	0.0742673	-22.2342	1.60418e-109	5.55179e-108
g19496_i0	973.518	2.06501	0.092907	22.2267	1.89664e-109	6.5573e-108
g18305_i0	1317.49	1.64824	0.0741561	22.2267	1.89704e-109	6.5573e-108
g8806_i0	1233.38	1.71551	0.0771862	22.2256	1.94063e-109	6.70388e-108
g12639_i2	1466.46	-1.87037	0.0841581	-22.2244	1.99463e-109	6.88622e-108
g8997_i1	14237.2	-1.37392	0.0618264	-22.2222	2.09334e-109	7.22258e-108
g16936_i4	1195.7	-1.7286	0.0778126	-22.215	2.46111e-109	8.48633e-108
g22297_i0	1273.65	-1.79339	0.0807303	-22.2146	2.48341e-109	8.55802e-108
g18639_i2	59018.9	-1.19155	0.0536438	-22.2122	2.61974e-109	9.02234e-108
g63_i98	2681.98	-1.24148	0.0559032	-22.2077	2.89607e-109	9.96793e-108
g14308_i0	654.825	2.37286	0.106899	22.1972	3.65573e-109	1.25749e-107
g7551_i1	766.882	-2.21529	0.0998164	-22.1937	3.95219e-109	1.35865e-107
g26140_i0	8089.02	-1.68219	0.0758473	-22.1787	5.52015e-109	1.89651e-107
g8719_i2	2892.59	-1.51542	0.0683406	-22.1746	6.04656e-109	2.07611e-107
g6826_i0	3312.19	1.13415	0.0511484	22.1737	6.169e-109	2.11687e-107
g18076_i0	2531.21	-1.66873	0.0752574	-22.1736	6.17387e-109	2.11725e-107
g13231_i0	1171.01	1.80378	0.0813554	22.1716	6.46347e-109	2.21522e-107
g12959_i6	615.302	2.75727	0.124376	22.1689	6.86135e-109	2.35017e-107
g33927_i0	10830.1	-1.20609	0.0544198	-22.1627	7.86364e-109	2.69185e-107
g18575_i0	35597.6	-1.18761	0.0536193	-22.149	1.06777e-108	3.65292e-107
g4589_i11	7185.95	-1.40692	0.0635251	-22.1475	1.10187e-108	3.76733e-107
g21663_i0	3762.34	-1.13382	0.0512052	-22.1427	1.22728e-108	4.19357e-107
g8158_i5	2878.22	-1.48471	0.0670687	-22.1371	1.3896e-108	4.74534e-107
g19402_i1	2061.93	-1.48575	0.0671188	-22.1361	1.41934e-108	4.84398e-107
g25158_i2	2957.89	-1.54148	0.0696367	-22.136	1.42405e-108	4.85711e-107
g43088_i0	13451.5	-1.21011	0.0546711	-22.1343	1.47709e-108	5.035e-107
g15436_i2	4089.94	-1.44636	0.0653715	-22.1253	1.80436e-108	6.14686e-107
g6447_i24	1239.81	-1.84749	0.0835047	-22.1244	1.84257e-108	6.27328e-107
g9268_i3	68888.3	-1.27128	0.0574798	-22.117	2.1678e-108	7.37611e-107
g8033_i2	966.498	2.06834	0.0935523	22.1089	2.59395e-108	8.82083e-107
g45363_i0	1166.35	-1.67146	0.0756211	-22.1031	2.95047e-108	1.00272e-106
g3012_i8	3847.44	-1.20335	0.0544532	-22.0988	3.24899e-108	1.10351e-106
g927_i1	1178.79	1.9285	0.0872727	22.0974	3.34735e-108	1.13623e-106
g14611_i2	2320.02	-1.23797	0.0560268	-22.096	3.45419e-108	1.1718e-106
g4418_i1	10900.2	-1.26476	0.0572404	-22.0956	3.48251e-108	1.1807e-106
g10874_i2	5354.59	-1.08832	0.0492652	-22.0911	3.85305e-108	1.30554e-106
g9636_i3	1955.3	-1.6587	0.0751186	-22.0811	4.80588e-108	1.62742e-106
g25386_i1	8574.03	-1.32007	0.059795	-22.0766	5.30292e-108	1.79466e-106
g1234_i4	2282.21	-1.29765	0.0587801	-22.0763	5.34407e-108	1.8075e-106
g13731_i1	25342.7	-1.23262	0.0558358	-22.0758	5.39873e-108	1.8249e-106
g0_i311	1536.03	-1.64474	0.0745061	-22.0752	5.47484e-108	1.84952e-106
g26531_i1	1401.14	-1.65315	0.074895	-22.0729	5.76245e-108	1.94552e-106
g3699_i10	10598.3	-1.45224	0.0657934	-22.0728	5.77609e-108	1.94897e-106
g29203_i0	5909.11	-1.17991	0.0534617	-22.0702	6.10982e-108	2.06035e-106
g21496_i1	747.309	-2.02622	0.0918233	-22.0665	6.62789e-108	2.23372e-106
g6618_i0	2424.75	-1.20247	0.0545048	-22.0617	7.37828e-108	2.48513e-106
g8872_i2	1301.42	-1.54628	0.0700958	-22.0596	7.72983e-108	2.60199e-106
g9851_i2	802.53	2.0463	0.0927963	22.0515	9.23395e-108	3.10646e-106
g9598_i1	2133.99	-1.81733	0.0824599	-22.039	1.21887e-107	4.09806e-106
g19655_i0	4644.98	-1.41774	0.0643323	-22.0377	1.25384e-107	4.21311e-106
g22482_i0	1236.33	-1.73424	0.0787032	-22.0352	1.32369e-107	4.44519e-106
g5334_i1	3558.12	-1.41504	0.0642171	-22.0352	1.32496e-107	4.44682e-106
g4572_i2	998.56	2.22283	0.10091	22.0279	1.55603e-107	5.21925e-106
g26597_i0	882.361	-2.02714	0.0920285	-22.0273	1.57678e-107	5.2857e-106
g360_i7	574.274	2.83488	0.128731	22.0217	1.78416e-107	5.97735e-106
g32410_i0	1632.06	-1.66053	0.0754148	-22.0187	1.90724e-107	6.38593e-106
g23746_i0	1458.27	1.61737	0.0734956	22.0064	2.50099e-107	8.369e-106
g20413_i1	998.859	-1.7934	0.0815005	-22.0047	2.59512e-107	8.67887e-106
g12906_i1	3084.05	-1.45614	0.0661749	-22.0044	2.61291e-107	8.73319e-106
g14882_i2	978.596	-1.81094	0.0823586	-21.9885	3.7118e-107	1.23987e-105
g12396_i0	1294.61	-1.94166	0.0883272	-21.9826	4.22968e-107	1.41203e-105
g4_i9	2690.98	-1.44781	0.0658906	-21.973	5.22296e-107	1.7426e-105
g33189_i0	1803.76	-1.88454	0.0857833	-21.9686	5.75561e-107	1.91805e-105
g19140_i0	5149.17	-1.19153	0.0542396	-21.968	5.83362e-107	1.9429e-105
g18472_i3	3237.31	-1.12856	0.0513744	-21.9674	5.90301e-107	1.96486e-105
g7294_i2	11879.4	-1.29795	0.0590885	-21.9663	6.05344e-107	2.01375e-105
g37831_i0	845.571	2.51736	0.114604	21.9658	6.1227e-107	2.03559e-105
g10354_i0	1495.08	-1.50126	0.0683525	-21.9635	6.43103e-107	2.13684e-105
g11467_i1	15097.7	-1.9645	0.0894588	-21.9599	6.9684e-107	2.31404e-105
g11739_i0	1933.99	1.38883	0.0632634	21.9531	8.09541e-107	2.68672e-105
g11263_i6	3859.36	-1.29361	0.0589708	-21.9365	1.16576e-106	3.86669e-105
g8872_i3	1265.8	-1.57144	0.071637	-21.9361	1.17524e-106	3.89582e-105
g2132_i3	1834.92	-1.6071	0.0732701	-21.934	1.23184e-106	4.08109e-105
g573_i1	1513.3	1.58496	0.0722616	21.9336	1.24243e-106	4.11135e-105
g8580_i2	1149.91	1.81786	0.0828835	21.9327	1.26763e-106	4.19228e-105
g18065_i1	1245.07	-1.62349	0.0740335	-21.9292	1.36873e-106	4.52401e-105
g22462_i0	906.579	2.84152	0.129651	21.9166	1.80564e-106	5.96463e-105
g16936_i1	1208.74	-1.68183	0.0767529	-21.9122	1.98597e-106	6.55648e-105
g11643_i4	8578.56	-1.25648	0.0573528	-21.9079	2.18247e-106	7.201e-105
g14873_i2	963.836	-1.72326	0.0786652	-21.9062	2.26705e-106	7.47571e-105
g17836_i3	1065.8	-1.69271	0.0772778	-21.9043	2.36624e-106	7.79827e-105
g972_i4	3582.18	-1.97114	0.0900162	-21.8976	2.73766e-106	9.01709e-105
g1727_i1	799.055	2.09445	0.0956676	21.893	3.02842e-106	9.96896e-105
g2312_i2	1516.87	-1.55054	0.0708302	-21.891	3.16756e-106	1.04209e-104
g8883_i0	4771.66	1.06508	0.0486554	21.8903	3.21436e-106	1.05688e-104
g5847_i5	10195.3	-1.11327	0.0508702	-21.8846	3.64421e-106	1.19751e-104
g15355_i0	3087.06	-1.27442	0.0582442	-21.8806	3.97733e-106	1.30622e-104
g3704_i1	2380.88	-1.49782	0.0684901	-21.8691	5.11312e-106	1.67826e-104
g4507_i2	10192.4	-1.15723	0.0529363	-21.8609	6.12574e-106	2.00946e-104
g47994_i0	5221.08	-1.38195	0.0632171	-21.8603	6.19925e-106	2.0324e-104
g25158_i1	3832.97	-1.54063	0.0705051	-21.8513	7.55684e-106	2.47605e-104
g12816_i2	5439.53	-1.31363	0.0601367	-21.8441	8.84614e-106	2.89682e-104
g24999_i2	750.766	-1.89733	0.0869159	-21.8294	1.21889e-105	3.98914e-104
g14553_i1	2756.87	1.8723	0.0857982	21.8221	1.43102e-105	4.68069e-104
g8076_i1	1697.04	1.51244	0.0693118	21.8209	1.47094e-105	4.80851e-104
g40497_i0	5181.66	-1.64157	0.0752314	-21.8202	1.49123e-105	4.872e-104
g0_i300	1438.03	-1.63992	0.0751749	-21.8148	1.67929e-105	5.48327e-104
g29364_i0	830.098	-2.18704	0.100328	-21.7989	2.37654e-105	7.75547e-104
g39513_i0	11496.2	-1.32015	0.0605832	-21.7907	2.84559e-105	9.28079e-104
g27726_i1	1025.07	-1.81042	0.0830948	-21.7873	3.05848e-105	9.96939e-104
g25158_i0	3867.08	-1.54028	0.0707151	-21.7815	3.47451e-105	1.13189e-103
g1590_i3	641.7	-2.24097	0.102924	-21.773	4.17999e-105	1.36094e-103
g9193_i2	6403.41	-1.16581	0.0535455	-21.7723	4.24919e-105	1.38267e-103
g3492_i3	2255.41	-1.22061	0.056101	-21.7574	5.87728e-105	1.91135e-103
g7440_i2	2589.05	-1.35048	0.0620844	-21.7523	6.57363e-105	2.13658e-103
g14784_i2	4206.41	-1.64136	0.0754579	-21.752	6.60844e-105	2.14666e-103
g12835_i4	2554.91	-1.42776	0.065647	-21.7491	7.05159e-105	2.2893e-103
g9761_i1	1659.42	-1.46656	0.0674323	-21.7487	7.10837e-105	2.30641e-103
g27874_i0	640.45	2.67087	0.122847	21.7414	8.33582e-105	2.70313e-103
g8269_i3	983.081	-1.73849	0.0799835	-21.7357	9.44249e-105	3.06024e-103
g22923_i0	3181.78	-1.15976	0.0533663	-21.732	1.02233e-104	3.31141e-103
g9369_i0	1095.06	-1.84723	0.0850069	-21.7304	1.05979e-104	3.43076e-103
g6085_i1	1004.31	-1.76576	0.081269	-21.7273	1.13242e-104	3.6638e-103
g16200_i5	5427.46	-1.1585	0.0533385	-21.7198	1.33464e-104	4.31559e-103
g23050_i0	11809.7	-1.09693	0.0505297	-21.7087	1.69925e-104	5.49143e-103
g8719_i3	2858.46	-1.51398	0.069756	-21.7039	1.88376e-104	6.08422e-103
g13247_i2	3016.24	-1.34152	0.0618394	-21.6936	2.3584e-104	7.61289e-103
g4720_i3	3571.98	-1.22342	0.0563958	-21.6934	2.36591e-104	7.6328e-103
g9350_i4	1780.67	-1.42755	0.0658122	-21.6913	2.47767e-104	7.98878e-103
g5957_i3	2953.7	-1.29718	0.0598031	-21.6909	2.49976e-104	8.05543e-103
g3927_i1	3828.97	-1.28482	0.059247	-21.6859	2.78838e-104	8.9804e-103
g3460_i1	2347.5	-1.24323	0.0573491	-21.6783	3.28732e-104	1.05813e-102
g35393_i0	3788.86	-3.94409	0.182039	-21.6662	4.27396e-104	1.37493e-102
g307_i5	2093.31	-1.33412	0.0615868	-21.6624	4.64497e-104	1.49343e-102
g26095_i0	1081.51	-1.67063	0.0771339	-21.6589	5.01158e-104	1.61039e-102
g13170_i3	2000.71	-1.37103	0.063311	-21.6555	5.39353e-104	1.73214e-102
g16591_i2	2052.43	1.52379	0.0703682	21.6546	5.50454e-104	1.76679e-102
g23652_i0	1876.93	-1.49394	0.0690619	-21.632	8.98917e-104	2.88361e-102
g11745_i4	565.825	2.6117	0.120747	21.6295	9.47288e-104	3.03706e-102
g7760_i3	3661.98	-1.47242	0.0680869	-21.6256	1.03066e-103	3.30249e-102
g30594_i0	5383.64	-1.40625	0.0650542	-21.6165	1.25538e-103	4.02026e-102
g19591_i0	2986.87	-1.4797	0.0684719	-21.6103	1.43665e-103	4.59816e-102
g371_i12	9996.78	-1.85824	0.0859909	-21.6097	1.45468e-103	4.65324e-102
g26024_i0	2965.71	-1.5546	0.0719425	-21.609	1.4791e-103	4.7287e-102
g18787_i1	5717.38	-1.07852	0.0499116	-21.6087	1.48928e-103	4.75857e-102
g27080_i0	1980.45	-1.49232	0.0690621	-21.6084	1.49661e-103	4.77928e-102
g2571_i8	1811.3	1.4715	0.0681008	21.6076	1.5239e-103	4.86368e-102
g15991_i0	1231.13	1.5869	0.0734513	21.6047	1.62129e-103	5.17158e-102
g42332_i0	17137	-1.41719	0.0656273	-21.5946	2.02071e-103	6.44205e-102
g30734_i0	17611.6	-1.35201	0.0626123	-21.5933	2.07765e-103	6.61983e-102
g608_i1	3250.01	-1.14152	0.0528718	-21.5904	2.21032e-103	7.0386e-102
g7711_i0	466.205	3.00633	0.139254	21.5888	2.28961e-103	7.28697e-102
g42093_i0	7627.66	-1.248	0.0578091	-21.5883	2.31194e-103	7.35392e-102
g43607_i0	584.24	-2.67966	0.124129	-21.5878	2.34123e-103	7.4429e-102
g870_i5	383.899	-2.79969	0.129697	-21.5864	2.41234e-103	7.66466e-102
g6985_i7	2868.6	-1.77481	0.0822289	-21.5838	2.54833e-103	8.0922e-102
g8121_i1	2771.13	-1.42117	0.0658486	-21.5824	2.62722e-103	8.33803e-102
g11020_i0	8280.71	-1.1827	0.0548046	-21.5803	2.75052e-103	8.72445e-102
g15065_i0	6039.35	-1.22373	0.0567153	-21.5767	2.97298e-103	9.42481e-102
g7343_i2	3849.69	-1.08931	0.0504921	-21.5738	3.16632e-103	1.00321e-101
g44597_i0	29898.1	-1.38895	0.0643997	-21.5676	3.62081e-103	1.14657e-101
g24003_i0	6056.43	-1.31687	0.0610787	-21.5603	4.24106e-103	1.34223e-101
g14045_i2	16299.6	-1.31007	0.0607811	-21.5538	4.87425e-103	1.54176e-101
g26859_i0	2580.64	-1.29347	0.0600172	-21.5516	5.11458e-103	1.61688e-101
g5731_i4	1561.94	-1.49401	0.0693226	-21.5515	5.12354e-103	1.6188e-101
g12524_i1	3106.36	-1.25095	0.0580512	-21.5491	5.39288e-103	1.70295e-101
g13884_i1	1292.38	-1.62716	0.0755133	-21.548	5.52708e-103	1.74436e-101
g9328_i2	14945.9	-1.40561	0.0652463	-21.5432	6.13516e-103	1.93411e-101
g17398_i2	3414.32	-1.41976	0.065904	-21.5429	6.17193e-103	1.94462e-101
g8121_i2	2815	-1.4171	0.0658187	-21.5303	8.10126e-103	2.55109e-101
g26597_i1	1063.63	-1.96502	0.0913108	-21.5201	1.00883e-102	3.17504e-101
g5777_i3	1358.94	-1.72051	0.0799866	-21.5099	1.25705e-102	3.95407e-101
g43135_i0	2673.99	-1.93041	0.0897576	-21.5069	1.34069e-102	4.21478e-101
g412_i5	785.222	2.31615	0.107696	21.5065	1.3536e-102	4.25303e-101
g12288_i1	2226.4	-1.29639	0.0602813	-21.5057	1.37796e-102	4.32716e-101
g18798_i2	4624.57	-1.06903	0.0497105	-21.5051	1.39464e-102	4.37712e-101
g2761_i2	913.212	3.13843	0.145948	21.5038	1.43511e-102	4.50162e-101
g14446_i0	848.463	-1.94932	0.0906835	-21.4959	1.70103e-102	5.33282e-101
g32328_i1	4079.16	1.92485	0.0895595	21.4924	1.83206e-102	5.74042e-101
g5205_i1	671.208	2.34989	0.109356	21.4884	1.99794e-102	6.25671e-101
g4515_i2	3365.24	-1.35789	0.063197	-21.4866	2.07795e-102	6.50366e-101
g41350_i0	20766.8	-1.33767	0.0622828	-21.4774	2.53326e-102	7.92434e-101
g18803_i0	553.065	2.88756	0.134462	21.4749	2.67019e-102	8.34806e-101
g4589_i6	7461.47	-1.40883	0.0656237	-21.4683	3.08246e-102	9.63166e-101
g13623_i0	633.648	2.539	0.118268	21.4682	3.08808e-102	9.64389e-101
g17621_i0	727.523	-1.94401	0.0905636	-21.4656	3.26268e-102	1.01835e-100
g13164_i4	14632.8	-1.77609	0.0827425	-21.4653	3.2887e-102	1.02591e-100
g1404_i2	12233	-1.21928	0.0568074	-21.4635	3.41854e-102	1.06583e-100
g19655_i1	3125.19	-1.53515	0.0715369	-21.4596	3.71749e-102	1.15839e-100
g63_i83	1806.98	-1.37414	0.0640374	-21.4584	3.81262e-102	1.18738e-100
g5233_i1	1022.21	1.93023	0.0899771	21.4525	4.33165e-102	1.34829e-100
g34716_i0	1326.82	-1.93385	0.0901851	-21.4431	5.29215e-102	1.64635e-100
g28340_i2	2808.46	-1.47728	0.0689205	-21.4345	6.37208e-102	1.98122e-100
g29634_i1	725.871	-2.27381	0.106136	-21.4237	8.04109e-102	2.49878e-100
g5847_i6	10151.9	-1.1062	0.051637	-21.4227	8.2106e-102	2.55006e-100
g20087_i1	5512.43	1.06323	0.049641	21.4183	9.02763e-102	2.80228e-100
g14740_i0	1035.34	-1.8429	0.086055	-21.4153	9.61266e-102	2.98224e-100
g9725_i0	935.864	2.30989	0.107863	21.4151	9.66056e-102	2.99546e-100
g28336_i0	7158.37	-1.42662	0.0666223	-21.4135	1.0003e-101	3.09993e-100
g18617_i0	4491.09	-1.06812	0.0499009	-21.4049	1.20362e-101	3.72799e-100
g12898_i1	3844.55	-1.35534	0.0633248	-21.403	1.25192e-101	3.87546e-100
g7819_i0	3435.34	-1.37956	0.0644581	-21.4025	1.26592e-101	3.91668e-100
g29368_i0	569.172	-2.53552	0.118522	-21.3929	1.5552e-101	4.80906e-100
g25429_i0	2506.32	1.49074	0.069699	21.3883	1.71776e-101	5.30884e-100
g29634_i0	625.287	-2.25648	0.105565	-21.3752	2.27107e-101	7.01505e-100
g2106_i3	19277.8	-1.18504	0.0554419	-21.3745	2.30789e-101	7.12487e-100
g371_i8	10027.9	-1.85725	0.0868941	-21.3737	2.3454e-101	7.23674e-100
g38045_i0	136035	-1.36263	0.0637594	-21.3715	2.46262e-101	7.59427e-100
g21343_i2	3985.33	-1.36889	0.0640572	-21.3697	2.55512e-101	7.87526e-100
g7636_i3	8982.99	-1.00964	0.0472511	-21.3676	2.67509e-101	8.24052e-100
g15004_i2	3870.92	-1.27711	0.0597709	-21.3668	2.72053e-101	8.37595e-100
g7266_i2	2431.42	-1.50551	0.0705109	-21.3514	3.78231e-101	1.16386e-99
g24569_i3	1044.57	-1.67878	0.0786576	-21.3429	4.53545e-101	1.39485e-99
g10214_i1	587.613	-2.33743	0.109524	-21.3417	4.6592e-101	1.43213e-99
g20087_i0	6183.92	1.09031	0.0510891	21.3413	4.70006e-101	1.44391e-99
g31312_i0	1852.3	-1.31465	0.0616021	-21.341	4.73084e-101	1.45258e-99
g4074_i5	2272.58	1.2623	0.0591791	21.3301	5.96514e-101	1.83057e-99
g1508_i2	1408.62	1.54426	0.0724062	21.3277	6.28138e-101	1.92657e-99
g4773_i2	1526.25	1.49457	0.0700864	21.3246	6.70801e-101	2.05631e-99
g14381_i0	1349.53	-1.67141	0.0783952	-21.3203	7.35428e-101	2.2532e-99
g7332_i9	3771.85	-1.28792	0.0604209	-21.3158	8.10646e-101	2.48231e-99
g8269_i2	971.61	-1.74369	0.0818531	-21.3027	1.07177e-100	3.28012e-99
g1360_i1	2092.49	-1.46101	0.0685869	-21.3016	1.09604e-100	3.35261e-99
g28717_i0	3199.44	-1.43845	0.067531	-21.3005	1.1223e-100	3.43108e-99
g7067_i1	5929.63	-1.1561	0.0542814	-21.2983	1.17612e-100	3.59367e-99
g13089_i2	960.311	1.95825	0.0919478	21.2975	1.1987e-100	3.6607e-99
g12047_i1	3962.59	-1.1116	0.05222	-21.2868	1.50324e-100	4.58824e-99
g10451_i1	1212.92	1.58251	0.0743728	21.2781	1.81059e-100	5.52339e-99
g16977_i2	4014.66	-1.07278	0.0504213	-21.2764	1.87891e-100	5.72869e-99
g16473_i0	53458	-1.66927	0.0784858	-21.2684	2.2278e-100	6.78515e-99
g18873_i3	2552.38	1.51979	0.0714588	21.2681	2.24067e-100	6.82068e-99
g10894_i0	4132.16	-1.07041	0.0503376	-21.2646	2.41525e-100	7.34813e-99
g29671_i0	70057.7	-1.18712	0.0558315	-21.2626	2.52167e-100	7.66781e-99
g33259_i0	14192.7	-1.36116	0.064017	-21.2625	2.52342e-100	7.669e-99
g30554_i2	3752.52	-1.45302	0.0683526	-21.2578	2.79409e-100	8.48704e-99
g13478_i1	1639.37	-1.35888	0.0639277	-21.2565	2.87319e-100	8.72264e-99
g3109_i5	1371.45	-1.47035	0.0691725	-21.2563	2.88132e-100	8.74263e-99
g19941_i0	9453.68	-1.27068	0.0597863	-21.2538	3.04225e-100	9.22599e-99
g8820_i5	2656.9	-1.21625	0.0572316	-21.2514	3.20173e-100	9.70443e-99
g63_i91	1723.59	-1.41155	0.0664442	-21.2441	3.73809e-100	1.13241e-98
g8892_i1	4541.83	-1.07615	0.0506608	-21.2422	3.88939e-100	1.17761e-98
g21143_i0	5125.6	-1.17152	0.0551576	-21.2395	4.12147e-100	1.24721e-98
g36114_i0	4594.77	-1.56015	0.0734624	-21.2374	4.31483e-100	1.30503e-98
g19977_i0	7082.86	-1.05476	0.0496695	-21.2355	4.48956e-100	1.35715e-98
g30116_i0	1834.45	-1.68333	0.0792779	-21.2333	4.70149e-100	1.42046e-98
g15881_i5	1281.4	-1.54389	0.0727135	-21.2326	4.77943e-100	1.44323e-98
g38382_i0	3474.98	-1.44698	0.0681609	-21.2289	5.16106e-100	1.55765e-98
g14223_i0	1578.78	-1.5907	0.0749573	-21.2214	6.06425e-100	1.82926e-98
g28171_i0	686.112	2.73358	0.128835	21.2177	6.55325e-100	1.97571e-98
g34469_i0	39600.2	-3.09369	0.145822	-21.2155	6.87588e-100	2.07188e-98
g1404_i1	14567.6	-1.18763	0.0559848	-21.2134	7.17996e-100	2.16235e-98
g1234_i3	4134.92	-1.02482	0.0483251	-21.2068	8.25648e-100	2.48524e-98
g4893_i1	1786.36	-1.56789	0.0739347	-21.2064	8.32706e-100	2.50515e-98
g19704_i1	2011.78	-1.32803	0.0626329	-21.2033	8.89958e-100	2.67597e-98
g2606_i1	1503.06	-1.43653	0.0677981	-21.1884	1.22143e-99	3.6707e-98
g1667_i8	1463.56	1.99455	0.094166	21.1812	1.42402e-99	4.27728e-98
g36178_i0	714.943	-2.0097	0.0948961	-21.1779	1.52767e-99	4.58618e-98
g24569_i2	1018.44	-1.66779	0.0787545	-21.177	1.55613e-99	4.66915e-98
g10943_i4	5077.98	-1.26874	0.0599432	-21.1657	1.97844e-99	5.93311e-98
g19306_i5	2877.2	-1.54613	0.073077	-21.1575	2.3552e-99	7.05924e-98
g18125_i1	1756.05	-1.85698	0.087794	-21.1516	2.66844e-99	7.98967e-98
g3540_i3	2068.07	1.29813	0.0614015	21.1417	3.29035e-99	9.84654e-98
g5452_i2	8930.18	-1.30117	0.0615499	-21.1401	3.40568e-99	1.01863e-97
g12985_i0	2141.49	-1.35676	0.0642036	-21.1321	4.02903e-99	1.2038e-97
g422_i13	663.507	-2.2137	0.104763	-21.1306	4.165e-99	1.24377e-97
g25251_i0	889.902	-1.75897	0.0832458	-21.1298	4.22987e-99	1.26247e-97
g1360_i0	2172.26	-1.44394	0.0683636	-21.1214	5.05302e-99	1.50736e-97
g1858_i6	236.471	-4.01256	0.189985	-21.1204	5.16758e-99	1.54072e-97
g13365_i0	1173.58	-1.62314	0.0768882	-21.1104	6.38664e-99	1.90218e-97
g28572_i0	1039.93	1.74609	0.0827193	21.1086	6.62835e-99	1.97314e-97
g4893_i2	2811.46	-1.48667	0.0704427	-21.1047	7.20857e-99	2.14473e-97
g14001_i0	936.789	-1.68147	0.0796802	-21.1027	7.51396e-99	2.23442e-97
g8265_i1	2906.18	-1.17861	0.0558757	-21.0934	9.13562e-99	2.71522e-97
g1234_i5	1912.17	-1.36358	0.0646636	-21.0872	1.04181e-98	3.09478e-97
g371_i38	5868.21	-1.1211	0.0531866	-21.0785	1.25242e-98	3.71844e-97
g15248_i0	12886	-1.3424	0.0636873	-21.078	1.26669e-98	3.75886e-97
g8548_i2	2995.67	-1.34479	0.0638194	-21.0719	1.44051e-98	4.2724e-97
g13503_i0	389.444	-2.86766	0.13613	-21.0656	1.6436e-98	4.87221e-97
g6196_i1	1677.94	1.71377	0.081374	21.0605	1.83401e-98	5.43378e-97
g34522_i0	3186.79	-1.18955	0.0564835	-21.0602	1.84407e-98	5.46074e-97
g9328_i1	11563	-1.346	0.0639333	-21.0531	2.14204e-98	6.33978e-97
g16553_i1	968.163	-1.76616	0.0839165	-21.0466	2.45539e-98	7.25961e-97
g2303_i9	2444.32	-1.23447	0.058658	-21.0453	2.52543e-98	7.46281e-97
g9851_i0	772.95	2.03939	0.0969484	21.0358	3.08229e-98	9.09413e-97
g3977_i4	1917.4	-1.38506	0.0658619	-21.0298	3.50098e-98	1.03241e-96
g45814_i0	605.57	-2.47971	0.117921	-21.0287	3.58708e-98	1.05724e-96
g21595_i0	1694.42	-1.48355	0.0705496	-21.0285	3.59982e-98	1.06045e-96
[truncated: 15,086 more rows]

## Sheet: A7 VS A4
	baseMean	log2FoldChange	lfcSE	stat	pvalue	padj
[truncated: 13,191 more rows]

[truncated: 4 more sheets: B1 VS CK, B2 VS B1, B4 VS B2, B7 VS B4]
