# Supplementary material for: Transcriptomic analysis of Blumea laciniata responses to PEG-simulated drought stress
Source: Front Plant Sci. 2025 Dec 18;16:1695003. doi: 10.3389/fpls.2025.1695003 (PMC12756431; doi:10.3389/fpls.2025.1695003)
Supplement: Supplementary file 4 [file Table3.xlsx]

## Sheet: Enrichment background set
ID	Nr	Swiss-Prot	KEGG	gene_ontology_blast	eggNOG	Pfam	CAZy	Signal	tmhmm
g17398_i2	XP_023733942.1^uncharacterized protein LOC111881782 [Lactuca sativa] >PLY73735.1 hypothetical protein LSAT_8X111400 [Lactuca sativa]^70.0%	NA	K15113|SLC25A28_37, MFRN|http://www.genome.jp/dbget-bin/www_bget?ko:K15113	NA	KOG0760^Inherit from KOG: transcription factor^C	PF11239.7^Protein of unknown function (DUF3040)	NA	NA	NA
g2547_i2	XP_024993737.1^probable arabinose 5-phosphate isomerase isoform X1 [Cynara cardunculus var. scolymus] >KVH95895.1 Cystathionine beta-synthase, core [Cynara cardunculus var. scolymus]^92.38%	Q9M1T1.1^RecName: Full=Probable arabinose 5-phosphate isomerase; Short=API; AltName: Full=CBS domain-containing protein CBSSIS1^76.85%	K06041|kdsD, kpsF|http://www.genome.jp/dbget-bin/www_bget?ko:K06041	GO:0019146^arabinose-5-phosphate isomerase activity^molecular_function;GO:0005524^ATP binding^molecular_function;GO:1901135^carbohydrate derivative metabolic process^biological_process;GO:0005975^carbohydrate metabolic process^biological_process	COG0517|COG0794^SIS domain^M	PF01380.21^SIS domain	NA	NA	NA
g8723_i2	XP_024979399.1^malate dehydrogenase, mitochondrial [Cynara cardunculus var. scolymus] >KVH93131.1 Lactate dehydrogenase/glycoside hydrolase, family 4, C-terminal [Cynara cardunculus var. scolymus]^93.92%	P17783.1^RecName: Full=Malate dehydrogenase, mitochondrial; Flags: Precursor^81.94%	K00026|MDH2|http://www.genome.jp/dbget-bin/www_bget?ko:K00026	GO:0030060^L-malate dehydrogenase activity^molecular_function;GO:0005975^carbohydrate metabolic process^biological_process;GO:0006108^malate metabolic process^biological_process;GO:0006099^tricarboxylic acid cycle^biological_process;GO:0005759^mitochondrial matrix^cellular_component	COG0039|KOG1494^Malate dehydrogenase^C	PF00056.22^lactate/malate dehydrogenase, NAD binding domain	NA	NA	NA
g8723_i1	XP_021998181.1^malate dehydrogenase 1, mitochondrial-like [Helianthus annuus] >OTG05433.1 putative malate dehydrogenase [Helianthus annuus]^98.06%	Q9ZP06.1^RecName: Full=Malate dehydrogenase 1, mitochondrial; AltName: Full=Mitochondrial MDH1; Short=mMDH1; AltName: Full=Mitochondrial NAD-dependent malate dehydrogenase 1; Short=mNAD-MDH 1; Short=mtNAD-MDH1; Flags: Precursor^86.77%	K00026|MDH2|http://www.genome.jp/dbget-bin/www_bget?ko:K00026	GO:0005507^copper ion binding^molecular_function;GO:0030060^L-malate dehydrogenase activity^molecular_function;GO:0005975^carbohydrate metabolic process^biological_process;GO:0042742^defense response to bacterium^biological_process;GO:0006108^malate metabolic process^biological_process;GO:0046686^response to cadmium ion^biological_process;GO:0009409^response to cold^biological_process;GO:0009651^…	COG0039|KOG1494^Malate dehydrogenase^C	PF02866.17^lactate/malate dehydrogenase, alpha/beta C-terminal domain	GH4	NA	NA
g8950_i2	XP_024991138.1^KRR1 small subunit processome component [Cynara cardunculus var. scolymus] >XP_024991139.1 KRR1 small subunit processome component [Cynara cardunculus var. scolymus]^89.47%	P25586.1^RecName: Full=KRR1 small subunit processome component; AltName: Full=KRR-R motif-containing protein 1; AltName: Full=Ribosomal RNA assembly protein KRR1 >B3LU25.1 RecName: Full=KRR1 small subunit processome component; AltName: Full=KRR-R motif-containing protein 1; AltName: Full=Ribosomal RNA assembly protein KRR1 >B5VEQ2.1 RecName: Full=KRR1 small subunit processome component; AltName: …	K06961|KRR1|http://www.genome.jp/dbget-bin/www_bget?ko:K06961	GO:0003723^RNA binding^molecular_function;GO:0000447^endonucleolytic cleavage in ITS1 to separate SSU-rRNA from 5.8S rRNA and LSU-rRNA from tricistronic rRNA transcript (SSU-rRNA, 5.8S rRNA, LSU-rRNA)^biological_process;GO:0042274^ribosomal small subunit biogenesis^biological_process;GO:0031167^rRNA methylation^biological_process;GO:0006364^rRNA processing^biological_process;GO:0030686^90S prerib…	COG1094|KOG2874^Required for 40S ribosome biogenesis. Involved in nucleolar processing of pre-18S ribosomal RNA and ribosome assembly (By similarity)^J	NA	NA	NA	NA
g8950_i1	XP_024991138.1^KRR1 small subunit processome component [Cynara cardunculus var. scolymus] >XP_024991139.1 KRR1 small subunit processome component [Cynara cardunculus var. scolymus]^88.4%	P25586.1^RecName: Full=KRR1 small subunit processome component; AltName: Full=KRR-R motif-containing protein 1; AltName: Full=Ribosomal RNA assembly protein KRR1 >B3LU25.1 RecName: Full=KRR1 small subunit processome component; AltName: Full=KRR-R motif-containing protein 1; AltName: Full=Ribosomal RNA assembly protein KRR1 >B5VEQ2.1 RecName: Full=KRR1 small subunit processome component; AltName: …	K06961|KRR1|http://www.genome.jp/dbget-bin/www_bget?ko:K06961	GO:0003723^RNA binding^molecular_function;GO:0000447^endonucleolytic cleavage in ITS1 to separate SSU-rRNA from 5.8S rRNA and LSU-rRNA from tricistronic rRNA transcript (SSU-rRNA, 5.8S rRNA, LSU-rRNA)^biological_process;GO:0042274^ribosomal small subunit biogenesis^biological_process;GO:0031167^rRNA methylation^biological_process;GO:0006364^rRNA processing^biological_process;GO:0030686^90S prerib…	COG1094|KOG2874^Required for 40S ribosome biogenesis. Involved in nucleolar processing of pre-18S ribosomal RNA and ribosome assembly (By similarity)^J	NA	NA	NA	NA
g8950_i0	XP_024991138.1^KRR1 small subunit processome component [Cynara cardunculus var. scolymus] >XP_024991139.1 KRR1 small subunit processome component [Cynara cardunculus var. scolymus]^92.26%	O74777.1^RecName: Full=KRR1 small subunit processome component homolog; AltName: Full=KRR-R motif-containing protein 1; AltName: Full=Ribosomal RNA assembly protein mis3^62.8%	K06961|KRR1|http://www.genome.jp/dbget-bin/www_bget?ko:K06961	GO:0003723^RNA binding^molecular_function;GO:0006364^rRNA processing^biological_process;GO:0005730^nucleolus^cellular_component;GO:0005634^nucleus^cellular_component;GO:0032040^small-subunit processome^cellular_component	COG1094|KOG2874^Required for 40S ribosome biogenesis. Involved in nucleolar processing of pre-18S ribosomal RNA and ribosome assembly (By similarity)^J	NA	NA	NA	NA
g8950_i4	XP_024991138.1^KRR1 small subunit processome component [Cynara cardunculus var. scolymus] >XP_024991139.1 KRR1 small subunit processome component [Cynara cardunculus var. scolymus]^91.28%	O74777.1^RecName: Full=KRR1 small subunit processome component homolog; AltName: Full=KRR-R motif-containing protein 1; AltName: Full=Ribosomal RNA assembly protein mis3^61.38%	K06961|KRR1|http://www.genome.jp/dbget-bin/www_bget?ko:K06961	GO:0003723^RNA binding^molecular_function;GO:0006364^rRNA processing^biological_process;GO:0005730^nucleolus^cellular_component;GO:0005634^nucleus^cellular_component;GO:0032040^small-subunit processome^cellular_component	COG1094|KOG2874^Required for 40S ribosome biogenesis. Involved in nucleolar processing of pre-18S ribosomal RNA and ribosome assembly (By similarity)^J	NA	NA	NA	NA
g2547_i5	XP_022025885.1^probable arabinose 5-phosphate isomerase [Helianthus annuus] >OTF85639.1 putative sugar isomerase (SIS) family protein [Helianthus annuus]^93.44%	Q9M1T1.1^RecName: Full=Probable arabinose 5-phosphate isomerase; Short=API; AltName: Full=CBS domain-containing protein CBSSIS1^85.25%	K06041|kdsD, kpsF|http://www.genome.jp/dbget-bin/www_bget?ko:K06041	GO:0019146^arabinose-5-phosphate isomerase activity^molecular_function;GO:0005524^ATP binding^molecular_function;GO:1901135^carbohydrate derivative metabolic process^biological_process;GO:0005975^carbohydrate metabolic process^biological_process	COG0517|COG0794^SIS domain^M	PF00571.27^CBS domain	NA	NA	NA
g19054_i1	XP_024995434.1^plant UBX domain-containing protein 10-like [Cynara cardunculus var. scolymus]^57.65%	Q9M0N1.1^RecName: Full=Plant UBX domain-containing protein 10; Short=PUX10^45.76%	K18726|FAF2, UBXD8|http://www.genome.jp/dbget-bin/www_bget?ko:K18726	GO:0030674^protein binding, bridging^molecular_function;GO:0043130^ubiquitin binding^molecular_function;GO:1905691^lipid droplet disassembly^biological_process;GO:0009941^chloroplast envelope^cellular_component;GO:0005783^endoplasmic reticulum^cellular_component;GO:0005811^lipid droplet^cellular_component;GO:0005886^plasma membrane^cellular_component	KOG1363^fas-associated factor^O	PF00789.19^UBX domain	NA	SignalP-TM	i41-63o
g34890_i0	XP_023761453.1^ethylene-responsive transcription factor ERF008-like [Lactuca sativa] >PLY87294.1 hypothetical protein LSAT_4X164580 [Lactuca sativa]^81.99%	O22174.1^RecName: Full=Ethylene-responsive transcription factor ERF008^62.67%	K09286|EREBP|http://www.genome.jp/dbget-bin/www_bget?ko:K09286	GO:0003677^DNA binding^molecular_function;GO:0003700^DNA-binding transcription factor activity^molecular_function;GO:0009873^ethylene-activated signaling pathway^biological_process;GO:0005634^nucleus^cellular_component	NA	PF00847.19^AP2 domain	NA	NA	o10-32i
g15980_i1	XP_023728996.1^uncharacterized protein LOC111876670 [Lactuca sativa] >PLY77569.1 hypothetical protein LSAT_2X86340 [Lactuca sativa]^88.33%	Q8Q001.1^RecName: Full=Tryptophan synthase beta chain 2^59.76%	K06001|trpB|http://www.genome.jp/dbget-bin/www_bget?ko:K06001	GO:0030170^pyridoxal phosphate binding^molecular_function;GO:0004834^tryptophan synthase activity^molecular_function	COG1350^tryptophan synthase, beta chain^E	PF00291.24^Pyridoxal-phosphate dependent enzyme	NA	NA	NA
g15980_i0	XP_023728996.1^uncharacterized protein LOC111876670 [Lactuca sativa] >PLY77569.1 hypothetical protein LSAT_2X86340 [Lactuca sativa]^87.73%	Q8Q001.1^RecName: Full=Tryptophan synthase beta chain 2^60.86%	K06001|trpB|http://www.genome.jp/dbget-bin/www_bget?ko:K06001	GO:0030170^pyridoxal phosphate binding^molecular_function;GO:0004834^tryptophan synthase activity^molecular_function	COG1350^tryptophan synthase, beta chain^E	PF00291.24^Pyridoxal-phosphate dependent enzyme	NA	NA	NA
g45861_i0	XP_021970108.1^tubulin-folding cofactor A-like [Helianthus annuus] >OTG22775.1 putative tubulin binding cofactor A [Helianthus annuus]^92.92%	O04350.2^RecName: Full=Tubulin-folding cofactor A; Short=AtTFCA; Short=CFA; AltName: Full=Protein KIESEL; AltName: Full=TCP1-chaperonin cofactor A; AltName: Full=Tubulin-specific chaperone A^81.42%	K17292|TBCA|http://www.genome.jp/dbget-bin/www_bget?ko:K17292	GO:0048487^beta-tubulin binding^molecular_function;GO:0007023^post-chaperonin tubulin folding pathway^biological_process;GO:0007021^tubulin complex assembly^biological_process;GO:0005829^cytosol^cellular_component	KOG3470^Tubulin-specific chaperone^O	PF02970.15^Tubulin binding cofactor A	NA	NA	NA
g26322_i0	PWA46245.1^Cysteine peptidase, asparagine active site-containing protein [Artemisia annua]^86.72%	Q9LM66.2^RecName: Full=Cysteine protease XCP2; AltName: Full=Xylem cysteine peptidase 2; Short=AtXCP2; Flags: Precursor^69.66%	K16290|XCP|http://www.genome.jp/dbget-bin/www_bget?ko:K16290	GO:0004197^cysteine-type endopeptidase activity^molecular_function;GO:0042742^defense response to bacterium^biological_process;GO:0010623^programmed cell death involved in cell development^biological_process;GO:0051603^proteolysis involved in cellular protein catabolic process^biological_process;GO:0005618^cell wall^cellular_component;GO:0005615^extracellular space^cellular_component;GO:0005764^l…	COG4870|KOG1543^Xylem cysteine proteinase^O	PF00112.22^Papain family cysteine protease	NA	SignalP-TM	NA
g298_i24	XP_021988663.1^two pore calcium channel protein 1A [Helianthus annuus] >XP_021988664.1 two pore calcium channel protein 1A [Helianthus annuus]^90.55%	Q75VR0.1^RecName: Full=Two pore calcium channel protein 1B; AltName: Full=Voltage-dependent calcium channel protein TPC1B; Short=NtTPC1B^72.91%	K16900|TPC1, CCH1|http://www.genome.jp/dbget-bin/www_bget?ko:K16900	GO:0005509^calcium ion binding^molecular_function;GO:0005245^voltage-gated calcium channel activity^molecular_function;GO:0006952^defense response^biological_process;GO:0034765^regulation of ion transmembrane transport^biological_process;GO:0016021^integral component of membrane^cellular_component	NA	PF00520.30^Ion transport protein	NA	SignalP-TM	i29-63o95-112i125-147o
g3949_i2	XP_024966899.1^ADP-ribosylation factor-like protein 5 [Cynara cardunculus var. scolymus] >XP_024966900.1 ADP-ribosylation factor-like protein 5 [Cynara cardunculus var. scolymus]^96.15%	Q55AD9.1^RecName: Full=ADP-ribosylation factor-like protein 5^60.56%	K07950|ARL5B|http://www.genome.jp/dbget-bin/www_bget?ko:K07950	GO:0005525^GTP binding^molecular_function;GO:0006886^intracellular protein transport^biological_process;GO:1903292^protein localization to Golgi membrane^biological_process;GO:0016192^vesicle-mediated transport^biological_process;GO:0005737^cytoplasm^cellular_component;GO:0005802^trans-Golgi network^cellular_component	COG1100|KOG0070^ADP-ribosylation factor-like protein^U	PF00025.20^ADP-ribosylation factor family	NA	NA	NA
g1336_i2	PWA81138.1^CDP-diacylglycerol--inositol 3-phosphatidyltransferase 2 [Artemisia annua]^96.43%	Q8GUK6.2^RecName: Full=Probable CDP-diacylglycerol--inositol 3-phosphatidyltransferase 2; AltName: Full=Phosphatidylinositol synthase 2; Short=AtPIS2; Short=PI synthase 2; Short=PtdIns synthase 2^74.21%	K00999|CDIPT|http://www.genome.jp/dbget-bin/www_bget?ko:K00999	GO:0003881^CDP-diacylglycerol-inositol 3-phosphatidyltransferase activity^molecular_function;GO:0046872^metal ion binding^molecular_function;GO:0006661^phosphatidylinositol biosynthetic process^biological_process;GO:0005783^endoplasmic reticulum^cellular_component;GO:0005794^Golgi apparatus^cellular_component;GO:0016021^integral component of membrane^cellular_component	COG0558|KOG3240^cdp-diacylglycerol--inositol 3-phosphatidyltransferase^I	PF01066.20^CDP-alcohol phosphatidyltransferase	NA	SignalP-TM	i12-34o97-119i145-164o174-196i
g1336_i3	PWA81138.1^CDP-diacylglycerol--inositol 3-phosphatidyltransferase 2 [Artemisia annua]^96.43%	Q8GUK6.2^RecName: Full=Probable CDP-diacylglycerol--inositol 3-phosphatidyltransferase 2; AltName: Full=Phosphatidylinositol synthase 2; Short=AtPIS2; Short=PI synthase 2; Short=PtdIns synthase 2^74.21%	K00999|CDIPT|http://www.genome.jp/dbget-bin/www_bget?ko:K00999	GO:0003881^CDP-diacylglycerol-inositol 3-phosphatidyltransferase activity^molecular_function;GO:0046872^metal ion binding^molecular_function;GO:0006661^phosphatidylinositol biosynthetic process^biological_process;GO:0005783^endoplasmic reticulum^cellular_component;GO:0005794^Golgi apparatus^cellular_component;GO:0016021^integral component of membrane^cellular_component	COG0558|KOG3240^cdp-diacylglycerol--inositol 3-phosphatidyltransferase^I	PF01066.20^CDP-alcohol phosphatidyltransferase	NA	SignalP-TM	i12-34o97-119i145-164o174-196i
g1336_i4	PWA81138.1^CDP-diacylglycerol--inositol 3-phosphatidyltransferase 2 [Artemisia annua]^96.43%	Q8GUK6.2^RecName: Full=Probable CDP-diacylglycerol--inositol 3-phosphatidyltransferase 2; AltName: Full=Phosphatidylinositol synthase 2; Short=AtPIS2; Short=PI synthase 2; Short=PtdIns synthase 2^74.21%	K00999|CDIPT|http://www.genome.jp/dbget-bin/www_bget?ko:K00999	GO:0003881^CDP-diacylglycerol-inositol 3-phosphatidyltransferase activity^molecular_function;GO:0046872^metal ion binding^molecular_function;GO:0006661^phosphatidylinositol biosynthetic process^biological_process;GO:0005783^endoplasmic reticulum^cellular_component;GO:0005794^Golgi apparatus^cellular_component;GO:0016021^integral component of membrane^cellular_component	COG0558|KOG3240^cdp-diacylglycerol--inositol 3-phosphatidyltransferase^I	PF01066.20^CDP-alcohol phosphatidyltransferase	NA	SignalP-TM	i12-34o97-119i145-164o174-196i
g32683_i0	XP_023731686.1^UPF0161 protein At3g09310 [Lactuca sativa]^75.32%	Q9SR32.2^RecName: Full=UPF0161 protein At3g09310^53.25%	K08998|K08998|http://www.genome.jp/dbget-bin/www_bget?ko:K08998	NA	COG0759^UPF0161 protein^S	PF01809.17^Haemolytic domain	NA	NA	NA
g3949_i1	XP_024966899.1^ADP-ribosylation factor-like protein 5 [Cynara cardunculus var. scolymus] >XP_024966900.1 ADP-ribosylation factor-like protein 5 [Cynara cardunculus var. scolymus]^96.15%	Q55AD9.1^RecName: Full=ADP-ribosylation factor-like protein 5^60.56%	K07950|ARL5B|http://www.genome.jp/dbget-bin/www_bget?ko:K07950	GO:0005525^GTP binding^molecular_function;GO:0006886^intracellular protein transport^biological_process;GO:1903292^protein localization to Golgi membrane^biological_process;GO:0016192^vesicle-mediated transport^biological_process;GO:0005737^cytoplasm^cellular_component;GO:0005802^trans-Golgi network^cellular_component	COG1100|KOG0070^ADP-ribosylation factor-like protein^U	PF00025.20^ADP-ribosylation factor family	NA	NA	NA
g13216_i1	XP_026425530.1^dnaJ protein homolog [Papaver somniferum] >RZC84180.1 hypothetical protein C5167_046965 [Papaver somniferum]^66.67%	Q03363.1^RecName: Full=DnaJ protein homolog 1; Short=DNAJ-1; Flags: Precursor^62.22%	K09503|DNAJA2|http://www.genome.jp/dbget-bin/www_bget?ko:K09503	GO:0031072^heat shock protein binding^molecular_function;GO:0046872^metal ion binding^molecular_function;GO:0051082^unfolded protein binding^molecular_function;GO:0006457^protein folding^biological_process;GO:0016020^membrane^cellular_component	COG0484|KOG0712^DnaJ (Hsp40) homolog, subfamily A, member^O	PF00684.18^DnaJ central domain	NA	NA	NA
g39280_i0	XP_022033223.1^translocator protein homolog [Helianthus annuus]^73.58%	O82245.1^RecName: Full=Translocator protein homolog; Short=AtTSPO^44.37%	K05770|TSPO, BZRP|http://www.genome.jp/dbget-bin/www_bget?ko:K05770	GO:0020037^heme binding^molecular_function;GO:0006778^porphyrin-containing compound metabolic process^biological_process;GO:0009737^response to abscisic acid^biological_process;GO:0006970^response to osmotic stress^biological_process;GO:0009651^response to salt stress^biological_process;GO:0031969^chloroplast membrane^cellular_component;GO:0005783^endoplasmic reticulum^cellular_component;GO:00057…	NA	PF03073.14^TspO/MBR family	NA	NA	i60-82o97-119i131-148o153-172i185-204o
g3921_i6	XP_021982330.1^ABC transporter B family member 26, chloroplastic-like [Helianthus annuus]^79.26%	Q8RY46.1^RecName: Full=ABC transporter B family member 26, chloroplastic; Short=ABC transporter ABCB.26; Short=AtABCB26; AltName: Full=Antigen peptide transporter-like 1; AltName: Full=Transporter associated with antigen processing-like protein 1; Short=AtTAP1; Flags: Precursor^53.0%	K05656|ABCB9, TAPL|http://www.genome.jp/dbget-bin/www_bget?ko:K05656	GO:0005524^ATP binding^molecular_function;GO:0042626^ATPase-coupled transmembrane transporter activity^molecular_function;GO:0005215^transporter activity^molecular_function;GO:0009507^chloroplast^cellular_component;GO:0009941^chloroplast envelope^cellular_component;GO:0031969^chloroplast membrane^cellular_component;GO:0016021^integral component of membrane^cellular_component	COG1132|KOG0058^ABC transporter B family member 26^Q	PF00664.22^ABC transporter transmembrane region	NA	NA	o278-300i372-394o
g3921_i0	PWA63167.1^ABC transporter B family member 26, chloroplastic [Artemisia annua]^79.02%	Q8RY46.1^RecName: Full=ABC transporter B family member 26, chloroplastic; Short=ABC transporter ABCB.26; Short=AtABCB26; AltName: Full=Antigen peptide transporter-like 1; AltName: Full=Transporter associated with antigen processing-like protein 1; Short=AtTAP1; Flags: Precursor^63.08%	K05656|ABCB9, TAPL|http://www.genome.jp/dbget-bin/www_bget?ko:K05656	GO:0005524^ATP binding^molecular_function;GO:0042626^ATPase-coupled transmembrane transporter activity^molecular_function;GO:0005215^transporter activity^molecular_function;GO:0009507^chloroplast^cellular_component;GO:0009941^chloroplast envelope^cellular_component;GO:0031969^chloroplast membrane^cellular_component;GO:0016021^integral component of membrane^cellular_component	COG1132|KOG0058^ABC transporter B family member 26, chloroplastic-like^Q	PF00005.26^ABC transporter	NA	NA	NA
g3921_i1	XP_024978475.1^ABC transporter B family member 26, chloroplastic-like [Cynara cardunculus var. scolymus]^84.15%	Q8RY46.1^RecName: Full=ABC transporter B family member 26, chloroplastic; Short=ABC transporter ABCB.26; Short=AtABCB26; AltName: Full=Antigen peptide transporter-like 1; AltName: Full=Transporter associated with antigen processing-like protein 1; Short=AtTAP1; Flags: Precursor^61.92%	K05656|ABCB9, TAPL|http://www.genome.jp/dbget-bin/www_bget?ko:K05656	GO:0005524^ATP binding^molecular_function;GO:0042626^ATPase-coupled transmembrane transporter activity^molecular_function;GO:0005215^transporter activity^molecular_function;GO:0009507^chloroplast^cellular_component;GO:0009941^chloroplast envelope^cellular_component;GO:0031969^chloroplast membrane^cellular_component;GO:0016021^integral component of membrane^cellular_component	COG1132|KOG0058^ABC transporter B family member 26^Q	PF00664.22^ABC transporter transmembrane region	NA	SignalP-TM	o127-149i221-243o
g1195_i1	XP_023772030.1^serine/threonine protein phosphatase 2A 57 kDa regulatory subunit B' beta isoform-like [Lactuca sativa] >PLY79133.1 hypothetical protein LSAT_9X69720 [Lactuca sativa]^89.82%	O04376.1^RecName: Full=Serine/threonine protein phosphatase 2A 57 kDa regulatory subunit B' beta isoform; Short=AtB' beta; Short=PP2A, B' subunit, beta isoform^77.3%	K11584|PPP2R5|http://www.genome.jp/dbget-bin/www_bget?ko:K11584	GO:0072542^protein phosphatase activator activity^molecular_function;GO:0009742^brassinosteroid mediated signaling pathway^biological_process;GO:0009554^megasporogenesis^biological_process;GO:0051177^meiotic sister chromatid cohesion^biological_process;GO:0009556^microsporogenesis^biological_process;GO:0006470^protein dephosphorylation^biological_process;GO:0031952^regulation of protein autophosp…	KOG2085^Serine threonine protein phosphatase 2A 57 kDa regulatory subunit B'^T	PF01603.19^Protein phosphatase 2A regulatory B subunit (B56 family)	NA	NA	NA
g1195_i3	XP_023772030.1^serine/threonine protein phosphatase 2A 57 kDa regulatory subunit B' beta isoform-like [Lactuca sativa] >PLY79133.1 hypothetical protein LSAT_9X69720 [Lactuca sativa]^89.67%	O04376.1^RecName: Full=Serine/threonine protein phosphatase 2A 57 kDa regulatory subunit B' beta isoform; Short=AtB' beta; Short=PP2A, B' subunit, beta isoform^73.99%	K11584|PPP2R5|http://www.genome.jp/dbget-bin/www_bget?ko:K11584	GO:0072542^protein phosphatase activator activity^molecular_function;GO:0009742^brassinosteroid mediated signaling pathway^biological_process;GO:0009554^megasporogenesis^biological_process;GO:0051177^meiotic sister chromatid cohesion^biological_process;GO:0009556^microsporogenesis^biological_process;GO:0006470^protein dephosphorylation^biological_process;GO:0031952^regulation of protein autophosp…	KOG2085^Serine threonine protein phosphatase 2A 57 kDa regulatory subunit B'^T	PF01603.19^Protein phosphatase 2A regulatory B subunit (B56 family)	NA	NA	NA
g2210_i3	XP_022006190.1^adenosine kinase 2 [Helianthus annuus] >OTF99450.1 putative adenosine kinase 2 [Helianthus annuus]^97.75%	Q9LZG0.1^RecName: Full=Adenosine kinase 2; Short=AK 2; AltName: Full=Adenosine 5'-phosphotransferase 2^86.19%	K00856|E2.7.1.20, ADK|http://www.genome.jp/dbget-bin/www_bget?ko:K00856	GO:0004001^adenosine kinase activity^molecular_function;GO:0005524^ATP binding^molecular_function;GO:0005507^copper ion binding^molecular_function;GO:0019900^kinase binding^molecular_function;GO:0006169^adenosine salvage^biological_process;GO:0044209^AMP salvage^biological_process;GO:0016032^viral process^biological_process;GO:0005737^cytoplasm^cellular_component;GO:0005829^cytosol^cellular_compo…	COG0524|KOG2854^adenosine kinase^F	PF00294.23^pfkB family carbohydrate kinase	NA	NA	NA
g2210_i4	XP_022006190.1^adenosine kinase 2 [Helianthus annuus] >OTF99450.1 putative adenosine kinase 2 [Helianthus annuus]^96.19%	Q9LZG0.1^RecName: Full=Adenosine kinase 2; Short=AK 2; AltName: Full=Adenosine 5'-phosphotransferase 2^86.22%	K00856|E2.7.1.20, ADK|http://www.genome.jp/dbget-bin/www_bget?ko:K00856	GO:0004001^adenosine kinase activity^molecular_function;GO:0005524^ATP binding^molecular_function;GO:0005507^copper ion binding^molecular_function;GO:0019900^kinase binding^molecular_function;GO:0006169^adenosine salvage^biological_process;GO:0044209^AMP salvage^biological_process;GO:0016032^viral process^biological_process;GO:0005737^cytoplasm^cellular_component;GO:0005829^cytosol^cellular_compo…	COG0524|KOG2854^adenosine kinase^F	PF00294.23^pfkB family carbohydrate kinase	NA	NA	NA
g18639_i3	PIA58539.1^hypothetical protein AQUCO_00500454v1 [Aquilegia coerulea]^99.66%	Q58G87.2^RecName: Full=Polyubiquitin 3; Contains: RecName: Full=Ubiquitin-related; Contains: RecName: Full=Ubiquitin; Flags: Precursor^100.0%	K08770|UBC|http://www.genome.jp/dbget-bin/www_bget?ko:K08770	GO:0031386^protein tag^molecular_function;GO:0031625^ubiquitin protein ligase binding^molecular_function;GO:0019941^modification-dependent protein catabolic process^biological_process;GO:0016567^protein ubiquitination^biological_process;GO:0005737^cytoplasm^cellular_component;GO:0005634^nucleus^cellular_component	COG5272|KOG0001^polyubiquitin^O	PF00240.22^Ubiquitin family	NA	NA	NA
g18639_i2	XP_021618731.1^polyubiquitin-like [Manihot esculenta] >XP_026411249.1 polyubiquitin-like [Papaver somniferum] >OAY39793.1 hypothetical protein MANES_10G122500 [Manihot esculenta] >OAY44950.1 hypothetical protein MANES_07G019300 [Manihot esculenta]^100.0%	P0CH04.1^RecName: Full=Polyubiquitin; Contains: RecName: Full=Ubiquitin; Flags: Precursor >P0CH05.1 RecName: Full=Polyubiquitin; Contains: RecName: Full=Ubiquitin; Flags: Precursor^100.0%	K08770|UBC|http://www.genome.jp/dbget-bin/www_bget?ko:K08770	GO:0005737^cytoplasm^cellular_component;GO:0005634^nucleus^cellular_component	COG5272|KOG0001^polyubiquitin^O	PF00240.22^Ubiquitin family	NA	NA	NA
g18639_i1	XP_021618731.1^polyubiquitin-like [Manihot esculenta] >XP_026411249.1 polyubiquitin-like [Papaver somniferum] >OAY39793.1 hypothetical protein MANES_10G122500 [Manihot esculenta] >OAY44950.1 hypothetical protein MANES_07G019300 [Manihot esculenta]^100.0%	P0CH04.1^RecName: Full=Polyubiquitin; Contains: RecName: Full=Ubiquitin; Flags: Precursor >P0CH05.1 RecName: Full=Polyubiquitin; Contains: RecName: Full=Ubiquitin; Flags: Precursor^100.0%	K08770|UBC|http://www.genome.jp/dbget-bin/www_bget?ko:K08770	GO:0005737^cytoplasm^cellular_component;GO:0005634^nucleus^cellular_component	COG5272|KOG0001^polyubiquitin^O	PF00240.22^Ubiquitin family	NA	NA	NA
g18639_i0	XP_021618731.1^polyubiquitin-like [Manihot esculenta] >XP_026411249.1 polyubiquitin-like [Papaver somniferum] >OAY39793.1 hypothetical protein MANES_10G122500 [Manihot esculenta] >OAY44950.1 hypothetical protein MANES_07G019300 [Manihot esculenta]^92.65%	P0CH04.1^RecName: Full=Polyubiquitin; Contains: RecName: Full=Ubiquitin; Flags: Precursor >P0CH05.1 RecName: Full=Polyubiquitin; Contains: RecName: Full=Ubiquitin; Flags: Precursor^92.63%	K08770|UBC|http://www.genome.jp/dbget-bin/www_bget?ko:K08770	GO:0005737^cytoplasm^cellular_component;GO:0005634^nucleus^cellular_component	COG5272|KOG0001^polyubiquitin^O	PF00240.22^Ubiquitin family	NA	NA	NA
g18639_i6	XP_022858225.1^polyubiquitin [Olea europaea var. sylvestris] >XP_022886640.1 polyubiquitin [Olea europaea var. sylvestris] >AAL27563.1 polyubiquitin OUB1 [Olea europaea] >ESQ38064.1 hypothetical protein EUTSA_v10028730mg [Eutrema salsugineum]^100.0%	Q58G87.2^RecName: Full=Polyubiquitin 3; Contains: RecName: Full=Ubiquitin-related; Contains: RecName: Full=Ubiquitin; Flags: Precursor^100.0%	K08770|UBC|http://www.genome.jp/dbget-bin/www_bget?ko:K08770	GO:0031386^protein tag^molecular_function;GO:0031625^ubiquitin protein ligase binding^molecular_function;GO:0019941^modification-dependent protein catabolic process^biological_process;GO:0016567^protein ubiquitination^biological_process;GO:0005737^cytoplasm^cellular_component;GO:0005634^nucleus^cellular_component	COG5272|KOG0001^polyubiquitin^O	PF00240.22^Ubiquitin family	NA	NA	NA
g18639_i4	XP_022858225.1^polyubiquitin [Olea europaea var. sylvestris] >XP_022886640.1 polyubiquitin [Olea europaea var. sylvestris] >AAL27563.1 polyubiquitin OUB1 [Olea europaea] >ESQ38064.1 hypothetical protein EUTSA_v10028730mg [Eutrema salsugineum]^100.0%	Q58G87.2^RecName: Full=Polyubiquitin 3; Contains: RecName: Full=Ubiquitin-related; Contains: RecName: Full=Ubiquitin; Flags: Precursor^100.0%	K08770|UBC|http://www.genome.jp/dbget-bin/www_bget?ko:K08770	GO:0031386^protein tag^molecular_function;GO:0031625^ubiquitin protein ligase binding^molecular_function;GO:0019941^modification-dependent protein catabolic process^biological_process;GO:0016567^protein ubiquitination^biological_process;GO:0005737^cytoplasm^cellular_component;GO:0005634^nucleus^cellular_component	COG5272|KOG0001^polyubiquitin^O	PF00240.22^Ubiquitin family	NA	NA	NA
g44597_i0	OTG03066.1^putative ribosomal protein L30e [Helianthus annuus]^100.0%	O49884.1^RecName: Full=60S ribosomal protein L30^91.96%	K02908|RP-L30e, RPL30|http://www.genome.jp/dbget-bin/www_bget?ko:K02908	GO:0003723^RNA binding^molecular_function;GO:0003735^structural constituent of ribosome^molecular_function;GO:0006412^translation^biological_process;GO:0005840^ribosome^cellular_component	COG1911|KOG2988^60S ribosomal protein^J	PF01248.25^Ribosomal protein L7Ae/L30e/S12e/Gadd45 family	NA	NA	NA
g14518_i4	XP_023770984.1^ABC transporter I family member 6, chloroplastic [Lactuca sativa] >PLY79907.1 hypothetical protein LSAT_8X11321 [Lactuca sativa]^91.93%	Q9CAF5.1^RecName: Full=ABC transporter I family member 6, chloroplastic; Short=ABC transporter ABCI.6; Short=AtABCI6; AltName: Full=ABC transporter ATPase; AltName: Full=Non-intrinsic ABC protein 7; Short=AtNAP7; AltName: Full=Plastid SufC-like protein; Flags: Precursor^68.55%	K09013|sufC|http://www.genome.jp/dbget-bin/www_bget?ko:K09013	GO:0005524^ATP binding^molecular_function;GO:0042626^ATPase-coupled transmembrane transporter activity^molecular_function;GO:0005215^transporter activity^molecular_function;GO:0009793^embryo development ending in seed dormancy^biological_process;GO:0010027^thylakoid membrane organization^biological_process;GO:0009507^chloroplast^cellular_component;GO:0009570^chloroplast stroma^cellular_component	COG0396^ABC transporter I family member 6^Q	PF00005.26^ABC transporter	NA	NA	NA
g4247_i3	XP_027067037.1^RING-box protein 1a [Coffea arabica] >XP_027174971.1 RING-box protein 1a [Coffea eugenioides] >CDP03081.1 unnamed protein product [Coffea canephora]^96.8%	Q940X7.1^RecName: Full=RING-box protein 1a; AltName: Full=At-Rbx1;1; AltName: Full=Protein RING of cullins 1; AltName: Full=RBX1-2; AltName: Full=RBX1a-At^79.2%	K03868|RBX1, ROC1|http://www.genome.jp/dbget-bin/www_bget?ko:K03868	GO:0097602^cullin family protein binding^molecular_function;GO:0019788^NEDD8 transferase activity^molecular_function;GO:0061630^ubiquitin protein ligase activity^molecular_function;GO:0008270^zinc ion binding^molecular_function;GO:0045116^protein neddylation^biological_process;GO:0031146^SCF-dependent proteasomal ubiquitin-dependent protein catabolic process^biological_process;GO:0006511^ubiquiti…	COG5194|KOG2930^ring-box protein^O	PF12678.6^RING-H2 zinc finger domain	NA	NA	NA
g8727_i0	XP_023749542.1^magnesium transporter MRS2-11, chloroplastic-like [Lactuca sativa] >XP_023749543.1 magnesium transporter MRS2-11, chloroplastic-like [Lactuca sativa] >PLY61827.1 hypothetical protein LSAT_6X42460 [Lactuca sativa]^63.33%	Q058N4.1^RecName: Full=Magnesium transporter MRS2-11, chloroplastic; AltName: Full=Magnesium Transporter 10; Short=AtMGT10; Flags: Precursor^80.0%	K16075|MRS2, MFM1|http://www.genome.jp/dbget-bin/www_bget?ko:K16075	GO:0015095^magnesium ion transmembrane transporter activity^molecular_function;GO:0010960^magnesium ion homeostasis^biological_process;GO:1903830^magnesium ion transmembrane transport^biological_process;GO:0015693^magnesium ion transport^biological_process;GO:0010117^photoprotection^biological_process;GO:0010027^thylakoid membrane organization^biological_process;GO:0009507^chloroplast^cellular_co…	KOG2662^magnesium transporter^P	PF07569.10^TUP1-like enhancer of split	NA	NA	NA
g1364_i7	XP_023738234.1^meiotic recombination protein SPO11-1 [Lactuca sativa]^87.78%	Q9M4A2.1^RecName: Full=Meiotic recombination protein SPO11-1; Short=AtSPO11-1^70.79%	K10878|SPO11|http://www.genome.jp/dbget-bin/www_bget?ko:K10878	GO:0005524^ATP binding^molecular_function;GO:0003677^DNA binding^molecular_function;GO:0016889^endodeoxyribonuclease activity, producing 3'-phosphomonoesters^molecular_function;GO:0016853^isomerase activity^molecular_function;GO:0046872^metal ion binding^molecular_function;GO:0051026^chiasma assembly^biological_process;GO:0000737^DNA catabolic process, endonucleolytic^biological_process;GO:000072…	COG1697|KOG2795^meiotic recombination protein^L	PF04406.13^Type IIB DNA topoisomerase	NA	NA	NA
g13310_i4	PWA70766.1^Ribosomal protein L24e, conserved site-containing protein [Artemisia annua]^87.5%	O22165.1^RecName: Full=Probable ribosome biogenesis protein RLP24^72.05%	K02896|RP-L24e, RPL24|http://www.genome.jp/dbget-bin/www_bget?ko:K02896	GO:0003723^RNA binding^molecular_function;GO:0003735^structural constituent of ribosome^molecular_function;GO:1902626^assembly of large subunit precursor of preribosome^biological_process;GO:0000027^ribosomal large subunit assembly^biological_process;GO:0006412^translation^biological_process;GO:0022625^cytosolic large ribosomal subunit^cellular_component;GO:0005730^nucleolus^cellular_component	COG2075|KOG1723^ribosome biogenesis protein^J	PF01246.19^Ribosomal protein L24e	NA	NA	NA
g13310_i2	PWA70766.1^Ribosomal protein L24e, conserved site-containing protein [Artemisia annua]^87.5%	O22165.1^RecName: Full=Probable ribosome biogenesis protein RLP24^72.05%	K02896|RP-L24e, RPL24|http://www.genome.jp/dbget-bin/www_bget?ko:K02896	GO:0003723^RNA binding^molecular_function;GO:0003735^structural constituent of ribosome^molecular_function;GO:1902626^assembly of large subunit precursor of preribosome^biological_process;GO:0000027^ribosomal large subunit assembly^biological_process;GO:0006412^translation^biological_process;GO:0022625^cytosolic large ribosomal subunit^cellular_component;GO:0005730^nucleolus^cellular_component	COG2075|KOG1723^ribosome biogenesis protein^J	PF01246.19^Ribosomal protein L24e	NA	NA	NA
g13310_i1	PWA70766.1^Ribosomal protein L24e, conserved site-containing protein [Artemisia annua]^87.5%	O22165.1^RecName: Full=Probable ribosome biogenesis protein RLP24^72.05%	K02896|RP-L24e, RPL24|http://www.genome.jp/dbget-bin/www_bget?ko:K02896	GO:0003723^RNA binding^molecular_function;GO:0003735^structural constituent of ribosome^molecular_function;GO:1902626^assembly of large subunit precursor of preribosome^biological_process;GO:0000027^ribosomal large subunit assembly^biological_process;GO:0006412^translation^biological_process;GO:0022625^cytosolic large ribosomal subunit^cellular_component;GO:0005730^nucleolus^cellular_component	COG2075|KOG1723^ribosome biogenesis protein^J	PF01246.19^Ribosomal protein L24e	NA	NA	NA
g34343_i0	OTG31811.1^putative retrovirus-related Pol polyprotein from transposon TNT 1-94 [Helianthus annuus]^74.42%	NA	K14760|AAE14|http://www.genome.jp/dbget-bin/www_bget?ko:K14760	NA	COG2801|KOG0017^ZnF_C2HC^L	PF14223.5^gag-polypeptide of LTR copia-type	NA	NA	NA
g10367_i2	KVI01211.1^Protein phosphatase 2C [Cynara cardunculus var. scolymus]^81.33%	P49597.2^RecName: Full=Protein phosphatase 2C 56; Short=AtPP2C56; AltName: Full=Protein ABSCISIC ACID-INSENSITIVE 1; AltName: Full=Protein phosphatase 2C ABI1; Short=PP2C ABI1^31.06%	K14497|PP2C|http://www.genome.jp/dbget-bin/www_bget?ko:K14497	GO:0019900^kinase binding^molecular_function;GO:0004724^magnesium-dependent protein serine/threonine phosphatase activity^molecular_function;GO:0046872^metal ion binding^molecular_function;GO:0016791^phosphatase activity^molecular_function;GO:0004721^phosphoprotein phosphatase activity^molecular_function;GO:0019901^protein kinase binding^molecular_function;GO:0004722^protein serine/threonine phos…	COG0631|KOG0698^protein phosphatase 2C 6-like^T	PF00481.20^Protein phosphatase 2C	NA	NA	NA
g10367_i1	XP_024960318.1^probable protein phosphatase 2C 6 [Cynara cardunculus var. scolymus]^88.39%	Q0JLP9.1^RecName: Full=Probable protein phosphatase 2C 6; Short=OsPP2C06; AltName: Full=ABI1-like protein 1; Short=OsABI-LIKE1; Short=OsABIL1^48.29%	K14497|PP2C|http://www.genome.jp/dbget-bin/www_bget?ko:K14497	GO:0004724^magnesium-dependent protein serine/threonine phosphatase activity^molecular_function;GO:0046872^metal ion binding^molecular_function;GO:0004722^protein serine/threonine phosphatase activity^molecular_function;GO:0009738^abscisic acid-activated signaling pathway^biological_process;GO:0005829^cytosol^cellular_component;GO:0005634^nucleus^cellular_component	COG0631|KOG0698^protein phosphatase 2C 6-like^T	PF00481.20^Protein phosphatase 2C	NA	NA	NA
g10367_i0	KVI01211.1^Protein phosphatase 2C [Cynara cardunculus var. scolymus]^92.71%	Q0JLP9.1^RecName: Full=Probable protein phosphatase 2C 6; Short=OsPP2C06; AltName: Full=ABI1-like protein 1; Short=OsABI-LIKE1; Short=OsABIL1^45.37%	K14497|PP2C|http://www.genome.jp/dbget-bin/www_bget?ko:K14497	GO:0004724^magnesium-dependent protein serine/threonine phosphatase activity^molecular_function;GO:0046872^metal ion binding^molecular_function;GO:0004722^protein serine/threonine phosphatase activity^molecular_function;GO:0009738^abscisic acid-activated signaling pathway^biological_process;GO:0005829^cytosol^cellular_component;GO:0005634^nucleus^cellular_component	COG0631|KOG0698^protein phosphatase 2C 6-like^T	PF00481.20^Protein phosphatase 2C	NA	NA	NA
g3023_i4	XP_024976324.1^sporulation-specific protein 1 [Cynara cardunculus var. scolymus]^95.94%	Q551H4.1^RecName: Full=Serine/threonine-protein kinase fray2; AltName: Full=STE20-like kinase fray2^54.63%	K08835|OXSR1, STK39|http://www.genome.jp/dbget-bin/www_bget?ko:K08835	GO:0005524^ATP binding^molecular_function;GO:0046872^metal ion binding^molecular_function;GO:0004674^protein serine/threonine kinase activity^molecular_function;GO:0032147^activation of protein kinase activity^biological_process;GO:0023014^signal transduction by protein phosphorylation^biological_process;GO:0031098^stress-activated protein kinase signaling cascade^biological_process;GO:0005737^cy…	KOG0582^ATP binding kinase protein kinase protein serine threonine kinase protein tyrosine kinase^T	PF00069.24^Protein kinase domain	NA	NA	NA
g2906_i3	XP_023738465.1^serine/threonine-protein phosphatase BSL1-like isoform X1 [Lactuca sativa]^94.35%	Q8L7U5.2^RecName: Full=Serine/threonine-protein phosphatase BSL1; AltName: Full=BSU1-like protein 1^87.43%	K01090|E3.1.3.16|http://www.genome.jp/dbget-bin/www_bget?ko:K01090	GO:0046872^metal ion binding^molecular_function;GO:0004722^protein serine/threonine phosphatase activity^molecular_function;GO:0009742^brassinosteroid mediated signaling pathway^biological_process;GO:0005737^cytoplasm^cellular_component;GO:0005634^nucleus^cellular_component;GO:0005886^plasma membrane^cellular_component	COG0639|KOG0374|KOG0379^serine threonine-protein phosphatase^T	PF13415.5^Galactose oxidase, central domain	NA	NA	NA
g1536_i2	XP_021973014.1^sucrose synthase 7-like [Helianthus annuus] >OTG20503.1 putative sucrose synthase, plant/cyanobacteria [Helianthus annuus]^85.12%	Q9FX32.1^RecName: Full=Sucrose synthase 6; Short=AtSUS6; AltName: Full=Sucrose-UDP glucosyltransferase 6^69.36%	K00695|E2.4.1.13|http://www.genome.jp/dbget-bin/www_bget?ko:K00695	GO:0016157^sucrose synthase activity^molecular_function;GO:0080165^callose deposition in phloem sieve plate^biological_process;GO:0005985^sucrose metabolic process^biological_process;GO:0005618^cell wall^cellular_component;GO:0005576^extracellular region^cellular_component	COG0438|KOG0853^Sucrose-cleaving enzyme that provides UDP-glucose and fructose for various metabolic pathways (By similarity)^M	PF00862.18^Sucrose synthase	GT4	NA	NA
g1536_i1	XP_021973014.1^sucrose synthase 7-like [Helianthus annuus] >OTG20503.1 putative sucrose synthase, plant/cyanobacteria [Helianthus annuus]^88.02%	Q9FX32.1^RecName: Full=Sucrose synthase 6; Short=AtSUS6; AltName: Full=Sucrose-UDP glucosyltransferase 6^71.92%	K00695|E2.4.1.13|http://www.genome.jp/dbget-bin/www_bget?ko:K00695	GO:0016157^sucrose synthase activity^molecular_function;GO:0080165^callose deposition in phloem sieve plate^biological_process;GO:0005985^sucrose metabolic process^biological_process;GO:0005618^cell wall^cellular_component;GO:0005576^extracellular region^cellular_component	COG0438|KOG0853^Sucrose-cleaving enzyme that provides UDP-glucose and fructose for various metabolic pathways (By similarity)^M	PF00862.18^Sucrose synthase	GT4	NA	NA
g40202_i0	XP_021976551.1^chlorophyll a-b binding protein of LHCII type 1-like [Helianthus annuus] >OTG37142.1 putative chlorophyll a-b binding protein [Helianthus annuus]^94.25%	P27495.1^RecName: Full=Chlorophyll a-b binding protein 40, chloroplastic; AltName: Full=LHCII type I CAB-40; Short=LHCP; Flags: Precursor^90.91%	K08912|LHCB1|http://www.genome.jp/dbget-bin/www_bget?ko:K08912	GO:0016168^chlorophyll binding^molecular_function;GO:0046872^metal ion binding^molecular_function;GO:0009765^photosynthesis, light harvesting^biological_process;GO:0018298^protein-chromophore linkage^biological_process;GO:0009535^chloroplast thylakoid membrane^cellular_component;GO:0016021^integral component of membrane^cellular_component;GO:0009522^photosystem I^cellular_component;GO:0009523^pho…	NA	PF00504.20^Chlorophyll A-B binding protein	NA	NA	NA
g10907_i0	KVH92642.1^Armadillo-like helical, partial [Cynara cardunculus var. scolymus]^65.74%	Q9SRU2.2^RecName: Full=Auxin transport protein BIG; AltName: Full=Protein ATTENUATED SHADE AVOIDANCE 1; AltName: Full=Protein CORYMBOSA1; AltName: Full=Protein DARK OVER-EXPRESSION OF CAB 1; AltName: Full=Protein LOW PHOSPHATE-RESISTANT ROOT 1; AltName: Full=Protein TRANSPORT INHIBITOR RESPONSE 3; AltName: Full=Protein UMBRELLA 1^58.33%	K10691|UBR4, ZUBR1|http://www.genome.jp/dbget-bin/www_bget?ko:K10691	GO:0008270^zinc ion binding^molecular_function;GO:0009926^auxin polar transport^biological_process;GO:0009734^auxin-activated signaling pathway^biological_process;GO:0048281^inflorescence morphogenesis^biological_process;GO:0010311^lateral root formation^biological_process;GO:0009640^photomorphogenesis^biological_process;GO:0009733^response to auxin^biological_process;GO:0009620^response to fungu…	KOG1776^Auxin transport protein^T	PF13764.5^E3 ubiquitin-protein ligase UBR4	NA	NA	NA
g23040_i2	OTG16410.1^putative tRNAse Z1 [Helianthus annuus]^94.87%	Q8LGU7.3^RecName: Full=tRNase Z TRZ1; AltName: Full=Nuclear ribonuclease Z; Short=Nuclear RNase Z; AltName: Full=Short tRNase Z 1; AltName: Full=Zinc phosphodiesterase NUZ; AltName: Full=tRNA 3 endonuclease; AltName: Full=tRNase ZS1; Short=AthTRZS1^72.03%	K00784|rnz|http://www.genome.jp/dbget-bin/www_bget?ko:K00784	GO:0042781^3'-tRNA processing endoribonuclease activity^molecular_function;GO:0046872^metal ion binding^molecular_function;GO:0042780^tRNA 3'-end processing^biological_process;GO:0008033^tRNA processing^biological_process;GO:0005737^cytoplasm^cellular_component;GO:0005634^nucleus^cellular_component	NA	PF12706.6^Beta-lactamase superfamily domain	NA	NA	NA
g23040_i1	XP_024968912.1^tRNase Z TRZ1 isoform X2 [Cynara cardunculus var. scolymus]^94.33%	Q8LGU7.3^RecName: Full=tRNase Z TRZ1; AltName: Full=Nuclear ribonuclease Z; Short=Nuclear RNase Z; AltName: Full=Short tRNase Z 1; AltName: Full=Zinc phosphodiesterase NUZ; AltName: Full=tRNA 3 endonuclease; AltName: Full=tRNase ZS1; Short=AthTRZS1^72.76%	K00784|rnz|http://www.genome.jp/dbget-bin/www_bget?ko:K00784	GO:0042781^3'-tRNA processing endoribonuclease activity^molecular_function;GO:0046872^metal ion binding^molecular_function;GO:0042780^tRNA 3'-end processing^biological_process;GO:0008033^tRNA processing^biological_process;GO:0005737^cytoplasm^cellular_component;GO:0005634^nucleus^cellular_component	NA	PF12706.6^Beta-lactamase superfamily domain	NA	NA	NA
g23040_i0	XP_021983935.1^tRNase Z TRZ1 [Helianthus annuus] >XP_021983936.1 tRNase Z TRZ1 [Helianthus annuus] >XP_021983937.1 tRNase Z TRZ1 [Helianthus annuus]^91.78%	P60193.1^RecName: Full=Nuclear ribonuclease Z; Short=RNase Z; AltName: Full=Zinc phosphodiesterase ELAC; AltName: Full=tRNA 3 endonuclease; AltName: Full=tRNase Z^72.22%	K00784|rnz|http://www.genome.jp/dbget-bin/www_bget?ko:K00784	GO:0004519^endonuclease activity^molecular_function;GO:0046872^metal ion binding^molecular_function;GO:0008033^tRNA processing^biological_process;GO:0005634^nucleus^cellular_component	NA	PF12706.6^Beta-lactamase superfamily domain	NA	NA	NA
g22324_i1	KVH90407.1^beta-tubulin [Cynara cardunculus var. scolymus]^95.49%	P29513.1^RecName: Full=Tubulin beta-5 chain; AltName: Full=Beta-5-tubulin^93.23%	K07375|TUBB|http://www.genome.jp/dbget-bin/www_bget?ko:K07375	GO:0005525^GTP binding^molecular_function;GO:0003924^GTPase activity^molecular_function;GO:0005200^structural constituent of cytoskeleton^molecular_function;GO:0000226^microtubule cytoskeleton organization^biological_process;GO:0007017^microtubule-based process^biological_process;GO:0000278^mitotic cell cycle^biological_process;GO:0005618^cell wall^cellular_component;GO:0009507^chloroplast^cellul…	COG5023|KOG1375^Tubulin is the major constituent of microtubules. It binds two moles of GTP, one at an exchangeable site on the beta chain and one at a non-exchangeable site on the alpha chain (By similarity)^Z	PF00091.24^Tubulin/FtsZ family, GTPase domain	NA	NA	NA
g22324_i0	BAA82638.1^Beta-tubulin [Zinnia elegans]^95.97%	P93176.1^RecName: Full=Tubulin beta chain; AltName: Full=Beta-tubulin^93.64%	K07375|TUBB|http://www.genome.jp/dbget-bin/www_bget?ko:K07375	GO:0005525^GTP binding^molecular_function;GO:0003924^GTPase activity^molecular_function;GO:0005200^structural constituent of cytoskeleton^molecular_function;GO:0007017^microtubule-based process^biological_process;GO:0005737^cytoplasm^cellular_component;GO:0005874^microtubule^cellular_component	COG5023|KOG1375^Tubulin is the major constituent of microtubules. It binds two moles of GTP, one at an exchangeable site on the beta chain and one at a non-exchangeable site on the alpha chain (By similarity)^Z	PF00091.24^Tubulin/FtsZ family, GTPase domain	NA	NA	NA
g24161_i0	PWA93874.1^calcium-dependent ARF-type GTPase activating protein family [Artemisia annua]^89.81%	Q9FVJ3.1^RecName: Full=ADP-ribosylation factor GTPase-activating protein AGD12; Short=ARF GAP AGD12; AltName: Full=Protein ARF-GAP DOMAIN 12; Short=AtAGD12; AltName: Full=Zinc- and calcium-binding protein; Short=AtZAC^71.43%	K12486|SMAP|http://www.genome.jp/dbget-bin/www_bget?ko:K12486	GO:0005096^GTPase activator activity^molecular_function;GO:0046872^metal ion binding^molecular_function;GO:0005543^phospholipid binding^molecular_function;GO:0006886^intracellular protein transport^biological_process;GO:0005794^Golgi apparatus^cellular_component;GO:0005886^plasma membrane^cellular_component;GO:0005773^vacuole^cellular_component	COG5347|KOG0703|KOG1030^ADP-ribosylation factor GTPase-activating protein^T	PF01412.17^Putative GTPase activating protein for Arf	NA	NA	NA

## Sheet: Total KEGG enrichment
KEGG_A_class	KEGG_B_class	Pathway	Count (12524)	Pathway ID	Genes	K_IDs
Metabolism	Global and overview maps	Metabolic pathways	5832	ko01100	g2547_i2;g8723_i2;g8723_i1;g2547_i5;g15980_i1;g15980_i0;g1336_i2;g1336_i3;g1336_i4;g2210_i3;g2210_i4;g34343_i0;g1536_i2;g1536_i1;g40202_i0;g8723_i0;g147_i1;g2913_i0;g2913_i1;g2913_i2;g2913_i3;g31124_i1;g31490_i0;g6447_i27;g6640_i1;g6640_i0;g9059_i2;g725_i8;g725_i2;g725_i6;g725_i7;g24641_i0;g11287_i1;g11287_i0;g6344_i4;g6344_i3;g6344_i0;g6344_i1;g15630_i0;g24924_i1;g24924_i0;g63_i90;g63_i91;g63_i9…
Metabolism	Global and overview maps	Biosynthesis of secondary metabolites	3183	ko01110	g8723_i2;g8723_i1;g15980_i1;g15980_i0;g34343_i0;g1536_i2;g1536_i1;g8723_i0;g286_i0;g286_i1;g31490_i0;g6447_i27;g725_i8;g725_i2;g725_i6;g725_i7;g24641_i0;g45209_i0;g11287_i1;g11287_i0;g15630_i0;g24924_i1;g24924_i0;g63_i90;g63_i91;g63_i94;g63_i98;g63_i99;g4510_i3;g4510_i2;g4510_i1;g4510_i0;g7404_i2;g15972_i2;g15972_i3;g15972_i0;g15972_i1;g9822_i0;g9822_i1;g6093_i7;g5741_i2;g2277_i1;g2277_i0;g12355_…	K00026+K00026+K06001+K06001+K14760+K00695+K00695+K00026+K00111+K00111+K01188+K13508+K14157+K14157+K14157+K14157+K06001+K10529+K00134+K00134+K01783+K00940+K00940+K00053+K00053+K00053+K00053+K00053+K14085+K14085+K14085+K14085+K00794+K00602+K00602+K00602+K00602+K03527+K03527+K16055+K14674+K02257+K02257+K03841+K03841+K04125+K01904+K01904+K00134+K00134+K01188+K00861+K01188+K05359+K01115+K01115+K01115+…
Metabolism	Global and overview maps	Carbon metabolism	914	ko01200	g8723_i2;g8723_i1;g8723_i0;g11287_i1;g11287_i0;g15630_i0;g24827_i0;g12355_i0;g12355_i2;g16940_i0;g16940_i1;g9775_i0;g9775_i2;g41462_i0;g19608_i1;g18060_i0;g6407_i4;g6407_i2;g6407_i0;g6407_i1;g11454_i1;g11454_i3;g11454_i2;g19721_i0;g33465_i0;g18209_i0;g18209_i1;g5668_i4;g13599_i5;g13599_i4;g13599_i3;g13599_i2;g13599_i1;g13599_i0;g3302_i1;g23517_i0;g10959_i2;g4742_i3;g2749_i1;g2749_i8;g15265_i0;g72…	K00026+K00026+K00026+K00134+K00134+K01783+K05605+K03841+K03841+K00134+K00134+K00927+K00927+K01689+K00844+K00873+K00036+K00036+K00036+K00036+K05605+K05605+K05605+K00927+K01602+K00850+K00850+K00029+K18121+K18121+K18121+K18121+K18121+K18121+K00025+K00134+K01738+K00162+K01738+K01738+K01810+K00927+K00927+K15918+K15918+K00026+K00026+K01623+K01899+K01899+K01899+K01057+K19269+K01679+K00873+K00873+K00873+…
Metabolism	Global and overview maps	Biosynthesis of amino acids	714	ko01230	g15980_i1;g15980_i0;g24641_i0;g11287_i1;g11287_i0;g15630_i0;g63_i90;g63_i91;g63_i94;g63_i98;g63_i99;g16940_i0;g16940_i1;g19814_i0;g9775_i0;g9775_i2;g41462_i0;g4100_i0;g4100_i1;g17148_i1;g17148_i0;g15015_i3;g18060_i0;g14657_i2;g14657_i1;g14657_i0;g14742_i2;g6297_i1;g19721_i0;g6600_i1;g6944_i3;g5345_i8;g5345_i9;g5345_i6;g5345_i7;g5345_i2;g5345_i3;g18209_i0;g18209_i1;g912_i4;g912_i5;g912_i6;g912_i1;…	K06001+K06001+K06001+K00134+K00134+K01783+K00053+K00053+K00053+K00053+K00053+K00134+K00134+K05359+K00927+K00927+K01689+K01915+K01915+K13832+K13832+K00549+K00873+K14677+K14677+K14677+K05359+K00800+K00927+K01953+K01657+K12524+K12524+K12524+K12524+K12524+K12524+K00850+K00850+K12657+K12657+K12657+K12657+K12657+K00134+K01738+K01738+K01738+K01714+K01739+K00927+K00927+K01623+K01953+K01953+K01626+K00873+…
Metabolism	Global and overview maps	Biosynthesis of cofactors	696	ko01240	g34343_i0;g24924_i1;g24924_i0;g7404_i2;g2277_i1;g2277_i0;g1940_i12;g4818_i13;g12873_i1;g12873_i2;g16391_i0;g16391_i2;g16391_i4;g10456_i0;g29853_i1;g29853_i0;g4263_i1;g4263_i4;g19111_i0;g19111_i3;g19111_i2;g29696_i0;g7404_i0;g7404_i1;g3426_i4;g2277_i3;g14065_i0;g718_i4;g4380_i4;g4380_i0;g4380_i1;g4380_i3;g2738_i0;g2738_i2;g14136_i0;g13884_i0;g13884_i1;g7885_i3;g3427_i4;g3427_i0;g8217_i3;g8217_i2;g…	K14760+K00940+K00940+K00794+K02257+K02257+K01930+K00861+K09458+K09458+K01956+K01956+K01956+K10046+K06215+K06215+K00128+K00128+K01749+K01749+K01749+K10046+K00794+K00794+K13941+K02257+K08679+K01885+K01937+K01937+K01937+K01937+K00652+K00652+K00128+K00059+K00059+K11752+K00606+K00606+K09833+K09833+K09833+K01919+K01919+K01809+K00939+K02492+K02492+K00966+K03639+K03639+K03639+K03639+K03635+K00600+K00600+…
Environmental Information Processing	Signal transduction	Plant hormone signal transduction	636	ko04075	g10367_i2;g10367_i1;g10367_i0;g33302_i0;g17695_i0;g17695_i1;g14506_i0;g44882_i0;g26622_i0;g26622_i1;g9933_i5;g9933_i4;g9933_i1;g9933_i0;g9933_i2;g4100_i0;g4100_i1;g2049_i7;g2049_i2;g2049_i3;g28964_i0;g25621_i0;g3192_i0;g3192_i1;g2592_i1;g2592_i0;g13799_i0;g6685_i0;g299_i5;g299_i6;g12361_i3;g12361_i2;g12361_i1;g12361_i0;g12361_i4;g4301_i3;g4301_i1;g4301_i0;g28560_i1;g18183_i0;g25421_i0;g37455_i0;g…	K14497+K14497+K14497+K14516+K13464+K13464+K13412+K13449+K14431+K14431+K14498+K14498+K14498+K14498+K14498+K01915+K01915+K14500+K14500+K14500+K14488+K01535+K00924+K00924+K14432+K14432+K14514+K13415+K14485+K14485+K13412+K13412+K13412+K13412+K13412+K01535+K01535+K01535+K14484+K16903+K14431+K14488+K14513+K13412+K14515+K14484+K14432+K14489+K14489+K14489+K14492+K01535+K01535+K13946+K13946+K14432+K14486+…
Genetic Information Processing	Folding, sorting and degradation	Protein processing in endoplasmic reticulum	582	ko04141	g13216_i1;g4247_i3;g3672_i1;g3672_i4;g3672_i7;g2688_i1;g2688_i0;g2688_i2;g12943_i5;g12943_i4;g7320_i4;g2443_i2;g2443_i3;g2443_i1;g2443_i4;g2443_i5;g20733_i0;g27372_i3;g27372_i2;g27372_i1;g27372_i0;g13377_i1;g14122_i2;g657_i6;g29564_i0;g11725_i0;g11725_i1;g11725_i2;g11725_i4;g9536_i2;g9536_i3;g9536_i1;g9536_i4;g13256_i1;g13256_i4;g24725_i1;g8638_i0;g8638_i1;g8638_i2;g22658_i1;g22658_i0;g8619_i11;g…	K09503+K03868+K10956+K10956+K10956+K14007+K14007+K14007+K09540+K09540+K10636+K09487+K09487+K09487+K09487+K09487+K10839+K13993+K13993+K13993+K13993+K13249+K09490+K12666+K09580+K01230+K01230+K01230+K01230+K10084+K10084+K10084+K10084+K10666+K10666+K13993+K09561+K09561+K09561+K13993+K13993+K10956+K10666+K10666+K10578+K01456+K01456+K13993+K09486+K09486+K09486+K14015+K03283+K03283+K10666+K10666+K10839+…
Genetic Information Processing	Transcription	Spliceosome	499	ko03040	g9769_i0;g9769_i3;g13620_i0;g2570_i3;g2570_i2;g2570_i7;g2570_i5;g2570_i4;g12184_i0;g12184_i1;g2545_i0;g12674_i0;g11561_i2;g11561_i0;g11561_i1;g13142_i4;g13142_i2;g13142_i0;g8906_i4;g8906_i2;g1836_i1;g43791_i0;g1107_i2;g1107_i0;g1107_i1;g8843_i0;g8843_i1;g8843_i2;g16733_i0;g16733_i1;g5041_i2;g22_i93;g19157_i1;g19157_i0;g12030_i6;g12030_i7;g12030_i2;g12030_i3;g9880_i0;g9880_i1;g3450_i3;g11336_i0;g1…	K12863+K12863+K12890+K11093+K11093+K11093+K11093+K11093+K12849+K12849+K12837+K12896+K12875+K12875+K12875+K12812+K12812+K12812+K12741+K12741+K12824+K12897+K11086+K11086+K11086+K12867+K12867+K12867+K12662+K12662+K12900+K12885+K12900+K12900+K12836+K12836+K12836+K12836+K03283+K03283+K12817+K12850+K12850+K12850+K12850+K03283+K03283+K12859+K12741+K12823+K12893+K12822+K12822+K12822+K12822+K12822+K12822+…
Genetic Information Processing	Translation	mRNA surveillance pathway	448	ko03015	g1195_i1;g1195_i3;g26141_i0;g1927_i2;g10201_i4;g10201_i5;g10201_i0;g10201_i1;g10201_i2;g10201_i3;g240_i8;g2282_i3;g2282_i2;g2282_i1;g2282_i0;g6499_i11;g6499_i12;g12244_i1;g12244_i0;g3645_i3;g3645_i2;g3645_i1;g3645_i0;g6983_i1;g6983_i0;g6983_i2;g4812_i3;g11228_i0;g11228_i1;g11228_i2;g1758_i0;g1758_i1;g11561_i2;g22_i15;g8271_i3;g11561_i0;g11561_i1;g13142_i4;g13142_i2;g13142_i0;g6841_i1;g9052_i0;g64…	K11584+K11584+K14396+K06269+K14376+K14376+K14376+K14376+K14376+K14376+K14396+K11584+K11584+K11584+K11584+K13917+K13917+K03456+K03456+K03265+K03265+K03265+K03265+K14406+K14406+K14406+K11583+K06269+K06269+K06269+K04354+K04354+K12875+K13126+K14397+K12875+K12875+K12812+K12812+K12812+K14398+K06269+K13917+K14376+K13126+K03265+K03265+K03265+K03265+K03265+K14407+K14407+K04382+K13126+K13126+K13126+K13126+…
Cellular Processes	Transport and catabolism	Endocytosis	438	ko04144	g24161_i0;g2059_i4;g2059_i0;g2059_i3;g2059_i2;g6547_i1;g6547_i2;g5882_i8;g5882_i6;g5882_i7;g5882_i4;g5882_i5;g5882_i2;g5882_i3;g5882_i0;g5882_i1;g23484_i0;g924_i8;g6156_i1;g6156_i0;g7286_i6;g7286_i5;g7286_i2;g7286_i3;g7286_i0;g7286_i1;g21692_i0;g11442_i2;g11442_i0;g11442_i1;g2565_i0;g2565_i2;g35807_i0;g3678_i3;g3678_i1;g969_i2;g969_i0;g969_i1;g11954_i2;g11954_i0;g11954_i1;g6820_i3;g34832_i0;g2059…	K12486+K01115+K01115+K01115+K01115+K18466+K18466+K01115+K01115+K01115+K01115+K01115+K01115+K01115+K01115+K01115+K12493+K19366+K12183+K12183+K01115+K01115+K01115+K01115+K01115+K01115+K19476+K12489+K12489+K12489+K10591+K10591+K07897+K12194+K12194+K01528+K01528+K01528+K12479+K12479+K12479+K05756+K12191+K01115+K18443+K03283+K03283+K12190+K12190+K12196+K12196+K12196+K03283+K03283+K05758+K12194+K12189+…
Organismal Systems	Environmental adaptation	Plant-pathogen interaction	398	ko04626	g5220_i0;g5220_i1;g31180_i0;g14506_i0;g44882_i0;g21034_i0;g19236_i2;g19236_i0;g15347_i0;g2443_i2;g2443_i3;g2443_i1;g2443_i4;g2443_i5;g4106_i0;g18605_i0;g23563_i3;g23563_i2;g23563_i0;g3295_i2;g3295_i3;g3295_i1;g17819_i0;g21016_i0;g12361_i3;g12361_i2;g12361_i1;g12361_i0;g12361_i4;g5954_i1;g21604_i0;g2150_i0;g19898_i1;g9013_i1;g31156_i0;g36649_i0;g18144_i0;g18144_i1;g26342_i0;g2883_i5;g15269_i0;g208…	K00864+K00864+K13448+K13412+K13449+K15397+K13425+K13425+K13436+K09487+K09487+K09487+K09487+K09487+K13420+K15397+K13448+K13448+K13448+K13457+K13457+K13457+K15397+K15397+K13412+K13412+K13412+K13412+K13412+K13447+K13430+K18835+K13448+K13412+K13448+K13448+K15397+K15397+K02183+K13436+K13456+K13413+K13425+K13414+K13414+K13412+K13412+K13448+K13412+K13448+K13448+K13448+K02183+K02183+K15397+K13448+K15397+…
Metabolism	Carbohydrate metabolism	Glycolysis / Gluconeogenesis	391	ko00010	g11287_i1;g11287_i0;g4510_i3;g4510_i2;g4510_i1;g4510_i0;g12355_i0;g12355_i2;g16940_i0;g16940_i1;g9775_i0;g9775_i2;g41462_i0;g19608_i1;g18060_i0;g19721_i0;g4263_i1;g4263_i4;g9680_i0;g9680_i1;g18209_i0;g18209_i1;g23517_i0;g4742_i3;g14136_i0;g15265_i0;g7294_i1;g7294_i2;g28902_i0;g16595_i0;g10851_i2;g10851_i1;g10851_i0;g7620_i1;g7620_i4;g6260_i2;g6260_i1;g6260_i5;g6260_i4;g8533_i0;g8533_i4;g13823_i1;…	K00134+K00134+K14085+K14085+K14085+K14085+K03841+K03841+K00134+K00134+K00927+K00927+K01689+K00844+K00873+K00927+K00128+K00128+K01785+K01785+K00850+K00850+K00134+K00162+K00128+K01810+K00927+K00927+K01792+K01623+K00873+K00873+K00873+K01792+K01792+K00128+K00128+K00128+K00128+K00850+K00850+K01623+K00873+K00850+K01835+K01835+K01835+K01803+K01803+K00844+K00128+K00128+K00128+K00128+K15633+K01006+K01006+…
Genetic Information Processing	Translation	Ribosome	383	ko03010	g44597_i0;g13310_i4;g13310_i2;g13310_i1;g21343_i1;g21343_i2;g23982_i0;g31845_i0;g14184_i0;g14184_i1;g13310_i3;g43088_i0;g39372_i0;g23982_i1;g9235_i1;g14711_i2;g180_i32;g29330_i1;g32837_i0;g40708_i0;g17381_i0;g17381_i2;g2457_i3;g16096_i1;g15784_i2;g34824_i0;g42332_i0;g46253_i0;g9812_i2;g9812_i1;g9931_i1;g5068_i2;g25145_i1;g25145_i2;g527_i21;g527_i20;g11154_i2;g18697_i1;g18697_i0;g32737_i0;g17510_i…	K02908+K02896+K02896+K02896+K02985+K02985+K02935+K02934+K02906+K02906+K02896+K02917+K02977+K02935+K02958+K02871+K02879+K02892+K02887+K02957+K02942+K02942+K02941+K02966+K02917+K02900+K02870+K02943+K02895+K02895+K02933+K02879+K02914+K02914+K02996+K02996+K02940+K02936+K02936+K02873+K02882+K02925+K02897+K02940+K02985+K02920+K02920+K02874+K02898+K02876+K02951+K02935+K02935+K02938+K02998+K02881+K02875+…
Genetic Information Processing	Folding, sorting and degradation	RNA degradation	378	ko03018	g6516_i5;g6516_i4;g6516_i1;g41462_i0;g4088_i21;g10453_i0;g18352_i1;g18209_i0;g18209_i1;g22_i15;g4696_i0;g4696_i1;g4696_i2;g4696_i3;g4696_i4;g4696_i5;g2513_i1;g2513_i2;g7942_i3;g7942_i2;g7942_i1;g7942_i0;g8834_i3;g8834_i0;g8834_i1;g8834_i4;g10561_i1;g10561_i0;g14_i16;g15430_i1;g15430_i0;g4045_i8;g4045_i7;g4045_i4;g4045_i5;g4045_i3;g19416_i0;g8533_i0;g8533_i4;g8068_i4;g8068_i3;g8068_i2;g8068_i1;g80…	K12605+K12605+K12605+K01689+K04077+K12617+K12603+K00850+K00850+K13126+K12608+K12608+K12608+K12608+K12608+K12608+K12611+K12611+K03514+K03514+K03514+K03514+K04077+K04077+K04077+K04077+K03678+K03678+K00962+K12614+K12614+K14442+K14442+K14442+K14442+K14442+K13126+K00850+K00850+K12603+K12603+K12603+K12603+K12603+K12617+K00850+K12580+K03681+K03681+K13126+K13126+K13126+K13126+K13126+K00962+K00962+K04077+…
Genetic Information Processing	Folding, sorting and degradation	Ubiquitin mediated proteolysis	369	ko04120	g18639_i3;g18639_i2;g18639_i1;g18639_i0;g18639_i6;g18639_i4;g4247_i3;g2582_i4;g5276_i1;g3349_i2;g20502_i1;g20502_i0;g39372_i0;g3349_i22;g34222_i0;g5060_i2;g5060_i1;g3129_i9;g3129_i5;g3129_i6;g3129_i2;g2582_i2;g2582_i1;g5276_i2;g8638_i0;g8638_i1;g8638_i2;g7807_i2;g7807_i1;g2565_i0;g2565_i2;g7048_i0;g2653_i2;g2875_i0;g371_i27;g986_i3;g986_i2;g20518_i1;g10413_i1;g10413_i0;g10413_i3;g10413_i2;g3129_i…	K08770+K08770+K08770+K08770+K08770+K08770+K03868+K10609+K03178+K10143+K10581+K10581+K02977+K10143+K10576+K03351+K03351+K10588+K10588+K10588+K10588+K10609+K10609+K03178+K09561+K09561+K09561+K10571+K10571+K10591+K10591+K03355+K10578+K03363+K10589+K10609+K10609+K04506+K03364+K03364+K03364+K03364+K10588+K10588+K04506+K03349+K03349+K10577+K10577+K08770+K08770+K04706+K09561+K03869+K03869+K03869+K10140+…
Metabolism	Carbohydrate metabolism	Starch and sucrose metabolism	366	ko00500	g1536_i2;g1536_i1;g31490_i0;g6093_i7;g16426_i2;g18233_i0;g1536_i0;g19608_i1;g4088_i20;g6515_i2;g6515_i3;g6515_i0;g6515_i1;g6140_i0;g6140_i1;g6140_i2;g6093_i13;g5514_i2;g5514_i0;g5514_i1;g5514_i6;g5514_i7;g34523_i0;g6997_i1;g11837_i0;g7688_i1;g7688_i2;g6093_i6;g6093_i4;g5282_i0;g5282_i1;g5282_i2;g15265_i0;g4680_i3;g4680_i1;g4680_i0;g9978_i1;g9978_i2;g402_i4;g402_i5;g402_i2;g402_i0;g402_i1;g11030_i…	K00695+K00695+K01188+K16055+K01188+K01188+K00695+K00844+K01188+K16055+K16055+K16055+K16055+K16055+K16055+K16055+K16055+K00696+K00696+K00696+K00696+K00696+K01194+K16055+K00975+K05350+K05350+K16055+K16055+K19891+K19891+K19891+K01810+K00700+K00700+K00700+K01087+K01087+K00695+K00695+K00695+K00695+K00695+K01835+K01835+K01835+K01194+K01194+K01194+K00844+K01193+K01193+K00688+K00688+K00688+K00688+K00705+…
Metabolism	Carbohydrate metabolism	Amino sugar and nucleotide sugar metabolism	342	ko00520	g20433_i0;g20433_i1;g5433_i0;g5433_i1;g19608_i1;g5496_i1;g5496_i0;g10456_i0;g29696_i0;g11837_i0;g15475_i0;g15475_i1;g15475_i2;g17843_i0;g14065_i0;g7745_i0;g2798_i1;g15265_i0;g18663_i0;g11855_i2;g11855_i3;g11855_i1;g15349_i2;g16814_i0;g11030_i5;g11030_i4;g11030_i3;g19608_i0;g206_i4;g35776_i0;g26091_i0;g2974_i2;g9346_i3;g9346_i2;g9346_i1;g9346_i4;g13395_i0;g13029_i3;g13029_i1;g13029_i0;g10456_i2;g3…	K01711+K01711+K13379+K13379+K00844+K00965+K00965+K10046+K10046+K00975+K12451+K12451+K12451+K13379+K08679+K12450+K13648+K01810+K01809+K01784+K01784+K01784+K00966+K12447+K01835+K01835+K01835+K00844+K12446+K08678+K10046+K12449+K18674+K18674+K18674+K18674+K00844+K12448+K12448+K12448+K10046+K08679+K00847+K00847+K01209+K08679+K13379+K01810+K10046+K12447+K08679+K10046+K12450+K12450+K17497+K17497+K17497+…
Metabolism	Carbohydrate metabolism	Pyruvate metabolism	329	ko00620	g8723_i2;g8723_i1;g8723_i0;g9059_i2;g6344_i4;g6344_i3;g6344_i0;g6344_i1;g4510_i3;g4510_i2;g4510_i1;g4510_i0;g11677_i0;g18060_i0;g4263_i1;g4263_i4;g5668_i4;g3302_i1;g4742_i3;g14136_i0;g12497_i1;g12497_i0;g16422_i1;g18544_i0;g10851_i2;g10851_i1;g10851_i0;g6260_i2;g6260_i1;g6260_i5;g6260_i4;g7143_i1;g5797_i1;g5797_i0;g5797_i3;g5797_i2;g931_i4;g931_i2;g931_i0;g6523_i5;g6523_i3;g6523_i2;g6523_i1;g6523…	K00026+K00026+K00026+K00102+K01759+K01759+K01759+K01759+K14085+K14085+K14085+K14085+K01759+K00873+K00128+K00128+K00029+K00025+K00162+K00128+K00026+K00026+K01759+K01679+K00873+K00873+K00873+K00128+K00128+K00128+K00128+K00873+K00128+K00128+K00128+K00128+K01006+K01006+K01006+K01962+K01962+K01962+K01962+K01962+K00001+K00001+K00121+K00121+K01069+K00026+K00161+K00161+K00161+K00102+K00102+K00102+K00102+…
Metabolism	Energy metabolism	Oxidative phosphorylation	317	ko00190	g24596_i1;g2277_i1;g2277_i0;g16762_i0;g17350_i4;g17350_i5;g17350_i3;g17350_i0;g17350_i1;g4892_i3;g4892_i0;g25621_i0;g0_i13;g64027_i0;g26924_i0;g2277_i3;g16762_i1;g4301_i3;g4301_i1;g4301_i0;g29565_i1;g0_i188;g6688_i1;g11055_i0;g11055_i1;g21079_i2;g3583_i0;g3583_i1;g17350_i2;g8092_i3;g0_i109;g0_i103;g21721_i0;g34823_i0;g0_i18;g6967_i1;g177_i90;g13635_i0;g13635_i1;g21470_i0;g0_i210;g20731_i0;g12843_…	K03661+K02257+K02257+K02133+K02146+K02146+K02146+K02146+K02146+K00413+K00413+K01535+K02112+K00417+K02136+K02257+K02133+K01535+K01535+K01535+K03940+K00413+K02154+K01535+K01535+K02149+K02144+K02144+K02146+K02151+K03884+K02126+K02150+K03963+K02132+K03955+K05577+K00234+K00234+K02133+K02261+K01535+K01507+K03940+K03878+K01507+K02264+K01507+K03955+K00234+K00234+K01535+K02258+K02258+K02147+K02147+K01535+…
Genetic Information Processing	Translation	Nucleocytoplasmic transport	309	ko03013	g1923_i1;g1923_i4;g1923_i5;g4054_i2;g4018_i4;g4018_i0;g4018_i2;g4018_i3;g12215_i2;g12215_i1;g12215_i0;g1923_i0;g1923_i2;g1923_i3;g11561_i2;g11561_i0;g11561_i1;g13142_i4;g13142_i2;g13142_i0;g5916_i3;g5326_i1;g4018_i1;g1044_i0;g1044_i1;g1044_i3;g28376_i0;g28376_i1;g2085_i0;g2085_i1;g2085_i2;g2085_i3;g276_i2;g276_i5;g276_i4;g9560_i0;g9560_i2;g23866_i0;g2031_i3;g2031_i2;g2031_i1;g2031_i0;g2031_i4;g39…	K20221+K20221+K20221+K15436+K20224+K20224+K20224+K20224+K14304+K14304+K14304+K20221+K20221+K20221+K12875+K12875+K12875+K12812+K12812+K12812+K20223+K14306+K20224+K09291+K09291+K09291+K13176+K13176+K14290+K14290+K14290+K14290+K14310+K14310+K14310+K14308+K14308+K14298+K20222+K20222+K20222+K20222+K20222+K14288+K14288+K14320+K12160+K10577+K10577+K13174+K13174+K13174+K03231+K03231+K03231+K03231+K03231+…
Environmental Information Processing	Signal transduction	MAPK signaling pathway - plant	299	ko04016	g10367_i2;g10367_i1;g10367_i0;g24924_i1;g24924_i0;g33302_i0;g44882_i0;g19236_i2;g19236_i0;g9933_i5;g9933_i4;g9933_i1;g9933_i0;g9933_i2;g4106_i0;g13799_i0;g23883_i0;g5954_i1;g2756_i0;g7263_i1;g17367_i2;g26342_i0;g907_i1;g12293_i0;g7680_i1;g7680_i2;g20813_i0;g19236_i1;g9933_i3;g2662_i1;g2662_i2;g4418_i2;g25788_i0;g14249_i0;g7101_i10;g7101_i11;g621_i6;g621_i4;g14890_i1;g8061_i0;g11603_i2;g676_i1;g67…	K14497+K14497+K14497+K00940+K00940+K14516+K13449+K13425+K13425+K14498+K14498+K14498+K14498+K14498+K13420+K14514+K20558+K13447+K14513+K14515+K14496+K02183+K17686+K14514+K20606+K20606+K13413+K13425+K14498+K13414+K13414+K14513+K20558+K00940+K00940+K00940+K02183+K02183+K14498+K17686+K02183+K13414+K13414+K14509+K14509+K14509+K14509+K13422+K14514+K14514+K14514+K14514+K20603+K13414+K20535+K20535+K03781+…
Metabolism	Lipid metabolism	Glycerophospholipid metabolism	291	ko00564	g1336_i2;g1336_i3;g1336_i4;g286_i0;g286_i1;g6447_i27;g6640_i1;g6640_i0;g5741_i2;g2449_i1;g24555_i0;g2449_i7;g2059_i4;g2059_i0;g2059_i3;g2059_i2;g5882_i8;g5882_i6;g5882_i7;g5882_i4;g5882_i5;g5882_i2;g5882_i3;g5882_i0;g5882_i1;g15122_i3;g15122_i1;g1135_i36;g18908_i0;g5741_i0;g5741_i1;g7148_i2;g7286_i6;g7286_i5;g7286_i2;g7286_i3;g7286_i0;g7286_i1;g6644_i1;g6644_i0;g6644_i3;g6644_i2;g18981_i0;g2059_i…	K00999+K00999+K00999+K00111+K00111+K13508+K14156+K14156+K14674+K13510+K06130+K13510+K01115+K01115+K01115+K01115+K01115+K01115+K01115+K01115+K01115+K01115+K01115+K01115+K01115+K13513+K13513+K13523+K00901+K14674+K14674+K00981+K01115+K01115+K01115+K01115+K01115+K01115+K06130+K06130+K06130+K06130+K00630+K01115+K00006+K00006+K00006+K00901+K01613+K01613+K01613+K01613+K01613+K01613+K01613+K01094+K13508+…
Metabolism	Amino acid metabolism	Cysteine and methionine metabolism	287	ko00270	g8723_i2;g8723_i1;g8723_i0;g147_i1;g147_i2;g15015_i3;g34249_i0;g5345_i8;g5345_i9;g5345_i6;g5345_i7;g5345_i2;g5345_i3;g3302_i1;g10959_i2;g2749_i1;g2749_i8;g27773_i0;g12497_i1;g12497_i0;g245_i8;g245_i7;g24324_i0;g9523_i1;g7603_i0;g21835_i0;g1544_i2;g1544_i1;g2677_i1;g2677_i0;g11367_i2;g11367_i3;g11367_i1;g22047_i0;g11063_i4;g11063_i2;g11063_i1;g3697_i8;g3697_i4;g3697_i7;g3697_i1;g3697_i3;g35996_i0;…	K00026+K00026+K00026+K08963+K08963+K00549+K16054+K12524+K12524+K12524+K12524+K12524+K12524+K00025+K01738+K01738+K01738+K01739+K00026+K00026+K01919+K01919+K00640+K00928+K01738+K00640+K16054+K16054+K01920+K01920+K00640+K00640+K00640+K01739+K00797+K00797+K00797+K01611+K01611+K01611+K01611+K01611+K00026+K00827+K00827+K00549+K00549+K00549+K00025+K00025+K00025+K00558+K00789+K00789+K08967+K00797+K00826+…
Metabolism	Energy metabolism	Carbon fixation by Calvin cycle	278	ko00710	g8723_i2;g8723_i1;g8723_i0;g11287_i1;g11287_i0;g15630_i0;g12355_i0;g12355_i2;g16940_i0;g16940_i1;g9775_i0;g9775_i2;g19721_i0;g33465_i0;g5668_i4;g3302_i1;g23517_i0;g7294_i1;g7294_i2;g12497_i1;g12497_i0;g16595_i0;g13823_i1;g11899_i0;g11899_i1;g931_i4;g931_i2;g931_i0;g33499_i0;g19153_i0;g33467_i0;g2919_i0;g2919_i7;g2919_i8;g2919_i9;g4418_i8;g4418_i9;g4418_i4;g4418_i6;g4418_i7;g26_i24;g26_i23;g26_i21…	K00026+K00026+K00026+K00134+K00134+K01783+K03841+K03841+K00134+K00134+K00927+K00927+K00927+K01602+K00029+K00025+K00134+K00927+K00927+K00026+K00026+K01623+K01623+K01803+K01803+K01006+K01006+K01006+K01602+K00134+K01602+K01623+K01623+K01623+K01623+K05298+K05298+K05298+K05298+K05298+K00616+K00616+K00616+K00026+K00615+K00615+K05298+K00134+K01783+K01783+K00025+K00025+K00025+K03841+K03841+K05298+K05298+…
Cellular Processes	Transport and catabolism	Peroxisome	277	ko04146	g8893_i1;g25695_i0;g3414_i5;g3414_i4;g18075_i1;g18075_i0;g17915_i2;g17915_i1;g907_i50;g22681_i0;g28047_i0;g657_i36;g7683_i1;g7683_i0;g6642_i3;g6642_i2;g6642_i1;g9194_i0;g23179_i0;g23179_i1;g9037_i2;g3037_i0;g11158_i3;g11158_i0;g8090_i0;g8090_i1;g8090_i3;g8090_i4;g8090_i5;g8090_i6;g8929_i5;g8929_i4;g8929_i2;g8929_i1;g8929_i0;g7004_i8;g7004_i9;g7004_i6;g7004_i4;g6293_i1;g6293_i2;g6293_i5;g907_i48;g…	K04564+K13348+K13348+K13348+K12663+K12663+K01640+K01640+K13348+K11517+K11517+K00031+K00232+K00232+K13354+K13354+K13354+K01897+K13348+K13348+K01897+K13354+K13335+K13335+K00232+K00232+K00232+K00232+K00232+K00232+K00232+K00232+K00232+K00232+K00232+K04565+K04565+K04565+K04565+K13336+K13336+K13336+K13348+K01897+K11517+K03781+K13337+K13337+K13337+K03426+K03781+K03781+K03781+K03781+K03781+K03781+K03781+…
Metabolism	Global and overview maps	Fatty acid metabolism	275	ko01212	g12873_i1;g12873_i2;g22267_i0;g23336_i0;g6269_i0;g6269_i1;g6269_i2;g6269_i3;g6269_i4;g22187_i0;g22187_i1;g8619_i10;g8619_i13;g13884_i0;g13884_i1;g9083_i1;g21517_i0;g5275_i2;g5275_i3;g5275_i0;g5275_i1;g8993_i4;g7683_i1;g7683_i0;g12873_i0;g6523_i5;g6523_i3;g6523_i2;g6523_i1;g6523_i0;g14315_i0;g9194_i0;g9037_i2;g33772_i0;g19636_i1;g32463_i0;g24693_i0;g24473_i0;g24473_i1;g25552_i0;g8090_i0;g8090_i1;g…	K09458+K09458+K10256+K07512+K10527+K10527+K10527+K10527+K10527+K10256+K10256+K18660+K18660+K00059+K00059+K10703+K10256+K10527+K10527+K10527+K10527+K10251+K00232+K00232+K09458+K01962+K01962+K01962+K01962+K01962+K02372+K01897+K01897+K00648+K00208+K09458+K10256+K00059+K00059+K10256+K00232+K00232+K00232+K00232+K00232+K00232+K10256+K00232+K00232+K00232+K00232+K00232+K03921+K03921+K03921+K01897+K10256+…
Genetic Information Processing	Translation	Ribosome biogenesis in eukaryotes	272	ko03008	g22268_i0;g3651_i2;g6358_i4;g6358_i3;g24794_i1;g1644_i6;g1644_i7;g1644_i4;g1644_i5;g1644_i2;g1644_i3;g1644_i0;g1644_i1;g1644_i8;g12706_i5;g5434_i1;g4326_i2;g881_i2;g2085_i0;g2085_i1;g2085_i2;g2085_i3;g25312_i0;g6358_i0;g10041_i2;g12365_i2;g19686_i0;g19686_i1;g565_i12;g5180_i1;g3950_i1;g3950_i2;g1077_i2;g1077_i4;g25771_i0;g24794_i0;g24794_i2;g1077_i3;g1077_i0;g1077_i1;g1077_i6;g1077_i7;g1077_i5;g2…	K14554+K14554+K14538+K14538+K14568+K14521+K14521+K14521+K14521+K14521+K14521+K14521+K14521+K14521+K03537+K14574+K14567+K14548+K14290+K14290+K14290+K14290+K06943+K14538+K14546+K14521+K14545+K14545+K14554+K03115+K14538+K14538+K14552+K14552+K14539+K14568+K14568+K14552+K14552+K14552+K14552+K14552+K14552+K06943+K07936+K07936+K14553+K11131+K11131+K11131+K14573+K14573+K14573+K14545+K03538+K03538+K14561+…
Cellular Processes	Cell motility	Motor proteins	271	ko04814	g22324_i1;g22324_i0;g6137_i3;g12065_i0;g24712_i1;g66515_i0;g29137_i0;g20568_i1;g20568_i0;g17151_i1;g17151_i0;g4117_i2;g4117_i0;g4117_i1;g12705_i1;g12705_i0;g8840_i1;g8840_i0;g48596_i0;g24330_i0;g4649_i1;g4649_i3;g6860_i0;g1100_i3;g1100_i2;g1100_i1;g1100_i0;g1100_i5;g1100_i4;g24712_i0;g9689_i1;g23352_i0;g4649_i0;g23855_i1;g23855_i0;g15731_i1;g15731_i3;g15731_i2;g37925_i0;g26399_i0;g2600_i1;g2600_i…	K07375+K07375+K10398+K10405+K10418+K05865+K07375+K07375+K07375+K07374+K07374+K10406+K10406+K10406+K07374+K07374+K10406+K10406+K10418+K17751+K10393+K10393+K10400+K10357+K10357+K10357+K10357+K10357+K10357+K10418+K10403+K10401+K10393+K11498+K11498+K07374+K07374+K07374+K10357+K10400+K10357+K10357+K10418+K11498+K11498+K11498+K11498+K11498+K11498+K11498+K10357+K10395+K10393+K10393+K10393+K10400+K10401+…
Metabolism	Carbohydrate metabolism	Glyoxylate and dicarboxylate metabolism	270	ko00630	g8723_i2;g8723_i1;g8723_i0;g4100_i0;g4100_i1;g33465_i0;g13599_i5;g13599_i4;g13599_i3;g13599_i2;g13599_i1;g13599_i0;g3302_i1;g3596_i3;g3596_i1;g12497_i1;g12497_i0;g29433_i0;g2964_i4;g2964_i5;g2964_i2;g2964_i0;g706_i7;g706_i6;g706_i5;g706_i4;g706_i3;g706_i1;g706_i0;g706_i9;g706_i8;g22681_i0;g28047_i0;g33499_i0;g33467_i0;g2810_i4;g2810_i2;g2810_i3;g2810_i1;g35996_i0;g2664_i3;g2664_i1;g6618_i0;g6618_…	K00026+K00026+K00026+K01915+K01915+K01602+K18121+K18121+K18121+K18121+K18121+K18121+K00025+K15918+K15918+K00026+K00026+K19269+K00600+K00600+K00600+K00600+K00284+K00284+K00284+K00284+K00284+K00284+K00284+K00284+K00284+K11517+K11517+K01602+K01602+K01915+K01915+K01915+K01915+K00026+K00600+K00600+K00025+K00025+K00025+K01681+K11517+K03781+K14272+K14272+K14272+K14272+K14272+K14272+K14272+K14272+K14272+…
Metabolism	Nucleotide metabolism	Purine metabolism	258	ko00230	g2210_i3;g2210_i4;g24924_i1;g24924_i0;g15972_i2;g15972_i3;g15972_i0;g15972_i1;g20426_i0;g12357_i2;g27520_i0;g9550_i0;g8206_i1;g11030_i5;g11030_i4;g11030_i3;g31453_i0;g31453_i1;g12148_i1;g14249_i0;g7101_i10;g7101_i11;g17204_i0;g17204_i1;g14771_i0;g1877_i18;g1877_i19;g1877_i10;g1877_i12;g1877_i13;g1877_i16;g33574_i0;g14771_i4;g14771_i1;g14771_i2;g14771_i3;g12352_i3;g9336_i0;g9336_i1;g9336_i2;g9336_…	K00856+K00856+K00940+K00940+K00602+K00602+K00602+K00602+K06966+K00942+K00939+K07023+K13811+K01835+K01835+K01835+K06966+K06966+K10807+K00940+K00940+K00940+K01081+K01081+K03787+K00088+K00088+K00088+K00088+K00088+K00088+K06966+K03787+K03787+K03787+K03787+K01939+K10808+K10808+K10808+K10808+K00940+K01488+K01427+K01427+K18447+K18447+K18447+K18447+K00939+K06966+K00088+K00088+K00088+K00088+K00088+K00088+…
Genetic Information Processing	Replication and repair	Nucleotide excision repair	253	ko03420	g4247_i3;g2582_i4;g2463_i0;g2463_i1;g2463_i2;g2463_i3;g15634_i2;g30384_i0;g20733_i0;g19586_i1;g19586_i0;g3545_i2;g3545_i3;g3545_i1;g3545_i4;g6786_i0;g2582_i2;g2457_i5;g2582_i1;g22515_i0;g7483_i3;g7483_i2;g17175_i5;g17175_i4;g17175_i6;g17175_i1;g17175_i3;g17175_i2;g16488_i1;g986_i3;g986_i2;g17087_i1;g12911_i7;g25803_i1;g25803_i2;g8881_i0;g32839_i0;g0_i317;g12911_i6;g12756_i1;g12756_i0;g15142_i0;g4…	K03868+K10609+K03010+K03010+K03010+K03010+K10842+K03015+K10839+K02328+K02328+K10848+K10848+K10848+K10848+K02327+K10609+K07466+K10609+K10739+K03012+K03012+K03016+K03016+K03016+K03016+K03016+K03016+K02326+K10609+K10609+K07466+K10839+K07466+K07466+K10844+K03013+K07466+K10839+K02202+K02202+K10755+K03017+K03144+K07466+K07466+K10140+K07466+K07466+K07466+K07466+K07466+K07466+K07466+K07466+K07466+K07466+…
Metabolism	Global and overview maps	Biosynthesis of nucleotide sugars	248	ko01250	g2547_i2;g2547_i5;g20433_i0;g20433_i1;g5433_i0;g5433_i1;g19608_i1;g5496_i1;g5496_i0;g10456_i0;g29696_i0;g11837_i0;g15475_i0;g15475_i1;g15475_i2;g17843_i0;g14065_i0;g7745_i0;g15265_i0;g18663_i0;g11855_i2;g11855_i3;g11855_i1;g15349_i2;g16814_i0;g11030_i5;g11030_i4;g11030_i3;g19608_i0;g206_i4;g35776_i0;g26091_i0;g2974_i2;g9346_i3;g9346_i2;g9346_i1;g9346_i4;g13395_i0;g13029_i3;g13029_i1;g13029_i0;g10…	K06041+K06041+K01711+K01711+K13379+K13379+K00844+K00965+K00965+K10046+K10046+K00975+K12451+K12451+K12451+K13379+K08679+K12450+K01810+K01809+K01784+K01784+K01784+K00966+K12447+K01835+K01835+K01835+K00844+K12446+K08678+K10046+K12449+K18674+K18674+K18674+K18674+K00844+K12448+K12448+K12448+K10046+K08679+K00847+K00847+K08679+K13379+K01810+K10046+K12447+K08679+K10046+K12450+K12450+K17497+K17497+K17497+…
Metabolism	Global and overview maps	2-Oxocarboxylic acid metabolism	241	ko01210	g63_i90;g63_i91;g63_i94;g63_i98;g63_i99;g14657_i2;g14657_i1;g14657_i0;g4742_i3;g5691_i1;g9935_i2;g9935_i1;g9523_i1;g657_i36;g22556_i3;g22556_i0;g22556_i1;g16420_i1;g16420_i2;g3750_i2;g3750_i0;g3750_i1;g8675_i2;g8675_i1;g3062_i0;g4333_i0;g4333_i1;g3061_i9;g3061_i8;g3061_i7;g3061_i6;g3061_i5;g3061_i4;g3061_i3;g3061_i2;g3061_i1;g3061_i0;g19424_i1;g11241_i1;g11241_i0;g7360_i0;g7360_i3;g7360_i2;g12388…	K00053+K00053+K00053+K00053+K00053+K14677+K14677+K14677+K00162+K00166+K00030+K00030+K00928+K00031+K01438+K01438+K01438+K00827+K00827+K00161+K00161+K00161+K00167+K00167+K01681+K01653+K01653+K14272+K14272+K14272+K14272+K14272+K14272+K14272+K14272+K14272+K14272+K00826+K00030+K00030+K00052+K00052+K00052+K14677+K14677+K14677+K00053+K00166+K14455+K00162+K01647+K00133+K09699+K01681+K00811+K00627+K00627+…
Genetic Information Processing	Translation	Aminoacyl-tRNA biosynthesis	231	ko00970	g8261_i3;g3012_i5;g3012_i4;g3012_i7;g3012_i1;g3012_i3;g10877_i2;g41975_i0;g35749_i0;g8091_i3;g8091_i2;g8091_i5;g8091_i4;g12276_i0;g718_i4;g6222_i4;g9477_i1;g14430_i1;g3012_i9;g1569_i4;g8261_i1;g993_i7;g13200_i1;g10877_i1;g10877_i0;g14265_i0;g14265_i1;g2544_i8;g2544_i9;g5445_i9;g5445_i8;g5445_i3;g5445_i2;g5445_i1;g5445_i0;g5445_i7;g5445_i6;g5445_i5;g5445_i4;g2650_i0;g2650_i1;g25111_i0;g2544_i10;g8…	K01875+K01870+K01870+K01870+K01870+K01870+K01887+K01886+K01866+K02433+K02433+K02433+K02433+K01890+K01885+K01886+K01873+K01876+K01870+K01872+K01875+K01875+K01881+K01887+K01887+K01893+K01893+K01867+K01867+K01889+K01889+K01889+K01889+K01889+K01889+K01889+K01889+K01889+K01889+K01870+K01870+K01867+K01867+K01874+K01874+K01883+K01883+K01883+K01889+K01873+K01873+K01869+K01869+K01869+K01869+K01869+K01869+…
Cellular Processes	Transport and catabolism	Phagosome	225	ko04145	g22324_i1;g22324_i0;g3672_i1;g3672_i4;g3672_i7;g24596_i1;g2055_i1;g2055_i0;g2055_i3;g17350_i4;g17350_i5;g17350_i3;g17350_i0;g17350_i1;g29137_i0;g20568_i1;g20568_i0;g7464_i1;g885_i2;g17151_i1;g17151_i0;g12705_i1;g12705_i0;g8619_i11;g35807_i0;g6688_i1;g21079_i2;g3583_i0;g3583_i1;g17350_i2;g16689_i1;g8092_i3;g17155_i6;g17155_i5;g17155_i4;g17155_i3;g17155_i2;g17155_i1;g6310_i2;g6103_i1;g6103_i0;g6103…	K07375+K07375+K10956+K10956+K10956+K03661+K00914+K00914+K00914+K02146+K02146+K02146+K02146+K02146+K07375+K07375+K07375+K08517+K00921+K07374+K07374+K07374+K07374+K10956+K07897+K02154+K02149+K02144+K02144+K02146+K08488+K02151+K04392+K04392+K04392+K04392+K04392+K04392+K07889+K08054+K08054+K08054+K02150+K07374+K07374+K07374+K07375+K04392+K07375+K02147+K02147+K07375+K07375+K00921+K02149+K07375+K07375+…
Metabolism	Global and overview maps	Nucleotide metabolism	218	ko01232	g2210_i3;g2210_i4;g24924_i1;g24924_i0;g14131_i0;g14131_i1;g20426_i0;g4380_i4;g4380_i0;g4380_i1;g4380_i3;g12357_i2;g27520_i0;g9550_i0;g20302_i3;g20302_i2;g20302_i1;g20302_i0;g20302_i6;g20302_i5;g20302_i4;g10066_i0;g31453_i0;g31453_i1;g12148_i1;g17733_i1;g14249_i0;g7101_i10;g7101_i11;g17204_i0;g17204_i1;g14771_i0;g1877_i18;g1877_i19;g1877_i10;g1877_i12;g1877_i13;g1877_i16;g17646_i0;g17646_i1;g24121…	K00856+K00856+K00940+K00940+K00761+K00761+K06966+K01937+K01937+K01937+K01937+K00942+K00939+K07023+K13800+K13800+K13800+K13800+K13800+K13800+K13800+K13998+K06966+K06966+K10807+K00857+K00940+K00940+K00940+K01081+K01081+K03787+K00088+K00088+K00088+K00088+K00088+K00088+K00876+K00876+K01240+K06966+K01937+K01937+K01937+K03787+K03787+K03787+K03787+K01939+K09903+K10808+K10808+K10808+K10808+K13800+K01489+…
Metabolism	Amino acid metabolism	Glycine, serine and threonine metabolism	216	ko00260	g15980_i1;g15980_i0;g24641_i0;g4510_i3;g4510_i2;g4510_i1;g4510_i0;g19230_i0;g5345_i8;g5345_i9;g5345_i6;g5345_i7;g5345_i2;g5345_i3;g3596_i3;g3596_i1;g7467_i1;g2964_i4;g2964_i5;g2964_i2;g2964_i0;g9523_i1;g11272_i1;g11272_i0;g9524_i0;g13513_i1;g862_i11;g16420_i1;g16420_i2;g2664_i3;g2664_i1;g2899_i1;g2899_i2;g19230_i1;g3061_i9;g3061_i8;g3061_i7;g3061_i6;g3061_i5;g3061_i4;g3061_i3;g3061_i2;g3061_i1;g3…	K06001+K06001+K06001+K14085+K14085+K14085+K14085+K12235+K12524+K12524+K12524+K12524+K12524+K12524+K15918+K15918+K00130+K00600+K00600+K00600+K00600+K00928+K00872+K00872+K15633+K01834+K15634+K00827+K00827+K00600+K00600+K01696+K01696+K12235+K14272+K14272+K14272+K14272+K14272+K14272+K14272+K14272+K14272+K14272+K00058+K15634+K00600+K00600+K00600+K00600+K00600+K12524+K00276+K00831+K00831+K00831+K00831+…
Genetic Information Processing	Replication and repair	Homologous recombination	211	ko03440	g7184_i10;g19586_i1;g19586_i0;g6786_i0;g2457_i5;g22515_i0;g181_i22;g8017_i1;g8017_i0;g14993_i0;g17087_i1;g25803_i1;g25803_i2;g0_i317;g181_i2;g8983_i2;g8983_i1;g4793_i0;g4793_i1;g4793_i2;g4793_i3;g4793_i4;g4793_i5;g4793_i6;g4793_i7;g4793_i8;g45942_i0;g21384_i0;g181_i31;g17087_i0;g15140_i1;g38160_i0;g13506_i2;g33709_i0;g7975_i1;g7975_i0;g1071_i5;g5894_i1;g5894_i0;g5894_i2;g2457_i7;g10166_i9;g2835_i…	K08991+K02328+K02328+K02327+K07466+K10739+K04728+K10875+K10875+K04482+K07466+K07466+K07466+K07466+K04728+K07466+K07466+K07466+K07466+K07466+K07466+K07466+K07466+K07466+K07466+K07466+K07466+K10869+K04728+K07466+K07466+K10901+K10882+K10901+K10875+K10875+K07466+K10875+K10875+K10875+K07466+K07466+K03504+K07466+K04728+K02327+K04728+K04728+K04728+K04728+K04728+K04728+K04728+K07466+K07466+K07466+K07466+…
Environmental Information Processing	Signal transduction	Phosphatidylinositol signaling system	203	ko04070	g1336_i2;g1336_i3;g1336_i4;g2055_i1;g2055_i0;g2055_i3;g7169_i0;g3512_i2;g3512_i0;g3512_i1;g3512_i6;g3512_i7;g3512_i5;g18908_i0;g299_i0;g11776_i0;g11776_i1;g1316_i27;g7148_i2;g885_i2;g1609_i9;g26342_i0;g4211_i3;g73_i5;g468_i2;g468_i7;g468_i4;g468_i5;g3213_i0;g621_i6;g621_i4;g71_i1;g71_i0;g11603_i2;g20482_i0;g962_i4;g962_i2;g962_i1;g962_i0;g73_i9;g5680_i0;g15036_i1;g885_i0;g23890_i0;g73_i20;g15036_…	K00999+K00999+K00999+K00914+K00914+K00914+K13024+K05857+K05857+K05857+K05857+K05857+K05857+K00901+K13024+K13024+K13024+K13024+K00981+K00921+K13024+K02183+K00901+K13024+K00913+K00913+K00913+K00913+K00901+K02183+K02183+K00901+K00901+K02183+K05857+K01092+K01092+K01092+K01092+K13024+K00981+K05857+K00921+K00913+K13024+K05857+K02183+K13024+K00889+K00889+K13024+K00888+K02183+K00913+K05857+K05857+K13024+…
Metabolism	Biosynthesis of other secondary metabolites	Phenylpropanoid biosynthesis	198	ko00940	g12062_i1;g12062_i0;g18998_i1;g18998_i0;g17934_i1;g4116_i1;g4116_i3;g4116_i2;g924_i4;g29259_i0;g27847_i0;g15255_i0;g3761_i3;g31947_i0;g24966_i0;g31884_i0;g22_i96;g13231_i0;g29660_i0;g37408_i0;g16478_i1;g27300_i0;g12718_i2;g12718_i1;g12718_i0;g8375_i1;g6_i91;g14408_i1;g14408_i0;g14408_i2;g27636_i0;g49072_i0;g10560_i0;g13231_i1;g23856_i0;g13860_i0;g13860_i1;g6593_i2;g26493_i1;g11851_i2;g11851_i3;g1…	K01904+K01904+K00083+K00083+K00430+K13065+K13065+K13065+K00430+K00430+K00430+K13066+K13065+K00430+K00430+K00430+K00430+K13066+K00430+K00430+K00083+K13066+K09754+K09754+K09754+K00588+K13066+K09754+K09754+K09754+K00083+K00588+K13065+K13066+K00083+K18368+K18368+K10775+K00588+K00430+K00430+K13065+K13065+K09755+K00430+K12355+K12355+K12355+K12355+K01904+K01904+K01904+K00083+K00083+K10775+K10775+K13065+…
Metabolism	Carbohydrate metabolism	Pentose phosphate pathway	194	ko00030	g15630_i0;g12355_i0;g12355_i2;g6407_i4;g6407_i2;g6407_i0;g6407_i1;g18209_i0;g18209_i1;g15265_i0;g16595_i0;g36496_i0;g8533_i0;g8533_i4;g13823_i1;g16335_i1;g11030_i5;g11030_i4;g11030_i3;g26517_i0;g2919_i0;g2919_i7;g2919_i8;g2919_i9;g11211_i0;g11211_i1;g4490_i1;g4490_i2;g26_i24;g26_i23;g26_i21;g10738_i3;g10738_i2;g10738_i1;g10738_i0;g10738_i7;g10738_i6;g10738_i5;g2053_i3;g2053_i2;g2053_i1;g2053_i0;g…	K01783+K03841+K03841+K00036+K00036+K00036+K00036+K00850+K00850+K01810+K01623+K01057+K00850+K00850+K01623+K00850+K01835+K01835+K01835+K00036+K01623+K01623+K01623+K01623+K01057+K01057+K00036+K00036+K00616+K00616+K00616+K00131+K00131+K00131+K00131+K00131+K00131+K00131+K00850+K00850+K00850+K00850+K00850+K00615+K00615+K01783+K01783+K00036+K00036+K00036+K00036+K00131+K01810+K00036+K01057+K03841+K03841+…
Metabolism	Lipid metabolism	Glycerolipid metabolism	189	ko00561	g6447_i27;g4510_i3;g4510_i2;g4510_i1;g4510_i0;g5220_i0;g5220_i1;g5741_i2;g15122_i3;g15122_i1;g1135_i36;g4263_i1;g4263_i4;g13572_i0;g18908_i0;g12722_i3;g5741_i0;g5741_i1;g14136_i0;g18981_i0;g3596_i3;g3596_i1;g6260_i2;g6260_i1;g6260_i5;g6260_i4;g4211_i3;g5797_i1;g5797_i0;g5797_i3;g5797_i2;g18163_i1;g18163_i0;g1126_i2;g1126_i1;g2061_i4;g4388_i4;g4388_i0;g4388_i2;g2917_i1;g2917_i2;g2917_i3;g3213_i0;g…	K13508+K14085+K14085+K14085+K14085+K00864+K00864+K14674+K13513+K13513+K13523+K00128+K00128+K00679+K00901+K14457+K14674+K14674+K00128+K00630+K15918+K15918+K00128+K00128+K00128+K00128+K00901+K00128+K00128+K00128+K00128+K13508+K13508+K00679+K00679+K15728+K07407+K07407+K07407+K15728+K15728+K15728+K00901+K01054+K00901+K00901+K03715+K03715+K13513+K13519+K00128+K13508+K13508+K13523+K13523+K13523+K01054+…
Metabolism	Carbohydrate metabolism	Citrate cycle (TCA cycle)	182	ko00020	g8723_i2;g8723_i1;g8723_i0;g3302_i1;g4742_i3;g12497_i1;g12497_i0;g22167_i2;g22167_i0;g22167_i1;g18544_i0;g9935_i2;g9935_i1;g657_i36;g35996_i0;g3750_i2;g3750_i0;g3750_i1;g13635_i0;g13635_i1;g6618_i0;g6618_i1;g6618_i3;g13635_i2;g13635_i4;g3062_i0;g11241_i1;g11241_i0;g16253_i0;g1756_i5;g16528_i0;g16528_i1;g12675_i2;g14778_i2;g22494_i0;g6081_i3;g5839_i0;g5839_i1;g5839_i2;g5839_i3;g4742_i6;g4742_i7;g4…	K00026+K00026+K00026+K00025+K00162+K00026+K00026+K01899+K01899+K01899+K01679+K00030+K00030+K00031+K00026+K00161+K00161+K00161+K00234+K00234+K00025+K00025+K00025+K00234+K00234+K01681+K00030+K00030+K00025+K00162+K00235+K00235+K01647+K01648+K00235+K01681+K00627+K00627+K00627+K00627+K00162+K00162+K00162+K00162+K00162+K00162+K00162+K00627+K00627+K00658+K00658+K00658+K00658+K00658+K00658+K00658+K00025+…
Metabolism	Metabolism of other amino acids	Glutathione metabolism	181	ko00480	g32962_i0;g13_i22;g13_i21;g23464_i1;g11152_i2;g6407_i4;g6407_i2;g6407_i0;g6407_i1;g17512_i0;g17512_i1;g18395_i1;g5657_i2;g5657_i0;g5657_i1;g35035_i0;g245_i8;g245_i7;g657_i36;g2677_i1;g2677_i0;g12148_i1;g26517_i0;g13_i13;g11063_i4;g11063_i2;g11063_i1;g0_i295;g0_i297;g4490_i1;g4490_i2;g36596_i0;g19872_i1;g19872_i0;g11152_i1;g47842_i0;g6027_i0;g6027_i1;g6027_i2;g6027_i3;g16927_i2;g31967_i0;g31967_i1…	K00799+K00432+K00432+K00799+K00434+K00036+K00036+K00036+K00036+K00799+K00799+K00799+K18592+K18592+K18592+K00799+K01919+K01919+K00031+K01920+K01920+K10807+K00036+K00432+K00797+K00797+K00797+K00383+K00383+K00036+K00036+K00799+K00799+K00799+K00434+K00799+K00036+K00036+K00036+K00036+K00036+K00799+K00799+K00434+K00799+K00799+K00797+K10808+K10808+K10808+K10808+K00799+K00799+K00799+K00799+K00799+K00033+…
Metabolism	Amino acid metabolism	Arginine and proline metabolism	176	ko00330	g4510_i3;g4510_i2;g4510_i1;g4510_i0;g31715_i1;g31715_i2;g177_i228;g4263_i1;g4263_i4;g8905_i2;g912_i4;g912_i5;g912_i6;g912_i1;g912_i2;g19604_i1;g19604_i6;g19604_i7;g19604_i4;g19604_i5;g19604_i8;g19604_i9;g14136_i0;g6260_i2;g6260_i1;g6260_i5;g6260_i4;g5797_i1;g5797_i0;g5797_i3;g5797_i2;g11063_i4;g11063_i2;g11063_i1;g3697_i8;g3697_i4;g3697_i7;g3697_i1;g3697_i3;g5001_i7;g5001_i6;g5001_i5;g5001_i3;g50…	K14085+K14085+K14085+K14085+K00472+K00472+K00819+K00128+K00128+K00472+K12657+K12657+K12657+K12657+K12657+K01426+K01426+K01426+K01426+K01426+K01426+K01426+K00128+K00128+K00128+K00128+K00128+K00128+K00128+K00128+K00128+K00797+K00797+K00797+K01611+K01611+K01611+K01611+K01611+K12657+K12657+K12657+K12657+K12657+K12657+K12251+K12251+K12251+K12251+K00472+K00472+K00472+K00797+K13427+K13427+K00128+K00472+…
Metabolism	Carbohydrate metabolism	Fructose and mannose metabolism	170	ko00051	g12355_i0;g12355_i2;g20433_i0;g20433_i1;g19608_i1;g17813_i2;g17813_i0;g17813_i1;g18209_i0;g18209_i1;g10562_i3;g10562_i0;g10562_i1;g16595_i0;g18663_i0;g15349_i2;g8604_i3;g8604_i1;g8604_i0;g8533_i0;g8533_i4;g13823_i1;g16335_i1;g11899_i0;g11899_i1;g19608_i0;g2919_i0;g2919_i7;g2919_i8;g2919_i9;g11807_i1;g11807_i0;g2053_i3;g2053_i2;g2053_i1;g2053_i0;g2053_i4;g13395_i0;g14411_i1;g14411_i0;g22536_i2;g22…	K03841+K03841+K01711+K01711+K00844+K19355+K19355+K19355+K00850+K00850+K01103+K01103+K01103+K01623+K01809+K00966+K01805+K01805+K01805+K00850+K00850+K01623+K00850+K01803+K01803+K00844+K01623+K01623+K01623+K01623+K19355+K19355+K00850+K00850+K00850+K00850+K00850+K00844+K00847+K00847+K03841+K03841+K01623+K01623+K19355+K17497+K17497+K17497+K00008+K00008+K18447+K18447+K18447+K18447+K00966+K00966+K00966+…
Metabolism	Nucleotide metabolism	Pyrimidine metabolism	169	ko00240	g24924_i1;g24924_i0;g14131_i0;g14131_i1;g16391_i0;g16391_i2;g16391_i4;g4420_i1;g4420_i0;g20426_i0;g4380_i4;g4380_i0;g4380_i1;g4380_i3;g9550_i0;g20302_i3;g20302_i2;g20302_i1;g20302_i0;g20302_i6;g20302_i5;g20302_i4;g10066_i0;g31453_i0;g31453_i1;g12148_i1;g17733_i1;g14249_i0;g7101_i10;g7101_i11;g17204_i0;g17204_i1;g14771_i0;g17646_i0;g17646_i1;g24121_i1;g33574_i0;g11727_i2;g11727_i3;g11727_i0;g14771…	K00940+K00940+K00761+K00761+K01956+K01956+K01956+K01431+K01431+K06966+K01937+K01937+K01937+K01937+K07023+K13800+K13800+K13800+K13800+K13800+K13800+K13800+K13998+K06966+K06966+K10807+K00857+K00940+K00940+K00940+K01081+K01081+K03787+K00876+K00876+K01240+K06966+K01937+K01937+K01937+K03787+K03787+K03787+K03787+K01955+K01955+K01955+K09903+K10808+K10808+K10808+K10808+K13800+K01489+K00940+K00943+K06966+…
Metabolism	Carbohydrate metabolism	Inositol phosphate metabolism	168	ko00562	g1336_i2;g1336_i3;g1336_i4;g2055_i1;g2055_i0;g2055_i3;g3512_i2;g3512_i0;g3512_i1;g3512_i6;g3512_i7;g3512_i5;g310_i22;g885_i2;g310_i1;g310_i2;g310_i3;g11899_i0;g11899_i1;g15962_i1;g15962_i0;g468_i2;g468_i7;g468_i4;g468_i5;g20482_i0;g962_i4;g962_i2;g962_i1;g962_i0;g15631_i0;g15631_i1;g12673_i0;g15036_i1;g885_i0;g23890_i0;g15036_i0;g11422_i1;g11422_i2;g45_i8;g45_i4;g45_i7;g45_i3;g1597_i0;g26257_i0;g…	K00999+K00999+K00999+K00914+K00914+K00914+K05857+K05857+K05857+K05857+K05857+K05857+K01858+K00921+K01858+K01858+K01858+K01803+K01803+K01114+K01114+K00913+K00913+K00913+K00913+K05857+K01092+K01092+K01092+K01092+K01114+K01114+K00140+K05857+K00921+K00913+K05857+K00889+K00889+K00140+K00140+K00140+K00140+K00888+K00913+K05857+K05857+K05857+K18649+K01110+K05857+K01858+K18081+K01110+K05857+K00921+K00921+…
Genetic Information Processing	Chromosome	ATP-dependent chromatin remodeling	168	ko03082	g5466_i0;g5466_i1;g5466_i2;g14299_i2;g32495_i1;g6218_i3;g23712_i0;g32680_i1;g16488_i1;g29614_i0;g35427_i1;g7547_i2;g6893_i2;g6893_i1;g6893_i4;g11463_i1;g11463_i0;g1165_i2;g1165_i9;g18852_i2;g40505_i0;g12470_i2;g7488_i1;g837_i4;g837_i5;g837_i3;g837_i0;g152_i6;g2531_i2;g18028_i0;g19917_i1;g19917_i0;g18525_i2;g18525_i1;g49618_i0;g348_i2;g9469_i3;g28360_i0;g9948_i2;g35170_i0;g3559_i0;g9948_i0;g396_i2…	K11723+K11723+K11723+K11648+K11251+K11643+K10752+K11251+K02326+K11341+K11251+K05610+K11723+K11723+K11723+K10752+K10752+K11662+K11662+K06067+K11251+K11650+K11340+K11647+K11647+K11647+K11647+K10752+K11251+K11650+K04499+K04499+K09201+K09201+K11251+K11647+K11344+K11339+K11723+K11667+K11322+K11723+K11647+K11647+K11647+K11666+K11671+K11671+K11344+K10752+K11673+K11673+K11322+K11322+K11322+K11322+K10752+…
Metabolism	Amino acid metabolism	Valine, leucine and isoleucine degradation	165	ko00280	g4510_i3;g4510_i2;g4510_i1;g4510_i0;g24827_i0;g11454_i1;g11454_i3;g11454_i2;g4263_i1;g4263_i4;g17915_i2;g17915_i1;g8619_i10;g8619_i13;g14136_i0;g5691_i1;g6260_i2;g6260_i1;g6260_i5;g6260_i4;g5797_i1;g5797_i0;g5797_i3;g5797_i2;g21306_i0;g16420_i1;g16420_i2;g6356_i1;g6356_i2;g8675_i2;g8675_i1;g12673_i0;g19424_i1;g4263_i2;g4898_i3;g8327_i3;g11204_i6;g45_i8;g45_i4;g45_i7;g45_i3;g18038_i0;g26094_i0;g20…	K14085+K14085+K14085+K14085+K05605+K05605+K05605+K05605+K00128+K00128+K01640+K01640+K18660+K18660+K00128+K00166+K00128+K00128+K00128+K00128+K00128+K00128+K00128+K00128+K05605+K00827+K00827+K01969+K01969+K00167+K00167+K00140+K00826+K00128+K01640+K00249+K05605+K00140+K00140+K00140+K00140+K00166+K05605+K05605+K05605+K05605+K09699+K00253+K00827+K00827+K05605+K00826+K05605+K05605+K05605+K05605+K05605+…
Metabolism	Amino acid metabolism	Alanine, aspartate and glutamate metabolism	163	ko00250	g4100_i0;g4100_i1;g16391_i0;g16391_i2;g16391_i4;g6600_i1;g18848_i1;g9541_i1;g9541_i2;g2810_i4;g2810_i2;g2810_i3;g2810_i1;g16678_i2;g16678_i0;g16678_i1;g16420_i1;g16420_i2;g2578_i3;g12352_i3;g2941_i2;g2941_i1;g2941_i0;g917_i3;g917_i2;g917_i5;g917_i1;g917_i0;g3061_i9;g3061_i8;g3061_i7;g3061_i6;g3061_i5;g3061_i4;g3061_i3;g3061_i2;g3061_i1;g3061_i0;g12397_i2;g4100_i2;g673_i6;g12759_i2;g12759_i3;g4032…	K01915+K01915+K01956+K01956+K01956+K01953+K17761+K01953+K01953+K01915+K01915+K01915+K01915+K01580+K01580+K01580+K00827+K00827+K01755+K01939+K01955+K01955+K01955+K00262+K00262+K00262+K00262+K00262+K14272+K14272+K14272+K14272+K14272+K14272+K14272+K14272+K14272+K14272+K17761+K01915+K00264+K00820+K00820+K14455+K00764+K01755+K01755+K00811+K01953+K00827+K00827+K01755+K01755+K01755+K01755+K01755+K13051+…
Metabolism	Metabolism of terpenoids and polyketides	Terpenoid backbone biosynthesis	160	ko00900	g9822_i0;g9822_i1;g12317_i0;g37904_i0;g830_i13;g830_i15;g830_i18;g18205_i0;g9822_i2;g9822_i3;g13875_i0;g2749_i5;g2749_i4;g2749_i6;g2749_i2;g23225_i0;g3705_i0;g3705_i1;g3705_i2;g3705_i3;g3121_i1;g24307_i0;g15420_i0;g15420_i1;g29775_i0;g20219_i0;g20219_i2;g22643_i1;g22643_i0;g22643_i2;g31989_i0;g9302_i1;g9302_i0;g15876_i1;g15876_i0;g5777_i3;g5777_i2;g5777_i1;g5777_i0;g5070_i2;g5070_i1;g5070_i0;g185…	K03527+K03527+K05955+K11778+K15891+K15891+K15891+K05955+K03527+K03527+K01662+K03527+K03527+K03527+K03527+K10960+K01662+K01662+K01662+K01662+K15892+K13789+K01823+K01823+K01823+K15889+K15889+K11778+K11778+K11778+K13789+K15889+K15889+K12742+K12742+K13789+K13789+K13789+K13789+K01662+K01662+K01662+K00919+K00991+K00991+K00991+K00787+K14066+K00099+K11778+K06013+K06013+K01662+K05906+K05906+K05906+K05906+…
Metabolism	Metabolism of other amino acids	beta-Alanine metabolism	155	ko00410	g4510_i3;g4510_i2;g4510_i1;g4510_i0;g24827_i0;g11454_i1;g11454_i3;g11454_i2;g4420_i1;g4420_i0;g4263_i1;g4263_i4;g14136_i0;g6260_i2;g6260_i1;g6260_i5;g6260_i4;g5797_i1;g5797_i0;g5797_i3;g5797_i2;g7683_i1;g7683_i0;g21306_i0;g16678_i2;g16678_i0;g16678_i1;g8090_i0;g8090_i1;g8090_i3;g8090_i4;g8090_i5;g8090_i6;g8929_i5;g8929_i4;g8929_i2;g8929_i1;g8929_i0;g12673_i0;g4263_i2;g11204_i6;g45_i8;g45_i4;g45_i…	K14085+K14085+K14085+K14085+K05605+K05605+K05605+K05605+K01431+K01431+K00128+K00128+K00128+K00128+K00128+K00128+K00128+K00128+K00128+K00128+K00128+K00232+K00232+K05605+K01580+K01580+K01580+K00232+K00232+K00232+K00232+K00232+K00232+K00232+K00232+K00232+K00232+K00232+K00140+K00128+K05605+K00140+K00140+K00140+K00140+K00276+K00232+K01918+K05605+K05605+K05605+K05605+K00207+K00207+K05605+K01578+K01578+…
Metabolism	Lipid metabolism	Fatty acid degradation	154	ko00071	g4510_i3;g4510_i2;g4510_i1;g4510_i0;g6269_i0;g6269_i1;g6269_i2;g6269_i3;g6269_i4;g4263_i1;g4263_i4;g14136_i0;g20252_i0;g5275_i2;g5275_i3;g5275_i0;g5275_i1;g6260_i2;g6260_i1;g6260_i5;g6260_i4;g5797_i1;g5797_i0;g5797_i3;g5797_i2;g7683_i1;g7683_i0;g14596_i1;g14596_i0;g9194_i0;g20695_i0;g20695_i1;g9037_i2;g8090_i0;g8090_i1;g8090_i3;g8090_i4;g8090_i5;g8090_i6;g8929_i5;g8929_i4;g8929_i2;g8929_i1;g8929_…	K14085+K14085+K14085+K14085+K10527+K10527+K10527+K10527+K10527+K00128+K00128+K00128+K15401+K10527+K10527+K10527+K10527+K00128+K00128+K00128+K00128+K00128+K00128+K00128+K00128+K00232+K00232+K00001+K00001+K01897+K00121+K00121+K01897+K00232+K00232+K00232+K00232+K00232+K00232+K00232+K00232+K00232+K00232+K00232+K01897+K00128+K00249+K01897+K01897+K00232+K00121+K00121+K01897+K01897+K01897+K01897+K00121+…
Metabolism	Carbohydrate metabolism	Galactose metabolism	152	ko00052	g19608_i1;g5496_i1;g5496_i0;g9680_i0;g9680_i1;g18209_i0;g18209_i1;g11855_i2;g11855_i3;g11855_i1;g16814_i0;g4006_i2;g4006_i1;g8533_i0;g8533_i4;g16335_i1;g11030_i5;g11030_i4;g11030_i3;g19608_i0;g4388_i4;g4388_i0;g4388_i2;g26_i27;g26_i25;g2053_i3;g2053_i2;g2053_i1;g2053_i0;g2053_i4;g13395_i0;g43084_i0;g7506_i1;g15510_i0;g15510_i1;g10255_i1;g10255_i0;g3323_i4;g3323_i0;g3323_i1;g3323_i2;g6236_i4;g1102…	K00844+K00965+K00965+K01785+K01785+K00850+K00850+K01784+K01784+K01784+K12447+K06617+K06617+K00850+K00850+K00850+K01835+K01835+K01835+K00844+K07407+K07407+K07407+K01193+K01193+K00850+K00850+K00850+K00850+K00850+K00844+K12447+K01193+K01193+K01193+K01193+K01193+K01190+K01190+K01190+K01190+K06617+K01187+K01187+K01187+K01187+K00844+K01193+K06617+K06617+K18819+K06617+K06617+K00963+K00963+K01784+K01784+…
Genetic Information Processing	Replication and repair	Mismatch repair	152	ko03430	g19586_i1;g19586_i0;g6786_i0;g2457_i5;g14112_i0;g22515_i0;g17087_i1;g25803_i1;g25803_i2;g0_i317;g15142_i0;g8983_i2;g8983_i1;g4793_i0;g4793_i1;g4793_i2;g4793_i3;g4793_i4;g4793_i5;g4793_i6;g4793_i7;g4793_i8;g45942_i0;g16134_i2;g16134_i1;g16134_i0;g582_i11;g582_i10;g582_i12;g17087_i0;g4863_i0;g4863_i1;g15140_i1;g8978_i1;g8978_i0;g8978_i3;g8978_i2;g1071_i5;g4980_i0;g2457_i7;g4172_i3;g4172_i2;g4172_i1…	K02328+K02328+K02327+K07466+K10746+K10739+K07466+K07466+K07466+K07466+K10755+K07466+K07466+K07466+K07466+K07466+K07466+K07466+K07466+K07466+K07466+K07466+K07466+K10756+K10756+K10756+K10754+K10754+K10754+K07466+K08736+K08736+K07466+K07456+K07456+K07456+K07456+K07466+K08739+K07466+K08737+K08737+K08737+K08737+K07466+K03504+K10858+K10858+K10858+K07466+K02327+K08737+K08737+K08737+K08737+K08737+K07466+…
Genetic Information Processing	Replication and repair	DNA replication	151	ko03030	g3436_i0;g19586_i1;g19586_i0;g6786_i0;g2457_i5;g22515_i0;g16488_i1;g17087_i1;g25803_i1;g25803_i2;g0_i317;g15142_i0;g8983_i2;g8983_i1;g4793_i0;g4793_i1;g4793_i2;g4793_i3;g4793_i4;g4793_i5;g4793_i6;g4793_i7;g4793_i8;g45942_i0;g16134_i2;g16134_i1;g16134_i0;g582_i11;g582_i10;g582_i12;g12797_i0;g17087_i0;g15140_i1;g7643_i1;g7643_i0;g7643_i2;g1071_i5;g25892_i0;g2457_i7;g21591_i0;g21591_i1;g10166_i9;g28…	K02320+K02328+K02328+K02327+K07466+K10739+K02326+K07466+K07466+K07466+K07466+K10755+K07466+K07466+K07466+K07466+K07466+K07466+K07466+K07466+K07466+K07466+K07466+K07466+K10756+K10756+K10756+K10754+K10754+K10754+K02541+K07466+K07466+K04799+K04799+K04799+K07466+K10744+K07466+K02324+K02324+K07466+K03504+K07466+K02327+K02685+K07466+K07466+K07466+K07466+K07466+K07466+K07466+K07466+K07466+K02335+K02335+…
Metabolism	Lipid metabolism	Fatty acid biosynthesis	150	ko00061	g12873_i1;g12873_i2;g23336_i0;g8619_i10;g8619_i13;g13884_i0;g13884_i1;g12873_i0;g6523_i5;g6523_i3;g6523_i2;g6523_i1;g6523_i0;g14315_i0;g9194_i0;g9037_i2;g33772_i0;g19636_i1;g32463_i0;g24473_i0;g24473_i1;g11573_i0;g1426_i0;g1426_i1;g1426_i2;g89_i5;g22575_i0;g1754_i0;g1754_i1;g1754_i2;g27566_i0;g25891_i1;g8233_i1;g8233_i0;g4025_i5;g23079_i0;g804_i0;g804_i1;g804_i2;g804_i3;g804_i4;g804_i5;g804_i6;g1…	K09458+K09458+K07512+K18660+K18660+K00059+K00059+K09458+K01962+K01962+K01962+K01962+K01962+K02372+K01897+K01897+K00648+K00208+K09458+K00059+K00059+K10782+K03921+K03921+K03921+K01897+K09458+K10782+K10782+K10782+K02160+K00208+K01897+K01897+K00059+K09458+K11262+K11262+K11262+K11262+K11262+K11262+K11262+K09458+K01897+K01897+K01897+K02160+K02160+K00648+K00648+K00648+K00648+K01897+K10781+K09458+K09458+…
Cellular Processes	Transport and catabolism	Efferocytosis	149	ko04148	g6183_i1;g6183_i5;g6183_i4;g6183_i7;g25216_i0;g35807_i0;g17155_i6;g17155_i5;g17155_i4;g17155_i3;g17155_i2;g17155_i1;g6183_i6;g6310_i2;g6248_i3;g59744_i0;g7005_i0;g3049_i1;g3049_i2;g4495_i1;g4495_i0;g35300_i0;g22106_i0;g1795_i2;g1795_i1;g1795_i0;g35938_i0;g31741_i0;g21524_i0;g4084_i1;g4084_i0;g109_i19;g4496_i0;g4496_i1;g5016_i3;g5016_i2;g5016_i5;g3602_i0;g3989_i4;g3989_i3;g3989_i1;g22067_i1;g22297…	K04718+K04718+K04718+K04718+K20181+K07897+K04392+K04392+K04392+K04392+K04392+K04392+K04718+K07889+K04718+K06535+K20183+K14802+K14802+K14802+K14802+K04392+K20181+K14802+K14802+K14802+K08057+K04392+K04371+K17398+K17398+K20177+K20179+K20179+K14802+K14802+K14802+K17398+K01476+K01476+K01476+K04392+K04515+K20180+K20180+K20180+K20180+K04459+K14802+K14802+K14802+K07897+K04392+K04392+K04392+K04392+K20181+…
Genetic Information Processing	Transcription	Basal transcription factors	147	ko03022	g15634_i2;g23611_i0;g14087_i3;g6283_i3;g17183_i4;g17183_i5;g25743_i0;g36426_i0;g3755_i1;g3755_i0;g3755_i3;g3755_i2;g3755_i4;g8881_i0;g12756_i1;g12756_i0;g25031_i0;g6283_i2;g4373_i1;g16114_i0;g14190_i1;g8977_i4;g8977_i0;g8977_i1;g8977_i3;g8977_i9;g29248_i0;g3866_i2;g3866_i3;g3866_i1;g3866_i4;g9599_i1;g24558_i0;g23479_i0;g11039_i0;g11039_i1;g8881_i1;g642_i8;g642_i7;g642_i2;g11860_i3;g11860_i1;g1662…	K10842+K03131+K03123+K03120+K03128+K03128+K03136+K03129+K03130+K03130+K03130+K03130+K03130+K10844+K02202+K02202+K03144+K03120+K03139+K03130+K03135+K03125+K03125+K03125+K03125+K03125+K03136+K03138+K03138+K03138+K03138+K10843+K14649+K03144+K03128+K03128+K10844+K03128+K03128+K03128+K03126+K03126+K03135+K03135+K03135+K03136+K03136+K03136+K03131+K03131+K03139+K03125+K03131+K03131+K03137+K03137+K03125+…
Metabolism	Carbohydrate metabolism	Propanoate metabolism	145	ko00640	g24827_i0;g11454_i1;g11454_i3;g11454_i2;g5691_i1;g22167_i2;g22167_i0;g22167_i1;g7683_i1;g7683_i0;g6523_i5;g6523_i3;g6523_i2;g6523_i1;g6523_i0;g21306_i0;g8090_i0;g8090_i1;g8090_i3;g8090_i4;g8090_i5;g8090_i6;g8929_i5;g8929_i4;g8929_i2;g8929_i1;g8929_i0;g8675_i2;g8675_i1;g12673_i0;g8137_i0;g8137_i3;g8137_i5;g27566_i0;g11204_i6;g9671_i2;g45_i8;g45_i4;g45_i7;g45_i3;g8090_i2;g18038_i0;g804_i0;g804_i1;g…	K05605+K05605+K05605+K05605+K00166+K01899+K01899+K01899+K00232+K00232+K01962+K01962+K01962+K01962+K01962+K05605+K00232+K00232+K00232+K00232+K00232+K00232+K00232+K00232+K00232+K00232+K00232+K00167+K00167+K00140+K01895+K01895+K01895+K02160+K05605+K01895+K00140+K00140+K00140+K00140+K00232+K00166+K11262+K11262+K11262+K11262+K11262+K11262+K11262+K05605+K05605+K05605+K05605+K09699+K02160+K02160+K05605+…
Genetic Information Processing	Folding, sorting and degradation	Proteasome	141	ko03050	g3798_i3;g3798_i0;g4398_i1;g4398_i3;g4398_i2;g13373_i0;g13373_i2;g20734_i2;g2450_i11;g26093_i0;g26093_i1;g635_i1;g6925_i2;g4398_i0;g26812_i0;g7683_i3;g55126_i0;g39019_i0;g33846_i0;g2052_i0;g8612_i3;g55619_i0;g13373_i3;g16484_i0;g16484_i2;g16484_i1;g2705_i16;g43090_i0;g14258_i0;g439_i1;g39020_i0;g12922_i1;g32943_i0;g28425_i0;g10861_i0;g5029_i2;g6_i101;g489_i5;g7336_i1;g2283_i3;g2283_i5;g24630_i0;g…	K03064+K03064+K03028+K03028+K03028+K03062+K03062+K02736+K02737+K02731+K02731+K03065+K03063+K03028+K02726+K03062+K03037+K11599+K02728+K03032+K02735+K03433+K03062+K06700+K06700+K06700+K03066+K02729+K02731+K02738+K11599+K03036+K02730+K02730+K02725+K03061+K03033+K02735+K03065+K03037+K03037+K02734+K03064+K02729+K02731+K03063+K02726+K02738+K02727+K02727+K02726+K02726+K02738+K03037+K03037+K03037+K03037+…
Metabolism	Amino acid metabolism	Phenylalanine, tyrosine and tryptophan biosynthesis	138	ko00400	g15980_i1;g15980_i0;g24641_i0;g19814_i0;g17148_i1;g17148_i0;g14742_i2;g6297_i1;g6944_i3;g12742_i1;g105_i14;g4679_i11;g4679_i10;g6150_i1;g6150_i0;g6150_i3;g6150_i2;g6297_i0;g19319_i1;g19319_i0;g21083_i0;g5743_i0;g5743_i1;g5743_i2;g5743_i3;g1752_i2;g1752_i3;g1752_i1;g2899_i1;g2899_i2;g7951_i0;g26618_i0;g24855_i0;g1857_i3;g22452_i0;g15366_i1;g15366_i0;g15366_i3;g15366_i2;g15366_i4;g16920_i0;g16920_i…	K06001+K06001+K06001+K05359+K13832+K13832+K05359+K00800+K01657+K01626+K01626+K15849+K15849+K01609+K01609+K01609+K01609+K00800+K01609+K01609+K05359+K05359+K05359+K05359+K05359+K01736+K01736+K01736+K01696+K01696+K01817+K01850+K05359+K13832+K00766+K00891+K00891+K00891+K00891+K00891+K00817+K00817+K00891+K01626+K14455+K00800+K00800+K00800+K00811+K01696+K05359+K13832+K05359+K00815+K00811+K01735+K01735+…
Metabolism	Metabolism of cofactors and vitamins	Porphyrin metabolism	137	ko00860	g2277_i1;g2277_i0;g29925_i1;g29925_i0;g19111_i0;g19111_i3;g19111_i2;g17382_i0;g2277_i3;g1305_i3;g718_i4;g7366_i1;g7366_i0;g23225_i0;g1757_i1;g1757_i0;g1757_i3;g1757_i2;g9964_i1;g9964_i0;g13291_i1;g8892_i2;g8892_i0;g8892_i1;g5184_i3;g5184_i1;g8646_i1;g8646_i2;g41540_i0;g2206_i3;g2206_i2;g2206_i1;g2206_i0;g1305_i8;g1305_i9;g1776_i0;g1776_i1;g1776_i3;g1776_i4;g121_i4;g121_i5;g55420_i0;g6209_i2;g6209…	K02257+K02257+K00522+K00522+K01749+K01749+K01749+K13600+K02257+K13606+K01885+K02492+K02492+K10960+K03404+K03404+K03404+K03404+K03405+K03405+K01698+K01845+K01845+K01845+K01772+K01772+K13606+K13606+K00522+K03403+K03403+K03403+K03403+K13606+K13606+K04040+K04040+K04040+K04040+K08101+K08101+K00522+K00231+K00231+K00231+K01772+K01772+K01772+K01772+K01772+K00522+K00510+K00510+K00510+K00510+K01698+K01698+…
Organismal Systems	Environmental adaptation	Circadian rhythm - plant	136	ko04712	g878_i2;g3349_i2;g3349_i22;g5062_i6;g5062_i9;g22_i18;g22_i11;g3929_i1;g3929_i2;g774_i2;g774_i3;g774_i1;g774_i4;g774_i5;g38464_i0;g5180_i1;g22_i4;g5062_i2;g7083_i1;g7083_i0;g5437_i5;g878_i0;g878_i5;g6913_i3;g9316_i2;g4007_i2;g1002_i1;g6458_i2;g6458_i1;g22_i37;g5062_i7;g2405_i0;g2405_i1;g5062_i21;g5062_i20;g22951_i0;g11235_i0;g11235_i1;g3349_i10;g23064_i1;g23064_i0;g6913_i4;g6913_i0;g12592_i4;g22_i…	K12124+K10143+K10143+K12116+K12116+K12124+K12124+K12121+K12121+K12118+K12118+K12118+K12118+K12118+K00660+K03115+K12124+K12116+K12127+K12127+K10143+K12124+K12124+K12120+K12126+K12119+K16240+K12127+K12127+K12124+K12116+K12125+K12125+K12116+K12116+K00660+K12115+K12115+K10143+K00660+K00660+K12120+K12120+K10143+K03097+K12121+K12129+K12129+K12129+K12133+K12133+K12133+K12133+K12121+K12120+K12120+K12115+…
Genetic Information Processing	Folding, sorting and degradation	Protein export	135	ko03060	g3672_i1;g3672_i4;g3672_i7;g0_i346;g12943_i5;g12943_i4;g42831_i0;g14122_i2;g8561_i1;g0_i261;g8619_i11;g6303_i1;g6303_i0;g9350_i0;g9350_i1;g3867_i0;g3867_i3;g3867_i2;g2614_i1;g39942_i0;g32434_i0;g14122_i0;g14122_i1;g4633_i4;g4633_i0;g4633_i2;g0_i289;g2609_i4;g2609_i2;g2609_i3;g2609_i0;g15639_i3;g15639_i6;g15639_i5;g15768_i3;g15768_i2;g15768_i1;g15768_i0;g14785_i1;g14785_i0;g20169_i0;g0_i365;g0_i36…	K10956+K10956+K10956+K03217+K09540+K09540+K03104+K09490+K09648+K03217+K10956+K03108+K03108+K03100+K03100+K09540+K09540+K09540+K01551+K03105+K03217+K09490+K09490+K12275+K12275+K12275+K03217+K03070+K03070+K03070+K03070+K03106+K03106+K03106+K10956+K10956+K10956+K10956+K03107+K03107+K01551+K03217+K03217+K03070+K03070+K09540+K09540+K09540+K09540+K03106+K03217+K10956+K10956+K03106+K03106+K03106+K03106+…
Genetic Information Processing	Chromosome	Polycomb repressive complex	135	ko03083	g19782_i0;g23712_i0;g0_i269;g14242_i0;g6550_i1;g6550_i3;g6550_i2;g11463_i1;g11463_i0;g18852_i2;g9126_i1;g5180_i1;g0_i201;g4391_i2;g4391_i0;g1459_i2;g1459_i0;g1459_i1;g5099_i4;g5099_i2;g5099_i3;g5099_i0;g5099_i1;g16300_i0;g16300_i1;g3434_i1;g3434_i2;g152_i6;g2916_i3;g4391_i1;g2706_i0;g18525_i2;g18525_i1;g15079_i0;g2358_i3;g2358_i2;g2358_i1;g27147_i0;g7623_i0;g35702_i0;g371_i2;g57_i23;g57_i26;g57_i…	K11462+K10752+K10695+K11462+K10695+K10695+K10695+K10752+K10752+K06067+K11462+K03115+K10695+K11430+K11430+K04498+K04498+K04498+K11844+K11844+K11844+K11844+K11844+K11805+K11805+K04498+K04498+K10752+K11838+K11430+K11838+K09201+K09201+K11430+K04498+K04498+K04498+K09667+K04498+K03094+K04498+K11838+K11838+K11838+K14963+K11838+K04683+K10752+K06689+K06689+K10752+K10752+K06689+K11430+K11430+K11430+K11430+…
Metabolism	Amino acid metabolism	Tryptophan metabolism	134	ko00380	g4510_i3;g4510_i2;g4510_i1;g4510_i0;g4263_i1;g4263_i4;g18183_i0;g19604_i1;g19604_i6;g19604_i7;g19604_i4;g19604_i5;g19604_i8;g19604_i9;g5090_i0;g5090_i4;g14136_i0;g15255_i0;g13231_i0;g6260_i2;g6260_i1;g6260_i5;g6260_i4;g27300_i0;g25078_i0;g5797_i1;g5797_i0;g5797_i3;g5797_i2;g6_i91;g17404_i0;g13231_i1;g37004_i0;g4263_i2;g1089_i3;g1089_i2;g1089_i1;g1089_i0;g1089_i7;g1089_i6;g1089_i4;g1089_i20;g20860…	K14085+K14085+K14085+K14085+K00128+K00128+K16903+K01426+K01426+K01426+K01426+K01426+K01426+K01426+K07408+K07408+K00128+K13066+K13066+K00128+K00128+K00128+K00128+K13066+K11816+K00128+K00128+K00128+K00128+K13066+K11816+K13066+K03781+K00128+K03781+K03781+K03781+K03781+K03781+K03781+K03781+K03781+K11816+K03781+K13066+K11816+K11816+K00658+K00658+K00658+K00658+K00658+K00658+K00658+K16903+K01426+K01426+…
Metabolism	Carbohydrate metabolism	Pentose and glucuronate interconversions	131	ko00040	g15630_i0;g11806_i2;g11806_i3;g11806_i0;g11806_i1;g18591_i0;g167_i19;g14280_i1;g16814_i0;g8604_i3;g8604_i1;g8604_i0;g14882_i2;g14882_i1;g1293_i0;g1293_i1;g35413_i0;g18559_i0;g18559_i1;g18559_i2;g69497_i0;g15630_i1;g15630_i2;g13195_i1;g13195_i0;g2082_i4;g2082_i1;g2082_i0;g2082_i3;g43084_i0;g19341_i0;g33224_i0;g980_i7;g980_i9;g5554_i6;g5554_i7;g5554_i4;g5554_i2;g5554_i0;g5554_i1;g23408_i0;g28669_i0…	K01783+K01728+K01728+K01728+K01728+K01051+K01051+K01051+K12447+K01805+K01805+K01805+K01728+K01728+K01728+K01728+K01051+K01051+K01051+K01051+K01184+K01783+K01783+K01728+K01728+K01728+K01728+K01728+K01728+K12447+K01051+K01184+K00008+K00008+K01783+K01783+K01783+K01783+K01783+K01783+K01728+K01051+K01051+K01051+K01728+K01051+K01051+K01184+K01051+K00012+K00012+K01051+K01051+K01051+K16190+K00963+K00963+…
Metabolism	Glycan biosynthesis and metabolism	N-Glycan biosynthesis	130	ko00510	g2751_i0;g657_i6;g11725_i0;g11725_i1;g11725_i2;g11725_i4;g3648_i2;g35835_i0;g22_i98;g1270_i8;g1270_i5;g1605_i2;g7029_i4;g7029_i3;g7029_i2;g7029_i1;g11072_i4;g2751_i1;g10058_i3;g657_i39;g17228_i2;g17228_i0;g17228_i1;g266_i2;g266_i4;g31017_i0;g9290_i8;g9290_i6;g657_i41;g13041_i0;g5830_i4;g5830_i3;g5830_i2;g5830_i1;g70827_i0;g11135_i0;g4847_i0;g2719_i0;g2719_i2;g23220_i0;g10662_i4;g10662_i2;g1270_i1…	K01231+K12666+K01230+K01230+K01230+K01230+K03843+K03842+K00902+K03847+K03847+K03850+K03844+K03844+K03844+K03844+K03849+K01231+K07432+K12666+K03846+K03846+K03846+K07441+K07441+K12669+K00729+K00729+K12666+K00737+K00726+K00726+K00726+K00726+K12668+K07252+K03842+K07151+K07151+K03842+K12670+K12670+K03847+K03847+K03847+K03847+K03842+K03849+K12669+K12669+K03845+K00737+K01228+K01228+K01228+K01228+K01228+…
Genetic Information Processing	Replication and repair	Base excision repair	128	ko03410	g16067_i0;g19586_i1;g19586_i0;g6786_i0;g10125_i0;g5853_i0;g5853_i1;g5853_i2;g9713_i1;g16488_i1;g9426_i1;g9426_i2;g3502_i2;g15142_i0;g16134_i2;g16134_i1;g16134_i0;g582_i11;g582_i10;g582_i12;g610_i34;g610_i31;g610_i33;g26894_i0;g42701_i0;g16530_i3;g16530_i2;g16530_i1;g7643_i1;g7643_i0;g7643_i2;g19345_i2;g16530_i0;g17898_i1;g17898_i0;g21591_i0;g21591_i1;g2835_i2;g5300_i1;g5300_i0;g5300_i3;g5300_i2;g…	K01246+K02328+K02328+K02327+K10801+K10798+K10798+K10798+K10863+K02326+K01247+K01247+K03652+K10755+K10756+K10756+K10756+K10754+K10754+K10754+K10773+K10773+K10773+K01246+K07759+K01142+K01142+K01142+K04799+K04799+K04799+K10802+K01142+K10863+K10863+K02324+K02324+K03504+K10803+K10803+K10803+K10803+K03575+K03575+K02327+K01246+K01246+K10798+K10862+K10862+K10862+K01246+K02335+K02335+K02335+K03660+K03660+…
Metabolism	Energy metabolism	Photosynthesis	127	ko00195	g0_i10;g0_i11;g0_i13;g0_i16;g0_i17;g3699_i2;g21474_i4;g21474_i5;g21474_i3;g0_i260;g0_i184;g22237_i2;g22237_i0;g22237_i1;g3576_i4;g3576_i7;g2093_i13;g0_i104;g0_i294;g8340_i8;g8340_i4;g8340_i7;g8340_i2;g8340_i3;g3576_i16;g3576_i14;g3576_i13;g0_i219;g0_i42;g5793_i5;g5793_i4;g5793_i1;g5793_i0;g27725_i3;g27725_i2;g27725_i1;g0_i159;g8554_i1;g24471_i0;g9453_i1;g9453_i3;g41645_i0;g0_i222;g5000_i0;g5000_i…	K02689+K02689+K02112+K02689+K02689+K02717+K02694+K02694+K02694+K02704+K02639+K02692+K02692+K02692+K02641+K02641+K02639+K02703+K02635+K02638+K02638+K02638+K02638+K02638+K02641+K02641+K02641+K02704+K02689+K02717+K02717+K02717+K02717+K02721+K02721+K02721+K02706+K02699+K02113+K02699+K02699+K02639+K02704+K02115+K02115+K02115+K02717+K02717+K02634+K02703+K02639+K02723+K02723+K02723+K02717+K02717+K02639+…
Metabolism	Amino acid metabolism	Lysine degradation	124	ko00310	g2913_i0;g2913_i1;g2913_i2;g2913_i3;g725_i8;g725_i2;g725_i6;g725_i7;g4510_i3;g4510_i2;g4510_i1;g4510_i0;g4263_i1;g4263_i4;g2345_i0;g46044_i0;g14136_i0;g6260_i2;g6260_i1;g6260_i5;g6260_i4;g5797_i1;g5797_i0;g5797_i3;g5797_i2;g16222_i1;g10950_i1;g4657_i1;g4391_i2;g4391_i0;g4263_i2;g4391_i1;g7526_i4;g7526_i0;g7526_i2;g15079_i0;g3935_i7;g13735_i2;g13735_i1;g13735_i0;g6774_i1;g6774_i0;g6774_i3;g6774_i2…	K11420+K11420+K11420+K11420+K14157+K14157+K14157+K14157+K14085+K14085+K14085+K14085+K00128+K00128+K11420+K11423+K00128+K00128+K00128+K00128+K00128+K00128+K00128+K00128+K00128+K11426+K11420+K11420+K11430+K11430+K00128+K11430+K11426+K11426+K11426+K11430+K11433+K11420+K11420+K11420+K11426+K11426+K11426+K11426+K00658+K00658+K00658+K00658+K00658+K00658+K00658+K11420+K11420+K00626+K11426+K11430+K11430+…
Metabolism	Carbohydrate metabolism	Ascorbate and aldarate metabolism	122	ko00053	g4510_i3;g4510_i2;g4510_i1;g4510_i0;g11152_i2;g10456_i0;g4263_i1;g4263_i4;g29696_i0;g14065_i0;g4852_i2;g4852_i0;g4852_i1;g14136_i0;g16814_i0;g6260_i2;g6260_i1;g6260_i5;g6260_i4;g5797_i1;g5797_i0;g5797_i3;g5797_i2;g5687_i2;g5687_i1;g5687_i0;g17846_i0;g17846_i2;g17846_i3;g17846_i4;g17846_i5;g26091_i0;g25012_i0;g10456_i2;g38962_i0;g11152_i1;g17815_i0;g16742_i1;g29945_i0;g43084_i0;g14474_i0;g28974_i0…	K14085+K14085+K14085+K14085+K00434+K10046+K00128+K00128+K10046+K08679+K08232+K08232+K08232+K00128+K12447+K00128+K00128+K00128+K00128+K00128+K00128+K00128+K00128+K14190+K14190+K14190+K08232+K08232+K08232+K08232+K08232+K10046+K17744+K10046+K08679+K00434+K08679+K00434+K10046+K12447+K08679+K19642+K10046+K00128+K10046+K00423+K00423+K00434+K08232+K00434+K18649+K00434+K00012+K00012+K16190+K12447+K14190+…
Genetic Information Processing	Transcription	RNA polymerase	118	ko03020	g2463_i0;g2463_i1;g2463_i2;g2463_i3;g30384_i0;g180_i31;g607_i3;g607_i2;g607_i1;g607_i0;g7483_i3;g7483_i2;g17175_i5;g17175_i4;g17175_i6;g17175_i1;g17175_i3;g17175_i2;g12283_i0;g4664_i1;g4664_i3;g4664_i2;g32839_i0;g4183_i1;g35172_i0;g0_i43;g1826_i0;g1826_i1;g1826_i2;g1826_i3;g1826_i4;g32738_i0;g23659_i1;g23659_i0;g4301_i19;g4301_i17;g4301_i14;g1564_i0;g6450_i2;g6450_i3;g229_i7;g229_i6;g229_i5;g2765…	K03010+K03010+K03010+K03010+K03015+K03023+K16251+K16251+K16251+K16251+K03012+K03012+K03016+K03016+K03016+K03016+K03016+K03016+K16250+K03027+K03027+K03027+K03013+K03017+K03013+K03046+K03018+K03018+K03018+K03018+K03018+K03013+K03025+K03025+K03016+K03016+K03016+K03005+K03026+K03026+K03021+K03021+K03021+K16251+K03011+K03011+K16252+K16252+K16252+K03021+K14721+K14721+K14721+K14721+K14721+K03005+K03026+…
Metabolism	Metabolism of other amino acids	Cyanoamino acid metabolism	117	ko00460	g31490_i0;g16426_i2;g18233_i0;g4088_i20;g7688_i1;g7688_i2;g5657_i2;g5657_i0;g5657_i1;g2964_i4;g2964_i5;g2964_i2;g2964_i0;g11443_i3;g11443_i2;g13140_i1;g18274_i0;g2664_i3;g2664_i1;g11443_i1;g11443_i0;g34900_i0;g13140_i0;g13140_i2;g21465_i0;g42672_i0;g10853_i5;g10853_i1;g10853_i0;g10853_i3;g10853_i2;g4088_i9;g3646_i0;g3646_i6;g3646_i5;g11112_i0;g11112_i1;g22025_i0;g22145_i0;g22145_i1;g20766_i0;g102…	K01188+K01188+K01188+K01188+K05350+K05350+K18592+K18592+K18592+K00600+K00600+K00600+K00600+K13035+K13035+K01188+K05349+K00600+K00600+K13035+K13035+K01188+K05349+K05349+K05350+K01188+K00600+K00600+K00600+K00600+K00600+K01188+K18592+K18592+K18592+K05349+K05349+K05350+K13051+K13051+K12153+K05349+K05349+K05350+K05350+K05350+K05350+K05350+K05350+K05350+K00600+K00600+K00600+K00600+K00600+K00600+K01188+…
Metabolism	Metabolism of cofactors and vitamins	Pantothenate and CoA biosynthesis	114	ko00770	g63_i90;g63_i91;g63_i94;g63_i98;g63_i99;g4420_i1;g4420_i0;g4263_i1;g4263_i4;g14136_i0;g3427_i4;g3427_i0;g6260_i2;g6260_i1;g6260_i5;g6260_i4;g5797_i1;g5797_i0;g5797_i3;g5797_i2;g19088_i0;g5798_i0;g5798_i1;g5798_i2;g5798_i3;g5798_i4;g5798_i5;g5798_i6;g5798_i7;g12786_i0;g4333_i0;g4333_i1;g19424_i1;g4263_i2;g2717_i1;g63_i79;g3956_i4;g4727_i2;g4727_i1;g10885_i3;g10885_i0;g10885_i1;g63_i107;g4695_i1;g2…	K00053+K00053+K00053+K00053+K00053+K01431+K01431+K00128+K00128+K00128+K00606+K00606+K00128+K00128+K00128+K00128+K00128+K00128+K00128+K00128+K09680+K09680+K09680+K09680+K09680+K09680+K09680+K09680+K09680+K09680+K01653+K01653+K00826+K00128+K02201+K00053+K01918+K00207+K00207+K01687+K01687+K01687+K00053+K00826+K01652+K01652+K00053+K00053+K01918+K01918+K01918+K01918+K17839+K00606+K01598+K00826+K00053+…
Metabolism	Lipid metabolism	alpha-Linolenic acid metabolism	112	ko00592	g45209_i0;g5741_i2;g22642_i0;g22642_i1;g6269_i0;g6269_i1;g6269_i2;g6269_i3;g6269_i4;g30653_i0;g5741_i0;g5741_i1;g5275_i2;g5275_i3;g5275_i0;g5275_i1;g2191_i0;g7683_i1;g7683_i0;g20033_i0;g3649_i1;g8090_i0;g8090_i1;g8090_i3;g8090_i4;g8090_i5;g8090_i6;g17682_i0;g8929_i5;g8929_i4;g8929_i2;g8929_i1;g8929_i0;g16419_i1;g16419_i0;g12959_i7;g8090_i2;g28428_i0;g8240_i9;g23552_i1;g9383_i0;g9383_i1;g9383_i2;g…	K10529+K14674+K10525+K10525+K10527+K10527+K10527+K10527+K10527+K08241+K14674+K14674+K10527+K10527+K10527+K10527+K10526+K00232+K00232+K01723+K00454+K00232+K00232+K00232+K00232+K00232+K00232+K01723+K00232+K00232+K00232+K00232+K00232+K01723+K01723+K00454+K00232+K05894+K01047+K10525+K00232+K00232+K00232+K00232+K00232+K07513+K07513+K18857+K10527+K10527+K00232+K05894+K10528+K10528+K10528+K01723+K18857+…
Metabolism	Amino acid metabolism	Tyrosine metabolism	111	ko00350	g3849_i3;g41131_i0;g1135_i39;g1387_i9;g1387_i4;g31262_i0;g4679_i11;g4679_i10;g3849_i0;g14596_i1;g14596_i0;g24710_i0;g20695_i0;g20695_i1;g25689_i0;g16920_i0;g16920_i1;g12567_i0;g4032_i1;g30751_i0;g13473_i0;g13473_i2;g8257_i7;g34532_i0;g24658_i1;g24658_i0;g20945_i0;g20945_i1;g1135_i42;g1135_i45;g43608_i0;g1135_i40;g1135_i46;g19866_i0;g14466_i3;g14466_i2;g4029_i8;g4029_i7;g6065_i0;g11216_i1;g11216_i…	K00451+K01800+K01800+K01555+K01555+K01557+K15849+K15849+K00451+K00001+K00001+K01800+K00121+K00121+K01800+K00817+K00817+K00276+K14455+K01592+K00121+K00121+K00811+K01800+K18606+K18606+K00121+K00121+K01800+K00815+K00811+K01800+K00815+K18857+K00815+K00815+K00815+K00815+K00422+K14454+K14454+K14454+K14454+K00815+K00276+K00276+K00276+K00121+K00422+K01800+K01800+K01800+K01800+K01800+K18857+K18857+K18857+…
Metabolism	Lipid metabolism	Biosynthesis of unsaturated fatty acids	111	ko01040	g22267_i0;g22187_i0;g22187_i1;g9083_i1;g21517_i0;g62288_i0;g8993_i4;g7683_i1;g7683_i0;g24693_i0;g25552_i0;g8090_i0;g8090_i1;g8090_i3;g8090_i4;g8090_i5;g8090_i6;g21425_i0;g8929_i5;g8929_i4;g8929_i2;g8929_i1;g8929_i0;g1426_i0;g1426_i1;g1426_i2;g24866_i0;g20010_i0;g23269_i0;g8090_i2;g21517_i1;g11755_i3;g11755_i1;g6484_i3;g6484_i2;g29058_i0;g14727_i1;g14727_i0;g4_i7;g853_i1;g23571_i0;g24634_i0;g30471…	K10256+K10256+K10256+K10703+K10256+K01068+K10251+K00232+K00232+K10256+K10256+K00232+K00232+K00232+K00232+K00232+K00232+K10256+K00232+K00232+K00232+K00232+K00232+K03921+K03921+K03921+K10256+K10256+K10256+K00232+K10256+K10251+K10251+K01068+K01068+K10256+K10256+K10256+K10258+K10703+K10256+K10258+K10256+K00232+K00232+K00232+K00232+K00232+K07513+K07513+K10256+K10256+K10256+K10256+K10256+K10256+K10256+…
Metabolism	Metabolism of cofactors and vitamins	Ubiquinone and other terpenoid-quinone biosynthesis	110	ko00130	g34343_i0;g12062_i1;g12062_i0;g8217_i3;g8217_i2;g8217_i1;g25347_i1;g25347_i0;g22624_i0;g22624_i1;g4557_i0;g4557_i1;g11334_i1;g16915_i2;g16915_i0;g16915_i1;g64890_i0;g6958_i0;g53382_i0;g39045_i0;g2750_i4;g1961_i2;g1961_i0;g1961_i1;g3485_i3;g3485_i5;g3485_i7;g8579_i2;g8579_i1;g12554_i1;g22624_i3;g31331_i0;g24658_i1;g24658_i0;g7666_i1;g1135_i45;g38999_i0;g1135_i46;g26926_i2;g7126_i1;g7126_i3;g14466_…	K14760+K01904+K01904+K09833+K09833+K09833+K03809+K03809+K01661+K01661+K06126+K06126+K09834+K03809+K03809+K03809+K09834+K14760+K02552+K14760+K12502+K01904+K01904+K01904+K06125+K06125+K06125+K01904+K01904+K12502+K01661+K03809+K18606+K18606+K05928+K00815+K14760+K00815+K12502+K17872+K17872+K00815+K00815+K00815+K00815+K14759+K14759+K14759+K14759+K00591+K00591+K00591+K00815+K00591+K00591+K01904+K00815+…
Genetic Information Processing	Information processing in viruses	Viral life cycle - HIV-1	109	ko03250	g4054_i2;g14299_i2;g5443_i3;g5443_i2;g5443_i5;g5443_i4;g6841_i1;g6156_i1;g6156_i0;g3678_i3;g3678_i1;g7116_i2;g7116_i0;g7116_i1;g23564_i0;g870_i13;g2085_i0;g2085_i1;g2085_i2;g2085_i3;g32158_i0;g9195_i0;g6841_i0;g6841_i2;g6841_i3;g1459_i2;g1459_i0;g1459_i1;g5614_i3;g5614_i2;g5614_i1;g5614_i0;g5614_i4;g10162_i2;g10162_i1;g3434_i1;g3434_i2;g15258_i0;g14313_i1;g14313_i2;g2358_i3;g2358_i2;g2358_i1;g762…	K15436+K11648+K15172+K15172+K15172+K15172+K14398+K12183+K12183+K12194+K12194+K12196+K12196+K12196+K15171+K12194+K14290+K14290+K14290+K14290+K12194+K06062+K14398+K14398+K14398+K04498+K04498+K04498+K12196+K12196+K12196+K12196+K12196+K07936+K07936+K04498+K04498+K12183+K12194+K12194+K04498+K04498+K04498+K04498+K12200+K12200+K04498+K15172+K15172+K06062+K06062+K06062+K06062+K12194+K12196+K12196+K12196+…
Metabolism	Amino acid metabolism	Arginine biosynthesis	107	ko00220	g4100_i0;g4100_i1;g14657_i2;g14657_i1;g14657_i0;g16391_i0;g16391_i2;g16391_i4;g5516_i2;g5516_i5;g2810_i4;g2810_i2;g2810_i3;g2810_i1;g22556_i3;g22556_i0;g22556_i1;g2578_i3;g2941_i2;g2941_i1;g2941_i0;g917_i3;g917_i2;g917_i5;g917_i1;g917_i0;g3061_i9;g3061_i8;g3061_i7;g3061_i6;g3061_i5;g3061_i4;g3061_i3;g3061_i2;g3061_i1;g3061_i0;g1038_i3;g1038_i4;g5296_i1;g5296_i0;g12388_i4;g12388_i0;g12388_i1;g4100…	K01915+K01915+K14677+K14677+K14677+K01956+K01956+K01956+K00611+K00611+K01915+K01915+K01915+K01915+K01438+K01438+K01438+K01755+K01955+K01955+K01955+K00262+K00262+K00262+K00262+K00262+K14272+K14272+K14272+K14272+K14272+K14272+K14272+K14272+K14272+K14272+K13427+K13427+K01427+K01427+K14677+K14677+K14677+K01915+K14455+K01755+K01755+K01476+K01476+K01476+K00811+K01755+K01755+K01755+K01755+K01755+K00811+…
Cellular Processes	Transport and catabolism	Autophagy - other	107	ko04136	g2273_i2;g2273_i1;g2273_i0;g2055_i1;g2055_i0;g2055_i3;g6601_i3;g161_i7;g2115_i4;g2115_i2;g18002_i2;g146_i1;g7860_i2;g7860_i3;g5824_i3;g1525_i3;g1525_i0;g1525_i1;g1525_i4;g1525_i5;g45334_i0;g2593_i4;g2593_i0;g2593_i1;g2593_i3;g38685_i0;g23631_i0;g10698_i3;g10698_i0;g10698_i1;g17015_i1;g17015_i2;g17015_i3;g36651_i0;g4517_i1;g10013_i1;g1788_i1;g168_i8;g556_i3;g8800_i1;g8800_i0;g8800_i3;g18002_i3;g18…	K08334+K08334+K08334+K00914+K00914+K00914+K17907+K08334+K08269+K08269+K04382+K08331+K04382+K04382+K04382+K08266+K08266+K08266+K08266+K08266+K08266+K08331+K08331+K08331+K08331+K08341+K17907+K04382+K04382+K04382+K08343+K08343+K08343+K08341+K08342+K08339+K07204+K17906+K04382+K04382+K04382+K04382+K04382+K04382+K08333+K08341+K17888+K17888+K04382+K04382+K08266+K08269+K04382+K08334+K08334+K08334+K08334+…
Environmental Information Processing	Membrane transport	ABC transporters	104	ko02010	g3921_i6;g3921_i0;g3921_i1;g36293_i0;g228_i8;g1136_i0;g1136_i1;g2711_i0;g67655_i0;g31650_i0;g468_i3;g32908_i0;g22767_i0;g3425_i2;g0_i71;g0_i59;g21723_i0;g6747_i1;g6747_i0;g179_i2;g179_i5;g263_i15;g263_i13;g179_i3;g179_i1;g179_i0;g179_i4;g4530_i1;g4530_i2;g2651_i2;g2651_i1;g5044_i0;g2651_i0;g228_i9;g398_i0;g398_i1;g398_i2;g3425_i1;g39_i9;g39_i6;g4907_i2;g4907_i1;g4907_i0;g39_i1;g25656_i0;g3425_i3;…	K05656+K05656+K05656+K16787+K05643+K05658+K05658+K05658+K05658+K05658+K05658+K05658+K05658+K05658+K05658+K05658+K05658+K05658+K05658+K05658+K05658+K05656+K05656+K05658+K05658+K05658+K05658+K05658+K05658+K05658+K05658+K05658+K05658+K05643+K05658+K05658+K05658+K05658+K05658+K05658+K05658+K05658+K05658+K05658+K05658+K05658+K05658+K05658+K05658+K05658+K05658+K05658+K05658+K05658+K05656+K05658+K05658+…
Metabolism	Lipid metabolism	Ether lipid metabolism	103	ko00565	g5741_i2;g2449_i1;g2449_i7;g2059_i4;g2059_i0;g2059_i3;g2059_i2;g5882_i8;g5882_i6;g5882_i7;g5882_i4;g5882_i5;g5882_i2;g5882_i3;g5882_i0;g5882_i1;g5741_i0;g5741_i1;g7286_i6;g7286_i5;g7286_i2;g7286_i3;g7286_i0;g7286_i1;g2059_i1;g15962_i1;g15962_i0;g16486_i0;g8340_i0;g15631_i0;g15631_i1;g11769_i0;g8082_i3;g8082_i0;g6676_i2;g21245_i1;g35310_i0;g2117_i6;g2117_i1;g2117_i3;g11619_i0;g970_i4;g23810_i0;g12…	K14674+K13510+K13510+K01115+K01115+K01115+K01115+K01115+K01115+K01115+K01115+K01115+K01115+K01115+K01115+K01115+K14674+K14674+K01115+K01115+K01115+K01115+K01115+K01115+K01115+K01114+K01114+K00993+K01115+K01114+K01114+K01115+K01115+K01115+K01115+K13519+K13510+K01115+K01115+K01115+K01115+K13510+K01115+K01115+K01047+K13510+K01115+K01115+K01115+K01115+K01114+K01114+K01115+K00993+K01115+K13519+K13519+…
Metabolism	Lipid metabolism	Sphingolipid metabolism	102	ko00600	g8651_i0;g6183_i1;g6183_i5;g6183_i4;g6183_i7;g8651_i1;g11103_i2;g15532_i2;g15532_i0;g6403_i0;g6183_i6;g9396_i1;g6248_i3;g4388_i4;g4388_i0;g4388_i2;g4931_i0;g4931_i1;g12958_i1;g12958_i3;g12958_i2;g12958_i4;g15010_i0;g5988_i1;g5988_i0;g3495_i0;g3495_i1;g6608_i3;g8020_i3;g8020_i2;g8020_i1;g8020_i0;g15743_i0;g15743_i1;g3323_i4;g3323_i0;g3323_i1;g3323_i2;g11103_i0;g6248_i1;g6248_i0;g6248_i2;g6641_i3;g…	K04713+K04718+K04718+K04718+K04718+K04713+K04711+K04708+K04708+K12382+K04718+K04710+K04718+K07407+K07407+K07407+K12349+K12349+K12349+K12349+K12349+K12349+K04710+K17108+K17108+K00654+K00654+K00654+K17108+K17108+K17108+K17108+K00654+K00654+K01190+K01190+K01190+K01190+K04711+K04718+K04718+K04718+K12373+K04708+K12373+K01634+K12373+K12373+K12373+K12373+K12373+K17108+K17108+K17108+K17108+K17108+K17108+…
Metabolism	Metabolism of cofactors and vitamins	Folate biosynthesis	102	ko00790	g1940_i12;g3426_i4;g18729_i1;g18729_i3;g18729_i2;g14327_i3;g14327_i2;g14327_i1;g14327_i0;g11693_i1;g10066_i0;g122_i39;g122_i38;g122_i30;g122_i32;g122_i37;g608_i0;g608_i1;g5269_i11;g13967_i1;g17608_i0;g17608_i1;g4376_i0;g3426_i2;g3426_i3;g12530_i1;g12530_i0;g3509_i2;g3509_i3;g3509_i0;g3509_i1;g3509_i6;g3509_i7;g3509_i4;g3509_i5;g7928_i0;g1940_i14;g5269_i0;g7191_i1;g744_i1;g744_i6;g14327_i5;g14327_…	K01930+K13941+K01724+K01724+K01724+K03639+K03639+K03639+K03639+K03635+K13998+K00079+K00079+K00079+K00079+K00079+K01495+K01495+K14652+K13998+K18482+K18482+K15376+K13941+K13941+K18482+K18482+K15631+K15631+K15631+K15631+K15631+K15631+K15631+K15631+K01113+K01930+K14652+K13998+K00011+K00011+K03639+K03639+K01724+K00079+K01930+K13950+K03639+K03639+K14652+K13998+K14652+K01930+K01930+K01930+K01930+K01930+…
Metabolism	Glycan biosynthesis and metabolism	Various types of N-glycan biosynthesis	101	ko00513	g868_i2;g868_i0;g2751_i0;g657_i6;g11725_i0;g11725_i1;g11725_i2;g11725_i4;g3648_i2;g35835_i0;g1270_i8;g1270_i5;g7029_i4;g7029_i3;g7029_i2;g7029_i1;g2751_i1;g10058_i3;g18768_i0;g18768_i1;g657_i39;g17228_i2;g17228_i0;g17228_i1;g266_i2;g266_i4;g31017_i0;g657_i41;g5830_i4;g5830_i3;g5830_i2;g5830_i1;g70827_i0;g4847_i0;g2719_i0;g2719_i2;g23220_i0;g10662_i4;g10662_i2;g1270_i11;g1270_i10;g1270_i13;g1270_i…	K14412+K14412+K01231+K12666+K01230+K01230+K01230+K01230+K03843+K03842+K03847+K03847+K03844+K03844+K03844+K03844+K01231+K07432+K00753+K00753+K12666+K03846+K03846+K03846+K07441+K07441+K12669+K12666+K00726+K00726+K00726+K00726+K12668+K03842+K07151+K07151+K03842+K12670+K12670+K03847+K03847+K03847+K03847+K03842+K12669+K12669+K03845+K12373+K00726+K00726+K12373+K07441+K12373+K12373+K12373+K12373+K12373+…
Metabolism	Metabolism of cofactors and vitamins	Lipoic acid metabolism	100	ko00785	g4742_i3;g5691_i1;g3750_i2;g3750_i0;g3750_i1;g8675_i2;g8675_i1;g19442_i1;g18038_i0;g1756_i5;g5458_i1;g5458_i0;g1135_i12;g1135_i11;g4094_i1;g18571_i1;g5839_i0;g5839_i1;g5839_i2;g5839_i3;g4742_i6;g4742_i7;g4742_i4;g4742_i5;g4742_i0;g4742_i1;g4742_i8;g5295_i0;g5295_i1;g8477_i3;g8477_i2;g8477_i1;g8477_i0;g8477_i6;g8477_i5;g8477_i4;g1756_i7;g1756_i8;g1135_i44;g19063_i0;g10202_i1;g10202_i2;g16097_i1;g4…	K00162+K00166+K00161+K00161+K00161+K00167+K00167+K03801+K00166+K00162+K00281+K00281+K00281+K00281+K09699+K02437+K00627+K00627+K00627+K00627+K00162+K00162+K00162+K00162+K00162+K00162+K00162+K00627+K00627+K00658+K00658+K00658+K00658+K00658+K00658+K00658+K00162+K00162+K00281+K00162+K03644+K03644+K00382+K00166+K00166+K00166+K00164+K00164+K02437+K00627+K00627+K00382+K00382+K00382+K00162+K03644+K09699+…
Genetic Information Processing	Folding, sorting and degradation	SNARE interactions in vesicular transport	92	ko04130	g3217_i1;g6144_i1;g12038_i0;g12038_i1;g12038_i2;g29724_i1;g7464_i1;g6760_i0;g6760_i1;g6760_i2;g6760_i3;g6760_i4;g1542_i1;g12751_i4;g12751_i0;g12751_i1;g12751_i2;g36422_i0;g16689_i1;g5832_i1;g5832_i0;g22100_i1;g15398_i1;g298_i63;g298_i61;g1070_i2;g5232_i2;g5232_i0;g27402_i0;g16436_i0;g16436_i1;g27709_i0;g16428_i1;g16428_i0;g16428_i2;g6580_i0;g6580_i1;g6580_i2;g18467_i0;g33656_i0;g3439_i2;g3439_i3;…	K08506+K08506+K08490+K08490+K08490+K08507+K08517+K08503+K08503+K08503+K08503+K08503+K08504+K08497+K08497+K08497+K08497+K08493+K08488+K08490+K08490+K08493+K08495+K08490+K08490+K08515+K08486+K08486+K08516+K08486+K08486+K08493+K08486+K08486+K08486+K08490+K08490+K08490+K08489+K08493+K08497+K08497+K08489+K08489+K08489+K08516+K08496+K08515+K08515+K08498+K08498+K08516+K08516+K08516+K08516+K08495+K08517+…
Metabolism	Energy metabolism	Photosynthesis - antenna proteins	91	ko00196	g40202_i0;g26790_i0;g310_i21;g37006_i0;g371_i20;g30552_i2;g30552_i1;g30552_i0;g30081_i0;g42692_i0;g34417_i0;g9553_i1;g14075_i2;g8032_i0;g15220_i0;g15220_i1;g15220_i2;g33845_i0;g35506_i0;g26594_i0;g26594_i1;g5062_i27;g5062_i28;g6459_i7;g6459_i6;g14075_i1;g14075_i0;g14075_i3;g310_i39;g24280_i0;g14609_i0;g14609_i1;g14609_i2;g32815_i0;g371_i58;g371_i55;g371_i54;g371_i57;g371_i56;g371_i51;g371_i50;g37…	K08912+K08912+K08915+K08912+K08912+K08912+K08912+K08912+K08912+K08912+K08912+K08912+K08909+K08912+K08908+K08908+K08908+K08912+K08912+K08911+K08911+K08907+K08907+K14172+K14172+K08909+K08909+K08909+K08915+K08914+K08916+K08916+K08916+K08916+K08912+K08912+K08912+K08912+K08912+K08912+K08912+K08912+K08912+K08912+K08913+K08913+K08913+K08913+K08913+K08913+K08912+K08912+K08912+K08912+K08912+K08913+K08912+…
Metabolism	Biosynthesis of other secondary metabolites	Biosynthesis of various plant secondary metabolites	90	ko00999	g31490_i0;g16426_i2;g18233_i0;g17148_i1;g17148_i0;g4088_i20;g7688_i1;g7688_i2;g13140_i1;g18274_i0;g34900_i0;g16289_i0;g16289_i1;g4384_i0;g13140_i0;g13140_i2;g15267_i0;g21465_i0;g42672_i0;g1857_i3;g4088_i9;g13550_i0;g13550_i1;g8221_i0;g11112_i0;g11112_i1;g22025_i0;g3360_i0;g27196_i2;g25587_i0;g22701_i0;g24334_i0;g1024_i2;g1024_i3;g7898_i7;g7898_i6;g7898_i4;g7898_i3;g7898_i2;g7898_i1;g7898_i0;g8221…	K01188+K01188+K01188+K13832+K13832+K01188+K05350+K05350+K01188+K05349+K01188+K00789+K00789+K06892+K05349+K05349+K00789+K05350+K01188+K13832+K01188+K00789+K00789+K15813+K05349+K05349+K05350+K00789+K13832+K05953+K06892+K05953+K05349+K05349+K05350+K05350+K05350+K05350+K05350+K05350+K05350+K15813+K15813+K01188+K01188+K01188+K05350+K05350+K05350+K01188+K01188+K01188+K01188+K13832+K01188+K01188+K05350+…
Metabolism	Metabolism of terpenoids and polyketides	Carotenoid biosynthesis	86	ko00906	g14331_i2;g14328_i0;g14328_i1;g8144_i4;g21398_i0;g22238_i0;g5407_i3;g13953_i1;g13953_i0;g2672_i4;g2672_i0;g2672_i1;g2672_i2;g14675_i2;g14675_i1;g14675_i0;g16231_i0;g21200_i0;g3386_i4;g3386_i1;g3386_i0;g3386_i3;g7420_i0;g7420_i1;g7420_i2;g7420_i3;g7605_i1;g7605_i0;g4141_i1;g31258_i0;g2958_i1;g2958_i0;g696_i1;g16020_i1;g14187_i0;g10700_i0;g10700_i1;g13049_i0;g7158_i1;g19242_i0;g19242_i1;g33739_i0;g…	K15746+K15744+K15744+K09838+K09840+K02293+K15747+K02291+K02291+K00514+K00514+K00514+K00514+K09835+K09835+K09835+K09840+K14593+K09839+K09839+K09839+K09839+K09841+K09841+K09841+K09841+K06444+K06444+K09843+K02291+K09842+K09842+K09843+K09837+K09840+K09843+K09843+K09843+K09840+K09840+K09840+K15747+K09843+K09843+K15746+K15746+K09843+K09843+K09843+K09843+K09835+K09843+K09838+K09840+K15747+K02293+K02293+…
Metabolism	Glycan biosynthesis and metabolism	Other glycan degradation	80	ko00511	g495_i10;g495_i11;g9669_i2;g9669_i0;g907_i5;g1970_i4;g1970_i0;g5801_i2;g5801_i1;g13331_i1;g13331_i0;g495_i8;g8176_i4;g8176_i3;g5988_i1;g5988_i0;g47997_i0;g7316_i0;g7316_i2;g7316_i3;g8020_i3;g8020_i2;g8020_i1;g8020_i0;g9669_i3;g20475_i4;g20475_i5;g20475_i0;g20475_i1;g20475_i2;g20475_i3;g3323_i4;g3323_i0;g3323_i1;g3323_i2;g495_i9;g495_i6;g495_i7;g495_i4;g495_i5;g495_i2;g495_i3;g495_i0;g495_i1;g6641…	K01191+K01191+K01191+K01191+K01206+K01191+K01191+K01191+K01191+K01227+K01227+K01191+K01444+K01444+K17108+K17108+K01191+K01206+K01206+K01206+K17108+K17108+K17108+K17108+K01191+K01191+K01191+K01191+K01191+K01191+K01191+K01190+K01190+K01190+K01190+K01191+K01191+K01191+K01191+K01191+K01191+K01191+K01191+K01191+K12373+K15923+K15923+K15923+K15923+K12373+K01191+K12373+K12373+K12373+K12373+K12373+K17108+…
Metabolism	Amino acid metabolism	Phenylalanine metabolism	79	ko00360	g19604_i1;g19604_i6;g19604_i7;g19604_i4;g19604_i5;g19604_i8;g19604_i9;g4679_i11;g4679_i10;g6593_i2;g16920_i0;g16920_i1;g12567_i0;g4032_i1;g6378_i0;g6378_i5;g8257_i7;g14802_i0;g24658_i1;g24658_i0;g19604_i2;g19604_i3;g19604_i0;g1135_i45;g43608_i0;g1135_i46;g14466_i3;g14466_i2;g4029_i8;g4029_i7;g11216_i1;g11216_i3;g11216_i2;g11216_i5;g15195_i0;g6504_i0;g6504_i1;g6504_i3;g24340_i0;g14407_i0;g4679_i9;…	K01426+K01426+K01426+K01426+K01426+K01426+K01426+K15849+K15849+K10775+K00817+K00817+K00276+K14455+K10775+K10775+K00811+K10775+K18606+K18606+K01426+K01426+K01426+K00815+K00811+K00815+K00815+K00815+K00815+K00815+K14454+K14454+K14454+K14454+K00815+K00276+K00276+K00276+K00815+K10775+K15849+K00276+K00276+K00815+K00815+K15849+K07253+K10775+K00815+K00074+K00811+K00811+K00811+K00815+K00815+K00457+K00457+…
Metabolism	Energy metabolism	Nitrogen metabolism	79	ko00910	g4100_i0;g4100_i1;g19994_i2;g19994_i0;g39393_i0;g17825_i1;g17825_i0;g11917_i1;g706_i7;g706_i6;g706_i5;g706_i4;g706_i3;g706_i1;g706_i0;g706_i9;g706_i8;g2810_i4;g2810_i2;g2810_i3;g2810_i1;g917_i3;g917_i2;g917_i5;g917_i1;g917_i0;g4100_i2;g673_i6;g6903_i1;g6903_i0;g2363_i1;g2363_i0;g19994_i1;g2363_i2;g23906_i0;g807_i3;g807_i2;g807_i5;g807_i4;g673_i9;g12396_i0;g706_i2;g7332_i3;g7332_i0;g7332_i6;g7332_…	K01915+K01915+K01674+K01674+K01674+K02575+K02575+K01674+K00284+K00284+K00284+K00284+K00284+K00284+K00284+K00284+K00284+K01915+K01915+K01915+K01915+K00262+K00262+K00262+K00262+K00262+K01915+K00264+K02575+K02575+K10534+K10534+K01674+K10534+K00261+K01673+K01673+K01673+K01673+K00264+K00366+K00284+K01673+K01673+K01673+K01673+K00264+K00264+K00264+K00264+K00264+K00264+K00264+K01915+K00264+K00264+K01455+…
Metabolism	Metabolism of cofactors and vitamins	One carbon pool by folate	77	ko00670	g15972_i2;g15972_i3;g15972_i0;g15972_i1;g2964_i4;g2964_i5;g2964_i2;g2964_i0;g10066_i0;g4717_i3;g2664_i3;g2664_i1;g10853_i5;g10853_i1;g10853_i0;g10853_i3;g10853_i2;g13967_i1;g40590_i0;g4717_i4;g4717_i5;g4717_i6;g49852_i0;g7191_i1;g6704_i2;g6704_i0;g2427_i0;g2427_i2;g2427_i3;g2427_i4;g2427_i5;g2427_i6;g2964_i3;g2964_i1;g2944_i1;g2944_i2;g2944_i3;g2944_i4;g2944_i5;g2944_i6;g661_i2;g6801_i0;g6801_i2;…	K00602+K00602+K00602+K00602+K00600+K00600+K00600+K00600+K13998+K01934+K00600+K00600+K00600+K00600+K00600+K00600+K00600+K13998+K01934+K01934+K01934+K01934+K01934+K13998+K00297+K00297+K00600+K00600+K00600+K00600+K00600+K00600+K00600+K00600+K01433+K01433+K01433+K01433+K01433+K01433+K01938+K00600+K00600+K01938+K13998+K00600+K00600+K00600+K00600+K00604+K00604+K00604+K00604+K00604+K00605+K00605+K00600+…
Metabolism	Metabolism of cofactors and vitamins	Nicotinate and nicotinamide metabolism	76	ko00760	g16406_i1;g16406_i0;g16406_i5;g16406_i4;g16406_i3;g16406_i2;g17204_i0;g17204_i1;g14771_i0;g24121_i1;g14728_i1;g14771_i4;g14771_i1;g14771_i2;g14771_i3;g3575_i0;g23879_i0;g24121_i0;g7874_i1;g7874_i5;g7874_i4;g23879_i1;g14846_i2;g14846_i1;g12132_i0;g9094_i1;g9094_i0;g95_i17;g95_i13;g1551_i2;g6904_i0;g6904_i1;g6904_i2;g6904_i3;g6904_i4;g2773_i5;g7750_i2;g6431_i1;g50606_i0;g2773_i0;g2773_i1;g2773_i2;g…	K11414+K11414+K11414+K11414+K11414+K11414+K01081+K01081+K03787+K01240+K00767+K03787+K03787+K03787+K03787+K03426+K00858+K01240+K01950+K01950+K01950+K00858+K00763+K00763+K01240+K00278+K00278+K03787+K03787+K11416+K03426+K03426+K03426+K03426+K03426+K00858+K03787+K03517+K18551+K00858+K00858+K00858+K00858+K11416+K11416+K00763+K00763+K00858+K00767+K00767+K00767+K00767+K00767+K03426+K03426+K03517+K00858+…
Metabolism	Energy metabolism	Sulfur metabolism	72	ko00920	g10959_i2;g2749_i1;g2749_i8;g27773_i0;g24324_i0;g8206_i1;g7603_i0;g21835_i0;g11367_i2;g11367_i3;g11367_i1;g22047_i0;g13123_i0;g13123_i1;g3907_i10;g3676_i1;g3676_i3;g3676_i2;g10354_i0;g10354_i2;g27741_i0;g3676_i0;g15094_i1;g15094_i0;g3907_i7;g27661_i0;g10712_i3;g10712_i1;g10712_i0;g7603_i8;g7603_i1;g7603_i3;g7603_i5;g7603_i4;g7603_i7;g7603_i6;g10959_i3;g3907_i9;g3907_i6;g20846_i0;g2749_i0;g5483_i1…	K01738+K01738+K01738+K01739+K00640+K13811+K01738+K00640+K00640+K00640+K00640+K01739+K01082+K01082+K17725+K17285+K17285+K17285+K05907+K05907+K01739+K17285+K01082+K01082+K17725+K01738+K01082+K01082+K01082+K01738+K01738+K01738+K01738+K01738+K01738+K01738+K01738+K17725+K17725+K01739+K01738+K00392+K01738+K01738+K01738+K01738+K00860+K13811+K13811+K00640+K01739+K01739+K01738+K00640+K00392+K01738+K00640+…
Metabolism	Lipid metabolism	Steroid biosynthesis	71	ko00100	g5741_i2;g5741_i0;g5741_i1;g28033_i0;g744_i9;g2312_i0;g2312_i5;g7462_i0;g27536_i0;g16194_i1;g16194_i0;g15199_i1;g15199_i0;g2312_i1;g2312_i3;g2312_i2;g2312_i4;g7462_i4;g7462_i2;g7462_i3;g7462_i1;g122_i33;g5695_i0;g3025_i3;g744_i8;g23596_i0;g744_i7;g7473_i4;g7473_i5;g7473_i6;g7473_i7;g7473_i0;g7473_i1;g7473_i2;g7473_i3;g17734_i0;g18880_i1;g6172_i1;g6172_i0;g6694_i0;g6694_i1;g6694_i2;g4465_i3;g4465_…	K14674+K14674+K14674+K14423+K01824+K08242+K08242+K00801+K01824+K01853+K01853+K00511+K00511+K08242+K08242+K08242+K08242+K00801+K00801+K00801+K00801+K00222+K01853+K08246+K01824+K07748+K01824+K00213+K00213+K00213+K00213+K00213+K00213+K00213+K00213+K07748+K01052+K09828+K09828+K08246+K08246+K08246+K05917+K05917+K09828+K09828+K00227+K14424+K14424+K14424+K14424+K14424+K14424+K09828+K01853+K14674+K14674+…
Metabolism	Biosynthesis of other secondary metabolites	Tropane, piperidine and pyridine alkaloid biosynthesis	70	ko00960	g0_i399;g4679_i11;g4679_i10;g38464_i0;g32752_i0;g16920_i0;g16920_i1;g12567_i0;g4032_i1;g12835_i3;g12835_i1;g8257_i7;g22951_i0;g24658_i1;g24658_i0;g23064_i1;g23064_i0;g1135_i45;g43608_i0;g1135_i46;g14466_i3;g14466_i2;g4029_i8;g4029_i7;g11216_i1;g11216_i3;g11216_i2;g11216_i5;g15195_i0;g6504_i0;g6504_i1;g6504_i3;g24340_i0;g21122_i0;g21122_i1;g4679_i9;g4491_i2;g4491_i0;g1988_i3;g3814_i1;g3814_i0;g467…	K08081+K15849+K15849+K00660+K08081+K00817+K00817+K00276+K14455+K08081+K08081+K00811+K00660+K18606+K18606+K00660+K00660+K00815+K00811+K00815+K00815+K00815+K00815+K00815+K14454+K14454+K14454+K14454+K00815+K00276+K00276+K00276+K00815+K00660+K00660+K15849+K00276+K00276+K08081+K00815+K00815+K15849+K08081+K00815+K08081+K08081+K08081+K00811+K00811+K00811+K00815+K08081+K08081+K00815+K00815+K08081+K08081+…
Metabolism	Metabolism of other amino acids	Selenocompound metabolism	68	ko00450	g15015_i3;g14198_i3;g14198_i2;g14198_i1;g14198_i5;g14198_i4;g27773_i0;g8206_i1;g22047_i0;g15015_i2;g15015_i0;g15015_i1;g862_i23;g862_i22;g783_i1;g13890_i1;g27741_i0;g2854_i2;g2854_i0;g2854_i3;g2854_i1;g20846_i0;g4877_i0;g783_i0;g9782_i4;g9782_i1;g9782_i0;g9989_i1;g9989_i2;g18898_i0;g18898_i1;g14019_i6;g14019_i5;g14019_i4;g14019_i3;g14019_i2;g14019_i1;g14019_i0;g862_i33;g862_i30;g862_i20;g9782_i3;…	K00549+K00384+K00384+K00384+K00384+K00384+K01739+K13811+K01739+K00549+K00549+K00549+K01874+K01874+K08247+K01761+K01739+K08247+K08247+K08247+K08247+K01739+K01874+K08247+K01874+K01874+K01874+K13811+K13811+K01739+K01739+K11717+K11717+K11717+K11717+K11717+K11717+K11717+K01874+K01874+K01874+K01874+K01874+K00549+K00549+K00549+K00549+K00549+K01874+K01874+K13811+K01761+K01874+K01874+K01874+K01874+K01874+…
Metabolism	Lipid metabolism	Fatty acid elongation	66	ko00062	g21034_i0;g23336_i0;g18605_i0;g17819_i0;g21016_i0;g9083_i1;g62288_i0;g8993_i4;g18144_i0;g18144_i1;g18154_i0;g15102_i0;g7809_i1;g7809_i0;g26700_i0;g19244_i0;g11755_i3;g11755_i1;g6484_i3;g6484_i2;g22623_i0;g4_i7;g853_i1;g14988_i0;g24634_i0;g19803_i0;g23336_i1;g12200_i1;g12200_i0;g332_i8;g18632_i0;g752_i4;g8993_i3;g12106_i0;g4_i3;g4_i6;g39695_i0;g4839_i11;g4839_i10;g177_i183;g19496_i0;g12106_i1;g177…	K15397+K07512+K15397+K15397+K15397+K10703+K01068+K10251+K15397+K15397+K15397+K15397+K15397+K15397+K15397+K15397+K10251+K10251+K01068+K01068+K15397+K10258+K10703+K15397+K10258+K15397+K07512+K15397+K15397+K01074+K15397+K15397+K10251+K15397+K10258+K10258+K07509+K10703+K10703+K01068+K15397+K15397+K01068+K10251+K10251+K15397+K10251+K15397+K01074+K10258+K15397+K15397+K01074+K01074+K01074+K15397+K01074+…
Metabolism	Glycan biosynthesis and metabolism	Glycosylphosphatidylinositol (GPI)-anchor biosynthesis	65	ko00563	g1995_i1;g1995_i0;g35604_i0;g4986_i1;g4986_i2;g3768_i0;g3768_i3;g24605_i0;g192_i19;g4192_i5;g4192_i0;g21988_i0;g263_i40;g263_i49;g21690_i1;g435_i4;g22849_i0;g29363_i0;g720_i13;g38541_i0;g12079_i1;g12079_i0;g20025_i0;g20145_i2;g28535_i0;g3768_i1;g3768_i2;g3768_i4;g3768_i6;g435_i16;g435_i17;g435_i11;g435_i19;g10020_i2;g720_i12;g720_i11;g720_i14;g720_i18;g263_i74;g18415_i1;g7904_i1;g7904_i0;g7904_i3…	K05290+K05290+K05310+K03434+K03434+K05285+K05285+K05287+K05283+K03859+K03859+K05286+K05293+K05293+K05310+K03857+K05286+K05287+K07541+K05310+K03860+K03860+K05286+K03861+K03434+K05285+K05285+K05285+K05285+K03857+K03857+K03857+K03857+K05292+K07541+K07541+K07541+K07541+K05293+K05286+K05310+K05310+K05310+K05310+K05310+K05291+K05291+K05284+K07542+K07542+K05286+K05284+K05292+K05292+K05289+K05293+K05293+…
Metabolism	Carbohydrate metabolism	Butanoate metabolism	58	ko00650	g13599_i5;g13599_i4;g13599_i3;g13599_i2;g13599_i1;g13599_i0;g18848_i1;g17915_i2;g17915_i1;g16678_i2;g16678_i0;g16678_i1;g4333_i0;g4333_i1;g89_i79;g12397_i2;g4898_i3;g2005_i0;g2005_i1;g22649_i0;g13446_i0;g13446_i1;g13446_i2;g13446_i3;g12397_i0;g12397_i1;g8109_i3;g15925_i0;g4898_i4;g4898_i0;g4898_i1;g4898_i2;g20246_i0;g20246_i1;g19828_i0;g17711_i1;g17711_i0;g11845_i2;g11845_i1;g11845_i0;g34223_i0;g…	K18121+K18121+K18121+K18121+K18121+K18121+K17761+K01640+K01640+K01580+K01580+K01580+K01653+K01653+K18121+K17761+K01640+K01652+K01652+K00626+K00626+K00626+K00626+K00626+K17761+K17761+K00626+K00626+K01640+K01640+K01640+K01640+K01641+K01641+K01641+K01641+K01641+K01653+K01653+K01653+K01641+K16871+K16871+K16871+K16871+K16871+K16871+K01640+K00074+K16871+K17761+K01580+K00626+K00626+K01640+K00626+K16871+…
Metabolism	Metabolism of cofactors and vitamins	Thiamine metabolism	58	ko00730	g13875_i0;g27520_i0;g3705_i0;g3705_i1;g3705_i2;g3705_i3;g1135_i3;g1135_i63;g1135_i64;g6658_i0;g6658_i1;g5070_i2;g5070_i1;g5070_i0;g2901_i8;g31548_i0;g1135_i15;g13969_i0;g12938_i1;g12938_i0;g17931_i1;g17931_i0;g13427_i1;g2901_i13;g2901_i11;g12203_i0;g2901_i12;g6816_i1;g12288_i1;g11683_i9;g11683_i8;g11683_i7;g11683_i6;g11683_i5;g11683_i4;g11683_i3;g11683_i2;g11683_i0;g1135_i24;g1135_i20;g1135_i21;g…	K01662+K00939+K01662+K01662+K01662+K01662+K03147+K03147+K03147+K06949+K06949+K01662+K01662+K01662+K03146+K00939+K03147+K01662+K00878+K00878+K03146+K03146+K00939+K03146+K03146+K04487+K03146+K00939+K00949+K14153+K14153+K14153+K14153+K14153+K14153+K14153+K14153+K14153+K03147+K03147+K03147+K00939+K00939+K03147+K03147+K00939+K00939+K00939+K00939+K14153+K03147+K00939+K04487+K04487+K03147+K00939+K00939+…
Metabolism	Biosynthesis of other secondary metabolites	Isoquinoline alkaloid biosynthesis	58	ko00950	g4679_i11;g4679_i10;g12567_i0;g4032_i1;g30751_i0;g8257_i7;g1135_i45;g43608_i0;g1135_i46;g14466_i3;g14466_i2;g4029_i8;g4029_i7;g6065_i0;g11216_i1;g11216_i3;g11216_i2;g11216_i5;g15195_i0;g6504_i0;g6504_i1;g6504_i3;g16049_i0;g24340_i0;g4679_i9;g4491_i2;g4491_i0;g17917_i1;g17917_i0;g3814_i1;g3814_i0;g4679_i12;g4029_i14;g8257_i6;g8257_i3;g8257_i0;g7232_i2;g21205_i0;g19619_i0;g4029_i12;g18344_i0;g18736…	K15849+K15849+K00276+K14455+K01592+K00811+K00815+K00811+K00815+K00815+K00815+K00815+K00815+K00422+K14454+K14454+K14454+K14454+K00815+K00276+K00276+K00276+K00422+K00815+K15849+K00276+K00276+K00422+K00422+K00815+K00815+K15849+K00815+K00811+K00811+K00811+K00815+K01592+K00422+K00815+K00422+K00422+K00815+K01592+K00276+K00276+K00276+K14455+K14454+K14454+K00422+K00815+K00276+K00276+K00276+K00276+K00276+…
Metabolism	Amino acid metabolism	Histidine metabolism	56	ko00340	g4510_i3;g4510_i2;g4510_i1;g4510_i0;g4263_i1;g4263_i4;g14136_i0;g6260_i2;g6260_i1;g6260_i5;g6260_i4;g5797_i1;g5797_i0;g5797_i3;g5797_i2;g13177_i1;g7938_i6;g5270_i0;g5270_i2;g13956_i2;g13956_i3;g13956_i0;g13956_i1;g19875_i0;g19875_i2;g4263_i2;g6581_i3;g6581_i2;g6581_i1;g657_i65;g16920_i0;g16920_i1;g7808_i3;g7808_i0;g7808_i1;g11586_i1;g6260_i3;g6260_i0;g239_i4;g239_i2;g239_i3;g8969_i0;g5797_i4;g490…	K14085+K14085+K14085+K14085+K00128+K00128+K00128+K00128+K00128+K00128+K00128+K00128+K00128+K00128+K00128+K01590+K11755+K00765+K00765+K01590+K01590+K01590+K01590+K00765+K00765+K00128+K01693+K01693+K01693+K01814+K00817+K00817+K01663+K01663+K01663+K18649+K00128+K00128+K00013+K00013+K00013+K00128+K00128+K00128+K00765+K11755+K11755+K11755+K11755+K00128+K11755+K00128+K00128+K00128+K00765+K01814
Metabolism	Biosynthesis of other secondary metabolites	Flavonoid biosynthesis	56	ko00941	g4116_i1;g4116_i3;g4116_i2;g3761_i3;g38464_i0;g12718_i2;g12718_i1;g12718_i0;g8375_i1;g14408_i1;g14408_i0;g14408_i2;g20608_i1;g49072_i0;g10560_i0;g27919_i1;g26493_i1;g11581_i0;g11581_i1;g22037_i0;g16527_i1;g4116_i0;g22951_i0;g30938_i1;g23064_i1;g23064_i0;g24231_i0;g29239_i0;g21122_i0;g21122_i1;g20466_i0;g7289_i0;g38348_i0;g22417_i0;g22417_i1;g13164_i2;g13164_i1;g13164_i0;g5929_i1;g26976_i0;g3827_i…	K13065+K13065+K13065+K13065+K00660+K09754+K09754+K09754+K00588+K09754+K09754+K09754+K00475+K00588+K13065+K05278+K00588+K13065+K13065+K01859+K13082+K13065+K00660+K00588+K00660+K00660+K13065+K05280+K00660+K00660+K13065+K13065+K13065+K00588+K00588+K00487+K00487+K00487+K00487+K00588+K13065+K13065+K00588+K13065+K05280+K05280+K05280+K13065+K13065+K13065+K13065+K00588+K13065+K13065+K05278+K13065
Metabolism	Amino acid metabolism	Valine, leucine and isoleucine biosynthesis	49	ko00290	g63_i90;g63_i91;g63_i94;g63_i98;g63_i99;g4333_i0;g4333_i1;g19424_i1;g7360_i0;g7360_i3;g7360_i2;g63_i79;g8878_i0;g8878_i1;g10885_i3;g10885_i0;g10885_i1;g63_i107;g4695_i1;g2005_i0;g2005_i1;g63_i80;g63_i83;g10998_i5;g10998_i3;g10998_i2;g10998_i1;g10998_i0;g19424_i0;g12524_i0;g12524_i1;g9641_i1;g9641_i0;g10629_i0;g11845_i2;g11845_i1;g11845_i0;g3010_i3;g3010_i2;g3010_i7;g3010_i5;g3010_i8;g25248_i0;g63…	K00053+K00053+K00053+K00053+K00053+K01653+K01653+K00826+K00052+K00052+K00052+K00053+K01754+K01754+K01687+K01687+K01687+K00053+K00826+K01652+K01652+K00053+K00053+K01703+K01703+K01703+K01703+K01703+K00826+K00053+K00053+K01649+K01649+K01704+K01653+K01653+K01653+K01703+K01703+K01703+K01703+K01703+K00826+K00053+K01754+K01704+K01703+K01687+K00826
Metabolism	Metabolism of cofactors and vitamins	Biotin metabolism	49	ko00780	g12873_i1;g12873_i2;g2738_i0;g2738_i2;g13884_i0;g13884_i1;g12873_i0;g14315_i0;g19636_i1;g32463_i0;g24473_i0;g24473_i1;g22575_i0;g25891_i1;g4025_i5;g23079_i0;g18361_i1;g11986_i1;g11986_i0;g18488_i0;g2738_i1;g14138_i1;g14138_i0;g15118_i1;g25891_i0;g18030_i0;g18030_i1;g23210_i0;g4025_i3;g15118_i2;g2636_i2;g17631_i1;g14277_i1;g14277_i0;g14277_i3;g14277_i2;g18361_i0;g17631_i0;g512_i7;g14796_i0;g1203_i…	K09458+K09458+K00652+K00652+K00059+K00059+K09458+K02372+K00208+K09458+K00059+K00059+K09458+K00208+K00059+K09458+K09458+K09458+K09458+K09458+K00652+K01012+K01012+K09458+K00208+K01942+K01942+K09458+K00059+K09458+K09458+K00208+K00059+K00059+K00059+K00059+K09458+K00208+K09458+K00208+K19562+K19562+K09458+K09458+K01942+K01942+K00059+K00059+K00208
Metabolism	Amino acid metabolism	Lysine biosynthesis	47	ko00300	g5345_i8;g5345_i9;g5345_i6;g5345_i7;g5345_i2;g5345_i3;g4178_i0;g9523_i1;g12693_i0;g5345_i5;g1171_i5;g10335_i2;g4869_i2;g11838_i3;g11838_i2;g11838_i1;g11838_i0;g5345_i14;g16329_i0;g930_i3;g5345_i4;g9523_i0;g18537_i0;g18537_i1;g12693_i1;g18537_i2;g29532_i0;g5345_i18;g5345_i19;g5345_i16;g5345_i17;g5345_i10;g5345_i12;g4178_i1;g16329_i2;g16329_i1;g930_i0;g930_i1;g930_i2;g4225_i1;g4869_i1;g4869_i4;g534…	K12524+K12524+K12524+K12524+K12524+K12524+K01714+K00928+K01778+K12524+K01586+K00133+K10206+K10206+K10206+K10206+K10206+K12524+K00215+K00928+K12524+K00928+K01714+K01714+K01778+K01714+K12524+K12524+K12524+K12524+K12524+K12524+K12524+K01714+K00215+K00215+K00928+K00928+K00928+K12524+K10206+K10206+K12524+K12524+K00133+K00133+K10206
Metabolism	Metabolism of other amino acids	Taurine and hypotaurine metabolism	46	ko00430	g31124_i1;g15641_i5;g15641_i4;g15641_i1;g15641_i2;g29801_i0;g5657_i2;g5657_i0;g5657_i1;g15641_i3;g15791_i0;g20361_i0;g20361_i1;g20361_i2;g16678_i2;g16678_i0;g16678_i1;g15696_i1;g15696_i0;g15696_i2;g3346_i12;g20743_i0;g3646_i0;g3646_i6;g3646_i5;g19581_i1;g18334_i1;g3346_i2;g18678_i1;g5344_i1;g5344_i2;g15791_i1;g19581_i0;g3646_i1;g3498_i1;g22562_i0;g11088_i0;g11088_i1;g11088_i2;g3646_i2;g11183_i1;g…	K10712+K10712+K10712+K10712+K10712+K00485+K18592+K18592+K18592+K10712+K00485+K00485+K00485+K00485+K01580+K01580+K01580+K00485+K00485+K00485+K10712+K00485+K18592+K18592+K18592+K00485+K00485+K10712+K10712+K10712+K10712+K00485+K00485+K18592+K10712+K01580+K18592+K18592+K18592+K18592+K00485+K10712+K00485+K00485+K00485+K00485
Metabolism	Lipid metabolism	Arachidonic acid metabolism	46	ko00590	g5741_i2;g10617_i1;g5741_i0;g5741_i1;g5657_i2;g5657_i0;g5657_i1;g9518_i0;g122_i39;g122_i38;g122_i30;g122_i32;g122_i37;g4000_i0;g4000_i8;g8240_i9;g3646_i0;g3646_i6;g3646_i5;g28076_i0;g4000_i1;g9518_i3;g9518_i1;g10617_i3;g122_i29;g20622_i2;g20622_i3;g20622_i1;g8240_i10;g3406_i0;g3406_i1;g3406_i2;g22405_i0;g3646_i1;g10617_i4;g10617_i2;g10617_i0;g2374_i1;g2374_i0;g2374_i3;g2374_i2;g2374_i4;g11088_i0;…	K14674+K07119+K14674+K14674+K18592+K18592+K18592+K01254+K00079+K00079+K00079+K00079+K00079+K05309+K05309+K01047+K18592+K18592+K18592+K07119+K05309+K01254+K01254+K07119+K00079+K05309+K05309+K05309+K01047+K14674+K14674+K14674+K00079+K18592+K07119+K07119+K07119+K05309+K05309+K05309+K05309+K05309+K18592+K18592+K18592+K18592
Metabolism	Metabolism of terpenoids and polyketides	Zeatin biosynthesis	45	ko00908	g14917_i2;g14917_i0;g23003_i0;g24543_i3;g24543_i1;g5323_i2;g17671_i0;g21667_i0;g23482_i0;g10546_i0;g10546_i1;g1517_i1;g1517_i0;g5323_i1;g44637_i0;g14917_i3;g4090_i0;g4090_i2;g4090_i3;g15516_i0;g15818_i1;g15818_i0;g14917_i1;g6038_i0;g10886_i0;g22700_i0;g17976_i0;g6038_i1;g6038_i2;g6038_i3;g10493_i0;g22711_i0;g2914_i1;g9305_i0;g13134_i0;g27482_i0;g15516_i1;g9173_i0;g770_i0;g8318_i1;g8318_i0;g32217_…	K00279+K00279+K13495+K13496+K13496+K00791+K13495+K10760+K13495+K00279+K00279+K00791+K00791+K00791+K00279+K00279+K00279+K00279+K00279+K00279+K00279+K00279+K00279+K13496+K13496+K13495+K13496+K13496+K13496+K13496+K13496+K13495+K13495+K13496+K13496+K10760+K00279+K13496+K13496+K13495+K13495+K00279+K13495+K13496+K13496
Cellular Processes	Cell motility	Cytoskeleton in muscle cells	45	ko04820	g41462_i0;g66515_i0;g2394_i1;g2394_i0;g24330_i0;g14476_i2;g11101_i0;g11101_i2;g12067_i2;g12067_i3;g8656_i0;g8656_i1;g8656_i2;g8656_i5;g8656_i6;g1325_i2;g31662_i0;g40037_i0;g3101_i2;g3101_i0;g3101_i1;g45608_i0;g840_i1;g840_i2;g33436_i0;g18175_i0;g6004_i3;g6004_i1;g46521_i0;g15542_i0;g8656_i3;g8656_i4;g23424_i0;g25484_i0;g13569_i0;g13569_i1;g1110_i2;g1110_i0;g1110_i1;g15542_i1;g6004_i0;g39931_i0;g6…	K01689+K05865+K02184+K02184+K17751+K09377+K01689+K01689+K09377+K09377+K01689+K01689+K01689+K01689+K01689+K10364+K12045+K12044+K01490+K01490+K01490+K10351+K01689+K01689+K01689+K01689+K01490+K01490+K01689+K01689+K01689+K01689+K17751+K12314+K01689+K01689+K19347+K19347+K19347+K01689+K01490+K09377+K01490+K17751+K17751
Metabolism	Lipid metabolism	Linoleic acid metabolism	44	ko00591	g5741_i2;g6713_i0;g6713_i1;g5741_i0;g5741_i1;g3649_i1;g11854_i0;g12959_i7;g8240_i9;g12050_i0;g5174_i0;g5174_i2;g8240_i10;g3406_i0;g3406_i1;g3406_i2;g3649_i8;g3649_i6;g3649_i5;g3649_i4;g3649_i3;g3649_i2;g3649_i0;g842_i0;g842_i1;g10675_i0;g7054_i7;g7054_i6;g7054_i4;g7054_i3;g7054_i2;g7054_i1;g7054_i0;g1093_i0;g1093_i1;g12959_i2;g12959_i3;g12959_i0;g12959_i1;g12959_i6;g12959_i5;g12752_i0;g11663_i0;g…	K14674+K15718+K15718+K14674+K14674+K00454+K15718+K00454+K01047+K15718+K15718+K15718+K01047+K14674+K14674+K14674+K00454+K00454+K00454+K00454+K00454+K00454+K00454+K00454+K00454+K15718+K15718+K15718+K15718+K15718+K15718+K15718+K15718+K00454+K00454+K00454+K00454+K00454+K00454+K00454+K00454+K15718+K00454+K15718
Metabolism	Glycan biosynthesis and metabolism	Glycosaminoglycan degradation	43	ko00531	g10484_i1;g10484_i0;g10484_i3;g10484_i2;g6662_i1;g6662_i0;g6662_i2;g405_i13;g12909_i2;g12909_i1;g12909_i0;g19593_i0;g405_i31;g6641_i3;g9131_i0;g17621_i0;g4472_i0;g4472_i1;g4472_i2;g4472_i3;g2201_i2;g2201_i1;g2201_i4;g6641_i0;g6641_i1;g8625_i0;g3556_i1;g9092_i1;g9092_i0;g11847_i1;g11847_i0;g11847_i2;g2201_i3;g3556_i0;g2201_i0;g906_i3;g906_i4;g13629_i4;g13629_i1;g13629_i0;g13629_i2;g20283_i0;g6641_…	K01205+K01205+K01205+K01205+K07964+K07964+K07964+K10532+K07964+K07964+K07964+K10532+K10532+K12373+K10532+K12373+K10532+K10532+K10532+K10532+K12373+K12373+K12373+K12373+K12373+K07964+K07964+K10532+K10532+K01205+K01205+K01205+K12373+K07964+K12373+K07964+K07964+K12309+K12309+K12309+K12309+K10532+K12373
Metabolism	Metabolism of terpenoids and polyketides	Diterpenoid biosynthesis	41	ko00904	g28208_i0;g21960_i0;g20030_i0;g20964_i1;g20964_i0;g12420_i2;g28264_i0;g8744_i1;g13054_i1;g13054_i0;g23456_i0;g36709_i0;g21325_i0;g9677_i0;g9677_i1;g10799_i2;g10799_i1;g9677_i2;g9677_i3;g11621_i1;g11621_i0;g10799_i0;g20929_i0;g20929_i1;g18796_i1;g18553_i0;g18553_i1;g20818_i0;g39067_i0;g20027_i5;g20027_i3;g28359_i1;g28887_i0;g28892_i0;g49184_i0;g42103_i0;g7887_i1;g7887_i0;g12420_i1;g12420_i0;g8744_…	K04125+K04124+K04122+K04122+K04122+K17982+K04122+K04121+K04125+K04125+K05282+K04120+K17961+K04124+K04124+K17961+K17961+K04124+K04124+K17961+K17961+K17961+K05282+K05282+K04125+K17961+K17961+K04125+K04122+K04122+K04122+K04122+K04122+K04125+K17961+K17982+K04123+K04123+K17982+K17982+K04121
Metabolism	Biosynthesis of other secondary metabolites	Stilbenoid, diarylheptanoid and gingerol biosynthesis	41	ko00945	g4116_i1;g4116_i3;g4116_i2;g3761_i3;g12718_i2;g12718_i1;g12718_i0;g8375_i1;g14408_i1;g14408_i0;g14408_i2;g49072_i0;g10560_i0;g26493_i1;g11581_i0;g11581_i1;g4116_i0;g30938_i1;g24231_i0;g20466_i0;g7289_i0;g38348_i0;g22417_i0;g22417_i1;g13164_i2;g13164_i1;g13164_i0;g5929_i1;g26976_i0;g3827_i1;g3827_i0;g30938_i0;g7289_i2;g13892_i1;g13892_i0;g13892_i2;g22467_i0;g66603_i0;g2304_i0;g2304_i1;g7289_i1	K13065+K13065+K13065+K13065+K09754+K09754+K09754+K00588+K09754+K09754+K09754+K00588+K13065+K00588+K13065+K13065+K13065+K00588+K13065+K13065+K13065+K13065+K00588+K00588+K00487+K00487+K00487+K00487+K00588+K13065+K13065+K00588+K13065+K13065+K13065+K13065+K13065+K00588+K13065+K13065+K13065
Metabolism	Biosynthesis of other secondary metabolites	Monobactam biosynthesis	40	ko00261	g5345_i8;g5345_i9;g5345_i6;g5345_i7;g5345_i2;g5345_i3;g4178_i0;g8206_i1;g9523_i1;g5345_i5;g10335_i2;g5345_i14;g9989_i1;g9989_i2;g16329_i0;g930_i3;g5345_i4;g9523_i0;g18537_i0;g18537_i1;g18537_i2;g29532_i0;g5345_i18;g5345_i19;g5345_i16;g5345_i17;g5345_i10;g5345_i12;g4178_i1;g16329_i2;g16329_i1;g930_i0;g930_i1;g930_i2;g9989_i0;g4225_i1;g5345_i20;g5345_i22;g10335_i0;g10335_i1	K12524+K12524+K12524+K12524+K12524+K12524+K01714+K13811+K00928+K12524+K00133+K12524+K13811+K13811+K00215+K00928+K12524+K00928+K01714+K01714+K01714+K12524+K12524+K12524+K12524+K12524+K12524+K12524+K01714+K00215+K00215+K00928+K00928+K00928+K13811+K12524+K12524+K12524+K00133+K00133
Metabolism	Metabolism of cofactors and vitamins	Riboflavin metabolism	36	ko00740	g7404_i2;g4818_i13;g7404_i0;g7404_i1;g7885_i3;g6650_i0;g12823_i1;g5269_i11;g12938_i1;g12938_i0;g17618_i0;g17618_i3;g17618_i2;g12823_i0;g12823_i2;g19724_i4;g19724_i3;g19724_i2;g19724_i1;g19724_i0;g5269_i0;g7885_i1;g7885_i2;g7885_i0;g7885_i5;g6650_i1;g5269_i4;g5269_i14;g6650_i2;g14548_i0;g4818_i14;g4818_i11;g7885_i4;g2682_i2;g2682_i1;g2682_i0	K00794+K00861+K00794+K00794+K11752+K11752+K00861+K14652+K00878+K00878+K18453+K18453+K18453+K00861+K00861+K00793+K00793+K00793+K00793+K00793+K14652+K11752+K11752+K11752+K11752+K11752+K14652+K14652+K11752+K14652+K00861+K00861+K11752+K14652+K14652+K14652
Genetic Information Processing	Folding, sorting and degradation	Sulfur relay system	31	ko04122	g245_i30;g14327_i3;g14327_i2;g14327_i1;g14327_i0;g11693_i1;g11423_i0;g14086_i3;g14086_i2;g14086_i0;g11423_i2;g245_i29;g12203_i0;g14327_i5;g14327_i4;g7247_i1;g7247_i0;g14327_i6;g934_i0;g934_i1;g934_i2;g934_i3;g934_i4;g10031_i3;g10031_i2;g9611_i0;g9611_i3;g2512_i1;g12587_i1;g12587_i0;g12587_i2	K14169+K03639+K03639+K03639+K03639+K03635+K00566+K14168+K14168+K14168+K00566+K14169+K04487+K03639+K03639+K03639+K03639+K03639+K11996+K11996+K11996+K11996+K11996+K12161+K12161+K04487+K04487+K01011+K03635+K03635+K03635
Genetic Information Processing	Replication and repair	Non-homologous end-joining	30	ko03450	g15712_i2;g15712_i0;g15712_i1;g7643_i1;g7643_i0;g7643_i2;g6490_i4;g6490_i2;g6490_i3;g6490_i0;g6490_i1;g1772_i1;g24360_i2;g24360_i1;g24360_i0;g2707_i2;g2707_i3;g2707_i0;g2707_i1;g6807_i2;g6807_i3;g6807_i0;g6807_i1;g6636_i0;g6636_i1;g6636_i2;g6636_i3;g1772_i0;g1772_i2;g23987_i0	K10885+K10885+K10885+K04799+K04799+K04799+K10777+K10777+K10777+K10777+K10777+K10884+K10886+K10886+K10886+K10866+K10866+K10866+K10866+K10865+K10865+K10865+K10865+K03512+K03512+K03512+K03512+K10884+K10884+K10886
Metabolism	Metabolism of cofactors and vitamins	Vitamin B6 metabolism	29	ko00750	g29853_i1;g29853_i0;g19793_i2;g23062_i1;g23062_i0;g5002_i2;g5002_i3;g5002_i0;g5002_i1;g125_i6;g125_i4;g8824_i2;g8824_i1;g8824_i0;g16904_i0;g2509_i1;g2509_i0;g19121_i0;g19121_i1;g12100_i2;g125_i5;g12100_i0;g12100_i1;g1304_i3;g16904_i1;g6985_i9;g6985_i5;g1304_i0;g20531_i2	K06215+K06215+K13248+K13248+K13248+K00831+K00831+K00831+K00831+K05275+K05275+K08681+K08681+K08681+K06215+K00868+K00868+K01733+K01733+K06215+K05275+K06215+K06215+K00275+K06215+K06215+K06215+K00275+K13248
Metabolism	Lipid metabolism	Cutin, suberine and wax biosynthesis	28	ko00073	g20252_i0;g14549_i1;g14549_i0;g14549_i2;g13356_i0;g13356_i1;g18193_i0;g22996_i2;g5312_i3;g18703_i0;g21722_i0;g21981_i0;g14701_i1;g14701_i0;g22996_i0;g22996_i1;g16364_i0;g12781_i0;g21263_i0;g20341_i0;g20341_i1;g68404_i0;g21671_i0;g5312_i2;g5312_i0;g5312_i1;g22457_i0;g17344_i0	K15401+K15403+K15403+K15403+K15404+K15404+K13407+K17991+K15402+K13407+K13407+K13356+K15403+K15403+K17991+K17991+K13407+K15398+K15400+K17991+K17991+K13356+K15400+K15402+K15402+K15402+K13356+K15398
Metabolism	Metabolism of other amino acids	Phosphonate and phosphinate metabolism	26	ko00440	g16486_i0;g9779_i3;g9779_i1;g9779_i0;g9779_i5;g9779_i4;g20906_i0;g9779_i2;g10776_i1;g10776_i3;g10776_i2;g10776_i5;g10776_i4;g9612_i0;g10776_i0;g10776_i6;g5844_i0;g5844_i1;g5844_i3;g5739_i1;g5739_i2;g5844_i4;g10776_i7;g4109_i1;g4109_i0;g4109_i2	K00993+K00968+K00968+K00968+K00968+K00968+K00993+K00968+K00993+K00993+K00993+K00993+K00993+K00993+K00993+K00993+K00968+K00968+K00968+K00967+K00967+K00968+K00993+K00967+K00967+K00967
Metabolism	Metabolism of terpenoids and polyketides	Sesquiterpenoid and triterpenoid biosynthesis	25	ko00909	g830_i13;g830_i15;g830_i18;g7462_i0;g15199_i1;g15199_i0;g7462_i4;g7462_i2;g7462_i3;g7462_i1;g8221_i0;g830_i5;g830_i1;g8221_i2;g8221_i1;g20212_i0;g19984_i0;g26529_i0;g22149_i0;g22149_i1;g15826_i0;g15870_i1;g830_i0;g15826_i1;g22733_i0	K15891+K15891+K15891+K00801+K00511+K00511+K00801+K00801+K00801+K00801+K15813+K15891+K15891+K15813+K15813+K15803+K00511+K15813+K15891+K15891+K00511+K14181+K15891+K00511+K15472
Metabolism	Carbohydrate metabolism	C5-Branched dibasic acid metabolism	23	ko00660	g4333_i0;g4333_i1;g7360_i0;g7360_i3;g7360_i2;g2005_i0;g2005_i1;g10998_i5;g10998_i3;g10998_i2;g10998_i1;g10998_i0;g10629_i0;g11845_i2;g11845_i1;g11845_i0;g3010_i3;g3010_i2;g3010_i7;g3010_i5;g3010_i8;g10629_i1;g24006_i0	K01653+K01653+K00052+K00052+K00052+K01652+K01652+K01703+K01703+K01703+K01703+K01703+K01704+K01653+K01653+K01653+K01703+K01703+K01703+K01703+K01703+K01704+K01703
Metabolism	Glycan biosynthesis and metabolism	Glycosphingolipid biosynthesis - globo and isoglobo series	22	ko00603	g4388_i4;g4388_i0;g4388_i2;g6641_i3;g17621_i0;g13384_i1;g13384_i0;g2201_i2;g2201_i1;g2201_i4;g6641_i0;g6641_i1;g19795_i0;g12122_i0;g12122_i1;g2201_i3;g5731_i3;g5731_i2;g5731_i4;g4388_i1;g2201_i0;g6641_i2	K07407+K07407+K07407+K12373+K12373+K01988+K01988+K12373+K12373+K12373+K12373+K12373+K01988+K07407+K07407+K12373+K07407+K07407+K07407+K07407+K12373+K12373
Metabolism	Metabolism of terpenoids and polyketides	Brassinosteroid biosynthesis	22	ko00905	g5311_i2;g7095_i1;g16537_i0;g16537_i1;g5311_i1;g7095_i0;g14179_i0;g14179_i1;g21154_i0;g22507_i0;g22507_i1;g22507_i2;g18803_i1;g22734_i0;g11791_i1;g18803_i0;g21264_i0;g21264_i1;g16716_i0;g20065_i0;g21130_i0;g11791_i0	K09588+K12637+K12638+K12638+K09588+K12637+K15639+K15639+K12639+K09591+K09591+K09591+K09587+K15639+K09588+K09587+K12640+K12640+K15639+K15639+K09591+K09588
Metabolism	Metabolism of terpenoids and polyketides	Monoterpenoid biosynthesis	20	ko00902	g12570_i2;g12570_i1;g12570_i0;g19616_i1;g19616_i0;g27786_i0;g19845_i0;g33610_i0;g17859_i0;g17859_i2;g11202_i4;g11202_i5;g11202_i3;g994_i19;g14457_i3;g14457_i2;g28417_i2;g12069_i2;g12069_i0;g12069_i1	K15095+K15095+K15095+K15095+K15095+K15086+K15086+K15086+K15095+K15095+K15095+K15095+K15095+K15095+K15095+K15095+K15086+K15086+K15086+K15086
Metabolism	Biosynthesis of other secondary metabolites	Glucosinolate biosynthesis	19	ko00966	g19424_i1;g4695_i1;g20766_i0;g10998_i5;g10998_i3;g10998_i2;g10998_i1;g10998_i0;g19424_i0;g31137_i0;g23140_i0;g3010_i3;g3010_i2;g3010_i7;g3010_i5;g3010_i8;g25248_i0;g24006_i0;g4695_i0	K00826+K00826+K12153+K01703+K01703+K01703+K01703+K01703+K00826+K12153+K11820+K01703+K01703+K01703+K01703+K01703+K00826+K01703+K00826
Metabolism	Biosynthesis of other secondary metabolites	Neomycin, kanamycin and gentamicin biosynthesis	17	ko00524	g19608_i1;g19608_i0;g13395_i0;g2356_i3;g2356_i1;g2356_i0;g2356_i2;g5577_i1;g5577_i0;g5577_i3;g5577_i2;g2356_i4;g18680_i0;g18680_i1;g1095_i0;g1095_i1;g13395_i1	K00844+K00844+K00844+K00844+K00844+K00844+K00844+K00844+K00844+K00844+K00844+K00844+K00844+K00844+K00844+K00844+K00844
Metabolism	Glycan biosynthesis and metabolism	Glycosphingolipid biosynthesis - ganglio series	14	ko00604	g6641_i3;g17621_i0;g2201_i2;g2201_i1;g2201_i4;g6641_i0;g6641_i1;g2201_i3;g2201_i0;g13629_i4;g13629_i1;g13629_i0;g13629_i2;g6641_i2	K12373+K12373+K12373+K12373+K12373+K12373+K12373+K12373+K12373+K12309+K12309+K12309+K12309+K12373
Metabolism	Glycan biosynthesis and metabolism	Other types of O-glycan biosynthesis	10	ko00514	g27147_i0;g8267_i0;g8267_i1;g11595_i2;g11595_i1;g11595_i0;g4629_i2;g4629_i0;g4629_i1;g8146_i0	K09667+K18134+K18134+K03691+K03691+K03691+K09667+K09667+K09667+K13667
Metabolism	Glycan biosynthesis and metabolism	Exopolysaccharide biosynthesis	9	ko00543	g24324_i0;g21835_i0;g11367_i2;g11367_i3;g11367_i1;g23052_i0;g2478_i1;g5175_i0;g5175_i2	K00640+K00640+K00640+K00640+K00640+K00640+K00640+K00640+K00640
Metabolism	Metabolism of terpenoids and polyketides	Polyketide sugar unit biosynthesis	8	ko00523	g15475_i0;g15475_i1;g15475_i2;g7343_i2;g7343_i0;g7343_i1;g20351_i1;g20351_i0	K12451+K12451+K12451+K12451+K12451+K12451+K12451+K12451
Metabolism	Biosynthesis of other secondary metabolites	Anthocyanin biosynthesis	8	ko00942	g9816_i1;g9816_i0;g22719_i0;g15223_i1;g21605_i0;g19954_i0;g35285_i0;g24326_i0	K12338+K12338+K12338+K12930+K12338+K12338+K12338+K12338
Metabolism	Biosynthesis of other secondary metabolites	Caffeine metabolism	5	ko00232	g3096_i3;g3096_i2;g3096_i1;g3096_i0;g4278_i2	K00106+K00106+K00106+K00106+K00365
Metabolism	Metabolism of other amino acids	D-Amino acid metabolism	5	ko00470	g19230_i0;g12693_i0;g19230_i1;g1171_i5;g12693_i1	K12235+K01778+K12235+K01586+K01778
Metabolism	Biosynthesis of other secondary metabolites	Flavone and flavonol biosynthesis	4	ko00944	g29239_i0;g2620_i2;g2620_i1;g2620_i0	K05280+K05280+K05280+K05280
Organismal Systems	Digestive system	Cobalamin transport and metabolism	4	ko04980	g2520_i2;g2520_i3;g2520_i0;g2520_i1	K14617+K14617+K14617+K14617
Metabolism	Glycan biosynthesis and metabolism	Glycosphingolipid biosynthesis - lacto and neolacto series	3	ko00601	g13384_i1;g13384_i0;g19795_i0	K01988+K01988+K01988
Metabolism	Biosynthesis of other secondary metabolites	Betalain biosynthesis	3	ko00965	g12187_i1;g12187_i0;g12187_i2	K15777+K15777+K15777
Metabolism	Glycan biosynthesis and metabolism	Mannose type O-glycan biosynthesis	1	ko00515	g21005_i0	K18207

## Sheet: Intersection 1 KEGG enrichment
KEGG_A_class	KEGG_B_class	Pathway	out (853)	All (12524)	Pvalue	Qvalue	Pathway ID	Genes	K_IDs
Metabolism	Lipid metabolism	Biosynthesis of unsaturated fatty acids	44	111	3.592827e-23	4.491034e-21	ko01040	g22267_i0;g22187_i0;g22187_i1;g21517_i0;g25552_i0;g21425_i0;g23269_i0;g21517_i1;g14727_i1;g14727_i0;g23571_i0;g24634_i0;g30471_i1;g11650_i1;g11650_i0;g14603_i2;g14603_i0;g14603_i1;g13363_i0;g13363_i1;g13363_i3;g23914_i1;g23914_i3;g23914_i2;g23425_i0;g7516_i0;g7516_i1;g20087_i1;g20087_i0;g24323_i0;g20652_i1;g20652_i0;g750_i3;g750_i5;g25067_i0;g20815_i0;g21493_i0;g24224_i0;g24224_i4;g24224_i3;g3393…	K10256+K10256+K10256+K10256+K10256+K10256+K10256+K10256+K10256+K10256+K10256+K10258+K10256+K07513+K07513+K10256+K10256+K10256+K10256+K10256+K10256+K10256+K10256+K10256+K10256+K00232+K00232+K10256+K10256+K10256+K10256+K10256+K07513+K07513+K10256+K10256+K10256+K10256+K10256+K10256+K10258+K10256+K10256+K10256
Metabolism	Energy metabolism	Photosynthesis - antenna proteins	37	91	3.923458e-20	2.452161e-18	ko00196	g310_i21;g30552_i2;g30552_i1;g30552_i0;g14075_i2;g26594_i0;g26594_i1;g6459_i7;g14075_i1;g14075_i0;g14075_i3;g310_i39;g24280_i0;g14609_i0;g14609_i1;g14609_i2;g32815_i0;g371_i50;g29902_i0;g23518_i1;g371_i66;g27438_i0;g14315_i1;g28819_i2;g28819_i0;g28819_i1;g24280_i1;g371_i6;g371_i48;g371_i49;g2063_i7;g6459_i3;g6459_i8;g2063_i4;g2063_i5;g2063_i2;g371_i59	K08915+K08912+K08912+K08912+K08909+K08911+K08911+K14172+K08909+K08909+K08909+K08915+K08914+K08916+K08916+K08916+K08916+K08912+K08912+K08912+K08913+K08909+K08917+K08914+K08914+K08914+K08914+K08912+K08912+K08912+K08917+K14172+K14172+K08917+K08917+K08917+K08912
Metabolism	Biosynthesis of other secondary metabolites	Phenylpropanoid biosynthesis	50	198	1.850438e-16	7.710158e-15	ko00940	g29259_i0;g13231_i0;g37408_i0;g27300_i0;g49072_i0;g10560_i0;g13231_i1;g23856_i0;g26493_i1;g4795_i2;g4795_i1;g21427_i0;g28348_i0;g24954_i2;g24954_i3;g24954_i0;g24954_i1;g32959_i0;g32959_i1;g32959_i2;g54907_i0;g22878_i1;g22878_i0;g22878_i2;g16825_i0;g16825_i1;g28804_i0;g31636_i1;g31636_i0;g31636_i2;g14407_i0;g27748_i0;g27748_i1;g20800_i0;g20466_i0;g10733_i3;g48972_i0;g29756_i0;g18944_i0;g18944_i1;g…	K00430+K13066+K00430+K13066+K00588+K13065+K13066+K00083+K00588+K00083+K00083+K00430+K00430+K00430+K00430+K00430+K00430+K00083+K00083+K00083+K00083+K00430+K00430+K00430+K09755+K09755+K00430+K00083+K00083+K00083+K10775+K00430+K00430+K12355+K13065+K12355+K13066+K00430+K12356+K12356+K13066+K00487+K00487+K00487+K00430+K00430+K00588+K00588+K00430+K00083
Metabolism	Global and overview maps	Metabolic pathways	500	5832	1.8144e-13	5.670000e-12	ko01100	g24827_i0;g8651_i0;g20433_i0;g20433_i1;g13_i22;g21034_i0;g22267_i0;g41131_i0;g3512_i2;g3512_i0;g18591_i0;g310_i22;g310_i21;g18605_i0;g19111_i0;g14331_i2;g19994_i2;g19994_i0;g20030_i0;g8651_i1;g167_i19;g14280_i1;g22187_i0;g22187_i1;g29259_i0;g5090_i4;g29801_i0;g5282_i0;g5282_i1;g5282_i2;g13231_i0;g21517_i0;g36496_i0;g9541_i1;g37408_i0;g310_i1;g310_i2;g310_i3;g13823_i1;g18144_i0;g18144_i1;g27300_i0…	K05605+K04713+K01711+K01711+K00432+K15397+K10256+K01800+K05857+K05857+K01051+K01858+K08915+K15397+K01749+K15746+K01674+K01674+K04122+K04713+K01051+K01051+K10256+K10256+K00430+K07408+K00485+K19891+K19891+K19891+K13066+K10256+K01057+K01953+K00430+K01858+K01858+K01858+K01623+K15397+K15397+K13066+K02639+K00128+K00128+K00128+K00640+K00485+K08912+K08912+K08912+K14190+K14190+K14190+K00001+K00001+K09840+…
Metabolism	Global and overview maps	Fatty acid metabolism	53	275	3.231769e-12	8.079423e-11	ko01212	g22267_i0;g22187_i0;g22187_i1;g21517_i0;g25552_i0;g21425_i0;g23269_i0;g21517_i1;g14727_i1;g14727_i0;g23571_i0;g24634_i0;g30471_i1;g11650_i1;g11650_i0;g14603_i2;g14603_i0;g14603_i1;g13363_i0;g13363_i1;g13363_i3;g9194_i4;g23914_i1;g23914_i3;g23914_i2;g23425_i0;g11604_i2;g11604_i3;g11604_i0;g11604_i1;g11604_i6;g11604_i4;g7516_i0;g7516_i1;g20087_i1;g20087_i0;g23210_i0;g9194_i2;g24323_i0;g20652_i1;g20…	K10256+K10256+K10256+K10256+K10256+K10256+K10256+K10256+K10256+K10256+K10256+K10258+K10256+K07513+K07513+K10256+K10256+K10256+K10256+K10256+K10256+K01897+K10256+K10256+K10256+K10256+K10781+K10781+K10781+K10781+K10781+K10781+K00232+K00232+K10256+K10256+K09458+K01897+K10256+K10256+K10256+K07513+K07513+K10256+K10256+K10256+K10256+K10256+K10256+K10258+K10256+K10256+K10256
Metabolism	Global and overview maps	Biosynthesis of secondary metabolites	299	3183	5.602535e-11	1.167195e-09	ko01110	g21034_i0;g310_i22;g18605_i0;g19111_i0;g14331_i2;g20030_i0;g29259_i0;g13231_i0;g36496_i0;g9541_i1;g37408_i0;g310_i1;g310_i2;g310_i3;g13823_i1;g18144_i0;g18144_i1;g27300_i0;g5797_i0;g5797_i3;g5797_i2;g21835_i0;g5687_i2;g5687_i1;g5687_i0;g14596_i1;g14596_i0;g21398_i0;g20964_i0;g2919_i0;g2919_i8;g2919_i9;g14249_i0;g8340_i0;g13953_i1;g13953_i0;g20608_i1;g49072_i0;g10560_i0;g12420_i2;g15630_i1;g2206_i…	K15397+K01858+K15397+K01749+K15746+K04122+K00430+K13066+K01057+K01953+K00430+K01858+K01858+K01858+K01623+K15397+K15397+K13066+K00128+K00128+K00128+K00640+K14190+K14190+K14190+K00001+K00001+K09840+K04122+K01623+K01623+K01623+K00940+K01115+K02291+K02291+K00475+K00588+K13065+K17982+K01783+K03403+K03403+K03403+K03403+K13066+K01188+K00083+K03841+K03781+K05278+K01723+K01723+K13519+K00588+K01193+K03781+…
Organismal Systems	Environmental adaptation	Plant-pathogen interaction	63	398	2.061618e-10	3.681461e-09	ko04626	g21034_i0;g18605_i0;g31156_i0;g36649_i0;g18144_i0;g18144_i1;g20813_i0;g7788_i5;g30032_i0;g13032_i0;g3503_i0;g3503_i1;g3503_i2;g14436_i1;g13032_i2;g13032_i1;g26048_i2;g13779_i0;g19803_i0;g27809_i0;g18632_i0;g2845_i2;g2845_i8;g23816_i0;g23816_i1;g27086_i0;g29067_i0;g37320_i0;g27540_i1;g33264_i0;g21763_i0;g8931_i2;g927_i0;g927_i1;g5928_i1;g2636_i0;g2636_i1;g1779_i2;g13376_i0;g11680_i0;g21363_i1;g354…	K15397+K15397+K13448+K13448+K15397+K15397+K13413+K13448+K13448+K01373+K13459+K13459+K13459+K13424+K01373+K01373+K13424+K04079+K15397+K13434+K15397+K13412+K13412+K13448+K13448+K13412+K13448+K02183+K13425+K13448+K13448+K20536+K05391+K05391+K13456+K13447+K13447+K02183+K04079+K13412+K13456+K09487+K09487+K09487+K09487+K09487+K09487+K13420+K13448+K13448+K13448+K13448+K13434+K04079+K01373+K15397+K13456+…
Metabolism	Metabolism of terpenoids and polyketides	Diterpenoid biosynthesis	16	41	3.822646e-09	5.972884e-08	ko00904	g20030_i0;g20964_i0;g12420_i2;g13054_i1;g13054_i0;g21325_i0;g10799_i2;g10799_i1;g10799_i0;g20929_i0;g20929_i1;g18553_i0;g18553_i1;g42103_i0;g12420_i1;g12420_i0	K04122+K04122+K17982+K04125+K04125+K17961+K17961+K17961+K17961+K05282+K05282+K17961+K17961+K17982+K17982+K17982
Metabolism	Biosynthesis of other secondary metabolites	Flavonoid biosynthesis	18	56	1.49916e-08	2.082167e-07	ko00941	g20608_i1;g49072_i0;g10560_i0;g27919_i1;g26493_i1;g16527_i1;g22951_i0;g23064_i1;g23064_i0;g21122_i0;g21122_i1;g20466_i0;g13164_i2;g13164_i1;g13164_i0;g26976_i0;g30938_i0;g27919_i0	K00475+K00588+K13065+K05278+K00588+K13082+K00660+K00660+K00660+K00660+K00660+K13065+K00487+K00487+K00487+K00588+K00588+K05278
Metabolism	Lipid metabolism	alpha-Linolenic acid metabolism	22	112	5.422144e-06	6.777680e-05	ko00592	g16419_i1;g16419_i0;g28428_i0;g23552_i1;g11650_i1;g11650_i0;g1404_i0;g1404_i1;g1404_i2;g7516_i0;g7516_i1;g750_i3;g750_i5;g21146_i1;g12959_i6;g23576_i1;g23576_i0;g2915_i3;g2915_i4;g2915_i2;g2915_i0;g2915_i1	K01723+K01723+K05894+K10525+K07513+K07513+K10528+K10528+K10528+K00232+K00232+K07513+K07513+K08241+K00454+K05894+K05894+K05894+K05894+K05894+K05894+K05894
Metabolism	Metabolism of other amino acids	Taurine and hypotaurine metabolism	13	46	7.656496e-06	8.700564e-05	ko00430	g29801_i0;g15791_i0;g20361_i0;g20361_i1;g20361_i2;g15696_i2;g19581_i1;g18334_i1;g15791_i1;g19581_i0;g23135_i0;g23135_i1;g59352_i0	K00485+K00485+K00485+K00485+K00485+K00485+K00485+K00485+K00485+K00485+K00485+K00485+K00485
Organismal Systems	Environmental adaptation	Circadian rhythm - plant	24	136	1.414718e-05	1.473665e-04	ko04712	g5062_i6;g5062_i9;g5062_i2;g1002_i1;g6458_i2;g6458_i1;g5062_i7;g5062_i21;g5062_i20;g22951_i0;g23064_i1;g23064_i0;g6622_i2;g6622_i1;g21122_i0;g21122_i1;g6622_i5;g1002_i2;g1002_i0;g6458_i0;g6622_i0;g6622_i4;g6622_i6;g6622_i3	K12116+K12116+K12116+K16240+K12127+K12127+K12116+K12116+K12116+K00660+K00660+K00660+K12133+K12133+K00660+K00660+K12133+K16240+K16240+K12127+K12133+K12133+K12133+K12133
Metabolism	Lipid metabolism	Cutin, suberine and wax biosynthesis	9	28	6.416363e-05	6.169580e-04	ko00073	g14549_i1;g14549_i0;g14549_i2;g22996_i2;g21981_i0;g22996_i0;g22996_i1;g12781_i0;g21263_i0	K15403+K15403+K15403+K17991+K13356+K17991+K17991+K15398+K15400
Metabolism	Carbohydrate metabolism	Ascorbate and aldarate metabolism	20	122	0.000205389	1.706772e-03	ko00053	g5797_i0;g5797_i3;g5797_i2;g5687_i2;g5687_i1;g5687_i0;g28974_i0;g29228_i0;g3246_i0;g16496_i1;g13157_i1;g4776_i0;g13157_i2;g5797_i4;g9663_i2;g20133_i0;g12428_i2;g13157_i0;g11227_i1;g11227_i0	K00128+K00128+K00128+K14190+K14190+K14190+K19642+K00434+K00434+K16190+K14190+K00434+K14190+K00128+K00469+K08679+K19642+K14190+K00012+K00012
Genetic Information Processing	Replication and repair	DNA replication	23	151	0.000220448	1.706772e-03	ko03030	g22515_i0;g4793_i0;g4793_i1;g4793_i2;g4793_i3;g4793_i4;g4793_i5;g4793_i6;g4793_i7;g4793_i8;g10208_i1;g1014_i10;g12376_i2;g12376_i1;g16975_i0;g721_i1;g721_i3;g4793_i16;g4793_i18;g22826_i0;g1014_i9;g10208_i0;g34066_i0	K10739+K07466+K07466+K07466+K07466+K07466+K07466+K07466+K07466+K07466+K07466+K07466+K07466+K07466+K07466+K07466+K07466+K07466+K07466+K07466+K07466+K07466+K03505
Metabolism	Carbohydrate metabolism	Galactose metabolism	23	152	0.000243432	1.706772e-03	ko00052	g7506_i1;g15510_i0;g15510_i1;g11022_i0;g11022_i3;g7506_i2;g2356_i1;g2356_i0;g2356_i2;g17673_i1;g27821_i0;g15884_i1;g5731_i3;g5731_i2;g5731_i4;g15884_i0;g6885_i0;g6885_i1;g6885_i2;g6885_i3;g6885_i4;g2356_i4;g16146_i1	K01193+K01193+K01193+K01187+K01187+K01193+K00844+K00844+K00844+K01193+K18819+K00850+K07407+K07407+K07407+K00850+K01193+K01193+K01193+K01193+K01193+K00844+K01193
Genetic Information Processing	Replication and repair	Mismatch repair	23	152	0.000243432	1.706772e-03	ko03430	g22515_i0;g4793_i0;g4793_i1;g4793_i2;g4793_i3;g4793_i4;g4793_i5;g4793_i6;g4793_i7;g4793_i8;g10208_i1;g1014_i10;g12376_i2;g12376_i1;g16975_i0;g721_i1;g721_i3;g4793_i16;g4793_i18;g22826_i0;g1014_i9;g10208_i0;g34066_i0	K10739+K07466+K07466+K07466+K07466+K07466+K07466+K07466+K07466+K07466+K07466+K07466+K07466+K07466+K07466+K07466+K07466+K07466+K07466+K07466+K07466+K07466+K03505
Metabolism	Energy metabolism	Nitrogen metabolism	15	79	0.000245775	1.706772e-03	ko00910	g19994_i2;g19994_i0;g17825_i1;g17825_i0;g6903_i1;g6903_i0;g2363_i1;g2363_i0;g2363_i2;g23906_i0;g12396_i0;g7332_i5;g3908_i1;g3908_i3;g12396_i1	K01674+K01674+K02575+K02575+K02575+K02575+K10534+K10534+K10534+K00261+K00366+K01673+K01455+K01455+K00366
Metabolism	Amino acid metabolism	Tryptophan metabolism	21	134	0.00027401	1.802698e-03	ko00380	g5090_i4;g13231_i0;g27300_i0;g5797_i0;g5797_i3;g5797_i2;g17404_i0;g13231_i1;g37004_i0;g1089_i20;g1089_i39;g5797_i4;g48972_i0;g37417_i0;g27496_i0;g23140_i0;g6856_i0;g6856_i1;g6856_i2;g1089_i19;g1089_i14	K07408+K13066+K13066+K00128+K00128+K00128+K11816+K13066+K03781+K03781+K03781+K00128+K13066+K03781+K13066+K11820+K07408+K07408+K07408+K03781+K03781
Metabolism	Carbohydrate metabolism	Fructose and mannose metabolism	24	170	0.000516209	3.226304e-03	ko00051	g20433_i0;g20433_i1;g13823_i1;g2919_i0;g2919_i8;g2919_i9;g22536_i3;g27006_i0;g27085_i0;g2356_i1;g2356_i0;g2356_i2;g44501_i0;g15884_i1;g371_i37;g15884_i0;g2356_i4;g371_i9;g371_i8;g371_i44;g371_i7;g6340_i1;g371_i12;g371_i18	K01711+K01711+K01623+K01623+K01623+K01623+K03841+K00847+K00847+K00844+K00844+K00844+K01623+K00850+K01623+K00850+K00844+K01623+K01623+K01623+K01623+K00895+K01623+K01623
Metabolism	Carbohydrate metabolism	Pentose and glucuronate interconversions	19	131	0.00137665	7.882119e-03	ko00040	g18591_i0;g167_i19;g14280_i1;g15630_i1;g19341_i0;g33224_i0;g19646_i0;g14280_i2;g851_i2;g851_i0;g851_i1;g16496_i1;g16468_i1;g14280_i0;g22365_i0;g11227_i1;g11227_i0;g16468_i0;g24168_i0	K01051+K01051+K01051+K01783+K01051+K01184+K01051+K01051+K01051+K01051+K01051+K16190+K01728+K01051+K01728+K00012+K00012+K01728+K01184
Metabolism	Metabolism of other amino acids	Phosphonate and phosphinate metabolism	7	26	0.00138725	7.882119e-03	ko00440	g10776_i1;g10776_i3;g10776_i2;g10776_i5;g10776_i4;g10776_i0;g10776_i6	K00993+K00993+K00993+K00993+K00993+K00993+K00993
Metabolism	Biosynthesis of other secondary metabolites	Stilbenoid, diarylheptanoid and gingerol biosynthesis	9	41	0.00146241	7.947870e-03	ko00945	g49072_i0;g10560_i0;g26493_i1;g20466_i0;g13164_i2;g13164_i1;g13164_i0;g26976_i0;g30938_i0	K00588+K13065+K00588+K13065+K00487+K00487+K00487+K00588+K00588
Genetic Information Processing	Replication and repair	Homologous recombination	26	211	0.00236415	1.231327e-02	ko03440	g22515_i0;g4793_i0;g4793_i1;g4793_i2;g4793_i3;g4793_i4;g4793_i5;g4793_i6;g4793_i7;g4793_i8;g7975_i1;g10208_i1;g1014_i10;g12376_i2;g12376_i1;g16975_i0;g721_i1;g721_i3;g4793_i16;g4793_i18;g6678_i1;g22826_i0;g1014_i9;g10208_i0;g27365_i0;g34066_i0	K10739+K07466+K07466+K07466+K07466+K07466+K07466+K07466+K07466+K07466+K10875+K07466+K07466+K07466+K07466+K07466+K07466+K07466+K07466+K07466+K10901+K07466+K07466+K07466+K10880+K03505
Cellular Processes	Cell motility	Motor proteins	30	271	0.00576615	2.883075e-02	ko04814	g12065_i0;g17151_i1;g17151_i0;g6853_i0;g23510_i0;g8847_i0;g1664_i2;g8361_i0;g13253_i0;g13253_i2;g31658_i1;g5248_i2;g1664_i1;g3815_i1;g6835_i0;g6952_i1;g6952_i0;g15747_i4;g48526_i0;g1664_i0;g3616_i4;g3616_i3;g2780_i6;g2780_i4;g2780_i5;g2780_i3;g2780_i1;g2780_i2;g2780_i0;g9689_i0	K10405+K07374+K07374+K10406+K07375+K10406+K10400+K10406+K07374+K07374+K10418+K10406+K10400+K10406+K11498+K11498+K11498+K10400+K10418+K10400+K10396+K10396+K10395+K10395+K10395+K10395+K10395+K10395+K10395+K10403
Metabolism	Biosynthesis of other secondary metabolites	Tropane, piperidine and pyridine alkaloid biosynthesis	11	70	0.00734852	3.532940e-02	ko00960	g12567_i0;g22951_i0;g23064_i1;g23064_i0;g14466_i3;g14466_i2;g6504_i1;g6504_i3;g24340_i0;g21122_i0;g21122_i1	K00276+K00660+K00660+K00660+K00815+K00815+K00276+K00276+K00815+K00660+K00660
Metabolism	Metabolism of cofactors and vitamins	Vitamin B6 metabolism	6	29	0.0120495	5.578491e-02	ko00750	g23062_i0;g12100_i2;g12100_i0;g12100_i1;g16904_i1;g20531_i2	K13248+K06215+K06215+K06215+K06215+K13248
Metabolism	Biosynthesis of other secondary metabolites	Anthocyanin biosynthesis	3	8	0.0136062	6.074188e-02	ko00942	g15223_i1;g35285_i0;g24326_i0	K12930+K12338+K12338
Metabolism	Carbohydrate metabolism	Glycolysis / Gluconeogenesis	38	391	0.0167305	7.211414e-02	ko00010	g13823_i1;g5797_i0;g5797_i3;g5797_i2;g14596_i1;g14596_i0;g2919_i0;g2919_i8;g2919_i9;g22536_i3;g14700_i0;g14700_i1;g14700_i2;g2356_i1;g2356_i0;g2356_i2;g22461_i0;g11251_i1;g44501_i0;g15884_i1;g5797_i4;g371_i37;g15884_i0;g13569_i0;g2356_i4;g371_i9;g371_i8;g21564_i0;g21564_i1;g371_i44;g3494_i2;g3494_i1;g3494_i0;g3494_i5;g371_i7;g6340_i1;g371_i12;g371_i18	K01623+K00128+K00128+K00128+K00001+K00001+K01623+K01623+K01623+K03841+K01568+K01568+K01568+K00844+K00844+K00844+K00162+K03103+K01623+K00850+K00128+K01623+K00850+K01689+K00844+K01623+K01623+K00121+K00121+K01623+K01610+K01610+K01610+K01610+K01623+K00895+K01623+K01623
Metabolism	Amino acid metabolism	Tyrosine metabolism	14	111	0.0183523	7.646771e-02	ko00350	g41131_i0;g14596_i1;g14596_i0;g12567_i0;g14466_i3;g14466_i2;g6504_i1;g6504_i3;g24340_i0;g21205_i0;g18344_i0;g21564_i0;g21564_i1;g42095_i0	K01800+K00001+K00001+K00276+K00815+K00815+K00276+K00276+K00815+K01592+K00422+K00121+K00121+K01800
Metabolism	Metabolism of terpenoids and polyketides	Sesquiterpenoid and triterpenoid biosynthesis	5	25	0.0245852	9.730500e-02	ko00909	g8221_i0;g8221_i1;g20212_i0;g15826_i1;g22733_i0	K15813+K15813+K15803+K00511+K15472
Metabolism	Biosynthesis of other secondary metabolites	Neomycin, kanamycin and gentamicin biosynthesis	4	17	0.0249101	9.730500e-02	ko00524	g2356_i1;g2356_i0;g2356_i2;g2356_i4	K00844+K00844+K00844+K00844
Metabolism	Metabolism of terpenoids and polyketides	Zeatin biosynthesis	7	45	0.0311778	1.180975e-01	ko00908	g15818_i1;g15818_i0;g22700_i0;g22711_i0;g27482_i0;g15516_i1;g32217_i0	K00279+K00279+K13495+K13495+K10760+K00279+K00279
Metabolism	Lipid metabolism	Fatty acid elongation	9	66	0.0340571	1.252099e-01	ko00062	g21034_i0;g18605_i0;g18144_i0;g18144_i1;g24634_i0;g19803_i0;g18632_i0;g33935_i0;g14281_i0	K15397+K15397+K15397+K15397+K10258+K15397+K15397+K10258+K15397
Genetic Information Processing	Replication and repair	Nucleotide excision repair	25	253	0.038772	1.384714e-01	ko03420	g22515_i0;g4793_i0;g4793_i1;g4793_i2;g4793_i3;g4793_i4;g4793_i5;g4793_i6;g4793_i7;g4793_i8;g35172_i0;g4301_i17;g10208_i1;g1014_i10;g12376_i2;g12376_i1;g16975_i0;g721_i1;g721_i3;g4793_i16;g4793_i18;g22826_i0;g1014_i9;g10208_i0;g34066_i0	K10739+K07466+K07466+K07466+K07466+K07466+K07466+K07466+K07466+K07466+K03013+K03016+K07466+K07466+K07466+K07466+K07466+K07466+K07466+K07466+K07466+K07466+K07466+K07466+K03505
Metabolism	Metabolism of cofactors and vitamins	Thiamine metabolism	8	58	0.0417681	1.411086e-01	ko00730	g2901_i8;g13969_i0;g17931_i1;g17931_i0;g13427_i1;g2901_i13;g2901_i11;g2901_i12	K03146+K01662+K03146+K03146+K00939+K03146+K03146+K03146
Metabolism	Biosynthesis of other secondary metabolites	Isoquinoline alkaloid biosynthesis	8	58	0.0417681	1.411086e-01	ko00950	g12567_i0;g14466_i3;g14466_i2;g6504_i1;g6504_i3;g24340_i0;g21205_i0;g18344_i0	K00276+K00815+K00815+K00276+K00276+K00815+K01592+K00422
Metabolism	Lipid metabolism	Fatty acid degradation	16	154	0.0598249	1.967924e-01	ko00071	g5797_i0;g5797_i3;g5797_i2;g14596_i1;g14596_i0;g11650_i1;g11650_i0;g9194_i4;g7516_i0;g7516_i1;g9194_i2;g750_i3;g750_i5;g5797_i4;g21564_i0;g21564_i1	K00128+K00128+K00128+K00001+K00001+K07513+K07513+K01897+K00232+K00232+K01897+K07513+K07513+K00128+K00121+K00121
Metabolism	Carbohydrate metabolism	Pentose phosphate pathway	19	194	0.069891	2.240095e-01	ko00030	g36496_i0;g13823_i1;g2919_i0;g2919_i8;g2919_i9;g15630_i1;g22536_i3;g44501_i0;g7047_i1;g15884_i1;g371_i37;g15884_i0;g371_i9;g371_i8;g371_i44;g371_i7;g6340_i1;g371_i12;g371_i18	K01057+K01623+K01623+K01623+K01623+K01783+K03841+K01623+K00948+K00850+K01623+K00850+K01623+K01623+K01623+K01623+K00895+K01623+K01623
Metabolism	Carbohydrate metabolism	Starch and sucrose metabolism	32	366	0.0866106	2.706580e-01	ko00500	g5282_i0;g5282_i1;g5282_i2;g34900_i0;g7506_i1;g15510_i0;g15510_i1;g27006_i0;g27085_i0;g62_i15;g62_i14;g7086_i2;g7086_i3;g11022_i0;g11022_i3;g7506_i2;g1024_i2;g1024_i3;g2356_i1;g2356_i0;g2356_i2;g9674_i1;g15652_i0;g9674_i2;g17673_i1;g6885_i0;g6885_i1;g6885_i2;g6885_i3;g6885_i4;g2356_i4;g16146_i1	K19891+K19891+K19891+K01188+K01193+K01193+K01193+K00847+K00847+K01087+K01087+K00688+K00688+K01187+K01187+K01193+K05349+K05349+K00844+K00844+K00844+K00700+K01188+K00700+K01193+K01193+K01193+K01193+K01193+K01193+K00844+K01193
Metabolism	Metabolism of terpenoids and polyketides	Carotenoid biosynthesis	9	86	0.130128	3.967323e-01	ko00906	g14331_i2;g21398_i0;g13953_i1;g13953_i0;g4141_i1;g14187_i0;g14331_i3;g14331_i1;g7016_i5	K15746+K09840+K02291+K02291+K09843+K09840+K15746+K15746+K02293
Metabolism	Biosynthesis of other secondary metabolites	Glucosinolate biosynthesis	3	19	0.135446	4.031131e-01	ko00966	g10998_i5;g23140_i0;g25248_i0	K01703+K11820+K00826
Metabolism	Glycan biosynthesis and metabolism	Other types of O-glycan biosynthesis	2	10	0.145047	4.216480e-01	ko00514	g11595_i2;g8146_i0	K03691+K13667
Metabolism	Energy metabolism	Photosynthesis	12	127	0.15582	4.333423e-01	ko00195	g2093_i13;g8340_i7;g3576_i16;g41645_i0;g23068_i0;g2093_i12;g2093_i11;g21455_i3;g21455_i2;g21455_i1;g21455_i0;g12102_i0	K02639+K02638+K02641+K02639+K08905+K02639+K02639+K02641+K02641+K02641+K02641+K02641
Metabolism	Biosynthesis of other secondary metabolites	Biosynthesis of various plant secondary metabolites	9	90	0.158476	4.333423e-01	ko00999	g34900_i0;g8221_i0;g24334_i0;g1024_i2;g1024_i3;g8221_i1;g15652_i0;g2432_i2;g2432_i1	K01188+K15813+K05953+K05349+K05349+K15813+K01188+K06892+K06892
Genetic Information Processing	Folding, sorting and degradation	Protein processing in endoplasmic reticulum	46	582	0.16141	4.333423e-01	ko04141	g14122_i2;g4974_i1;g4974_i0;g4974_i2;g10451_i1;g10451_i0;g29636_i0;g29636_i1;g31025_i2;g31025_i1;g8485_i2;g14122_i0;g12520_i0;g17705_i0;g27635_i1;g20579_i2;g27565_i0;g13779_i0;g15170_i0;g36683_i0;g17013_i0;g17013_i1;g69_i2;g69_i0;g69_i1;g1433_i2;g15252_i0;g35873_i0;g13376_i0;g33177_i0;g3405_i2;g3540_i1;g3540_i0;g3540_i3;g3540_i2;g3540_i5;g3540_i4;g36089_i0;g10510_i1;g35309_i0;g11509_i0;g19021_i0;…	K09490+K09486+K09486+K09486+K03283+K03283+K13993+K13993+K13993+K13993+K03283+K09490+K03283+K03283+K13993+K13993+K10088+K04079+K03283+K13993+K03283+K03283+K03283+K03283+K03283+K09490+K03283+K13993+K04079+K09518+K06689+K09487+K09487+K09487+K09487+K09487+K09487+K13993+K08288+K13993+K04079+K08054+K13993+K09517+K09517+K09517
Metabolism	Lipid metabolism	Ether lipid metabolism	10	103	0.162937	4.333423e-01	ko00565	g8340_i0;g21245_i1;g10776_i1;g10776_i3;g10776_i2;g10776_i5;g10776_i4;g10776_i0;g10776_i6;g21245_i0	K01115+K13519+K00993+K00993+K00993+K00993+K00993+K00993+K00993+K13519
Metabolism	Glycan biosynthesis and metabolism	Glycosphingolipid biosynthesis - globo and isoglobo series	3	22	0.185972	4.843008e-01	ko00603	g5731_i3;g5731_i2;g5731_i4	K07407+K07407+K07407
Metabolism	Amino acid metabolism	Valine, leucine and isoleucine degradation	14	165	0.233894	5.966671e-01	ko00280	g24827_i0;g5797_i0;g5797_i3;g5797_i2;g11650_i1;g11650_i0;g12993_i0;g750_i3;g750_i5;g5797_i4;g25248_i0;g15671_i2;g15671_i0;g15671_i1	K05605+K00128+K00128+K00128+K07513+K07513+K05605+K07513+K07513+K00128+K00826+K00827+K00827+K00827
Metabolism	Metabolism of other amino acids	Glutathione metabolism	15	181	0.251437	6.237926e-01	ko00480	g13_i22;g36596_i0;g24002_i0;g24002_i1;g12885_i1;g9453_i5;g27123_i1;g35688_i0;g35688_i1;g29228_i0;g3246_i0;g4776_i0;g13330_i1;g16355_i0;g27439_i0	K00432+K00799+K00799+K00799+K00799+K00799+K00799+K00799+K00799+K00434+K00434+K00434+K00799+K10808+K00799
Metabolism	Carbohydrate metabolism	Inositol phosphate metabolism	14	168	0.254507	6.237926e-01	ko00562	g3512_i2;g3512_i0;g310_i22;g310_i1;g310_i2;g310_i3;g15036_i1;g15036_i0;g1142_i2;g17332_i0;g310_i30;g11251_i1;g310_i16;g9663_i2	K05857+K05857+K01858+K01858+K01858+K01858+K05857+K05857+K05857+K05857+K01858+K03103+K01858+K00469
Metabolism	Energy metabolism	Carbon fixation by Calvin cycle	22	278	0.26168	6.290382e-01	ko00710	g13823_i1;g2919_i0;g2919_i8;g2919_i9;g15630_i1;g22536_i3;g44501_i0;g371_i37;g371_i9;g371_i8;g10158_i1;g7772_i0;g7772_i1;g371_i44;g3494_i2;g3494_i1;g3494_i0;g3494_i5;g10158_i2;g371_i7;g371_i12;g371_i18	K01623+K01623+K01623+K01623+K01783+K03841+K01623+K01623+K01623+K01623+K00028+K01595+K01595+K01623+K01610+K01610+K01610+K01610+K00028+K01623+K01623+K01623
Metabolism	Amino acid metabolism	Phenylalanine metabolism	7	79	0.29145	6.873739e-01	ko00360	g12567_i0;g14466_i3;g14466_i2;g6504_i1;g6504_i3;g24340_i0;g14407_i0	K00276+K00815+K00815+K00276+K00276+K00815+K10775
Environmental Information Processing	Signal transduction	MAPK signaling pathway - plant	23	299	0.301532	6.873739e-01	ko04016	g20813_i0;g14249_i0;g37004_i0;g14436_i1;g1089_i20;g9939_i2;g9939_i1;g26048_i2;g8821_i1;g37320_i0;g27540_i1;g1089_i39;g8931_i2;g2636_i0;g2636_i1;g1779_i2;g37417_i0;g5787_i0;g7617_i0;g7617_i1;g1089_i19;g1089_i14;g30763_i0	K13413+K00940+K03781+K13424+K03781+K14497+K14497+K13424+K14496+K02183+K13425+K03781+K20536+K13447+K13447+K02183+K03781+K13420+K14509+K14509+K03781+K03781+K14496
Metabolism	Glycan biosynthesis and metabolism	Other glycan degradation	7	80	0.302445	6.873739e-01	ko00511	g907_i5;g20475_i4;g20475_i5;g20475_i0;g20475_i1;g20475_i2;g20475_i3	K01206+K01191+K01191+K01191+K01191+K01191+K01191
Metabolism	Metabolism of cofactors and vitamins	Porphyrin metabolism	11	137	0.330397	7.324820e-01	ko00860	g19111_i0;g2206_i3;g2206_i2;g2206_i1;g2206_i0;g11028_i1;g19183_i0;g19183_i1;g18275_i0;g1647_i7;g8646_i0	K01749+K03403+K03403+K03403+K03403+K00522+K08099+K08099+K02492+K08099+K13606
Metabolism	Metabolism of cofactors and vitamins	Ubiquinone and other terpenoid-quinone biosynthesis	9	110	0.334012	7.324820e-01	ko00130	g26926_i2;g14466_i3;g14466_i2;g24340_i0;g13164_i2;g13164_i1;g13164_i0;g26926_i0;g26926_i1	K12502+K00815+K00815+K00815+K00487+K00487+K00487+K12502+K12502
Metabolism	Lipid metabolism	Linoleic acid metabolism	4	44	0.351905	7.584149e-01	ko00591	g11854_i0;g10675_i0;g12959_i6;g12752_i0	K15718+K15718+K00454+K15718
Metabolism	Metabolism of terpenoids and polyketides	Monoterpenoid biosynthesis	2	20	0.399544	8.464917e-01	ko00902	g33610_i0;g28417_i2	K15086+K15086
Cellular Processes	Transport and catabolism	Endocytosis	31	438	0.438642	9.138373e-01	ko04144	g11442_i2;g10451_i1;g10451_i0;g8340_i0;g27124_i2;g8485_i2;g1225_i2;g1225_i7;g1225_i5;g29334_i0;g12520_i0;g2391_i2;g17705_i0;g1225_i6;g15170_i0;g17013_i0;g17013_i1;g7153_i1;g7153_i2;g69_i2;g69_i0;g69_i1;g35458_i0;g15252_i0;g3616_i4;g3616_i3;g1225_i11;g20492_i0;g8937_i1;g8937_i2;g6559_i1	K12489+K03283+K03283+K01115+K19476+K03283+K12471+K12471+K12471+K07904+K03283+K17917+K03283+K12471+K03283+K03283+K03283+K07901+K07901+K03283+K03283+K03283+K07897+K03283+K10396+K10396+K12471+K12471+K12486+K12486+K07937
Metabolism	Metabolism of terpenoids and polyketides	Brassinosteroid biosynthesis	2	22	0.447642	9.173002e-01	ko00905	g21264_i1;g20065_i0	K12640+K15639
Metabolism	Amino acid metabolism	Phenylalanine, tyrosine and tryptophan biosynthesis	10	138	0.467087	9.292225e-01	ko00400	g15366_i1;g15366_i0;g15366_i3;g15366_i2;g15366_i4;g14466_i3;g14466_i2;g24340_i0;g19086_i0;g14610_i5	K00891+K00891+K00891+K00891+K00891+K00815+K00815+K00815+K05359+K00766
Metabolism	Glycan biosynthesis and metabolism	Exopolysaccharide biosynthesis	1	9	0.4701	9.292225e-01	ko00543	g21835_i0	K00640
Metabolism	Carbohydrate metabolism	Glyoxylate and dicarboxylate metabolism	19	270	0.475762	9.292225e-01	ko00630	g37004_i0;g1089_i20;g1135_i12;g21751_i2;g21751_i1;g3154_i0;g1089_i39;g1135_i25;g1135_i22;g37417_i0;g6081_i4;g3908_i1;g3908_i3;g1089_i19;g1089_i14;g1135_i5;g14102_i0;g14102_i1;g14102_i2	K03781+K03781+K00281+K15919+K15919+K01681+K03781+K00281+K00281+K03781+K01681+K01455+K01455+K03781+K03781+K00281+K01637+K01637+K01637
Metabolism	Metabolism of other amino acids	beta-Alanine metabolism	11	155	0.489092	9.405606e-01	ko00410	g24827_i0;g5797_i0;g5797_i3;g5797_i2;g12567_i0;g6504_i1;g6504_i3;g12993_i0;g7516_i0;g7516_i1;g5797_i4	K05605+K00128+K00128+K00128+K00276+K00276+K00276+K05605+K00232+K00232+K00128
Metabolism	Amino acid metabolism	Histidine metabolism	4	56	0.535622	1.000000e+00	ko00340	g5797_i0;g5797_i3;g5797_i2;g5797_i4	K00128+K00128+K00128+K00128
Environmental Information Processing	Signal transduction	Plant hormone signal transduction	43	636	0.544344	1.000000e+00	ko04075	g17695_i0;g17695_i1;g26315_i1;g20813_i0;g32791_i0;g33032_i0;g2939_i1;g23978_i1;g23978_i0;g17404_i0;g30086_i0;g16573_i0;g9939_i2;g9939_i1;g12949_i0;g18545_i1;g18545_i0;g8927_i0;g2845_i2;g2845_i8;g8821_i1;g2939_i0;g27086_i0;g37320_i0;g15087_i1;g15087_i0;g12949_i1;g18545_i2;g8931_i2;g1779_i2;g11680_i0;g12183_i0;g527_i10;g38114_i0;g26814_i1;g34177_i0;g37737_i0;g10775_i1;g7617_i0;g7617_i1;g25704_i0;g3…	K13464+K13464+K13464+K13413+K14492+K14488+K14485+K14505+K14505+K11816+K13464+K14487+K14497+K14497+K14432+K14503+K14503+K01535+K13412+K13412+K14496+K14485+K13412+K02183+K14487+K14487+K14432+K14503+K20536+K02183+K13412+K14494+K14490+K14492+K14484+K14484+K14492+K14486+K14509+K14509+K14495+K14496+K14488
Metabolism	Global and overview maps	Carbon metabolism	61	914	0.588211	1.000000e+00	ko01200	g24827_i0;g36496_i0;g13823_i1;g21835_i0;g2919_i0;g2919_i8;g2919_i9;g15630_i1;g22536_i3;g37004_i0;g1089_i20;g1135_i12;g21751_i2;g21751_i1;g2356_i1;g2356_i0;g2356_i2;g3154_i0;g22461_i0;g23906_i0;g12993_i0;g7516_i0;g7516_i1;g44501_i0;g7047_i1;g1089_i39;g15884_i1;g1135_i25;g1135_i22;g37417_i0;g6081_i4;g371_i37;g15884_i0;g13569_i0;g2356_i4;g371_i9;g371_i8;g21564_i0;g21564_i1;g3908_i1;g3908_i3;g10158_i…	K05605+K01057+K01623+K00640+K01623+K01623+K01623+K01783+K03841+K03781+K03781+K00281+K15919+K15919+K00844+K00844+K00844+K01681+K00162+K00261+K05605+K00232+K00232+K01623+K00948+K03781+K00850+K00281+K00281+K03781+K01681+K01623+K00850+K01689+K00844+K01623+K01623+K00121+K00121+K01455+K01455+K00028+K01595+K01595+K01623+K03781+K03781+K01610+K01610+K01610+K01610+K00028+K01623+K00058+K01623+K00281+K01623+…
Metabolism	Amino acid metabolism	Glycine, serine and threonine metabolism	14	216	0.616189	1.000000e+00	ko00260	g12567_i0;g1135_i12;g21751_i2;g21751_i1;g6504_i1;g6504_i3;g1135_i25;g1135_i22;g15671_i2;g15671_i0;g15671_i1;g2997_i1;g1135_i5;g2997_i0	K00276+K00281+K15919+K15919+K00276+K00276+K00281+K00281+K00827+K00827+K00827+K00058+K00281+K00058
Metabolism	Lipid metabolism	Glycerolipid metabolism	12	189	0.642128	1.000000e+00	ko00561	g5797_i0;g5797_i3;g5797_i2;g21245_i1;g4715_i3;g19717_i0;g5797_i4;g5731_i3;g5731_i2;g5731_i4;g21245_i0;g19717_i1	K00128+K00128+K00128+K13519+K01054+K14457+K00128+K07407+K07407+K07407+K13519+K14457
Metabolism	Metabolism of cofactors and vitamins	Lipoic acid metabolism	6	100	0.684079	1.000000e+00	ko00785	g1135_i12;g22461_i0;g1135_i25;g1135_i22;g4697_i1;g1135_i5	K00281+K00162+K00281+K00281+K03644+K00281
Metabolism	Metabolism of other amino acids	Cyanoamino acid metabolism	7	117	0.692499	1.000000e+00	ko00460	g34900_i0;g1024_i2;g1024_i3;g15652_i0;g28864_i0;g3908_i1;g3908_i3	K01188+K05349+K05349+K01188+K13051+K01455+K01455
Metabolism	Lipid metabolism	Fatty acid biosynthesis	9	150	0.700885	1.000000e+00	ko00061	g9194_i4;g11604_i2;g11604_i3;g11604_i0;g11604_i1;g11604_i6;g11604_i4;g23210_i0;g9194_i2	K01897+K10781+K10781+K10781+K10781+K10781+K10781+K09458+K01897
Metabolism	Energy metabolism	Sulfur metabolism	4	72	0.731782	1.000000e+00	ko00920	g21835_i0;g10712_i3;g10712_i1;g10712_i0	K00640+K01082+K01082+K01082
Metabolism	Carbohydrate metabolism	Pyruvate metabolism	20	329	0.734645	1.000000e+00	ko00620	g5797_i0;g5797_i3;g5797_i2;g14596_i1;g14596_i0;g12629_i0;g12629_i1;g12629_i2;g22461_i0;g5797_i4;g21564_i0;g21564_i1;g10158_i1;g7772_i0;g7772_i1;g3494_i2;g3494_i1;g3494_i0;g3494_i5;g10158_i2	K00128+K00128+K00128+K00001+K00001+K18881+K18881+K18881+K00162+K00128+K00121+K00121+K00028+K01595+K01595+K01610+K01610+K01610+K01610+K00028
Cellular Processes	Transport and catabolism	Peroxisome	16	277	0.788382	1.000000e+00	ko04146	g37004_i0;g1089_i20;g25430_i0;g11650_i1;g11650_i0;g9194_i4;g21981_i0;g7516_i0;g7516_i1;g9194_i2;g750_i3;g750_i5;g1089_i39;g37417_i0;g1089_i19;g1089_i14	K03781+K03781+K04564+K07513+K07513+K01897+K13356+K00232+K00232+K01897+K07513+K07513+K03781+K03781+K03781+K03781
Metabolism	Metabolism of cofactors and vitamins	Pantothenate and CoA biosynthesis	6	114	0.797156	1.000000e+00	ko00770	g5797_i0;g5797_i3;g5797_i2;g5797_i4;g25248_i0;g1827_i3	K00128+K00128+K00128+K00128+K00826+K09680
Metabolism	Carbohydrate metabolism	C5-Branched dibasic acid metabolism	1	23	0.80287	1.000000e+00	ko00660	g10998_i5	K01703
Metabolism	Global and overview maps	Biosynthesis of nucleotide sugars	14	248	0.803721	1.000000e+00	ko01250	g20433_i0;g20433_i1;g27006_i0;g27085_i0;g16496_i1;g2356_i1;g2356_i0;g2356_i2;g28551_i0;g9663_i2;g20133_i0;g2356_i4;g11227_i1;g11227_i0	K01711+K01711+K00847+K00847+K16190+K00844+K00844+K00844+K13379+K00469+K08679+K00844+K00012+K00012
Genetic Information Processing	Chromosome	Polycomb repressive complex	7	135	0.821382	1.000000e+00	ko03083	g19782_i0;g14242_i0;g9126_i1;g15577_i0;g18222_i0;g3405_i2;g21873_i0	K11462+K11462+K11462+K11462+K11462+K06689+K11462
Metabolism	Amino acid metabolism	Cysteine and methionine metabolism	16	287	0.830965	1.000000e+00	ko00270	g21835_i0;g24334_i0;g14466_i3;g14466_i2;g24340_i0;g12741_i0;g25248_i0;g15671_i2;g15671_i0;g15671_i1;g18969_i2;g18969_i1;g18969_i0;g20395_i0;g2997_i1;g2997_i0	K00640+K05953+K00815+K00815+K00815+K00558+K00826+K00827+K00827+K00827+K05933+K05933+K05933+K01762+K00058+K00058
Metabolism	Lipid metabolism	Sphingolipid metabolism	5	102	0.832841	1.000000e+00	ko00600	g8651_i0;g8651_i1;g5731_i3;g5731_i2;g5731_i4	K04713+K04713+K07407+K07407+K07407
Environmental Information Processing	Membrane transport	ABC transporters	5	104	0.84505	1.000000e+00	ko02010	g2651_i2;g2651_i1;g5044_i0;g2651_i0;g25656_i0	K05658+K05658+K05658+K05658+K05658
Metabolism	Amino acid metabolism	Valine, leucine and isoleucine biosynthesis	2	49	0.856027	1.000000e+00	ko00290	g10998_i5;g25248_i0	K01703+K00826
Metabolism	Amino acid metabolism	Lysine degradation	6	124	0.856787	1.000000e+00	ko00310	g5797_i0;g5797_i3;g5797_i2;g7526_i2;g5797_i4;g22726_i1	K00128+K00128+K00128+K11426+K00128+K11426
Metabolism	Lipid metabolism	Steroid biosynthesis	3	71	0.87067	1.000000e+00	ko00100	g389_i5;g19453_i0;g15826_i1	K00227+K09832+K00511
Metabolism	Amino acid metabolism	Alanine, aspartate and glutamate metabolism	8	163	0.873771	1.000000e+00	ko00250	g9541_i1;g17275_i0;g1659_i2;g23906_i0;g28864_i0;g15671_i2;g15671_i0;g15671_i1	K01953+K00764+K13566+K00261+K13051+K00827+K00827+K00827
Metabolism	Glycan biosynthesis and metabolism	N-Glycan biosynthesis	6	130	0.885084	1.000000e+00	ko00510	g13041_i0;g4827_i0;g4827_i1;g17573_i1;g17573_i0;g13041_i1	K00737+K07432+K07432+K00737+K00737+K00737
Environmental Information Processing	Signal transduction	Phosphatidylinositol signaling system	10	203	0.892467	1.000000e+00	ko04070	g7169_i0;g3512_i2;g3512_i0;g15036_i1;g15036_i0;g1142_i2;g17332_i0;g529_i14;g37320_i0;g1779_i2	K13024+K05857+K05857+K05857+K05857+K05857+K05857+K13024+K02183+K02183
Metabolism	Nucleotide metabolism	Pyrimidine metabolism	8	169	0.896722	1.000000e+00	ko00240	g14249_i0;g6850_i2;g3813_i2;g6850_i5;g6850_i3;g6850_i0;g13221_i0;g16355_i0	K00940+K06966+K06966+K06966+K06966+K06966+K06966+K10808
Metabolism	Nucleotide metabolism	Purine metabolism	13	258	0.90197	1.000000e+00	ko00230	g14249_i0;g6850_i2;g17275_i0;g3889_i1;g13427_i1;g7047_i1;g5246_i5;g3813_i2;g6850_i5;g6850_i3;g6850_i0;g13221_i0;g16355_i0	K00940+K06966+K00764+K00759+K00939+K00948+K01514+K06966+K06966+K06966+K06966+K06966+K10808
Cellular Processes	Transport and catabolism	Phagosome	11	225	0.906523	1.000000e+00	ko04145	g17151_i1;g17151_i0;g23510_i0;g13253_i0;g13253_i2;g6608_i5;g15864_i4;g30190_i0;g35458_i0;g33630_i0;g19021_i0	K07374+K07374+K07375+K07374+K07374+K02155+K04392+K04392+K07897+K04392+K08054
Metabolism	Global and overview maps	Biosynthesis of cofactors	39	696	0.919068	1.000000e+00	ko01240	g19111_i0;g5797_i0;g5797_i3;g5797_i2;g5687_i2;g5687_i1;g5687_i0;g14249_i0;g28974_i0;g2901_i8;g23062_i0;g17931_i1;g17931_i0;g13427_i1;g2901_i13;g2901_i11;g26926_i2;g13157_i1;g2901_i12;g12100_i2;g23210_i0;g13157_i2;g5797_i4;g18275_i0;g20133_i0;g12428_i2;g12100_i0;g12100_i1;g13157_i0;g25248_i0;g16904_i1;g11227_i1;g11227_i0;g26926_i0;g20531_i2;g4697_i1;g1827_i3;g26926_i1;g9835_i1	K01749+K00128+K00128+K00128+K14190+K14190+K14190+K00940+K19642+K03146+K13248+K03146+K03146+K00939+K03146+K03146+K12502+K14190+K03146+K06215+K09458+K14190+K00128+K02492+K08679+K19642+K06215+K06215+K14190+K00826+K06215+K00012+K00012+K12502+K13248+K03644+K09680+K12502+K01633
Metabolism	Global and overview maps	Nucleotide metabolism	10	218	0.933649	1.000000e+00	ko01232	g14249_i0;g6850_i2;g3889_i1;g13427_i1;g3813_i2;g6850_i5;g6850_i3;g6850_i0;g13221_i0;g16355_i0	K00940+K06966+K00759+K00939+K06966+K06966+K06966+K06966+K06966+K10808
Cellular Processes	Transport and catabolism	Efferocytosis	6	149	0.945507	1.000000e+00	ko04148	g22297_i0;g8058_i1;g15864_i4;g30190_i0;g35458_i0;g33630_i0	K04515+K04459+K04392+K04392+K07897+K04392
Metabolism	Metabolism of other amino acids	Selenocompound metabolism	2	68	0.951126	1.000000e+00	ko00450	g2854_i0;g2854_i3	K08247+K08247
Cellular Processes	Cell motility	Cytoskeleton in muscle cells	1	45	0.958418	1.000000e+00	ko04820	g13569_i0	K01689
Metabolism	Metabolism of terpenoids and polyketides	Terpenoid backbone biosynthesis	6	160	0.965667	1.000000e+00	ko00900	g13969_i0;g19324_i0;g9263_i1;g9263_i0;g24449_i1;g24449_i0	K01662+K12742+K00021+K00021+K03527+K03527
Metabolism	Metabolism of cofactors and vitamins	Biotin metabolism	1	49	0.968675	1.000000e+00	ko00780	g23210_i0	K09458
Metabolism	Carbohydrate metabolism	Citrate cycle (TCA cycle)	7	182	0.968709	1.000000e+00	ko00020	g3154_i0;g22461_i0;g6081_i4;g3494_i2;g3494_i1;g3494_i0;g3494_i5	K01681+K00162+K01681+K01610+K01610+K01610+K01610
Metabolism	Global and overview maps	2-Oxocarboxylic acid metabolism	10	241	0.970363	1.000000e+00	ko01210	g3154_i0;g10998_i5;g22461_i0;g6081_i4;g23140_i0;g25248_i0;g6275_i3;g15671_i2;g15671_i0;g15671_i1	K01681+K01703+K00162+K01681+K11820+K00826+K14682+K00827+K00827+K00827
Metabolism	Carbohydrate metabolism	Amino sugar and nucleotide sugar metabolism	15	342	0.977885	1.000000e+00	ko00520	g20433_i0;g20433_i1;g27006_i0;g27085_i0;g16496_i1;g2356_i1;g2356_i0;g2356_i2;g32541_i1;g28551_i0;g20133_i0;g2356_i4;g14929_i0;g11227_i1;g11227_i0	K01711+K01711+K00847+K00847+K16190+K00844+K00844+K00844+K01183+K13379+K08679+K00844+K15920+K00012+K00012
Genetic Information Processing	Translation	Ribosome	17	383	0.980975	1.000000e+00	ko03010	g34824_i0;g5659_i5;g27345_i0;g51698_i0;g28716_i2;g28716_i0;g36911_i0;g16189_i0;g20680_i1;g28340_i0;g28340_i2;g40797_i0;g20680_i2;g16189_i2;g20199_i2;g8370_i0;g42223_i0	K02900+K02920+K02998+K02947+K02943+K02943+K02942+K02981+K02976+K02898+K02898+K02942+K02976+K02981+K02868+K02935+K02942
Metabolism	Amino acid metabolism	Arginine and proline metabolism	6	176	0.983045	1.000000e+00	ko00330	g5797_i0;g5797_i3;g5797_i2;g5797_i4;g14069_i2;g14069_i0	K00128+K00128+K00128+K00128+K00318+K00318
Metabolism	Lipid metabolism	Glycerophospholipid metabolism	11	291	0.99077	1.000000e+00	ko00564	g8340_i0;g21245_i1;g10776_i1;g10776_i3;g10776_i2;g10776_i5;g10776_i4;g39315_i0;g10776_i0;g10776_i6;g21245_i0	K01115+K13519+K00993+K00993+K00993+K00993+K00993+K00550+K00993+K00993+K13519
Metabolism	Carbohydrate metabolism	Propanoate metabolism	4	145	0.990834	1.000000e+00	ko00640	g24827_i0;g12993_i0;g7516_i0;g7516_i1	K05605+K05605+K00232+K00232
Metabolism	Glycan biosynthesis and metabolism	Various types of N-glycan biosynthesis	2	101	0.993399	1.000000e+00	ko00513	g4827_i0;g4827_i1	K07432+K07432
Metabolism	Global and overview maps	Biosynthesis of amino acids	33	714	0.995146	1.000000e+00	ko01230	g9541_i1;g13823_i1;g21835_i0;g2919_i0;g2919_i8;g2919_i9;g15630_i1;g15366_i1;g15366_i0;g15366_i3;g15366_i2;g15366_i4;g3154_i0;g10998_i5;g44501_i0;g7047_i1;g15884_i1;g6081_i4;g371_i37;g15884_i0;g13569_i0;g371_i9;g371_i8;g25248_i0;g371_i44;g6275_i3;g19086_i0;g371_i7;g2997_i1;g371_i12;g14610_i5;g371_i18;g2997_i0	K01953+K01623+K00640+K01623+K01623+K01623+K01783+K00891+K00891+K00891+K00891+K00891+K01681+K01703+K01623+K00948+K00850+K01681+K01623+K00850+K01689+K01623+K01623+K00826+K01623+K14682+K05359+K01623+K00058+K01623+K00766+K01623+K00058
Metabolism	Metabolism of cofactors and vitamins	Nicotinate and nicotinamide metabolism	1	76	0.995382	1.000000e+00	ko00760	g50606_i0	K18551
Metabolism	Amino acid metabolism	Arginine biosynthesis	2	107	0.995465	1.000000e+00	ko00220	g23906_i0;g6275_i3	K00261+K14682
Genetic Information Processing	Folding, sorting and degradation	Protein export	3	135	0.995812	1.000000e+00	ko03060	g14122_i2;g14122_i0;g1433_i2	K09490+K09490+K09490
Genetic Information Processing	Transcription	RNA polymerase	2	118	0.997737	1.000000e+00	ko03020	g35172_i0;g4301_i17	K03013+K03016
Genetic Information Processing	Folding, sorting and degradation	SNARE interactions in vesicular transport	1	92	0.998518	1.000000e+00	ko04130	g22100_i1	K08493
Genetic Information Processing	Folding, sorting and degradation	Ubiquitin mediated proteolysis	12	369	0.99915	1.000000e+00	ko04120	g20502_i1;g7972_i0;g7972_i2;g7972_i4;g7972_i5;g15543_i0;g15543_i1;g3405_i2;g22868_i0;g38988_i0;g20158_i2;g20158_i0	K10581+K10581+K10581+K10581+K10581+K04551+K08770+K06689+K08770+K04506+K08770+K08770
Metabolism	Metabolism of cofactors and vitamins	Folate biosynthesis	1	102	0.999272	1.000000e+00	ko00790	g9835_i1	K01633
Genetic Information Processing	Transcription	Spliceosome	17	499	0.999731	1.000000e+00	ko03040	g10451_i1;g10451_i0;g8485_i2;g12520_i0;g17705_i0;g9404_i4;g15170_i0;g17013_i0;g17013_i1;g69_i2;g69_i0;g69_i1;g9778_i4;g15252_i0;g4353_i0;g4353_i3;g14469_i3	K03283+K03283+K03283+K03283+K03283+K12836+K03283+K03283+K03283+K03283+K03283+K03283+K12900+K03283+K12741+K12741+K12836
Genetic Information Processing	Replication and repair	Base excision repair	1	128	0.999886	1.000000e+00	ko03410	g34066_i0	K03505
Genetic Information Processing	Folding, sorting and degradation	RNA degradation	10	378	0.999925	1.000000e+00	ko03018	g10153_i5;g11968_i0;g34976_i0;g10153_i2;g15884_i1;g10153_i9;g10156_i7;g15884_i0;g13569_i0;g17247_i0	K04077+K04077+K04077+K04077+K00850+K04077+K12586+K00850+K01689+K12581
Genetic Information Processing	Transcription	Basal transcription factors	1	147	0.99997	1.000000e+00	ko03022	g6472_i8	K03129
Genetic Information Processing	Chromosome	ATP-dependent chromatin remodeling	1	168	0.999993	1.000000e+00	ko03082	g29614_i0	K11341
Metabolism	Energy metabolism	Oxidative phosphorylation	4	317	1	1.000000e+00	ko00190	g6608_i5;g14493_i0;g8927_i0;g4981_i4	K02155+K01507+K01535+K01507
Genetic Information Processing	Translation	Aminoacyl-tRNA biosynthesis	1	231	1	1.000000e+00	ko00970	g14262_i6	K01893
Genetic Information Processing	Translation	Nucleocytoplasmic transport	3	309	1	1.000000e+00	ko03013	g9268_i0;g9268_i1;g9268_i4	K03231+K03231+K03231
Genetic Information Processing	Translation	Ribosome biogenesis in eukaryotes	1	272	1	1.000000e+00	ko03008	g10041_i2	K14546
Genetic Information Processing	Translation	mRNA surveillance pathway	1	448	1	1.000000e+00	ko03015	g1235_i1	K14405

## Sheet: Intersection 2 KEGG enrichment
KEGG_A_class	KEGG_B_class	Pathway	out (1191)	All (12524)	Pvalue	Qvalue	Pathway ID	Genes	K_IDs
Metabolism	Biosynthesis of other secondary metabolites	Phenylpropanoid biosynthesis	89	198	1.950361e-39	2.418448e-37	ko00940	g27847_i0;g15255_i0;g22_i96;g13231_i0;g29660_i0;g16478_i1;g12718_i2;g12718_i1;g12718_i0;g14408_i1;g14408_i0;g14408_i2;g49072_i0;g13231_i1;g13860_i0;g13860_i1;g6593_i2;g26493_i1;g15230_i1;g15230_i0;g15230_i3;g4795_i2;g4795_i1;g6378_i0;g6378_i5;g8579_i2;g8579_i1;g26146_i1;g26146_i0;g24954_i2;g24954_i3;g24954_i0;g24954_i1;g30938_i1;g54907_i0;g22878_i1;g22878_i0;g22878_i2;g16825_i0;g16825_i1;g29916_i…	K00430+K13066+K00430+K13066+K00430+K00083+K09754+K09754+K09754+K09754+K09754+K09754+K00588+K13066+K18368+K18368+K10775+K00588+K12355+K12355+K12355+K00083+K00083+K10775+K10775+K01904+K01904+K00430+K00430+K00430+K00430+K00430+K00430+K00588+K00083+K00430+K00430+K00430+K09755+K09755+K13066+K11188+K13065+K00430+K00430+K13066+K00083+K00083+K00430+K00430+K12355+K13065+K09753+K13066+K10775+K13065+K00430+…
Metabolism	Global and overview maps	Metabolic pathways	746	5832	8.910842e-32	5.524722e-30	ko01100	g147_i1;g31490_i0;g9822_i1;g2449_i7;g15641_i1;g23464_i1;g9775_i0;g11806_i2;g11806_i3;g11806_i0;g11806_i1;g22267_i0;g4100_i0;g26790_i0;g18591_i0;g0_i11;g13572_i0;g21960_i0;g9822_i3;g7148_i2;g167_i19;g18183_i0;g22187_i0;g22187_i1;g19604_i1;g19604_i6;g19604_i9;g27847_i0;g29801_i0;g15255_i0;g18981_i0;g8217_i3;g8217_i2;g8217_i1;g35035_i0;g5691_i1;g22_i96;g12357_i2;g15641_i3;g13231_i0;g10484_i1;g10484_…	K08963+K01188+K03527+K13510+K10712+K00799+K00927+K01728+K01728+K01728+K01728+K10256+K01915+K08912+K01051+K02689+K00679+K04124+K03527+K00981+K01051+K16903+K10256+K10256+K01426+K01426+K01426+K00430+K00485+K13066+K00630+K09833+K09833+K09833+K00799+K00166+K00430+K00942+K10712+K13066+K01205+K01205+K01535+K01535+K10256+K01953+K01953+K02492+K02492+K01626+K01674+K00873+K00873+K00873+K00430+K15397+K15397+…
Metabolism	Lipid metabolism	Biosynthesis of unsaturated fatty acids	59	111	1.656678e-31	6.847602e-30	ko01040	g22267_i0;g22187_i0;g22187_i1;g21517_i0;g24693_i0;g25552_i0;g8090_i0;g8090_i1;g8090_i3;g8090_i4;g8090_i5;g8090_i6;g21425_i0;g24866_i0;g23269_i0;g8090_i2;g21517_i1;g14727_i1;g14727_i0;g23571_i0;g24634_i0;g30471_i1;g14603_i2;g14603_i0;g14603_i1;g13363_i0;g13363_i1;g13363_i3;g24224_i1;g23914_i1;g23914_i3;g23914_i2;g23788_i0;g23788_i1;g23425_i0;g20087_i1;g20087_i0;g19578_i0;g24323_i0;g20652_i1;g20652…	K10256+K10256+K10256+K10256+K10256+K10256+K00232+K00232+K00232+K00232+K00232+K00232+K10256+K10256+K10256+K00232+K10256+K10256+K10256+K10256+K10258+K10256+K10256+K10256+K10256+K10256+K10256+K10256+K10256+K10256+K10256+K10256+K10256+K10256+K10256+K10256+K10256+K10256+K10256+K10256+K10256+K10256+K10256+K10258+K10256+K10256+K10256+K10256+K10256+K10256+K10256+K10256+K10256+K10258+K10256+K10256+K10256+…
Metabolism	Global and overview maps	Biosynthesis of secondary metabolites	472	3183	5.135991e-30	1.592157e-28	ko01110	g31490_i0;g9822_i1;g9775_i0;g4100_i0;g30653_i0;g21960_i0;g9822_i3;g7148_i2;g27847_i0;g15255_i0;g8217_i3;g8217_i2;g8217_i1;g5691_i1;g22_i96;g13231_i0;g9541_i1;g9541_i2;g7366_i1;g7366_i0;g12742_i1;g10851_i2;g10851_i1;g10851_i0;g29660_i0;g18144_i0;g18144_i1;g16478_i1;g12570_i2;g22681_i0;g4679_i11;g4679_i10;g28047_i0;g931_i4;g931_i2;g931_i0;g12718_i2;g12718_i1;g12718_i0;g657_i36;g5687_i2;g5687_i1;g56…	K01188+K03527+K00927+K01915+K08241+K04124+K03527+K00981+K00430+K13066+K09833+K09833+K09833+K00166+K00430+K13066+K01953+K01953+K02492+K02492+K01626+K00873+K00873+K00873+K00430+K15397+K15397+K00083+K15095+K11517+K15849+K15849+K11517+K01006+K01006+K01006+K09754+K09754+K09754+K00031+K14190+K14190+K14190+K01114+K01114+K09840+K04122+K04122+K01623+K01623+K01623+K01623+K01611+K01611+K01611+K01611+K00121+…
Metabolism	Biosynthesis of other secondary metabolites	Flavonoid biosynthesis	35	56	2.026453e-22	5.025603e-21	ko00941	g12718_i2;g12718_i1;g12718_i0;g14408_i1;g14408_i0;g14408_i2;g20608_i1;g49072_i0;g27919_i1;g26493_i1;g22037_i0;g16527_i1;g22951_i0;g30938_i1;g23064_i0;g24231_i0;g21122_i0;g21122_i1;g20466_i0;g7289_i0;g22417_i0;g22417_i1;g13164_i2;g13164_i0;g5929_i1;g26976_i0;g3827_i1;g3827_i0;g30938_i0;g7289_i2;g13892_i1;g13892_i0;g13892_i2;g66603_i0;g7289_i1	K09754+K09754+K09754+K09754+K09754+K09754+K00475+K00588+K05278+K00588+K01859+K13082+K00660+K00588+K00660+K13065+K00660+K00660+K13065+K13065+K00588+K00588+K00487+K00487+K00487+K00588+K13065+K13065+K00588+K13065+K13065+K13065+K13065+K00588+K13065
Metabolism	Biosynthesis of other secondary metabolites	Stilbenoid, diarylheptanoid and gingerol biosynthesis	27	41	1.857105e-18	3.838017e-17	ko00945	g12718_i2;g12718_i1;g12718_i0;g14408_i1;g14408_i0;g14408_i2;g49072_i0;g26493_i1;g30938_i1;g24231_i0;g20466_i0;g7289_i0;g22417_i0;g22417_i1;g13164_i2;g13164_i0;g5929_i1;g26976_i0;g3827_i1;g3827_i0;g30938_i0;g7289_i2;g13892_i1;g13892_i0;g13892_i2;g66603_i0;g7289_i1	K09754+K09754+K09754+K09754+K09754+K09754+K00588+K00588+K00588+K13065+K13065+K13065+K00588+K00588+K00487+K00487+K00487+K00588+K13065+K13065+K00588+K13065+K13065+K13065+K13065+K00588+K13065
Metabolism	Metabolism of other amino acids	Taurine and hypotaurine metabolism	26	46	1.806107e-15	3.199390e-14	ko00430	g15641_i1;g29801_i0;g15641_i3;g15791_i0;g20361_i0;g20361_i1;g20361_i2;g16678_i2;g16678_i0;g16678_i1;g15696_i1;g15696_i0;g15696_i2;g19581_i1;g18334_i1;g5344_i1;g5344_i2;g15791_i1;g19581_i0;g22562_i0;g11088_i0;g11088_i1;g11088_i2;g23135_i0;g23135_i1;g59352_i0	K10712+K00485+K10712+K00485+K00485+K00485+K00485+K01580+K01580+K01580+K00485+K00485+K00485+K00485+K00485+K10712+K10712+K00485+K00485+K01580+K18592+K18592+K18592+K00485+K00485+K00485
Metabolism	Amino acid metabolism	Phenylalanine metabolism	32	79	2.145958e-13	3.326235e-12	ko00360	g19604_i1;g19604_i6;g19604_i9;g4679_i11;g4679_i10;g6593_i2;g6378_i0;g6378_i5;g19604_i3;g14466_i3;g14466_i2;g4029_i8;g4029_i7;g15195_i0;g24340_i0;g4679_i9;g3814_i1;g3814_i0;g4679_i12;g6378_i2;g4029_i14;g7232_i2;g4029_i12;g6378_i6;g4029_i6;g6593_i4;g6593_i0;g6593_i1;g6593_i3;g13917_i1;g13917_i0;g15195_i1	K01426+K01426+K01426+K15849+K15849+K10775+K10775+K10775+K01426+K00815+K00815+K00815+K00815+K00815+K00815+K15849+K00815+K00815+K15849+K10775+K00815+K00815+K00815+K10775+K00815+K10775+K10775+K10775+K10775+K10775+K10775+K00815
Metabolism	Global and overview maps	Fatty acid metabolism	67	275	2.477029e-13	3.412796e-12	ko01212	g22267_i0;g22187_i0;g22187_i1;g21517_i0;g9194_i0;g33772_i0;g24693_i0;g25552_i0;g8090_i0;g8090_i1;g8090_i3;g8090_i4;g8090_i5;g8090_i6;g21425_i0;g24866_i0;g23269_i0;g8090_i2;g21517_i1;g14727_i1;g14727_i0;g23571_i0;g24634_i0;g30471_i1;g9434_i0;g14603_i2;g14603_i0;g14603_i1;g13363_i0;g13363_i1;g13363_i3;g24224_i1;g9194_i4;g23914_i1;g23914_i3;g23914_i2;g23788_i0;g23788_i1;g23425_i0;g20087_i1;g20087_i0…	K10256+K10256+K10256+K10256+K01897+K00648+K10256+K10256+K00232+K00232+K00232+K00232+K00232+K00232+K10256+K10256+K10256+K00232+K10256+K10256+K10256+K10256+K10258+K10256+K01897+K10256+K10256+K10256+K10256+K10256+K10256+K10256+K01897+K10256+K10256+K10256+K10256+K10256+K10256+K10256+K10256+K10256+K01897+K10256+K10256+K10256+K10256+K10256+K10258+K10256+K10781+K10256+K10256+K10256+K10256+K10256+K10256+…
Metabolism	Biosynthesis of other secondary metabolites	Biosynthesis of various plant secondary metabolites	32	90	1.392359e-11	1.726525e-10	ko00999	g31490_i0;g13140_i1;g8221_i0;g11112_i0;g11112_i1;g3360_i0;g27196_i2;g25587_i0;g24334_i0;g1024_i2;g1024_i3;g8221_i2;g8221_i1;g15652_i1;g12444_i2;g12681_i2;g12681_i0;g12681_i1;g6712_i3;g8581_i1;g3360_i5;g3360_i4;g3360_i1;g3360_i3;g3360_i2;g27154_i0;g27196_i1;g27196_i0;g15652_i3;g12444_i3;g12444_i0;g8648_i3	K01188+K01188+K15813+K05349+K05349+K00789+K13832+K05953+K05953+K05349+K05349+K15813+K15813+K01188+K01188+K05350+K05350+K05350+K01188+K13832+K00789+K00789+K00789+K00789+K00789+K13832+K13832+K13832+K01188+K01188+K01188+K01188
Metabolism	Carbohydrate metabolism	Pentose and glucuronate interconversions	36	131	2.87285e-09	3.238485e-08	ko00040	g11806_i2;g11806_i3;g11806_i0;g11806_i1;g18591_i0;g167_i19;g18559_i0;g18559_i1;g13195_i1;g13195_i0;g19341_i0;g23408_i0;g19646_i1;g167_i18;g20296_i0;g15256_i0;g15256_i2;g851_i2;g167_i22;g167_i21;g16468_i1;g22595_i0;g15256_i1;g15256_i4;g19247_i0;g167_i2;g167_i4;g167_i5;g167_i7;g5929_i0;g22365_i0;g13428_i2;g16468_i0;g24168_i0;g11322_i1;g11322_i0	K01728+K01728+K01728+K01728+K01051+K01051+K01051+K01051+K01728+K01728+K01051+K01728+K01051+K01051+K01051+K00012+K00012+K01051+K01051+K01051+K01728+K01051+K00012+K00012+K01728+K01051+K01051+K01051+K01051+K01051+K01728+K16190+K01728+K01184+K01728+K01728
Metabolism	Biosynthesis of other secondary metabolites	Isoquinoline alkaloid biosynthesis	21	58	3.137383e-08	3.241962e-07	ko00950	g4679_i11;g4679_i10;g14466_i3;g14466_i2;g4029_i8;g4029_i7;g6065_i0;g15195_i0;g16049_i0;g24340_i0;g4679_i9;g3814_i1;g3814_i0;g4679_i12;g4029_i14;g7232_i2;g4029_i12;g18344_i0;g18736_i0;g4029_i6;g15195_i1	K15849+K15849+K00815+K00815+K00815+K00815+K00422+K00815+K00422+K00815+K15849+K00815+K00815+K15849+K00815+K00815+K00815+K00422+K00422+K00815+K00815
Environmental Information Processing	Signal transduction	Plant hormone signal transduction	101	636	1.239058e-07	1.181871e-06	ko04075	g10367_i2;g10367_i1;g10367_i0;g33302_i0;g17695_i0;g17695_i1;g4100_i0;g28560_i1;g18183_i0;g15488_i1;g11055_i0;g11055_i1;g15523_i4;g26342_i0;g13461_i0;g25078_i0;g20813_i0;g8013_i1;g8013_i0;g19138_i0;g32791_i0;g24870_i0;g33032_i0;g28008_i0;g27744_i1;g19556_i0;g30086_i1;g30086_i0;g15523_i1;g15523_i2;g787_i4;g17926_i1;g33340_i0;g30640_i1;g30640_i0;g8245_i0;g37515_i0;g16573_i0;g787_i0;g787_i2;g787_i3;g…	K14497+K14497+K14497+K14516+K13464+K13464+K01915+K14484+K16903+K14492+K01535+K01535+K14487+K02183+K14484+K11816+K13413+K13412+K13412+K13412+K14492+K14505+K14488+K14484+K14484+K13422+K13464+K13464+K14487+K14487+K13412+K14497+K02183+K13464+K13464+K00924+K02183+K14487+K13412+K13412+K13412+K14487+K14497+K14497+K14497+K16903+K14432+K14493+K14497+K14484+K14497+K14497+K14503+K14503+K14487+K11816+K11816+…
Metabolism	Amino acid metabolism	Phenylalanine, tyrosine and tryptophan biosynthesis	34	138	1.491686e-07	1.321208e-06	ko00400	g12742_i1;g4679_i11;g4679_i10;g22452_i0;g9851_i0;g27196_i2;g14466_i3;g14466_i2;g4029_i8;g4029_i7;g15195_i0;g24340_i0;g4679_i9;g3814_i1;g3814_i0;g4679_i12;g9851_i2;g20879_i0;g4029_i14;g8581_i1;g7232_i2;g4029_i12;g4029_i6;g12392_i1;g27154_i0;g19086_i0;g27196_i1;g27196_i0;g22666_i0;g22666_i1;g22666_i2;g15195_i1;g46777_i0;g14610_i5	K01626+K15849+K15849+K00766+K01626+K13832+K00815+K00815+K00815+K00815+K00815+K00815+K15849+K00815+K00815+K15849+K01626+K00766+K00815+K13832+K00815+K00815+K00815+K00766+K13832+K05359+K13832+K13832+K01850+K01850+K01850+K00815+K01736+K00766
Organismal Systems	Environmental adaptation	Plant-pathogen interaction	70	398	2.588969e-07	2.012601e-06	ko04626	g36649_i0;g18144_i0;g18144_i1;g26342_i0;g15269_i0;g20813_i0;g8013_i1;g8013_i0;g7788_i5;g19138_i0;g16807_i0;g16807_i1;g15102_i0;g2451_i3;g2451_i2;g2451_i4;g2451_i6;g787_i4;g14713_i0;g33340_i0;g3503_i0;g3503_i1;g3503_i2;g37515_i0;g34720_i0;g15269_i2;g15269_i1;g787_i0;g787_i2;g787_i3;g26048_i2;g2845_i8;g5364_i1;g5364_i0;g948_i2;g948_i1;g13296_i0;g927_i2;g19496_i0;g8931_i2;g927_i0;g927_i1;g5928_i1;g5…	K13448+K15397+K15397+K02183+K13456+K13413+K13412+K13412+K13448+K13412+K13448+K13448+K15397+K13429+K13429+K13429+K13429+K13412+K13424+K02183+K13459+K13459+K13459+K02183+K13448+K13456+K13456+K13412+K13412+K13412+K13424+K13412+K13412+K13412+K05391+K05391+K05391+K05391+K15397+K20536+K05391+K05391+K13456+K13456+K13448+K04079+K13412+K13448+K13448+K13448+K05391+K15397+K13436+K13425+K13412+K15397+K13424+…
Cellular Processes	Cell motility	Motor proteins	53	271	2.596905e-07	2.012601e-06	ko04814	g22324_i0;g12065_i0;g24712_i1;g17151_i1;g17151_i0;g12705_i1;g12705_i0;g48596_i0;g24712_i0;g23352_i0;g23855_i1;g8847_i0;g22409_i1;g22409_i0;g1604_i2;g1604_i3;g1604_i0;g1604_i1;g1604_i7;g1604_i5;g7114_i0;g8361_i1;g8361_i0;g1604_i4;g13253_i0;g13253_i2;g31658_i1;g7784_i0;g5248_i2;g5248_i0;g5248_i1;g22446_i0;g2134_i1;g26194_i0;g2134_i0;g7270_i3;g7270_i2;g7270_i0;g7270_i1;g6835_i0;g8827_i0;g7725_i0;g77…	K07375+K10405+K10418+K07374+K07374+K07374+K07374+K10418+K10418+K10401+K11498+K10406+K07375+K07375+K10357+K10357+K10357+K10357+K10357+K10357+K10398+K10406+K10406+K10357+K07374+K07374+K10418+K10398+K10406+K10406+K10406+K07374+K10357+K10400+K10357+K11498+K11498+K11498+K11498+K11498+K10398+K11498+K11498+K10393+K10393+K10418+K10396+K10396+K10395+K10395+K10395+K07375+K10395
Metabolism	Amino acid metabolism	Tyrosine metabolism	29	111	3.218525e-07	2.347630e-06	ko00350	g4679_i11;g4679_i10;g20695_i0;g20695_i1;g34532_i0;g19866_i0;g14466_i3;g14466_i2;g4029_i8;g4029_i7;g6065_i0;g15195_i0;g16049_i0;g7503_i0;g18914_i2;g24340_i0;g4679_i9;g3814_i1;g3814_i0;g4679_i12;g4029_i14;g7232_i2;g4029_i12;g18344_i0;g18736_i0;g4029_i6;g21808_i2;g34532_i1;g15195_i1	K15849+K15849+K00121+K00121+K01800+K18857+K00815+K00815+K00815+K00815+K00422+K00815+K00422+K01800+K18857+K00815+K15849+K00815+K00815+K15849+K00815+K00815+K00815+K00422+K00422+K00815+K00121+K01800+K00815
Metabolism	Metabolism of cofactors and vitamins	Ubiquinone and other terpenoid-quinone biosynthesis	28	110	9.095036e-07	6.265469e-06	ko00130	g8217_i3;g8217_i2;g8217_i1;g8579_i2;g8579_i1;g7666_i1;g26926_i2;g14466_i3;g14466_i2;g4029_i8;g4029_i7;g15195_i0;g24340_i0;g32944_i0;g3814_i1;g3814_i0;g4029_i14;g13164_i2;g13164_i0;g7232_i2;g4222_i1;g5929_i1;g4029_i12;g4029_i6;g8579_i0;g26926_i0;g15195_i1;g26926_i1	K09833+K09833+K09833+K01904+K01904+K05928+K12502+K00815+K00815+K00815+K00815+K00815+K00815+K03809+K00815+K00815+K00815+K00487+K00487+K00815+K01904+K00487+K00815+K00815+K01904+K12502+K00815+K12502
Metabolism	Biosynthesis of other secondary metabolites	Tropane, piperidine and pyridine alkaloid biosynthesis	21	70	1.186956e-06	7.746450e-06	ko00960	g4679_i11;g4679_i10;g22951_i0;g23064_i0;g14466_i3;g14466_i2;g4029_i8;g4029_i7;g15195_i0;g24340_i0;g21122_i0;g21122_i1;g4679_i9;g3814_i1;g3814_i0;g4679_i12;g4029_i14;g7232_i2;g4029_i12;g4029_i6;g15195_i1	K15849+K15849+K00660+K00660+K00815+K00815+K00815+K00815+K00815+K00815+K00660+K00660+K15849+K00815+K00815+K15849+K00815+K00815+K00815+K00815+K00815
Metabolism	Amino acid metabolism	Cysteine and methionine metabolism	52	287	3.719033e-06	2.305800e-05	ko00270	g147_i1;g3697_i8;g3697_i7;g3697_i1;g3697_i3;g11044_i0;g34547_i0;g19424_i1;g18128_i0;g13890_i1;g18568_i0;g12442_i1;g12442_i0;g3360_i0;g25587_i0;g24334_i0;g14466_i3;g14466_i2;g4029_i8;g4029_i7;g17964_i0;g26183_i0;g15195_i0;g19424_i0;g24340_i0;g3814_i1;g3814_i0;g6410_i0;g4029_i14;g7232_i2;g4029_i12;g4029_i6;g3360_i5;g3360_i4;g3360_i1;g3360_i3;g3360_i2;g25248_i0;g13890_i0;g25201_i0;g3697_i5;g3697_i6;…	K08963+K01611+K01611+K01611+K01611+K00558+K08967+K00826+K00797+K01761+K01762+K00827+K00827+K00789+K05953+K05953+K00815+K00815+K00815+K00815+K01611+K00797+K00815+K00826+K00815+K00815+K00815+K00899+K00815+K00815+K00815+K00815+K00789+K00789+K00789+K00789+K00789+K00826+K01761+K00797+K01611+K01611+K01611+K01611+K08967+K08967+K05933+K05933+K05933+K01762+K00815+K00547
Metabolism	Carbohydrate metabolism	Starch and sucrose metabolism	59	366	3.517567e-05	2.077040e-04	ko00500	g31490_i0;g12185_i1;g13140_i1;g37906_i0;g7312_i0;g7312_i1;g15510_i0;g15510_i1;g7312_i5;g7312_i6;g7312_i2;g7312_i3;g7086_i5;g7086_i0;g7086_i1;g7086_i2;g7086_i3;g2996_i2;g11112_i0;g11112_i1;g2789_i2;g2789_i1;g2789_i0;g1024_i2;g1024_i3;g15652_i1;g12444_i2;g12681_i2;g12681_i0;g12681_i1;g17673_i0;g17673_i1;g2281_i6;g7551_i2;g2996_i4;g2996_i3;g2996_i1;g2996_i0;g7551_i1;g12889_i3;g11121_i1;g6712_i3;g128…	K01188+K00703+K01188+K00705+K00705+K00705+K01193+K01193+K00705+K00705+K00705+K00705+K00688+K00688+K00688+K00688+K00688+K00688+K05349+K05349+K00695+K00695+K00695+K05349+K05349+K01188+K01188+K05350+K05350+K05350+K01193+K01193+K01087+K01176+K00688+K00688+K00688+K00688+K01176+K13679+K19892+K01188+K13679+K19891+K01193+K01193+K01193+K01193+K01176+K00750+K00696+K01188+K01188+K01188+K13679+K13679+K13679+…
Metabolism	Metabolism of terpenoids and polyketides	Zeatin biosynthesis	14	45	4.540171e-05	2.559005e-04	ko00908	g23003_i0;g24543_i1;g17671_i0;g21667_i0;g10546_i0;g10546_i1;g15516_i0;g22700_i0;g17976_i0;g9305_i0;g13134_i0;g15516_i1;g32217_i0;g16955_i0	K13495+K13496+K13495+K10760+K00279+K00279+K00279+K13495+K13496+K13496+K13496+K00279+K00279+K13496
Metabolism	Lipid metabolism	Linoleic acid metabolism	13	44	0.000152443	8.218682e-04	ko00591	g12050_i0;g5174_i0;g5174_i2;g8240_i10;g10675_i0;g12959_i2;g12959_i3;g12959_i0;g12959_i1;g12959_i6;g12752_i0;g11663_i0;g5174_i1	K15718+K15718+K15718+K01047+K15718+K00454+K00454+K00454+K00454+K00454+K15718+K00454+K15718
Metabolism	Metabolism of cofactors and vitamins	Thiamine metabolism	15	58	0.000252407	1.304100e-03	ko00730	g1135_i3;g1135_i63;g1135_i64;g31548_i0;g1135_i15;g13969_i0;g1135_i24;g1135_i20;g1135_i21;g1135_i56;g1135_i59;g34635_i0;g1135_i2;g22511_i1;g22511_i0	K03147+K03147+K03147+K00939+K03147+K01662+K03147+K03147+K03147+K03147+K03147+K03147+K03147+K00939+K00939
Metabolism	Lipid metabolism	alpha-Linolenic acid metabolism	22	112	0.000761564	3.685138e-03	ko00592	g30653_i0;g8090_i0;g8090_i1;g8090_i3;g8090_i4;g8090_i5;g8090_i6;g8090_i2;g19866_i0;g18914_i2;g8240_i10;g10500_i5;g33199_i0;g12959_i2;g12959_i3;g12959_i0;g12959_i1;g12959_i6;g22633_i1;g23576_i1;g23576_i0;g11663_i0	K08241+K00232+K00232+K00232+K00232+K00232+K00232+K00232+K18857+K18857+K01047+K05894+K10525+K00454+K00454+K00454+K00454+K00454+K05894+K05894+K05894+K00454
Metabolism	Energy metabolism	Photosynthesis - antenna proteins	19	91	0.000787992	3.685138e-03	ko00196	g26790_i0;g30552_i1;g30552_i0;g34417_i0;g33845_i0;g26594_i0;g26594_i1;g14609_i0;g14609_i1;g14609_i2;g32815_i0;g34469_i0;g29902_i0;g35360_i0;g16357_i0;g28819_i2;g28819_i0;g28819_i1;g31606_i0	K08912+K08912+K08912+K08912+K08912+K08911+K08911+K08916+K08916+K08916+K08916+K08912+K08912+K08912+K08912+K08914+K08914+K08914+K08912
Metabolism	Lipid metabolism	Cutin, suberine and wax biosynthesis	9	28	0.000802409	3.685138e-03	ko00073	g21981_i0;g14701_i1;g14701_i0;g16364_i0;g12781_i0;g21263_i0;g20341_i0;g20341_i1;g17344_i0	K13356+K15403+K15403+K13407+K15398+K15400+K17991+K17991+K15398
Metabolism	Metabolism of terpenoids and polyketides	Diterpenoid biosynthesis	11	41	0.00118954	5.267967e-03	ko00904	g21960_i0;g20964_i1;g20964_i0;g28264_i0;g23456_i0;g21325_i0;g10799_i2;g10799_i1;g11621_i1;g11621_i0;g10799_i0	K04124+K04122+K04122+K04122+K05282+K17961+K17961+K17961+K17961+K17961+K17961
Metabolism	Metabolism of terpenoids and polyketides	Sesquiterpenoid and triterpenoid biosynthesis	8	25	0.00161637	6.911375e-03	ko00909	g15199_i1;g15199_i0;g8221_i0;g8221_i2;g8221_i1;g20212_i0;g15826_i0;g15870_i1	K00511+K00511+K15813+K15813+K15813+K15803+K00511+K14181
Metabolism	Amino acid metabolism	Arginine and proline metabolism	29	176	0.00233272	9.641918e-03	ko00330	g19604_i1;g19604_i6;g19604_i9;g3697_i8;g3697_i7;g3697_i1;g3697_i3;g18128_i0;g19604_i3;g18547_i0;g17964_i0;g26183_i0;g17081_i1;g25201_i0;g3697_i5;g3697_i6;g3697_i0;g3697_i2;g610_i7;g610_i5;g610_i4;g610_i8;g610_i17;g610_i16;g610_i15;g610_i14;g610_i11;g610_i10;g610_i19	K01426+K01426+K01426+K01611+K01611+K01611+K01611+K00797+K01426+K12259+K01611+K00797+K13366+K00797+K01611+K01611+K01611+K01611+K00318+K00318+K00318+K00318+K00318+K00318+K00318+K00318+K00318+K00318+K00318
Metabolism	Energy metabolism	Nitrogen metabolism	16	79	0.00275625	1.102500e-02	ko00910	g4100_i0;g17825_i1;g17825_i0;g11917_i1;g6903_i1;g6903_i0;g2363_i1;g2363_i0;g2363_i2;g7332_i5;g33741_i0;g2295_i7;g2295_i4;g2295_i2;g2295_i0;g2295_i3	K01915+K02575+K02575+K01674+K02575+K02575+K10534+K10534+K10534+K01673+K01674+K01673+K01673+K01673+K01673+K01673
Metabolism	Metabolism of terpenoids and polyketides	Brassinosteroid biosynthesis	7	22	0.00327556	1.269279e-02	ko00905	g14179_i0;g14179_i1;g18803_i1;g22734_i0;g18803_i0;g21264_i0;g21264_i1	K15639+K15639+K09587+K15639+K09587+K12640+K12640
Metabolism	Amino acid metabolism	Tryptophan metabolism	23	134	0.00375003	1.409101e-02	ko00380	g18183_i0;g19604_i1;g19604_i6;g19604_i9;g15255_i0;g13231_i0;g25078_i0;g13231_i1;g18183_i1;g19604_i3;g29916_i0;g4193_i9;g4193_i5;g15255_i1;g4193_i7;g27937_i0;g37417_i0;g27496_i0;g17470_i1;g23140_i0;g6856_i2;g4193_i6;g1089_i19	K16903+K01426+K01426+K01426+K13066+K13066+K11816+K13066+K16903+K01426+K13066+K11816+K11816+K13066+K11816+K13066+K03781+K13066+K13066+K11820+K07408+K11816+K03781
Metabolism	Biosynthesis of other secondary metabolites	Glucosinolate biosynthesis	6	19	0.00668979	2.439807e-02	ko00966	g19424_i1;g10998_i5;g19424_i0;g31137_i0;g23140_i0;g25248_i0	K00826+K01703+K00826+K12153+K11820+K00826
Metabolism	Metabolism of other amino acids	Cyanoamino acid metabolism	20	117	0.00690422	2.446065e-02	ko00460	g31490_i0;g13140_i1;g11112_i0;g11112_i1;g1024_i2;g1024_i3;g15652_i1;g12444_i2;g12681_i2;g12681_i0;g12681_i1;g31137_i0;g6712_i3;g11088_i0;g11088_i1;g11088_i2;g15652_i3;g12444_i3;g12444_i0;g8648_i3	K01188+K01188+K05349+K05349+K05349+K05349+K01188+K01188+K05350+K05350+K05350+K12153+K01188+K18592+K18592+K18592+K01188+K01188+K01188+K01188
Metabolism	Metabolism of terpenoids and polyketides	Monoterpenoid biosynthesis	6	20	0.00880118	3.031518e-02	ko00902	g12570_i2;g11202_i5;g11202_i3;g12069_i2;g12069_i0;g12069_i1	K15095+K15095+K15095+K15086+K15086+K15086
Environmental Information Processing	Signal transduction	MAPK signaling pathway - plant	41	299	0.0105851	3.547446e-02	ko04016	g10367_i2;g10367_i1;g10367_i0;g33302_i0;g26342_i0;g20813_i0;g19556_i0;g14713_i0;g17926_i1;g33340_i0;g37515_i0;g9939_i2;g9939_i1;g26048_i2;g24981_i1;g10504_i1;g10504_i2;g10504_i0;g42142_i0;g32295_i0;g8931_i2;g28150_i0;g28063_i0;g37417_i0;g10900_i0;g13249_i1;g13249_i0;g24981_i0;g36270_i0;g33635_i0;g7617_i0;g7617_i1;g14713_i2;g17926_i0;g17721_i0;g17721_i1;g1089_i19;g30957_i0;g30171_i0;g3262_i2;g3076…	K14497+K14497+K14497+K14516+K02183+K13413+K13422+K13424+K14497+K02183+K02183+K14497+K14497+K13424+K14497+K14497+K14497+K14497+K14516+K14496+K20536+K14516+K20547+K03781+K14509+K20538+K20538+K14497+K13425+K14516+K14509+K14509+K13424+K14497+K20547+K20547+K03781+K14496+K13449+K13416+K14496
Metabolism	Metabolism of other amino acids	Glutathione metabolism	26	181	0.0216372	7.060557e-02	ko00480	g23464_i1;g35035_i0;g657_i36;g36596_i0;g31967_i0;g31967_i1;g27123_i1;g35688_i0;g35688_i1;g26404_i0;g26404_i1;g18128_i0;g29816_i0;g26183_i0;g40251_i0;g16927_i1;g16927_i0;g25201_i0;g657_i18;g11088_i0;g11088_i1;g11088_i2;g27439_i0;g39395_i0;g6274_i1;g37138_i0	K00799+K00799+K00031+K00799+K00799+K00799+K00799+K00799+K00799+K00799+K00799+K00797+K00434+K00797+K11188+K00036+K00036+K00797+K00031+K18592+K18592+K18592+K00799+K00799+K00383+K00799
Metabolism	Carbohydrate metabolism	Glyoxylate and dicarboxylate metabolism	36	270	0.0234936	7.469757e-02	ko00630	g4100_i0;g22681_i0;g28047_i0;g25688_i0;g3061_i9;g3061_i8;g3061_i7;g3061_i6;g3061_i5;g3061_i4;g3061_i3;g3061_i2;g3061_i1;g3061_i0;g1135_i12;g1135_i11;g21751_i2;g1135_i44;g8291_i1;g8291_i3;g8291_i2;g1177_i1;g1135_i25;g1135_i22;g5569_i0;g5569_i1;g37417_i0;g18571_i0;g5569_i6;g5569_i4;g5569_i2;g5569_i3;g1089_i19;g1135_i6;g1135_i5;g1135_i9	K01915+K11517+K11517+K11517+K14272+K14272+K14272+K14272+K14272+K14272+K14272+K14272+K14272+K14272+K00281+K00281+K15919+K00281+K11517+K11517+K11517+K02437+K00281+K00281+K01681+K01681+K03781+K02437+K01681+K01681+K01681+K01681+K03781+K00281+K00281+K00281
Metabolism	Metabolism of terpenoids and polyketides	Carotenoid biosynthesis	14	86	0.031627	9.804358e-02	ko00906	g21398_i0;g14675_i2;g16231_i0;g4141_i1;g31258_i0;g14187_i0;g13049_i0;g19242_i0;g19242_i1;g15029_i1;g13049_i1;g7016_i5;g17112_i0;g17112_i1	K09840+K09835+K09840+K09843+K02291+K09840+K09843+K09840+K09840+K09843+K09843+K02293+K17912+K17912
Metabolism	Biosynthesis of other secondary metabolites	Anthocyanin biosynthesis	3	8	0.0333513	9.908527e-02	ko00942	g15223_i1;g21605_i0;g24326_i0	K12930+K12338+K12338
Metabolism	Lipid metabolism	Ether lipid metabolism	16	103	0.0335611	9.908527e-02	ko00565	g2449_i7;g15962_i1;g15962_i0;g8340_i0;g21245_i1;g2117_i6;g2117_i1;g2117_i3;g2449_i3;g8424_i0;g29246_i0;g8240_i10;g15504_i1;g15504_i0;g8340_i1;g2449_i6	K13510+K01114+K01114+K01115+K13519+K01115+K01115+K01115+K13510+K01115+K01115+K01047+K13510+K13510+K01115+K13510
Metabolism	Metabolism of cofactors and vitamins	Porphyrin metabolism	20	137	0.0347312	1.001552e-01	ko00860	g29925_i1;g29925_i0;g7366_i1;g7366_i0;g8646_i1;g8646_i2;g11028_i1;g14656_i2;g19183_i0;g19183_i1;g18275_i0;g4550_i2;g25780_i0;g10542_i0;g10542_i1;g10542_i2;g10542_i3;g11065_i1;g11065_i0;g8646_i0	K00522+K00522+K02492+K02492+K13606+K13606+K00522+K01719+K08099+K08099+K02492+K00522+K00218+K13606+K13606+K13606+K13606+K02492+K02492+K13606
Metabolism	Amino acid metabolism	Alanine, aspartate and glutamate metabolism	22	163	0.0586492	1.652842e-01	ko00250	g4100_i0;g9541_i1;g9541_i2;g16678_i2;g16678_i0;g16678_i1;g3061_i9;g3061_i8;g3061_i7;g3061_i6;g3061_i5;g3061_i4;g3061_i3;g3061_i2;g3061_i1;g3061_i0;g12442_i1;g12442_i0;g1659_i8;g1659_i6;g1659_i7;g22562_i0	K01915+K01953+K01953+K01580+K01580+K01580+K14272+K14272+K14272+K14272+K14272+K14272+K14272+K14272+K14272+K14272+K00827+K00827+K13566+K13566+K13566+K01580
Metabolism	Energy metabolism	Carbon fixation by Calvin cycle	34	278	0.0757017	2.086001e-01	ko00710	g9775_i0;g931_i4;g931_i2;g931_i0;g2919_i0;g2919_i7;g2919_i8;g2919_i9;g3061_i9;g3061_i8;g3061_i7;g3061_i6;g3061_i5;g3061_i4;g3061_i3;g3061_i2;g3061_i1;g3061_i0;g3650_i5;g3650_i4;g3650_i0;g3650_i3;g3650_i2;g3650_i1;g25471_i1;g25471_i0;g9388_i0;g4245_i1;g8870_i2;g8870_i0;g8870_i1;g3619_i2;g3619_i3;g3619_i0	K00927+K01006+K01006+K01006+K01623+K01623+K01623+K01623+K14272+K14272+K14272+K14272+K14272+K14272+K14272+K14272+K14272+K14272+K01595+K01595+K01595+K01595+K01595+K01595+K01807+K01807+K00029+K00134+K00855+K00855+K00855+K00029+K00029+K00029
Genetic Information Processing	Replication and repair	DNA replication	20	151	0.080256	2.163422e-01	ko03030	g25803_i1;g8983_i1;g12797_i0;g25892_i0;g13367_i0;g13367_i1;g13367_i2;g13367_i3;g13367_i4;g1014_i10;g1363_i1;g12604_i0;g721_i3;g10988_i0;g21432_i0;g18204_i0;g13991_i0;g8983_i3;g14854_i0;g34066_i0	K07466+K07466+K02541+K10744+K07466+K07466+K07466+K07466+K07466+K07466+K10747+K02542+K07466+K02212+K07466+K07466+K02210+K07466+K02209+K03505
Metabolism	Amino acid metabolism	Glycine, serine and threonine metabolism	27	216	0.0852911	2.250232e-01	ko00260	g3061_i9;g3061_i8;g3061_i7;g3061_i6;g3061_i5;g3061_i4;g3061_i3;g3061_i2;g3061_i1;g3061_i0;g1135_i12;g1135_i11;g12442_i1;g12442_i0;g21751_i2;g1135_i44;g20888_i0;g21772_i1;g21772_i0;g1177_i1;g17657_i0;g1135_i25;g1135_i22;g18571_i0;g1135_i6;g1135_i5;g1135_i9	K14272+K14272+K14272+K14272+K14272+K14272+K14272+K14272+K14272+K14272+K00281+K00281+K00827+K00827+K15919+K00281+K00306+K01834+K01834+K02437+K01620+K00281+K00281+K02437+K00281+K00281+K00281
Metabolism	Lipid metabolism	Fatty acid elongation	10	66	0.0929769	2.401904e-01	ko00062	g18144_i0;g18144_i1;g15102_i0;g24634_i0;g19496_i0;g3744_i7;g22334_i0;g33935_i0;g15102_i1;g14281_i0	K15397+K15397+K15397+K10258+K15397+K10258+K15397+K10258+K15397+K15397
Metabolism	Global and overview maps	2-Oxocarboxylic acid metabolism	28	241	0.154755	3.916246e-01	ko01210	g5691_i1;g657_i36;g3061_i9;g3061_i8;g3061_i7;g3061_i6;g3061_i5;g3061_i4;g3061_i3;g3061_i2;g3061_i1;g3061_i0;g19424_i1;g12442_i1;g12442_i0;g10998_i5;g19424_i0;g31137_i0;g5569_i0;g5569_i1;g23140_i0;g5569_i6;g5569_i4;g5569_i2;g5569_i3;g25248_i0;g657_i18;g6275_i3	K00166+K00031+K14272+K14272+K14272+K14272+K14272+K14272+K14272+K14272+K14272+K14272+K00826+K00827+K00827+K01703+K00826+K12153+K01681+K01681+K11820+K01681+K01681+K01681+K01681+K00826+K00031+K14682
Metabolism	Carbohydrate metabolism	Ascorbate and aldarate metabolism	15	122	0.181877	4.510552e-01	ko00053	g5687_i2;g5687_i1;g5687_i0;g28974_i0;g18650_i0;g29816_i0;g15256_i0;g15256_i2;g15256_i1;g15256_i4;g12428_i0;g12428_i2;g26225_i0;g13428_i2;g26226_i0	K14190+K14190+K14190+K19642+K00423+K00434+K00012+K00012+K00012+K00012+K19642+K19642+K00469+K16190+K00469
Metabolism	Global and overview maps	Carbon metabolism	93	914	0.254209	6.180770e-01	ko01200	g9775_i0;g10851_i2;g10851_i1;g10851_i0;g22681_i0;g28047_i0;g931_i4;g931_i2;g931_i0;g657_i36;g2919_i0;g2919_i7;g2919_i8;g2919_i9;g20695_i0;g20695_i1;g10738_i3;g10738_i2;g10738_i1;g10738_i0;g10738_i7;g10738_i6;g10738_i5;g8090_i0;g8090_i1;g8090_i3;g8090_i4;g8090_i5;g8090_i6;g18718_i0;g25688_i0;g3061_i9;g3061_i8;g3061_i7;g3061_i6;g3061_i5;g3061_i4;g3061_i3;g3061_i2;g3061_i1;g3061_i0;g8090_i2;g1135_i1…	K00927+K00873+K00873+K00873+K11517+K11517+K01006+K01006+K01006+K00031+K01623+K01623+K01623+K01623+K00121+K00121+K00131+K00131+K00131+K00131+K00131+K00131+K00131+K00232+K00232+K00232+K00232+K00232+K00232+K00131+K11517+K14272+K14272+K14272+K14272+K14272+K14272+K14272+K14272+K14272+K14272+K00232+K00281+K00281+K00235+K15919+K01595+K01595+K00281+K01595+K01595+K01595+K11517+K11517+K11517+K01834+K01834+…
Metabolism	Lipid metabolism	Fatty acid degradation	17	154	0.294812	7.030130e-01	ko00071	g9194_i0;g20695_i0;g20695_i1;g8090_i0;g8090_i1;g8090_i3;g8090_i4;g8090_i5;g8090_i6;g8090_i2;g19866_i0;g9434_i0;g9194_i4;g18914_i2;g9194_i2;g21808_i2;g9434_i1	K01897+K00121+K00121+K00232+K00232+K00232+K00232+K00232+K00232+K00232+K18857+K01897+K01897+K18857+K01897+K00121+K01897
Metabolism	Amino acid metabolism	Arginine biosynthesis	12	107	0.317883	7.437253e-01	ko00220	g4100_i0;g3061_i9;g3061_i8;g3061_i7;g3061_i6;g3061_i5;g3061_i4;g3061_i3;g3061_i2;g3061_i1;g3061_i0;g6275_i3	K01915+K14272+K14272+K14272+K14272+K14272+K14272+K14272+K14272+K14272+K14272+K14682
Metabolism	Metabolism of cofactors and vitamins	Lipoic acid metabolism	11	100	0.352359	8.091204e-01	ko00785	g5691_i1;g1135_i12;g1135_i11;g1135_i44;g1177_i1;g1135_i25;g1135_i22;g18571_i0;g1135_i6;g1135_i5;g1135_i9	K00166+K00281+K00281+K00281+K02437+K00281+K00281+K02437+K00281+K00281+K00281
Metabolism	Global and overview maps	Biosynthesis of amino acids	70	714	0.410901	9.263957e-01	ko01230	g9775_i0;g4100_i0;g9541_i1;g9541_i2;g12742_i1;g10851_i2;g10851_i1;g10851_i0;g4679_i11;g4679_i10;g657_i36;g2919_i0;g2919_i7;g2919_i8;g2919_i9;g3061_i9;g3061_i8;g3061_i7;g3061_i6;g3061_i5;g3061_i4;g3061_i3;g3061_i2;g3061_i1;g3061_i0;g19424_i1;g22452_i0;g9851_i0;g3360_i0;g27196_i2;g21772_i1;g21772_i0;g10998_i5;g19424_i0;g25471_i1;g25471_i0;g4245_i1;g17657_i0;g4679_i9;g4679_i12;g9851_i2;g7047_i1;g208…	K00927+K01915+K01953+K01953+K01626+K00873+K00873+K00873+K15849+K15849+K00031+K01623+K01623+K01623+K01623+K14272+K14272+K14272+K14272+K14272+K14272+K14272+K14272+K14272+K14272+K00826+K00766+K01626+K00789+K13832+K01834+K01834+K01703+K00826+K01807+K01807+K00134+K01620+K15849+K15849+K01626+K00948+K00766+K13832+K01681+K01681+K00873+K00873+K00789+K00789+K00789+K00789+K00789+K01681+K01681+K01681+K01681+…
Genetic Information Processing	Replication and repair	Mismatch repair	15	152	0.48026	1.000000e+00	ko03430	g25803_i1;g8983_i1;g10519_i1;g13367_i0;g13367_i1;g13367_i2;g13367_i3;g13367_i4;g1014_i10;g1363_i1;g721_i3;g21432_i0;g18204_i0;g8983_i3;g34066_i0	K07466+K07466+K10858+K07466+K07466+K07466+K07466+K07466+K07466+K10747+K07466+K07466+K07466+K07466+K03505
Metabolism	Carbohydrate metabolism	Pentose phosphate pathway	19	194	0.482027	1.000000e+00	ko00030	g2919_i0;g2919_i7;g2919_i8;g2919_i9;g10738_i3;g10738_i2;g10738_i1;g10738_i0;g10738_i7;g10738_i6;g10738_i5;g18718_i0;g16927_i1;g16927_i0;g25471_i1;g25471_i0;g7047_i1;g10738_i4;g28031_i0	K01623+K01623+K01623+K01623+K00131+K00131+K00131+K00131+K00131+K00131+K00131+K00131+K00036+K00036+K01807+K01807+K00948+K00131+K01057
Metabolism	Glycan biosynthesis and metabolism	Other glycan degradation	8	80	0.495748	1.000000e+00	ko00511	g47997_i0;g20475_i4;g20475_i5;g20475_i0;g20475_i1;g20475_i2;g20475_i3;g9306_i2	K01191+K01191+K01191+K01191+K01191+K01191+K01191+K15923
Metabolism	Lipid metabolism	Glycerophospholipid metabolism	28	291	0.503551	1.000000e+00	ko00564	g2449_i7;g7148_i2;g18981_i0;g15962_i1;g15962_i0;g8340_i0;g6360_i1;g21245_i1;g2117_i6;g2117_i1;g2117_i3;g2449_i3;g17916_i0;g17916_i1;g8424_i0;g12124_i0;g12124_i1;g21186_i0;g29246_i0;g8240_i10;g39315_i0;g15504_i1;g15504_i0;g8340_i1;g4782_i0;g9742_i1;g9742_i0;g2449_i6	K13510+K00981+K00630+K01114+K01114+K01115+K06130+K13519+K01115+K01115+K01115+K13510+K06130+K06130+K01115+K00901+K00901+K13508+K01115+K01047+K00550+K13510+K13510+K01115+K00630+K13508+K13508+K13510
Metabolism	Metabolism of cofactors and vitamins	Vitamin B6 metabolism	3	29	0.529779	1.000000e+00	ko00750	g23062_i1;g23062_i0;g20531_i2	K13248+K13248+K13248
Metabolism	Lipid metabolism	Glycerolipid metabolism	18	189	0.534113	1.000000e+00	ko00561	g13572_i0;g18981_i0;g3148_i0;g21245_i1;g1144_i0;g12124_i0;g12124_i1;g4715_i4;g4715_i2;g4715_i0;g4715_i1;g21186_i0;g19717_i0;g1144_i2;g4782_i0;g9742_i1;g9742_i0;g19717_i1	K00679+K00630+K03715+K13519+K01054+K00901+K00901+K01054+K01054+K01054+K01054+K13508+K14457+K01054+K00630+K13508+K13508+K14457
Environmental Information Processing	Membrane transport	ABC transporters	10	104	0.534346	1.000000e+00	ko02010	g1136_i0;g1136_i1;g5044_i0;g4907_i1;g4907_i0;g3402_i1;g3402_i2;g6115_i0;g6115_i1;g16467_i0	K05658+K05658+K05658+K05658+K05658+K05658+K05658+K05658+K05658+K05658
Metabolism	Metabolism of other amino acids	beta-Alanine metabolism	14	155	0.621255	1.000000e+00	ko00410	g16678_i2;g16678_i0;g16678_i1;g8090_i0;g8090_i1;g8090_i3;g8090_i4;g8090_i5;g8090_i6;g8090_i2;g18547_i0;g17081_i1;g12851_i0;g22562_i0	K01580+K01580+K01580+K00232+K00232+K00232+K00232+K00232+K00232+K00232+K12259+K13366+K01464+K01580
Metabolism	Glycan biosynthesis and metabolism	Other types of O-glycan biosynthesis	1	10	0.631995	1.000000e+00	ko00514	g8146_i0	K13667
Cellular Processes	Transport and catabolism	Peroxisome	25	277	0.639923	1.000000e+00	ko04146	g22681_i0;g28047_i0;g657_i36;g9194_i0;g8090_i0;g8090_i1;g8090_i3;g8090_i4;g8090_i5;g8090_i6;g25688_i0;g8090_i2;g8291_i1;g8291_i3;g8291_i2;g9434_i0;g20888_i0;g9194_i4;g21981_i0;g9194_i2;g37417_i0;g657_i18;g22820_i2;g9434_i1;g1089_i19	K11517+K11517+K00031+K01897+K00232+K00232+K00232+K00232+K00232+K00232+K11517+K00232+K11517+K11517+K11517+K01897+K00306+K01897+K13356+K01897+K03781+K00031+K04565+K01897+K03781
Metabolism	Lipid metabolism	Arachidonic acid metabolism	4	46	0.648625	1.000000e+00	ko00590	g8240_i10;g11088_i0;g11088_i1;g11088_i2	K01047+K18592+K18592+K18592
Metabolism	Metabolism of cofactors and vitamins	Riboflavin metabolism	3	36	0.678736	1.000000e+00	ko00740	g2682_i2;g2682_i1;g2682_i0	K14652+K14652+K14652
Metabolism	Amino acid metabolism	Valine, leucine and isoleucine biosynthesis	4	49	0.697697	1.000000e+00	ko00290	g19424_i1;g10998_i5;g19424_i0;g25248_i0	K00826+K01703+K00826+K00826
Cellular Processes	Transport and catabolism	Endocytosis	38	438	0.750957	1.000000e+00	ko04144	g34832_i0;g10451_i1;g10451_i0;g18955_i0;g23708_i3;g8340_i0;g18740_i0;g1225_i9;g1225_i8;g2117_i6;g2117_i1;g2117_i3;g14313_i1;g14313_i2;g21020_i0;g18670_i0;g8424_i0;g15170_i0;g18741_i0;g17013_i0;g17013_i1;g15934_i0;g15934_i1;g29246_i0;g69_i2;g69_i0;g69_i1;g18955_i2;g7497_i0;g12016_i0;g17104_i1;g3616_i4;g3616_i3;g8340_i1;g21020_i2;g21020_i1;g12227_i0;g12227_i1	K12191+K03283+K03283+K05758+K19476+K01115+K18468+K12471+K12471+K01115+K01115+K01115+K12194+K12194+K12486+K12483+K01115+K03283+K18468+K03283+K03283+K03283+K03283+K01115+K03283+K03283+K03283+K05758+K03283+K18468+K07904+K10396+K10396+K01115+K12486+K12486+K03283+K03283
Metabolism	Global and overview maps	Biosynthesis of nucleotide sugars	20	248	0.812667	1.000000e+00	ko01250	g206_i4;g206_i12;g206_i13;g15256_i0;g15256_i2;g21990_i1;g21990_i0;g15256_i1;g15256_i4;g206_i7;g26225_i0;g13428_i2;g26226_i0;g10891_i0;g206_i8;g206_i0;g206_i2;g206_i3;g206_i5;g206_i6	K12446+K12446+K12446+K00012+K00012+K08678+K08678+K00012+K00012+K12446+K00469+K16190+K00469+K01809+K12446+K12446+K12446+K12446+K12446+K12446
Metabolism	Carbohydrate metabolism	Butanoate metabolism	4	58	0.814687	1.000000e+00	ko00650	g16678_i2;g16678_i0;g16678_i1;g22562_i0	K01580+K01580+K01580+K01580
Genetic Information Processing	Replication and repair	Homologous recombination	16	211	0.861678	1.000000e+00	ko03440	g25803_i1;g8983_i1;g13367_i0;g13367_i1;g13367_i2;g13367_i3;g13367_i4;g8345_i1;g8345_i0;g1014_i10;g721_i3;g21432_i0;g6678_i0;g18204_i0;g8983_i3;g34066_i0	K07466+K07466+K07466+K07466+K07466+K07466+K07466+K03165+K03165+K07466+K07466+K07466+K10901+K07466+K07466+K03505
Cellular Processes	Transport and catabolism	Phagosome	17	225	0.871438	1.000000e+00	ko04145	g22324_i0;g17151_i1;g17151_i0;g12705_i1;g12705_i0;g21721_i0;g22409_i1;g22409_i0;g13253_i0;g13253_i2;g22446_i0;g30190_i0;g40031_i0;g33630_i0;g20244_i0;g15952_i1;g19021_i0	K07375+K07374+K07374+K07374+K07374+K02150+K07375+K07375+K07374+K07374+K07374+K04392+K04392+K04392+K07375+K04392+K08054
Metabolism	Carbohydrate metabolism	Glycolysis / Gluconeogenesis	31	391	0.88107	1.000000e+00	ko00010	g9775_i0;g10851_i2;g10851_i1;g10851_i0;g931_i4;g931_i2;g931_i0;g2919_i0;g2919_i7;g2919_i8;g2919_i9;g20695_i0;g20695_i1;g10738_i3;g10738_i2;g10738_i1;g10738_i0;g10738_i7;g10738_i6;g10738_i5;g18718_i0;g19866_i0;g21772_i1;g21772_i0;g18914_i2;g4245_i1;g11251_i0;g9032_i5;g9032_i4;g21808_i2;g10738_i4	K00927+K00873+K00873+K00873+K01006+K01006+K01006+K01623+K01623+K01623+K01623+K00121+K00121+K00131+K00131+K00131+K00131+K00131+K00131+K00131+K00131+K18857+K01834+K01834+K18857+K00134+K03103+K00873+K00873+K00121+K00131
Metabolism	Carbohydrate metabolism	Citrate cycle (TCA cycle)	13	182	0.893412	1.000000e+00	ko00020	g657_i36;g14778_i2;g22494_i0;g30374_i0;g5569_i0;g5569_i1;g5569_i6;g5569_i4;g5569_i2;g5569_i3;g657_i18;g14778_i1;g14778_i0	K00031+K01648+K00235+K00235+K01681+K01681+K01681+K01681+K01681+K01681+K00031+K01648+K01648
Metabolism	Carbohydrate metabolism	C5-Branched dibasic acid metabolism	1	23	0.899788	1.000000e+00	ko00660	g10998_i5	K01703
Genetic Information Processing	Folding, sorting and degradation	Protein processing in endoplasmic reticulum	47	582	0.901991	1.000000e+00	ko04141	g10451_i1;g10451_i0;g29636_i0;g31025_i2;g31025_i1;g17700_i3;g17700_i2;g17700_i1;g17700_i0;g17700_i4;g27891_i0;g6926_i0;g6926_i1;g6926_i2;g6926_i3;g27635_i1;g27635_i0;g14712_i0;g27565_i0;g24460_i0;g24460_i1;g15170_i0;g35613_i0;g17013_i0;g17013_i1;g15934_i0;g15934_i1;g34450_i0;g69_i2;g69_i0;g69_i1;g35873_i0;g13376_i0;g7497_i0;g36089_i0;g13792_i1;g12975_i0;g35309_i0;g13792_i0;g4489_i3;g24504_i0;g122…	K03283+K03283+K13993+K13993+K13993+K10950+K10950+K10950+K10950+K10950+K10578+K10950+K10950+K10950+K10950+K13993+K13993+K13989+K10088+K13993+K13993+K03283+K09518+K03283+K03283+K03283+K03283+K13993+K03283+K03283+K03283+K13993+K04079+K03283+K13993+K14005+K04523+K13993+K14005+K09503+K03094+K03283+K03283+K04079+K08054+K13993+K03094
Metabolism	Metabolism of terpenoids and polyketides	Terpenoid backbone biosynthesis	11	160	0.904568	1.000000e+00	ko00900	g9822_i1;g9822_i3;g31989_i0;g9302_i1;g9302_i0;g13969_i0;g10436_i3;g9263_i1;g9263_i0;g33704_i0;g9302_i2	K03527+K03527+K13789+K15889+K15889+K01662+K05906+K00021+K00021+K03527+K15889
Metabolism	Lipid metabolism	Steroid biosynthesis	4	71	0.91581	1.000000e+00	ko00100	g15199_i1;g15199_i0;g389_i5;g15826_i0	K00511+K00511+K00227+K00511
Metabolism	Carbohydrate metabolism	Galactose metabolism	10	152	0.922271	1.000000e+00	ko00052	g15510_i0;g15510_i1;g26689_i0;g17673_i0;g17673_i1;g6885_i1;g6885_i2;g6885_i3;g6885_i4;g6236_i3	K01193+K01193+K18819+K01193+K01193+K01193+K01193+K01193+K01193+K06617
Metabolism	Global and overview maps	Biosynthesis of cofactors	56	696	0.924948	1.000000e+00	ko01240	g8217_i3;g8217_i2;g8217_i1;g7366_i1;g7366_i0;g1135_i3;g5687_i2;g5687_i1;g5687_i0;g1135_i63;g1135_i64;g19424_i1;g28974_i0;g31548_i0;g23062_i1;g23062_i0;g1135_i15;g3360_i0;g7666_i1;g15256_i0;g15256_i2;g26926_i2;g14656_i2;g19424_i0;g15256_i1;g15256_i4;g32944_i0;g1135_i24;g1135_i20;g1135_i21;g18275_i0;g12428_i0;g12428_i2;g1135_i56;g1135_i59;g3360_i5;g3360_i4;g3360_i1;g3360_i3;g3360_i2;g25248_i0;g3463…	K09833+K09833+K09833+K02492+K02492+K03147+K14190+K14190+K14190+K03147+K03147+K00826+K19642+K00939+K13248+K13248+K03147+K00789+K05928+K00012+K00012+K12502+K01719+K00826+K00012+K00012+K03809+K03147+K03147+K03147+K02492+K19642+K19642+K03147+K03147+K00789+K00789+K00789+K00789+K00789+K00826+K03147+K00858+K01809+K12502+K13248+K14652+K14652+K14652+K03147+K12502+K00208+K02492+K02492+K00939+K00939
Metabolism	Glycan biosynthesis and metabolism	Glycosaminoglycan degradation	2	43	0.925225	1.000000e+00	ko00531	g10484_i1;g10484_i2	K01205+K01205
Metabolism	Carbohydrate metabolism	Amino sugar and nucleotide sugar metabolism	25	342	0.937542	1.000000e+00	ko00520	g206_i4;g30939_i0;g206_i12;g206_i13;g15256_i0;g15256_i2;g21990_i1;g21990_i0;g32541_i1;g32541_i0;g15256_i1;g15256_i4;g206_i7;g7168_i2;g28063_i0;g13428_i2;g17721_i0;g17721_i1;g10891_i0;g206_i8;g206_i0;g206_i2;g206_i3;g206_i5;g206_i6	K12446+K01183+K12446+K12446+K00012+K00012+K08678+K08678+K01183+K01183+K00012+K00012+K12446+K00326+K20547+K16190+K20547+K20547+K01809+K12446+K12446+K12446+K12446+K12446+K12446
Genetic Information Processing	Folding, sorting and degradation	SNARE interactions in vesicular transport	5	92	0.94535	1.000000e+00	ko04130	g16436_i0;g16436_i1;g2288_i4;g2288_i0;g27391_i0	K08486+K08486+K08486+K08486+K08516
Metabolism	Carbohydrate metabolism	Pyruvate metabolism	23	329	0.957779	1.000000e+00	ko00620	g10851_i2;g10851_i1;g10851_i0;g931_i4;g931_i2;g931_i0;g20695_i0;g20695_i1;g3650_i5;g3650_i4;g3650_i0;g3650_i3;g3650_i2;g19866_i0;g3650_i1;g18914_i2;g9388_i0;g9032_i5;g9032_i4;g3619_i2;g3619_i3;g3619_i0;g21808_i2	K00873+K00873+K00873+K01006+K01006+K01006+K00121+K00121+K01595+K01595+K01595+K01595+K01595+K18857+K01595+K18857+K00029+K00873+K00873+K00029+K00029+K00029+K00121
Metabolism	Carbohydrate metabolism	Fructose and mannose metabolism	10	170	0.967664	1.000000e+00	ko00051	g2919_i0;g2919_i7;g2919_i8;g2919_i9;g11807_i1;g11807_i0;g22195_i1;g22195_i0;g11807_i2;g10891_i0	K01623+K01623+K01623+K01623+K19355+K19355+K19355+K19355+K19355+K01809
Metabolism	Carbohydrate metabolism	Propanoate metabolism	8	145	0.971328	1.000000e+00	ko00640	g5691_i1;g8090_i0;g8090_i1;g8090_i3;g8090_i4;g8090_i5;g8090_i6;g8090_i2	K00166+K00232+K00232+K00232+K00232+K00232+K00232+K00232
Genetic Information Processing	Replication and repair	Nucleotide excision repair	16	253	0.973653	1.000000e+00	ko03420	g25803_i1;g8983_i1;g13367_i0;g13367_i1;g13367_i2;g13367_i3;g13367_i4;g1014_i10;g6736_i3;g1363_i1;g721_i3;g21432_i0;g36462_i0;g18204_i0;g8983_i3;g34066_i0	K07466+K07466+K07466+K07466+K07466+K07466+K07466+K07466+K03014+K10747+K07466+K07466+K03013+K07466+K07466+K03505
Cellular Processes	Transport and catabolism	Efferocytosis	8	149	0.977128	1.000000e+00	ko04148	g2619_i1;g30190_i0;g2619_i0;g40031_i0;g5381_i2;g5381_i1;g33630_i0;g15952_i1	K00411+K04392+K00411+K04392+K04371+K04371+K04392+K04392
Metabolism	Global and overview maps	Nucleotide metabolism	13	218	0.978296	1.000000e+00	ko01232	g12357_i2;g31453_i0;g31453_i1;g31548_i0;g12132_i0;g12357_i1;g2027_i9;g14346_i0;g14346_i1;g24056_i3;g35015_i0;g22511_i1;g22511_i0	K00942+K06966+K06966+K00939+K01240+K00942+K00759+K06966+K06966+K16904+K01493+K00939+K00939
Metabolism	Lipid metabolism	Fatty acid biosynthesis	8	150	0.978399	1.000000e+00	ko00061	g9194_i0;g33772_i0;g9434_i0;g9194_i4;g9194_i2;g24733_i0;g9434_i1;g14796_i1	K01897+K00648+K01897+K01897+K01897+K10781+K01897+K00208
Environmental Information Processing	Signal transduction	Phosphatidylinositol signaling system	11	203	0.988348	1.000000e+00	ko04070	g7148_i2;g1609_i9;g26342_i0;g33340_i0;g37515_i0;g1142_i3;g1142_i2;g19299_i0;g12124_i0;g12124_i1;g1875_i0	K00981+K13024+K02183+K02183+K02183+K05857+K05857+K01110+K00901+K00901+K13024
Metabolism	Metabolism of other amino acids	Selenocompound metabolism	2	68	0.991009	1.000000e+00	ko00450	g13890_i1;g13890_i0	K01761+K01761
Metabolism	Amino acid metabolism	Valine, leucine and isoleucine degradation	8	165	0.99111	1.000000e+00	ko00280	g5691_i1;g6356_i1;g6356_i2;g19424_i1;g12442_i1;g12442_i0;g19424_i0;g25248_i0	K00166+K01969+K01969+K00826+K00827+K00827+K00826+K00826
Organismal Systems	Environmental adaptation	Circadian rhythm - plant	6	136	0.991655	1.000000e+00	ko04712	g22951_i0;g23064_i0;g23891_i0;g21122_i0;g21122_i1;g24413_i0	K00660+K00660+K16166+K00660+K00660+K10143
Metabolism	Metabolism of cofactors and vitamins	Biotin metabolism	1	49	0.992601	1.000000e+00	ko00780	g14796_i1	K00208
Metabolism	Carbohydrate metabolism	Inositol phosphate metabolism	8	168	0.992604	1.000000e+00	ko00562	g15962_i1;g15962_i0;g1142_i3;g1142_i2;g19299_i0;g11251_i0;g26225_i0;g26226_i0	K01114+K01114+K05857+K05857+K01110+K03103+K00469+K00469
Metabolism	Nucleotide metabolism	Pyrimidine metabolism	8	169	0.993047	1.000000e+00	ko00240	g31453_i0;g31453_i1;g12132_i0;g14346_i0;g14346_i1;g12851_i0;g24056_i3;g35015_i0	K06966+K06966+K01240+K06966+K06966+K01464+K16904+K01493
Metabolism	Energy metabolism	Sulfur metabolism	2	72	0.993673	1.000000e+00	ko00920	g3676_i3;g3676_i2	K17285+K17285
Genetic Information Processing	Folding, sorting and degradation	Proteasome	6	141	0.994035	1.000000e+00	ko03050	g26812_i0;g6_i101;g23654_i1;g35101_i0;g23654_i0;g18536_i0	K02726+K03033+K02726+K02738+K02726+K02738
Metabolism	Energy metabolism	Photosynthesis	5	127	0.994778	1.000000e+00	ko00195	g0_i11;g8340_i2;g27725_i2;g26718_i1;g0_i24	K02689+K02638+K02721+K08901+K02690
Metabolism	Metabolism of cofactors and vitamins	Nicotinate and nicotinamide metabolism	2	76	0.995559	1.000000e+00	ko00760	g12132_i0;g164_i2	K01240+K00858
Metabolism	Metabolism of cofactors and vitamins	Pantothenate and CoA biosynthesis	4	114	0.996019	1.000000e+00	ko00770	g19424_i1;g19424_i0;g12851_i0;g25248_i0	K00826+K00826+K01464+K00826
Genetic Information Processing	Chromosome	Polycomb repressive complex	5	135	0.997074	1.000000e+00	ko03083	g19782_i0;g14242_i0;g9126_i1;g24504_i0;g24504_i1	K11462+K11462+K11462+K03094+K03094
Metabolism	Metabolism of cofactors and vitamins	Folate biosynthesis	3	102	0.997502	1.000000e+00	ko00790	g2682_i2;g2682_i1;g2682_i0	K14652+K14652+K14652
Metabolism	Glycan biosynthesis and metabolism	Glycosylphosphatidylinositol (GPI)-anchor biosynthesis	1	65	0.998516	1.000000e+00	ko00563	g720_i13	K07541
Metabolism	Glycan biosynthesis and metabolism	N-Glycan biosynthesis	4	130	0.998856	1.000000e+00	ko00510	g4827_i0;g4827_i1;g17573_i1;g17573_i0	K07432+K07432+K00737+K00737
Metabolism	Glycan biosynthesis and metabolism	Various types of N-glycan biosynthesis	2	101	0.999536	1.000000e+00	ko00513	g4827_i0;g4827_i1	K07432+K07432
Metabolism	Nucleotide metabolism	Purine metabolism	11	258	0.999554	1.000000e+00	ko00230	g12357_i2;g31453_i0;g31453_i1;g31548_i0;g12357_i1;g7047_i1;g2027_i9;g14346_i0;g14346_i1;g22511_i1;g22511_i0	K00942+K06966+K06966+K00939+K00942+K00948+K00759+K06966+K06966+K00939+K00939
Metabolism	Lipid metabolism	Sphingolipid metabolism	2	102	0.999576	1.000000e+00	ko00600	g26911_i0;g43337_i0	K04710+K04708
Metabolism	Amino acid metabolism	Lysine degradation	3	124	0.99961	1.000000e+00	ko00310	g7526_i2;g7526_i1;g20888_i0	K11426+K11426+K00306
Genetic Information Processing	Folding, sorting and degradation	Ubiquitin mediated proteolysis	18	369	0.999712	1.000000e+00	ko04120	g20502_i1;g20502_i0;g27891_i0;g8813_i1;g4200_i2;g4200_i0;g54441_i0;g48230_i0;g18514_i2;g18514_i1;g18514_i0;g24413_i0;g28_i0;g18290_i0;g17173_i0;g24504_i0;g24504_i1;g10471_i3	K10581+K10581+K10578+K10576+K10144+K10144+K08770+K03875+K03364+K03364+K03364+K10143+K10592+K03363+K08770+K03094+K03094+K03875
Genetic Information Processing	Replication and repair	Base excision repair	3	128	0.999723	1.000000e+00	ko03410	g20658_i0;g1363_i1;g34066_i0	K01246+K10747+K03505
Genetic Information Processing	Information processing in viruses	Viral life cycle - HIV-1	2	109	0.999778	1.000000e+00	ko03250	g14313_i1;g14313_i2	K12194+K12194
Genetic Information Processing	Transcription	RNA polymerase	2	118	0.999903	1.000000e+00	ko03020	g6736_i3;g36462_i0	K03014+K03013
Metabolism	Energy metabolism	Oxidative phosphorylation	13	317	0.999927	1.000000e+00	ko00190	g11055_i0;g11055_i1;g21721_i0;g0_i41;g24845_i0;g22494_i0;g2619_i1;g0_i380;g30374_i0;g0_i53;g2619_i0;g0_i118;g0_i238	K01535+K01535+K02150+K03878+K01507+K00235+K00411+K03879+K00235+K03883+K00411+K03935+K03883
Genetic Information Processing	Chromosome	ATP-dependent chromatin remodeling	4	168	0.999949	1.000000e+00	ko03082	g6218_i3;g29614_i0;g6218_i2;g54681_i0	K11643+K11341+K11642+K11251
Genetic Information Processing	Folding, sorting and degradation	Protein export	2	135	0.99998	1.000000e+00	ko03060	g0_i361;g3561_i3	K03217+K03100
Genetic Information Processing	Transcription	Spliceosome	19	499	1	1.000000e+00	ko03040	g10451_i1;g10451_i0;g36760_i1;g9404_i4;g28161_i0;g28161_i1;g15170_i0;g17013_i0;g17013_i1;g15934_i0;g15934_i1;g13974_i4;g69_i2;g69_i0;g69_i1;g7497_i0;g13974_i5;g12227_i0;g12227_i1	K03283+K03283+K12831+K12836+K12741+K12741+K03283+K03283+K03283+K03283+K03283+K12893+K03283+K03283+K03283+K03283+K12893+K03283+K03283
Genetic Information Processing	Translation	Aminoacyl-tRNA biosynthesis	1	231	1	1.000000e+00	ko00970	g14262_i6	K01893
Genetic Information Processing	Translation	Ribosome biogenesis in eukaryotes	4	272	1	1.000000e+00	ko03008	g8_i2;g15932_i3;g15491_i0;g15491_i1	K14572+K07178+K12619+K12619
Genetic Information Processing	Translation	Ribosome	10	383	1	1.000000e+00	ko03010	g0_i151;g0_i28;g20680_i1;g20680_i2;g0_i140;g13831_i4;g0_i316;g0_i286;g20199_i3;g0_i208	K02982+K02982+K02976+K02976+K02982+K02934+K02878+K02878+K02868+K02982
Genetic Information Processing	Translation	mRNA surveillance pathway	2	448	1	1.000000e+00	ko03015	g8755_i1;g11575_i1	K11584+K14397
Genetic Information Processing	Folding, sorting and degradation	RNA degradation	7	378	1	1.000000e+00	ko03018	g4696_i4;g10153_i8;g19552_i0;g30422_i0;g15491_i0;g15491_i1;g25200_i0	K12608+K04077+K12590+K12590+K12619+K12619+K12581
