# Supplementary material for: Transcriptomic analysis of Blumea laciniata responses to PEG-simulated drought stress
Source: Front Plant Sci. 2025 Dec 18;16:1695003. doi: 10.3389/fpls.2025.1695003 (PMC12756431; doi:10.3389/fpls.2025.1695003)
Supplement: Supplementary file 5 [file Table4.xlsx]

## Sheet: 01.Gene2Module
GID	Module
g0_i1.p1	brown
g0_i10.p1	brown
g0_i101.p1	turquoise
g0_i109.p1	blue
g0_i113.p1	yellow
g0_i126.p1	brown
g0_i129.p1	brown
g0_i144.p1	brown
g0_i155.p1	turquoise
g0_i156.p1	turquoise
g0_i157.p1	turquoise
g0_i166.p1	turquoise
g0_i167.p1	red
g0_i17.p1	brown
g0_i171.p1	turquoise
g0_i172.p1	turquoise
g0_i174.p1	brown
g0_i176.p1	yellow
g0_i18.p1	brown
g0_i184.p1	red
g0_i186.p1	turquoise
g0_i188.p1	green
g0_i19.p1	turquoise
g0_i20.p1	brown
g0_i201.p1	turquoise
g0_i202.p1	greenyellow
g0_i209.p1	turquoise
g0_i21.p1	brown
g0_i210.p1	brown
g0_i214.p1	turquoise
g0_i218.p1	turquoise
g0_i230.p1	pink
g0_i238.p1	brown
g0_i240.p1	turquoise
g0_i241.p1	turquoise
g0_i242.p1	brown
g0_i250.p1	green
g0_i251.p1	turquoise
g0_i253.p1	pink
g0_i258.p1	brown
g0_i259.p1	green
g0_i261.p1	yellow
g0_i265.p1	brown
g0_i267.p1	brown
g0_i269.p1	turquoise
g0_i27.p1	turquoise
g0_i274.p1	turquoise
g0_i280.p1	turquoise
g0_i281.p1	brown
g0_i283.p1	turquoise
g0_i284.p1	turquoise
g0_i289.p1	yellow
g0_i295.p1	brown
g0_i297.p1	brown
g0_i298.p1	green
g0_i30.p1	yellow
g0_i300.p1	green
g0_i302.p1	turquoise
g0_i308.p1	green
g0_i31.p1	turquoise
g0_i311.p1	green
g0_i318.p1	turquoise
g0_i322.p1	turquoise
g0_i325.p1	pink
g0_i328.p1	yellow
g0_i338.p1	greenyellow
g0_i339.p1	greenyellow
g0_i341.p1	green
g0_i343.p1	turquoise
g0_i346.p1	pink
g0_i362.p1	greenyellow
g0_i364.p1	turquoise
g0_i365.p1	turquoise
g0_i366.p1	brown
g0_i371.p1	blue
g0_i377.p1	turquoise
g0_i380.p1	brown
g0_i382.p1	turquoise
g0_i383.p1	brown
g0_i387.p1	green
g0_i391.p1	yellow
g0_i395.p1	brown
g0_i41.p1	brown
g0_i69.p1	red
g0_i76.p1	yellow
g0_i77.p1	brown
g0_i78.p1	brown
g0_i81.p1	salmon
g0_i83.p1	brown
g0_i90.p1	yellow
g10000_i0.p1	brown
g10000_i1.p1	brown
g10001_i1.p1	brown
g10002_i2.p1	turquoise
g10002_i3.p1	turquoise
g10004_i0.p1	turquoise
g10004_i1.p1	turquoise
g10005_i1.p1	brown
g10005_i2.p1	brown
g10010_i0.p1	yellow
g10010_i1.p1	yellow
g10010_i2.p1	yellow
g10010_i3.p1	yellow
g10011_i0.p1	turquoise
g10011_i1.p1	turquoise
g10012_i1.p1	blue
g10016_i2.p1	brown
g10016_i3.p1	brown
g10018_i1.p1	turquoise
g10018_i2.p1	turquoise
g10019_i2.p1	red
g10019_i3.p1	red
g10019_i4.p1	red
g10024_i1.p1	brown
g10025_i0.p1	green
g10025_i1.p1	green
g10028_i0.p1	turquoise
g10028_i1.p1	turquoise
g10028_i2.p1	turquoise
g10028_i3.p1	turquoise
g10029_i2.p1	tan
g10030_i0.p1	yellow
g10030_i1.p1	yellow
g10031_i2.p1	green
g10031_i3.p1	turquoise
g10032_i0.p1	turquoise
g10032_i1.p1	turquoise
g10033_i2.p1	salmon
g10033_i4.p1	red
g10034_i0.p1	tan
g10034_i1.p1	tan
g10035_i0.p1	blue
g10035_i1.p1	blue
g10035_i2.p1	blue
g10035_i3.p1	blue
g10036_i0.p1	blue
g10036_i1.p1	blue
g10036_i2.p1	blue
g10036_i4.p1	blue
g10037_i3.p1	brown
g10037_i4.p1	brown
g10037_i5.p1	brown
g10038_i0.p1	black
g10038_i1.p1	black
g10041_i1.p1	yellow
g10041_i2.p1	yellow
g10042_i0.p1	pink
g10042_i1.p1	pink
g10042_i2.p1	pink
g10043_i0.p1	turquoise
g10043_i2.p1	turquoise
g10044_i2.p1	turquoise
g10044_i3.p1	turquoise
g10045_i0.p1	blue
g10045_i1.p1	blue
g10046_i0.p1	yellow
g10046_i1.p1	yellow
g10046_i2.p1	yellow
g10046_i4.p1	yellow
g10047_i0.p1	turquoise
g10047_i1.p1	turquoise
g10048_i1.p1	green
g1004_i11.p1	turquoise
g1004_i7.p1	blue
g1004_i8.p1	blue
g1004_i9.p1	blue
g10050_i11.p1	turquoise
g10050_i12.p1	yellow
g10050_i13.p1	yellow
g10050_i7.p1	turquoise
g10052_i1.p1	turquoise
g10052_i3.p1	turquoise
g10055_i2.p1	turquoise
g10056_i0.p1	turquoise
g10056_i1.p1	turquoise
g10056_i2.p1	turquoise
g10057_i1.p1	turquoise
g10058_i0.p1	turquoise
g10058_i1.p1	turquoise
g10058_i3.p1	turquoise
g1005_i0.p1	turquoise
g10060_i0.p1	turquoise
g10061_i0.p1	blue
g10063_i0.p1	turquoise
g10063_i1.p1	turquoise
g10064_i0.p1	brown
g10064_i1.p1	brown
g10064_i2.p1	brown
g10065_i0.p1	cyan
g10065_i1.p1	cyan
g10066_i0.p1	black
g10066_i1.p1	black
g10067_i0.p1	black
g10067_i1.p1	black
g1006_i2.p1	purple
g1006_i3.p1	purple
g10076_i0.p1	turquoise
g10076_i1.p1	turquoise
g10077_i0.p1	blue
g10077_i2.p1	blue
g10077_i3.p1	yellow
g10079_i0.p1	pink
g10079_i1.p1	pink
g10083_i1.p1	brown
g10085_i0.p1	turquoise
g10086_i0.p1	blue
g10086_i1.p1	blue
g10087_i1.p1	magenta
g10089_i0.p1	turquoise
g10089_i2.p1	turquoise
g10089_i3.p1	turquoise
g1008_i2.p1	black
g1008_i3.p1	black
g10090_i0.p1	turquoise
g10090_i1.p1	turquoise
g10090_i2.p1	turquoise
g10090_i3.p1	turquoise
g10090_i4.p1	turquoise
g10091_i0.p1	brown
g10091_i1.p1	brown
g10092_i0.p1	black
g10092_i1.p1	black
g10095_i0.p1	black
g10096_i0.p1	yellow
g10099_i0.p1	grey60
g10099_i1.p1	grey60
g10099_i2.p1	grey60
g1009_i1.p1	green
g1009_i2.p1	green
g1009_i3.p1	green
g100_i0.p1	greenyellow
g100_i1.p1	greenyellow
g100_i10.p1	greenyellow
g100_i11.p1	turquoise
g100_i2.p1	greenyellow
g100_i3.p1	greenyellow
g100_i4.p1	greenyellow
g100_i5.p1	greenyellow
g100_i6.p1	greenyellow
g100_i7.p1	greenyellow
g10100_i0.p1	turquoise
g10101_i1.p1	turquoise
g10103_i1.p1	yellow
g10104_i1.p1	yellow
g10104_i2.p1	yellow
g10104_i3.p1	yellow
g10104_i4.p1	yellow
g10105_i0.p1	blue
g10105_i1.p1	blue
g10105_i2.p1	blue
g10106_i0.p1	turquoise
g10106_i1.p1	turquoise
g10109_i0.p1	blue
g10109_i1.p1	blue
g1010_i0.p1	turquoise
g1010_i1.p1	turquoise
g1010_i2.p1	turquoise
g1010_i3.p1	turquoise
g1010_i4.p1	turquoise
g1010_i5.p1	turquoise
g1010_i6.p1	turquoise
g1010_i7.p1	turquoise
g10112_i2.p1	blue
g10115_i0.p1	brown
g10115_i1.p1	red
g10115_i2.p1	brown
g10115_i3.p1	brown
g10115_i4.p1	brown
g10116_i0.p1	yellow
g10116_i1.p1	yellow
g10117_i0.p1	turquoise
g10117_i1.p1	turquoise
g10118_i0.p1	blue
g10118_i1.p1	blue
g10118_i3.p1	blue
g10123_i2.p1	blue
g10124_i0.p1	turquoise
g10124_i1.p1	turquoise
g10125_i0.p1	turquoise
g10125_i1.p1	turquoise
g10128_i1.p1	blue
g10130_i0.p1	blue
g10130_i1.p1	blue
g10131_i0.p1	blue
g10131_i1.p1	blue
g10134_i2.p1	pink
g10134_i3.p1	pink
g10134_i4.p1	pink
g10134_i5.p1	pink
g10134_i6.p1	pink
g10140_i0.p1	magenta
g10140_i1.p1	magenta
g10140_i2.p1	magenta
g10140_i3.p1	magenta
g10140_i4.p1	magenta
g10141_i1.p1	turquoise
g10144_i1.p1	turquoise
g10144_i2.p1	turquoise
g10145_i0.p1	blue
g10145_i1.p1	blue
g10145_i2.p1	blue
g10145_i3.p1	blue
g10146_i0.p1	turquoise
g10146_i1.p1	turquoise
g10146_i4.p1	turquoise
g10146_i5.p1	turquoise
g10146_i7.p1	turquoise
g10148_i0.p1	turquoise
g10148_i4.p1	turquoise
g10154_i1.p1	turquoise
g10154_i2.p1	turquoise
g10156_i6.p1	turquoise
g10156_i7.p1	grey
g1015_i0.p1	turquoise
g1015_i1.p1	turquoise
g10161_i1.p1	yellow
g10162_i1.p1	green
g10162_i2.p1	green
g10164_i1.p1	turquoise
g10164_i2.p1	turquoise
g10166_i4.p1	yellow
g10166_i9.p1	green
g10167_i0.p1	turquoise
g10167_i1.p1	turquoise
g1016_i1.p1	brown
g10173_i0.p1	pink
g10173_i1.p1	cyan
g10173_i2.p1	cyan
g10173_i5.p1	cyan
g10174_i1.p1	turquoise
g10174_i4.p1	turquoise
g1017_i0.p1	turquoise
g1017_i1.p1	turquoise
g10181_i1.p1	grey60
g10181_i2.p1	grey60
g10182_i2.p1	turquoise
g10185_i0.p1	brown
g10185_i1.p1	brown
g10185_i2.p1	brown
g10185_i3.p1	brown
g10186_i1.p1	green
g10187_i1.p1	turquoise
g10187_i2.p1	lightcyan
g10188_i1.p1	turquoise
g10189_i1.p1	blue
g1018_i1.p1	turquoise
g1018_i2.p1	turquoise
g1018_i4.p1	turquoise
g10196_i0.p1	turquoise
g10196_i1.p1	turquoise
g1019_i1.p1	turquoise
g10200_i0.p1	green
g10201_i0.p1	turquoise
g10201_i1.p1	tan
g10201_i2.p1	turquoise
g10201_i3.p1	turquoise
g10201_i4.p1	turquoise
g10201_i5.p1	turquoise
g10201_i6.p1	turquoise
g10202_i0.p1	turquoise
g10202_i1.p1	turquoise
g10202_i2.p1	turquoise
g10203_i0.p1	pink
g10204_i0.p1	brown
g10204_i1.p1	midnightblue
g10206_i1.p1	turquoise
g10206_i2.p1	turquoise
g10206_i3.p1	turquoise
g10207_i0.p1	turquoise
g10207_i1.p1	turquoise
g10207_i2.p1	turquoise
g10207_i3.p1	turquoise
g10208_i0.p1	yellow
g10208_i1.p1	yellow
g10209_i1.p1	midnightblue
g10209_i2.p1	midnightblue
g1020_i1.p1	yellow
g10210_i0.p1	grey60
g10212_i0.p1	blue
g10213_i0.p1	magenta
g10213_i1.p1	magenta
g10214_i0.p1	red
g10214_i1.p1	yellow
g10216_i1.p1	green
g10218_i0.p1	grey60
g10218_i1.p1	turquoise
g10218_i2.p1	purple
g10219_i0.p1	turquoise
g10225_i1.p1	brown
g10226_i0.p1	yellow
g10226_i2.p1	yellow
g10227_i0.p1	turquoise
g10229_i1.p1	turquoise
g1022_i1.p1	turquoise
g1022_i4.p1	turquoise
g10232_i1.p1	green
g10233_i1.p1	blue
g10233_i2.p1	blue
g10233_i3.p1	blue
g10233_i5.p1	turquoise
g10235_i1.p1	turquoise
g10236_i0.p1	blue
g10237_i4.p1	turquoise
g1023_i1.p1	greenyellow
g1023_i2.p1	greenyellow
g10242_i0.p1	yellow
g10242_i1.p1	yellow
g10242_i2.p1	yellow
g10242_i3.p1	yellow
g10243_i3.p1	green
g10243_i7.p1	green
g10244_i0.p1	salmon
g10244_i1.p1	salmon
g10244_i2.p1	salmon
g10244_i3.p1	salmon
g10245_i1.p1	turquoise
g10250_i1.p1	blue
g10254_i0.p1	yellow
g10254_i1.p1	yellow
g10254_i2.p1	yellow
g10254_i3.p1	yellow
g10255_i0.p1	blue
g10255_i1.p1	blue
g10256_i0.p1	brown
g10256_i1.p1	brown
g10257_i0.p1	turquoise
g10257_i1.p1	turquoise
g10258_i0.p1	turquoise
g10258_i1.p1	turquoise
g1025_i2.p1	turquoise
g1025_i3.p1	turquoise
g1025_i4.p1	turquoise
g1025_i5.p1	turquoise
g10284_i0.p1	green
g10284_i1.p1	black
g10285_i0.p1	green
g10285_i1.p1	green
g10285_i2.p1	green
g10288_i0.p1	turquoise
g10288_i1.p1	turquoise
g10289_i1.p1	salmon
g1028_i1.p1	turquoise
g10290_i0.p1	greenyellow
g10290_i1.p1	greenyellow
g10290_i2.p1	greenyellow
g10291_i2.p1	blue
g10291_i3.p1	blue
g10293_i0.p1	turquoise
g10293_i1.p1	turquoise
g10293_i2.p1	turquoise
g10293_i3.p1	turquoise
g10294_i0.p1	turquoise
g10294_i1.p1	turquoise
g10294_i2.p1	turquoise
g10294_i3.p1	turquoise
g10295_i0.p1	yellow
g10296_i0.p1	magenta
g10297_i0.p1	blue
g10297_i2.p1	blue
g10298_i2.p1	turquoise
g1029_i2.p1	turquoise
g10300_i1.p1	turquoise
g10306_i0.p1	blue
g10306_i1.p1	blue
g10306_i2.p1	blue
g10306_i3.p1	blue
g10306_i4.p1	blue
g10308_i0.p1	turquoise
g10308_i1.p1	turquoise
g10308_i2.p1	turquoise
g10309_i0.p1	turquoise
g1030_i1.p1	turquoise
g10310_i1.p1	blue
g10312_i0.p1	turquoise
g10313_i0.p1	brown
g10313_i2.p1	brown
g10316_i0.p1	turquoise
g10323_i0.p1	turquoise
g10323_i2.p1	turquoise
g10325_i12.p1	midnightblue
g10326_i1.p1	brown
g10326_i2.p1	brown
g1032_i2.p1	turquoise
g10332_i0.p1	brown
g10333_i2.p1	brown
g10334_i0.p1	tan
g10334_i1.p1	tan
g10334_i2.p1	tan
g10334_i3.p1	tan
g10334_i4.p1	tan
g10334_i6.p1	tan
g10335_i0.p1	yellow
g10335_i1.p1	yellow
g10335_i2.p1	yellow
g10338_i0.p1	grey60
g10338_i2.p1	grey60
g10338_i3.p1	grey60
g10339_i0.p1	turquoise
g10339_i1.p1	turquoise
g10339_i2.p1	turquoise
g1033_i0.p1	black
g1033_i1.p1	black
g1033_i2.p1	black
g10340_i0.p1	blue
g10340_i1.p1	blue
g10340_i2.p1	blue
g10340_i3.p1	blue
g10340_i6.p1	blue
g10341_i0.p1	turquoise
g10341_i1.p1	turquoise
g10342_i1.p1	grey60
g10342_i2.p1	brown
g10346_i0.p1	blue
g10346_i2.p1	blue
g10347_i0.p1	yellow
g10347_i1.p1	yellow
g10348_i2.p1	greenyellow
g10349_i1.p1	brown
g10350_i2.p1	brown
g10353_i0.p1	blue
g10353_i1.p1	blue
g10354_i0.p1	lightcyan
g10354_i1.p1	lightcyan
g10354_i2.p1	lightcyan
g10355_i0.p1	black
g10355_i2.p1	black
g10359_i1.p1	grey60
g10363_i0.p1	brown
g10363_i1.p1	brown
g10363_i2.p1	brown
g10364_i0.p1	red
g10364_i1.p1	red
g10365_i0.p1	blue
g10365_i1.p1	blue
g10365_i2.p1	blue
g10365_i3.p1	blue
g10366_i0.p1	blue
g10366_i1.p1	blue
g10367_i1.p1	salmon
g10367_i2.p1	salmon
g1036_i0.p1	turquoise
g1036_i1.p1	turquoise
g1036_i2.p1	turquoise
g10371_i1.p1	brown
g10371_i2.p1	brown
g10372_i0.p1	purple
g10372_i1.p1	purple
g10373_i0.p1	blue
g10374_i2.p1	blue
g10381_i1.p1	brown
g10381_i3.p1	brown
g10382_i0.p1	midnightblue
g10382_i1.p1	midnightblue
g10382_i2.p1	midnightblue
g10385_i2.p1	turquoise
g1038_i3.p1	yellow
g1038_i4.p1	yellow
g1038_i5.p1	pink
g10391_i0.p1	grey60
g10391_i1.p1	grey60
g10391_i2.p1	blue
g10393_i2.p1	blue
g10393_i3.p1	blue
g103_i10.p1	turquoise
g103_i12.p1	yellow
g103_i8.p1	turquoise
g10401_i2.p1	blue
g10401_i4.p1	blue
g10404_i0.p1	salmon
g10404_i1.p1	salmon
g10404_i2.p1	salmon
g10405_i0.p1	salmon
g10405_i1.p1	salmon
g10406_i3.p1	midnightblue
g1040_i0.p1	turquoise
g1040_i1.p1	turquoise
g10411_i0.p1	turquoise
g10411_i1.p1	green
g10418_i0.p1	green
g10418_i1.p1	green
g10418_i2.p1	green
g10419_i0.p1	salmon
g10419_i1.p1	salmon
g10419_i2.p1	salmon
g1041_i1.p1	brown
g10424_i0.p1	salmon
g10424_i1.p1	salmon
g10425_i0.p1	turquoise
g10426_i0.p1	magenta
g10426_i1.p1	magenta
g10429_i0.p1	pink
g10429_i1.p1	pink
g10429_i2.p1	pink
g10429_i3.p1	pink
g1042_i13.p1	turquoise
g1042_i3.p1	turquoise
g1042_i6.p1	turquoise
g1042_i7.p1	turquoise
g10432_i0.p1	turquoise
g10432_i1.p1	turquoise
g10432_i2.p1	turquoise
g10432_i3.p1	turquoise
g10432_i4.p1	turquoise
g10432_i5.p1	turquoise
g10432_i6.p1	turquoise
g10432_i7.p1	turquoise
g10433_i0.p1	turquoise
g10433_i1.p1	turquoise
g10433_i2.p1	turquoise
g10435_i0.p1	blue
g10435_i1.p1	turquoise
g10436_i0.p1	midnightblue
g10436_i1.p1	turquoise
g10437_i1.p1	turquoise
g10438_i1.p1	brown
g10440_i1.p1	pink
g10440_i2.p1	yellow
g10442_i0.p1	brown
g10442_i1.p1	brown
g10442_i2.p1	brown
g10443_i0.p1	brown
g10443_i1.p1	brown
g10443_i2.p1	brown
g10445_i0.p1	purple
g10445_i1.p1	purple
g10445_i2.p1	purple
g10447_i0.p1	turquoise
g1044_i0.p1	turquoise
g1044_i1.p1	turquoise
g10451_i0.p1	blue
g10451_i1.p1	blue
g10452_i0.p1	yellow
g10452_i2.p1	yellow
g10452_i3.p1	yellow
g10452_i4.p1	yellow
g10452_i5.p1	yellow
g10453_i0.p1	brown
g10455_i0.p1	blue
g10455_i1.p1	blue
g10455_i4.p1	turquoise
g10455_i6.p1	blue
g10456_i0.p1	green
g10456_i2.p1	green
g10456_i3.p1	green
g10457_i10.p1	green
g10457_i11.p1	green
g10457_i5.p1	green
g10457_i6.p1	green
g10457_i7.p1	green
g10457_i8.p1	green
g10458_i1.p1	turquoise
g10458_i2.p1	turquoise
g10458_i3.p1	turquoise
g1045_i0.p1	yellow
g1045_i2.p1	yellow
g10460_i1.p1	blue
g10460_i2.p1	blue
g10460_i3.p1	turquoise
g10460_i5.p1	turquoise
g10465_i0.p1	red
g10465_i1.p1	red
g10466_i0.p1	turquoise
g10466_i1.p1	green
g10466_i2.p1	turquoise
g10466_i3.p1	yellow
g10468_i0.p1	cyan
g10470_i1.p1	turquoise
g10471_i2.p1	brown
g10471_i3.p1	brown
g10475_i0.p1	yellow
g10475_i1.p1	yellow
g10475_i2.p1	yellow
g10475_i3.p1	yellow
g10477_i0.p1	turquoise
g10478_i2.p1	yellow
g10482_i0.p1	brown
g10482_i1.p1	tan
g10483_i1.p1	blue
g10484_i3.p1	turquoise
g10485_i0.p1	blue
g10490_i0.p1	pink
g10490_i1.p1	purple
g10490_i2.p1	purple
g10490_i4.p1	purple
g10490_i5.p1	purple
g10490_i7.p1	purple
g10491_i0.p1	yellow
g10491_i1.p1	yellow
g10491_i2.p1	yellow
g10493_i0.p1	black
g10494_i0.p1	turquoise
g10497_i0.p1	brown
g10497_i1.p1	brown
g10497_i2.p1	brown
g10497_i3.p1	brown
g10497_i4.p1	brown
g10498_i0.p1	turquoise
g10498_i1.p1	turquoise
g10498_i2.p1	turquoise
g10498_i3.p1	turquoise
g10499_i1.p1	yellow
g1049_i0.p1	cyan
g1049_i2.p1	cyan
g10500_i0.p1	turquoise
g10500_i1.p1	turquoise
g10500_i4.p1	turquoise
g10500_i5.p1	yellow
g10501_i0.p1	pink
g10504_i0.p1	brown
g10504_i1.p1	brown
g10504_i2.p1	brown
g10506_i1.p1	turquoise
g10507_i0.p1	greenyellow
g10507_i1.p1	greenyellow
g10507_i2.p1	greenyellow
g10507_i3.p1	greenyellow
g10508_i0.p1	turquoise
g10509_i0.p1	turquoise
g10509_i1.p1	turquoise
g10514_i1.p1	blue
g10515_i0.p1	brown
g10515_i2.p1	brown
g1051_i0.p1	blue
g1051_i1.p1	blue
g1051_i3.p1	blue
g10522_i0.p1	green
g10522_i1.p1	green
g10523_i0.p1	turquoise
g10523_i1.p1	turquoise
g10526_i0.p1	brown
g10526_i1.p1	brown
g10527_i0.p1	turquoise
g10534_i0.p1	turquoise
g10534_i1.p1	turquoise
g10535_i3.p1	salmon
g10535_i4.p1	turquoise
g10538_i0.p1	greenyellow
g10539_i0.p1	greenyellow
g10539_i1.p1	greenyellow
g10540_i0.p1	blue
g10540_i1.p1	blue
g10541_i0.p1	green
g10541_i2.p1	green
g10542_i0.p1	red
g10542_i1.p1	red
g10542_i2.p1	red
g10542_i3.p1	red
g10549_i0.p1	turquoise
g10550_i0.p1	turquoise
g10550_i1.p1	turquoise
g10550_i2.p1	turquoise
g10555_i0.p1	blue
g10555_i1.p1	blue
g10555_i2.p1	blue
g10557_i0.p1	green
g1055_i0.p1	red
g1055_i2.p1	red
g1055_i3.p1	red
g10560_i0.p1	turquoise
g10560_i2.p1	turquoise
g10561_i0.p1	turquoise
g10561_i2.p1	turquoise
g10563_i0.p1	turquoise
g10563_i1.p1	turquoise
g10564_i0.p1	pink
g10570_i0.p1	turquoise
g10570_i1.p1	turquoise
g10571_i0.p1	turquoise
g10571_i3.p1	yellow
g10575_i2.p1	cyan
g10575_i3.p1	cyan
g10576_i3.p1	black
g10577_i0.p1	turquoise
g10577_i1.p1	turquoise
g10577_i2.p1	turquoise
g10577_i3.p1	turquoise
g10577_i4.p1	turquoise
g10578_i0.p1	midnightblue
g10578_i1.p1	midnightblue
g10579_i0.p1	turquoise
g10579_i1.p1	turquoise
g10580_i0.p1	blue
g10580_i1.p1	blue
g10580_i2.p1	blue
g10584_i2.p1	blue
g10584_i3.p1	blue
g10597_i0.p1	blue
g10597_i1.p1	blue
g10598_i0.p1	yellow
g10598_i1.p1	yellow
g10599_i3.p1	turquoise
g105_i13.p1	grey60
g105_i2.p1	tan
g105_i21.p1	grey60
g105_i23.p1	tan
g105_i25.p1	grey60
g105_i26.p1	grey60
g105_i3.p1	tan
g105_i31.p1	grey60
g105_i34.p1	blue
g105_i35.p1	grey60
g10600_i0.p1	pink
g10600_i1.p1	pink
g10605_i0.p1	turquoise
g10605_i1.p1	turquoise
g10605_i2.p1	turquoise
g10605_i3.p1	turquoise
g10606_i0.p1	midnightblue
g10606_i1.p1	midnightblue
g10607_i0.p1	blue
g10607_i1.p1	blue
g10607_i2.p1	blue
g10609_i0.p1	yellow
g10609_i1.p1	yellow
g10611_i0.p1	magenta
g10612_i0.p1	blue
g10612_i1.p1	blue
g10614_i1.p1	turquoise
g10617_i0.p1	magenta
g10617_i1.p1	magenta
g10617_i2.p1	magenta
g10617_i3.p1	magenta
g10618_i4.p1	turquoise
g10619_i1.p1	greenyellow
g10620_i0.p1	yellow
g10623_i0.p1	red
g10623_i1.p1	salmon
g10623_i2.p1	red
g10623_i3.p1	red
g10623_i4.p1	red
g10629_i0.p1	brown
g10629_i1.p1	brown
g1062_i7.p1	turquoise
g10630_i1.p1	turquoise
g10631_i1.p1	blue
g10632_i0.p1	grey60
g10632_i1.p1	grey60
g10632_i2.p1	grey60
g10632_i3.p1	grey60
g10632_i4.p1	grey60
g10633_i0.p1	brown
g10633_i1.p1	brown
g10634_i0.p1	green
g10635_i0.p1	turquoise
g10635_i1.p1	turquoise
g10639_i0.p1	turquoise
g1063_i1.p1	yellow
g1063_i2.p1	yellow
g1063_i3.p1	yellow
g10644_i0.p1	red
g10644_i1.p1	red
g10644_i2.p1	red
g10644_i3.p1	red
g10644_i4.p1	red
g10644_i5.p1	red
g10644_i6.p1	red
g10644_i7.p1	red
g10644_i8.p1	red
g10644_i9.p1	red
g10645_i2.p1	red
g10648_i0.p1	pink
g10648_i1.p1	brown
g10648_i2.p1	pink
g10648_i3.p1	brown
g10649_i0.p1	brown
g10649_i2.p1	brown
g1064_i12.p1	turquoise
g1064_i14.p1	turquoise
g10650_i0.p1	midnightblue
g10650_i2.p1	pink
g10650_i3.p1	midnightblue
g10650_i4.p1	midnightblue
g10654_i0.p1	black
g10655_i0.p1	lightcyan
g10655_i1.p1	lightcyan
g10655_i2.p1	lightcyan
g10655_i3.p1	yellow
g10657_i1.p1	brown
g10658_i1.p1	greenyellow
g10658_i2.p1	green
g10662_i0.p1	purple
g10662_i1.p1	brown
g10662_i2.p1	brown
g10663_i0.p1	turquoise
g10663_i4.p1	grey60
g10663_i7.p1	grey60
g10664_i4.p1	yellow
g10665_i0.p1	turquoise
g10665_i1.p1	turquoise
g10665_i2.p1	turquoise
g10669_i0.p1	blue
g10669_i1.p1	blue
g10669_i3.p1	blue
g10672_i1.p1	turquoise
g10672_i2.p1	turquoise
g10672_i3.p1	magenta
g10672_i4.p1	greenyellow
g10672_i5.p1	greenyellow
g10673_i0.p1	blue
g10677_i0.p1	brown
g10677_i1.p1	brown
g10677_i2.p1	brown
g10677_i3.p1	brown
g10677_i4.p1	brown
g10678_i0.p1	blue
g10678_i1.p1	blue
g10678_i2.p1	blue
g10678_i3.p1	blue
g10680_i0.p1	turquoise
g10680_i1.p1	blue
g10682_i1.p1	turquoise
g10687_i0.p1	yellow
g10687_i1.p1	yellow
g10687_i2.p1	yellow
g10687_i3.p1	yellow
g10688_i0.p1	blue
g10688_i1.p1	blue
g10692_i0.p1	blue
g10694_i0.p1	blue
g10694_i1.p1	blue
g10694_i2.p1	blue
g10696_i3.p1	black
g10697_i0.p1	yellow
g10697_i1.p1	black
g10697_i2.p1	black
g10697_i3.p1	turquoise
g10698_i0.p1	blue
g10698_i1.p1	blue
g10699_i1.p1	red
g10699_i2.p1	red
g1069_i3.p1	midnightblue
g1069_i4.p1	midnightblue
g1069_i5.p1	midnightblue
g10700_i0.p1	turquoise
g10700_i1.p1	turquoise
g10706_i0.p1	brown
g10706_i1.p1	green
g10706_i2.p1	brown
g10706_i3.p1	brown
g10706_i4.p1	green
g10706_i5.p1	brown
g10706_i6.p1	brown
g10706_i7.p1	brown
g10707_i0.p1	brown
g10707_i1.p1	brown
g10707_i5.p1	brown
g10708_i0.p1	blue
g10708_i1.p1	blue
g10708_i2.p1	blue
g10708_i3.p1	blue
g10708_i4.p1	blue
g10709_i0.p1	pink
g10709_i1.p1	pink
g10709_i2.p1	pink
g10709_i3.p1	pink
g10709_i4.p1	pink
g10709_i6.p1	pink
g1070_i2.p1	black
g10710_i1.p1	turquoise
g10710_i3.p1	turquoise
g10711_i1.p1	green
g10712_i0.p1	magenta
g10712_i1.p1	magenta
g10712_i3.p1	magenta
g10722_i1.p1	blue
g10722_i2.p1	blue
g10725_i1.p1	turquoise
g10728_i0.p1	turquoise
g10729_i0.p1	green
g10733_i0.p1	blue
g10733_i1.p1	blue
g10733_i3.p1	blue
g10734_i0.p1	yellow
g10734_i1.p1	yellow
g10735_i0.p1	turquoise
g10735_i1.p1	turquoise
g10735_i2.p1	turquoise
g10735_i3.p1	turquoise
g10736_i4.p1	turquoise
g10736_i5.p1	turquoise
g10737_i1.p1	turquoise
g10737_i2.p1	turquoise
g10737_i4.p1	turquoise
g10738_i0.p1	blue
g10738_i1.p1	blue
g10738_i2.p1	blue
g10738_i3.p1	blue
g10738_i4.p1	blue
g10738_i5.p1	blue
g10738_i6.p1	blue
g10738_i7.p1	blue
g10739_i0.p1	green
g10739_i1.p1	green
g10739_i3.p1	green
g10741_i1.p1	yellow
g10741_i2.p1	magenta
g10743_i2.p1	brown
g10748_i0.p1	cyan
g1074_i10.p1	turquoise
g1074_i11.p1	red
g1074_i17.p1	turquoise
g1074_i21.p1	turquoise
g1074_i6.p1	red
g10750_i0.p1	green
g10750_i2.p1	green
g10752_i0.p1	brown
g10752_i1.p1	midnightblue
g10753_i2.p1	turquoise
g10754_i0.p1	blue
g10754_i2.p1	blue
g10755_i1.p1	blue
g10755_i3.p1	turquoise
g10757_i1.p1	yellow
g10757_i2.p1	yellow
g10758_i1.p1	grey60
g10758_i2.p1	grey60
g10758_i3.p1	grey60
g1075_i10.p1	turquoise
g1075_i13.p1	turquoise
g1075_i16.p1	turquoise
g10760_i0.p1	yellow
g10760_i1.p1	yellow
g10761_i0.p1	turquoise
g10761_i1.p1	turquoise
g10765_i0.p1	blue
g10765_i1.p1	blue
g10767_i0.p1	turquoise
g10767_i1.p1	turquoise
g10768_i10.p1	turquoise
g10768_i8.p1	turquoise
g10769_i0.p1	turquoise
g10771_i0.p1	brown
g10772_i0.p1	green
g10776_i0.p1	blue
g10776_i1.p1	blue
g10776_i2.p1	blue
g10776_i3.p1	blue
g10776_i4.p1	blue
g10776_i5.p1	blue
g10776_i6.p1	blue
g10776_i7.p1	grey60
g10777_i0.p1	purple
g10777_i1.p1	purple
g10777_i2.p1	purple
g1077_i0.p1	turquoise
g1077_i1.p1	turquoise
g1077_i4.p1	turquoise
g1077_i6.p1	turquoise
g1077_i7.p1	turquoise
g10781_i0.p1	turquoise
g10781_i2.p1	turquoise
g10782_i1.p1	turquoise
g10782_i2.p1	turquoise
g10783_i1.p1	turquoise
g10786_i0.p1	turquoise
g10786_i1.p1	turquoise
g10788_i0.p1	blue
g10788_i1.p1	blue
g10788_i2.p1	blue
g10791_i0.p1	blue
g10791_i1.p1	blue
g10792_i0.p1	turquoise
g10792_i1.p1	turquoise
g10793_i0.p1	brown
g10793_i1.p1	brown
g10794_i2.p1	greenyellow
g1079_i0.p1	turquoise
g1079_i1.p1	turquoise
g1079_i3.p1	turquoise
g1079_i4.p1	turquoise
g10804_i1.p1	turquoise
g10805_i0.p1	salmon
g10805_i1.p1	salmon
g10805_i2.p1	salmon
g10806_i1.p1	pink
g10806_i2.p1	turquoise
g10806_i3.p1	pink
g10807_i1.p1	turquoise
g1080_i0.p1	blue
g1080_i1.p1	blue
g1080_i2.p1	blue
g10811_i0.p1	turquoise
g10811_i1.p1	turquoise
g10819_i0.p1	turquoise
g10819_i1.p1	turquoise
g10819_i2.p1	turquoise
g10819_i3.p1	turquoise
g10819_i4.p1	turquoise
g10819_i5.p1	turquoise
g10823_i0.p1	turquoise
g10823_i1.p1	green
g10824_i0.p1	turquoise
g10824_i1.p1	turquoise
g10824_i2.p1	turquoise
g10826_i0.p1	blue
g10829_i0.p1	grey60
g10829_i1.p1	grey60
g10831_i1.p1	turquoise
g10837_i0.p1	salmon
g10837_i1.p1	salmon
g10837_i2.p1	salmon
g10837_i3.p1	salmon
g10838_i0.p1	red
g10838_i2.p1	red
g10842_i0.p1	yellow
g10842_i1.p1	yellow
g10844_i2.p1	turquoise
g10849_i0.p1	green
g10849_i1.p1	green
g10850_i0.p1	brown
g10853_i0.p1	turquoise
g10853_i1.p1	turquoise
g10853_i2.p1	turquoise
g10854_i0.p1	blue
g10854_i1.p1	blue
g10855_i0.p1	blue
g10855_i1.p1	blue
g10859_i0.p1	yellow
g10860_i0.p1	blue
g10860_i1.p1	blue
g10861_i0.p1	brown
g10861_i1.p1	turquoise
g10862_i0.p1	green
g10864_i5.p1	turquoise
g10866_i0.p1	green
g10866_i1.p1	green
g10866_i2.p1	green
g10866_i3.p1	green
g10866_i4.p1	green
g10866_i5.p1	green
g10867_i0.p1	turquoise
g10867_i1.p1	turquoise
g10869_i1.p1	brown
g10869_i2.p1	red
g10872_i0.p1	blue
g10874_i2.p1	blue
g10875_i0.p1	turquoise
g10876_i0.p1	magenta
g10876_i1.p1	yellow
g10877_i0.p1	yellow
g10877_i2.p1	yellow
g10878_i0.p1	blue
g10878_i1.p1	greenyellow
g10878_i2.p1	blue
g10878_i3.p1	blue
g10878_i4.p1	greenyellow
g10879_i0.p1	turquoise
g10880_i0.p1	yellow
g10880_i1.p1	yellow
g10884_i0.p1	turquoise
g10884_i1.p1	turquoise
g10884_i3.p1	turquoise
g10885_i0.p1	brown
g10886_i0.p1	turquoise
g10890_i0.p1	salmon
g10890_i1.p1	turquoise
g10891_i1.p1	blue
g10894_i0.p1	turquoise
g10894_i1.p1	turquoise
g10895_i1.p1	green
g10895_i2.p1	green
g10896_i0.p1	lightcyan
g10896_i2.p1	lightcyan
g10897_i1.p1	magenta
g1089_i0.p1	blue
g1089_i1.p1	blue
g1089_i14.p1	turquoise
g1089_i15.p1	blue
g1089_i19.p1	red
g1089_i2.p1	blue
g1089_i20.p1	turquoise
g1089_i3.p1	blue
g1089_i36.p1	turquoise
g1089_i39.p1	turquoise
g1089_i4.p1	blue
g1089_i6.p1	blue
g1089_i7.p1	blue
g1089_i8.p1	brown
g108_i12.p1	turquoise
g10902_i0.p1	salmon
g10902_i1.p1	salmon
g10902_i2.p1	red
g10908_i0.p1	turquoise
g10908_i1.p1	turquoise
g10908_i2.p1	turquoise
g10908_i3.p1	turquoise
g10909_i0.p1	turquoise
g10909_i1.p1	turquoise
g10909_i2.p1	turquoise
g10909_i3.p1	turquoise
g10909_i4.p1	turquoise
g10911_i0.p1	turquoise
g10911_i1.p1	turquoise
g10911_i2.p1	turquoise
g10912_i0.p1	blue
g10912_i2.p1	blue
g10914_i0.p1	midnightblue
g10915_i0.p1	turquoise
g10916_i0.p1	magenta
g10916_i1.p1	magenta
g10922_i0.p1	turquoise
g10922_i1.p1	turquoise
g10922_i4.p1	turquoise
g10923_i1.p1	midnightblue
g10928_i0.p1	red
g10928_i1.p1	red
g10928_i2.p1	red
g10929_i0.p1	brown
g10929_i2.p1	brown
g10933_i0.p1	blue
g10934_i0.p1	magenta
g10934_i1.p1	magenta
g10937_i1.p1	blue
g10938_i0.p1	greenyellow
g10938_i1.p1	greenyellow
g10939_i0.p1	blue
g1093_i0.p1	red
g1093_i1.p1	black
g10943_i0.p1	brown
g10943_i1.p1	brown
g10943_i2.p1	turquoise
g10943_i3.p1	brown
g10943_i4.p1	turquoise
g10943_i5.p1	turquoise
g10943_i6.p1	brown
g10945_i1.p1	turquoise
g10945_i3.p1	turquoise
g10945_i4.p1	turquoise
g10945_i6.p1	turquoise
g10948_i0.p1	yellow
g10948_i1.p1	yellow
g10948_i2.p1	yellow
g10948_i3.p1	yellow
g10948_i4.p1	yellow
g10949_i0.p1	turquoise
g10949_i1.p1	turquoise
g10949_i2.p1	turquoise
g1094_i0.p1	green
g1094_i1.p1	green
g1094_i2.p1	green
g10950_i0.p1	turquoise
g10950_i1.p1	turquoise
g10950_i2.p1	turquoise
g10951_i2.p1	turquoise
g10951_i3.p1	turquoise
g10953_i0.p1	turquoise
g10954_i2.p1	blue
g10955_i0.p1	turquoise
g10955_i1.p1	turquoise
g10955_i2.p1	turquoise
g10956_i0.p1	turquoise
g10956_i1.p1	turquoise
g10958_i0.p1	turquoise
g10958_i1.p1	turquoise
g10958_i2.p1	turquoise
g10959_i1.p1	turquoise
g10959_i2.p1	turquoise
g10959_i3.p1	turquoise
g10960_i0.p1	turquoise
g10960_i1.p1	turquoise
g10960_i2.p1	turquoise
g10960_i3.p1	turquoise
g10961_i0.p1	turquoise
g10961_i4.p1	turquoise
g10962_i0.p1	turquoise
g10962_i1.p1	turquoise
g10964_i0.p1	yellow
g10964_i1.p1	yellow
g10964_i2.p1	yellow
g10968_i0.p1	tan
g10968_i1.p1	tan
g10968_i2.p1	tan
g10969_i0.p1	grey60
g10969_i1.p1	grey60
g10969_i2.p1	brown
g10969_i3.p1	grey60
g1096_i0.p1	green
g1096_i1.p1	green
g1096_i2.p1	green
g1096_i3.p1	green
g10970_i2.p1	cyan
g10970_i3.p1	turquoise
g10970_i4.p1	cyan
g10970_i5.p1	grey60
g10970_i6.p1	cyan
g10971_i0.p1	black
g10971_i2.p1	turquoise
g10973_i1.p1	turquoise
g10975_i0.p1	turquoise
g10975_i1.p1	pink
g10979_i1.p1	purple
g1097_i0.p1	turquoise
g1097_i2.p1	green
g10980_i0.p1	yellow
g10980_i1.p1	yellow
g10980_i4.p1	yellow
g10983_i1.p1	yellow
g10984_i0.p1	blue
g10984_i1.p1	blue
g10984_i2.p1	blue
g10993_i0.p1	blue
g10993_i1.p1	blue
g10993_i2.p1	blue
g10999_i1.p1	brown
g10999_i2.p1	brown
g10999_i3.p1	brown
g109_i28.p1	turquoise
g109_i30.p1	blue
g109_i41.p1	blue
g11004_i1.p1	blue
g11005_i2.p1	yellow
g11006_i0.p1	turquoise
g11007_i0.p1	brown
g11007_i1.p1	brown
g11007_i2.p1	brown
g11008_i3.p1	purple
g11010_i0.p1	turquoise
g11018_i2.p1	turquoise
g11019_i0.p1	turquoise
g11019_i1.p1	turquoise
g11020_i0.p1	blue
g11020_i1.p1	blue
g11021_i0.p1	turquoise
g11021_i1.p1	turquoise
g11021_i2.p1	turquoise
g11022_i0.p1	yellow
g11022_i1.p1	yellow
g11022_i2.p1	yellow
g11022_i3.p1	yellow
g11023_i0.p1	blue
g11023_i1.p1	blue
g11026_i0.p1	turquoise
g11026_i2.p1	yellow
g11026_i7.p1	yellow
g11028_i1.p1	blue
g11034_i0.p1	midnightblue
g11036_i1.p1	turquoise
g11036_i3.p1	turquoise
g1103_i4.p1	black
g1103_i5.p1	black
g1103_i6.p1	black
g11042_i1.p1	turquoise
g11042_i2.p1	turquoise
g11042_i8.p1	turquoise
g11043_i0.p1	black
g11043_i1.p1	black
g11045_i0.p1	black
g11045_i1.p1	black
g11045_i2.p1	black
g11046_i0.p1	brown
g11046_i1.p1	brown
g11046_i2.p1	yellow
g11048_i0.p1	black
g11048_i1.p1	black
g11049_i0.p1	yellow
g11053_i1.p1	yellow
g11053_i2.p1	yellow
g11057_i1.p1	turquoise
g11057_i2.p1	brown
g11058_i0.p1	midnightblue
g11058_i1.p1	midnightblue
g11059_i1.p1	blue
g1105_i0.p1	turquoise
g11063_i0.p1	brown
g11063_i3.p1	brown
g11064_i0.p1	turquoise
g11066_i0.p1	blue
g11069_i0.p1	blue
g11069_i1.p1	blue
g11069_i3.p1	greenyellow
g1106_i0.p1	tan
g11070_i0.p1	turquoise
g11070_i1.p1	turquoise
g11078_i0.p1	turquoise
g11078_i1.p1	turquoise
g11078_i2.p1	turquoise
g11078_i3.p1	turquoise
g11079_i0.p1	yellow
g1107_i0.p1	salmon
g1107_i1.p1	salmon
g1107_i2.p1	salmon
g11080_i0.p1	turquoise
g11080_i2.p1	turquoise
g11081_i0.p1	yellow
g11081_i1.p1	yellow
g11082_i0.p1	turquoise
g11088_i0.p1	brown
g11088_i1.p1	brown
g11088_i2.p1	brown
g11089_i1.p1	cyan
g11090_i0.p1	turquoise
g11095_i3.p1	turquoise
g11095_i5.p1	turquoise
g11097_i0.p1	turquoise
g11098_i1.p1	red
g11101_i3.p1	turquoise
g11103_i0.p1	purple
g11103_i2.p1	brown
g11104_i1.p1	salmon
g11108_i1.p1	blue
g1110_i0.p1	black
g1110_i1.p1	black
g1110_i2.p1	black
g11110_i0.p1	turquoise
g11110_i1.p1	turquoise
g11111_i0.p1	turquoise
g11111_i1.p1	turquoise
g11114_i0.p1	yellow
g11115_i1.p1	yellow
g11115_i2.p1	blue
g11118_i0.p1	turquoise
g11118_i2.p1	turquoise
g11118_i5.p1	turquoise
g11119_i0.p1	purple
g11119_i1.p1	purple
g11119_i2.p1	purple
g11120_i0.p1	turquoise
g11120_i1.p1	turquoise
g11120_i2.p1	turquoise
g11120_i4.p1	turquoise
g11123_i1.p1	yellow
g11128_i2.p1	greenyellow
g11129_i0.p1	turquoise
g11134_i1.p1	blue
g11135_i0.p1	grey60
g11135_i1.p1	grey60
g11136_i0.p1	red
g11136_i1.p1	red
g11137_i0.p1	turquoise
g11137_i1.p1	turquoise
g11143_i2.p1	purple
g11143_i5.p1	purple
g11144_i0.p1	red
g11144_i1.p1	red
g11145_i0.p1	turquoise
g1114_i2.p1	turquoise
g1114_i4.p1	turquoise
g1114_i5.p1	turquoise
g11150_i0.p1	yellow
g11152_i1.p1	pink
g11152_i2.p1	pink
g11156_i0.p1	turquoise
g11156_i1.p1	turquoise
g11157_i0.p1	yellow
g11157_i1.p1	yellow
g11158_i0.p1	yellow
g11158_i3.p1	yellow
g11159_i0.p1	blue
g11159_i1.p1	blue
g11159_i2.p1	blue
g11160_i1.p1	cyan
g11161_i0.p1	black
g11166_i0.p1	red
g11167_i0.p1	black
g11167_i1.p1	black
g11168_i0.p1	turquoise
g11168_i1.p1	pink
g11169_i0.p1	turquoise
g11169_i1.p1	turquoise
g11169_i2.p1	turquoise
g11169_i3.p1	turquoise
g11169_i5.p1	turquoise
g1116_i6.p1	turquoise
g1116_i7.p1	turquoise
g1116_i8.p1	turquoise
g11170_i0.p1	midnightblue
g11173_i0.p1	blue
g11173_i3.p1	black
g11177_i0.p1	blue
g11177_i1.p1	blue
g11177_i2.p1	blue
g11178_i0.p1	turquoise
g11178_i1.p1	turquoise
g11178_i2.p1	turquoise
g11179_i1.p1	blue
g11179_i2.p1	blue
g1117_i0.p1	blue
g1117_i4.p1	turquoise
g1117_i5.p1	blue
g11180_i0.p1	turquoise
g11180_i1.p1	turquoise
g11181_i1.p1	greenyellow
g11182_i0.p1	turquoise
g1118_i4.p1	brown
g1118_i7.p1	cyan
g11195_i0.p1	turquoise
g11195_i1.p1	turquoise
g11195_i2.p1	turquoise
g11195_i3.p1	turquoise
g11195_i4.p1	turquoise
g11197_i2.p1	blue
g11199_i1.p1	blue
g111_i0.p1	brown
g111_i1.p1	black
g111_i2.p1	black
g111_i3.p1	black
g111_i4.p1	black
g111_i5.p1	black
g111_i6.p1	black
g11201_i0.p1	turquoise
g11201_i1.p1	turquoise
g11201_i2.p1	turquoise
g11201_i3.p1	turquoise
g11201_i4.p1	turquoise
g11201_i5.p1	turquoise
g11202_i3.p1	blue
g11202_i4.p1	turquoise
g11202_i5.p1	blue
g11203_i0.p1	green
g1120_i0.p1	red
g1120_i3.p1	red
g1120_i5.p1	red
g1120_i6.p1	red
g11210_i0.p1	turquoise
g11210_i1.p1	turquoise
g11216_i0.p1	red
g11216_i1.p1	red
g11216_i2.p1	red
g11216_i3.p1	red
g11216_i4.p1	red
g11216_i5.p1	red
g11217_i1.p1	black
g11217_i2.p1	black
g11223_i1.p1	turquoise
g11224_i0.p1	yellow
g11224_i2.p1	yellow
g11224_i3.p1	yellow
g11224_i5.p1	yellow
g11227_i0.p1	tan
g11227_i1.p1	tan
g11230_i0.p1	turquoise
g11230_i1.p1	turquoise
g11234_i0.p1	lightcyan
g11234_i1.p1	blue
g11235_i0.p1	turquoise
g11235_i1.p1	turquoise
g11236_i0.p1	blue
g11236_i1.p1	blue
g11236_i2.p1	blue
g1123_i1.p1	blue
g11240_i2.p1	blue
g11240_i3.p1	blue
g11240_i4.p1	blue
g11241_i0.p1	greenyellow
g11241_i1.p1	greenyellow
g11242_i0.p1	magenta
g11242_i2.p1	magenta
g11243_i1.p1	blue
g11243_i2.p1	blue
g11243_i3.p1	blue
g11243_i4.p1	blue
g11244_i1.p1	blue
g11244_i2.p1	blue
g11249_i0.p1	salmon
g11249_i1.p1	salmon
g11250_i0.p1	turquoise
g11250_i1.p1	turquoise
g11250_i2.p1	turquoise
g11251_i0.p1	blue
g11251_i1.p1	blue
g11251_i2.p1	blue
g11252_i3.p1	green
g11256_i0.p1	brown
g11256_i1.p1	brown
g11258_i0.p1	turquoise
g11258_i1.p1	turquoise
g11258_i2.p1	turquoise
g11258_i3.p1	turquoise
g11258_i4.p1	turquoise
g11259_i0.p1	greenyellow
g11260_i0.p1	greenyellow
g11260_i1.p1	greenyellow
g11261_i0.p1	turquoise
g11261_i1.p1	turquoise
g11263_i4.p1	purple
g11263_i5.p1	brown
g11263_i6.p1	purple
g11264_i0.p1	brown
g11264_i1.p1	brown
g11268_i0.p1	brown
g11268_i1.p1	brown
g1126_i1.p1	turquoise
g1126_i2.p1	turquoise
g11272_i0.p1	turquoise
g11272_i1.p1	turquoise
g11273_i3.p1	lightcyan
g11273_i4.p1	yellow
g11279_i0.p1	tan
g1127_i1.p1	turquoise
g1127_i2.p1	turquoise
g1127_i3.p1	turquoise
g1127_i4.p1	turquoise
g1127_i5.p1	turquoise
g11280_i0.p1	blue
g11280_i1.p1	blue
g11280_i2.p1	blue
g11281_i0.p1	brown
g11281_i1.p1	red
g11281_i2.p1	red
g11282_i1.p1	blue
g11283_i0.p1	turquoise
g11283_i1.p1	turquoise
g11285_i14.p1	turquoise
g11285_i7.p1	turquoise
g11285_i8.p1	green
g11286_i1.p1	turquoise
g11287_i1.p1	salmon
g1128_i0.p1	turquoise
g1128_i1.p1	turquoise
g11291_i1.p1	turquoise
g11299_i1.p1	yellow
g1129_i0.p1	turquoise
g1129_i1.p1	turquoise
g112_i6.p1	turquoise
g11306_i0.p1	yellow
g11306_i1.p1	yellow
g11307_i0.p1	pink
g11311_i1.p1	brown
g11311_i2.p1	brown
g11311_i3.p1	brown
g11316_i1.p1	pink
g11316_i2.p1	pink
g11318_i0.p1	turquoise
g11318_i3.p1	turquoise
g11319_i0.p1	turquoise
g11319_i1.p1	turquoise
g11319_i2.p1	turquoise
g11321_i0.p1	yellow
g11334_i0.p1	yellow
g11334_i1.p1	yellow
g11334_i4.p1	yellow
g11334_i6.p1	yellow
g11335_i0.p1	turquoise
g11335_i1.p1	turquoise
g11335_i2.p1	turquoise
g11336_i0.p1	turquoise
g11336_i1.p1	turquoise
g11336_i2.p1	turquoise
g11337_i0.p1	turquoise
g11337_i1.p1	turquoise
g11338_i0.p1	turquoise
g11338_i1.p1	turquoise
g11339_i0.p1	turquoise
g11339_i1.p1	turquoise
g11339_i3.p1	turquoise
g1133_i18.p1	blue
g11341_i0.p1	tan
g11344_i0.p1	cyan
g11344_i1.p1	cyan
g11345_i0.p1	turquoise
g11345_i1.p1	turquoise
g11345_i2.p1	turquoise
g11347_i1.p1	midnightblue
g1134_i0.p1	brown
g1134_i1.p1	brown
g11350_i0.p1	brown
g11351_i2.p1	green
g11351_i4.p1	turquoise
g11351_i5.p1	lightcyan
g11357_i0.p1	brown
g11357_i1.p1	brown
g11357_i2.p1	brown
g11358_i1.p1	turquoise
g11358_i2.p1	turquoise
g1135_i10.p1	turquoise
g1135_i11.p1	blue
g1135_i12.p1	blue
g1135_i14.p1	turquoise
g1135_i15.p1	yellow
g1135_i16.p1	black
g1135_i2.p1	yellow
g1135_i20.p1	yellow
g1135_i21.p1	yellow
g1135_i22.p1	blue
g1135_i24.p1	yellow
g1135_i25.p1	blue
g1135_i29.p1	turquoise
g1135_i3.p1	yellow
g1135_i36.p1	turquoise
g1135_i39.p1	red
g1135_i40.p1	red
g1135_i42.p1	red
g1135_i44.p1	blue
g1135_i45.p1	black
g1135_i46.p1	black
g1135_i49.p1	turquoise
g1135_i5.p1	blue
g1135_i51.p1	brown
g1135_i53.p1	blue
g1135_i56.p1	yellow
g1135_i57.p1	green
g1135_i58.p1	turquoise
g1135_i59.p1	yellow
g1135_i6.p1	blue
g1135_i63.p1	yellow
g1135_i64.p1	yellow
g1135_i8.p1	brown
g1135_i9.p1	blue
g11360_i0.p1	blue
g11360_i1.p1	turquoise
g11363_i0.p1	yellow
g11363_i1.p1	yellow
g11363_i2.p1	yellow
g11363_i4.p1	yellow
g11363_i5.p1	yellow
g11365_i1.p1	turquoise
g11365_i2.p1	turquoise
g11365_i3.p1	turquoise
g11367_i1.p1	green
g11367_i2.p1	green
g11367_i3.p1	green
g11368_i0.p1	yellow
g11368_i1.p1	midnightblue
g11368_i2.p1	yellow
g11369_i0.p1	blue
g11372_i0.p1	turquoise
g11372_i1.p1	turquoise
g11372_i2.p1	turquoise
g11372_i3.p1	turquoise
g11378_i0.p1	black
g11378_i1.p1	black
g11378_i2.p1	black
g11378_i3.p1	black
g11378_i4.p1	black
g11378_i5.p1	black
g11378_i6.p1	black
g11378_i9.p1	black
g11379_i0.p1	salmon
g11379_i1.p1	salmon
g1137_i1.p1	turquoise
g1137_i4.p1	blue
g11380_i0.p1	turquoise
g11380_i1.p1	turquoise
g11380_i2.p1	turquoise
g11381_i1.p1	turquoise
g11382_i1.p1	turquoise
g11385_i0.p1	black
g11385_i1.p1	black
g11385_i2.p1	black
g11385_i3.p1	black
g11385_i4.p1	black
g11386_i0.p1	magenta
g11386_i1.p1	magenta
g11387_i0.p1	yellow
g11387_i2.p1	yellow
g11388_i1.p1	green
g11392_i2.p1	turquoise
g11395_i0.p1	turquoise
g11395_i1.p1	turquoise
g11395_i3.p1	turquoise
g11395_i4.p1	turquoise
g11396_i0.p1	brown
g11397_i0.p1	turquoise
g11397_i1.p1	turquoise
g11397_i2.p1	turquoise
g113_i0.p1	turquoise
g11402_i1.p1	red
g11404_i0.p1	turquoise
g11404_i1.p1	turquoise
g11404_i2.p1	turquoise
g11404_i3.p1	turquoise
g11406_i0.p1	yellow
g11406_i1.p1	yellow
g11407_i0.p1	turquoise
g11407_i1.p1	turquoise
g11407_i2.p1	turquoise
g11408_i0.p1	turquoise
g11408_i2.p1	turquoise
g11409_i0.p1	lightcyan
g11409_i1.p1	yellow
g1140_i0.p1	turquoise
g1140_i10.p1	turquoise
g1140_i3.p1	turquoise
g11413_i1.p1	greenyellow
g11414_i0.p1	tan
g11415_i0.p1	yellow
g11416_i0.p1	turquoise
g11417_i2.p1	turquoise
g11418_i0.p1	blue
g11419_i0.p1	yellow
g11419_i1.p1	yellow
g11421_i1.p1	turquoise
g11422_i0.p1	turquoise
g11422_i1.p1	turquoise
g11422_i2.p1	blue
g11423_i0.p1	magenta
g11423_i2.p1	magenta
g11425_i2.p1	turquoise
g11425_i3.p1	turquoise
g11428_i1.p1	greenyellow
g1142_i10.p1	yellow
g1142_i11.p1	yellow
g1142_i12.p1	yellow
g1142_i14.p1	brown
g1142_i4.p1	brown
g1142_i5.p1	brown
g11430_i3.p1	blue
g11436_i2.p1	lightcyan
g11436_i3.p1	red
g11436_i4.p1	lightcyan
g11437_i1.p1	yellow
g1143_i12.p1	yellow
g1143_i16.p1	yellow
g1143_i2.p1	yellow
g1143_i20.p1	yellow
g1143_i8.p1	yellow
g11442_i0.p1	turquoise
g11442_i1.p1	turquoise
g11443_i0.p1	brown
g11443_i1.p1	brown
g11443_i2.p1	brown
g11443_i3.p1	brown
g11445_i0.p1	turquoise
g11445_i1.p1	turquoise
g11445_i2.p1	turquoise
g11447_i2.p1	blue
g11451_i0.p1	yellow
g11451_i1.p1	yellow
g11452_i0.p1	blue
g11453_i0.p1	red
g11453_i1.p1	red
g11456_i1.p1	greenyellow
g11459_i0.p1	turquoise
g11459_i1.p1	turquoise
g1145_i0.p1	purple
g1145_i1.p1	purple
g1145_i2.p1	purple
g1145_i3.p1	purple
g11460_i1.p1	purple
g11460_i2.p1	purple
g11461_i0.p1	turquoise
g11461_i2.p1	turquoise
g11461_i3.p1	turquoise
g11461_i4.p1	turquoise
g11462_i4.p1	blue
g11463_i0.p1	turquoise
g11463_i1.p1	turquoise
g11464_i0.p1	turquoise
g11465_i0.p1	blue
g11467_i0.p1	green
g11467_i1.p1	green
g11468_i0.p1	blue
g11468_i1.p1	blue
g11469_i3.p1	turquoise
g1146_i3.p1	turquoise
g11472_i0.p1	turquoise
g11472_i1.p1	turquoise
g11472_i2.p1	turquoise
g11474_i2.p1	turquoise
g11474_i3.p1	turquoise
g11476_i0.p1	turquoise
g11476_i1.p1	turquoise
g11478_i0.p1	black
g11478_i1.p1	tan
g11478_i2.p1	blue
g11478_i3.p1	black
g11478_i4.p1	black
g11478_i5.p1	blue
g11478_i6.p1	blue
g11480_i0.p1	turquoise
g11480_i1.p1	blue
g11484_i1.p1	yellow
g11485_i0.p1	turquoise
g11485_i1.p1	turquoise
g11487_i1.p1	turquoise
g11490_i0.p1	brown
g11490_i1.p1	brown
g11490_i3.p1	brown
g11491_i0.p1	yellow
g11491_i1.p1	magenta
g11491_i2.p1	yellow
g11491_i3.p1	magenta
g11492_i0.p1	turquoise
g11492_i1.p1	turquoise
g11493_i0.p1	brown
g11493_i1.p1	brown
g11494_i0.p1	blue
g11494_i1.p1	blue
g11494_i2.p1	blue
g11495_i0.p1	turquoise
g11495_i1.p1	turquoise
g11498_i1.p1	red
g1149_i0.p1	turquoise
g1149_i1.p1	turquoise
g11502_i1.p1	brown
g11503_i1.p1	turquoise
g11504_i0.p1	turquoise
g11505_i1.p1	brown
g11505_i2.p1	brown
g11506_i1.p1	brown
g11507_i0.p1	midnightblue
g11507_i1.p1	green
g11507_i5.p1	midnightblue
g11510_i1.p1	turquoise
g11515_i0.p1	red
g11515_i1.p1	red
g11515_i2.p1	red
g11515_i3.p1	red
g11515_i4.p1	red
g11515_i5.p1	red
g11515_i6.p1	red
g11515_i7.p1	red
g11516_i1.p1	yellow
g11517_i0.p1	turquoise
g11517_i1.p1	turquoise
g11517_i2.p1	turquoise
g11518_i0.p1	blue
g11518_i1.p1	blue
g11519_i0.p1	green
g11519_i1.p1	green
g11521_i0.p1	yellow
g11521_i1.p1	yellow
g11521_i2.p1	yellow
g11522_i0.p1	turquoise
g11525_i0.p1	cyan
g11528_i0.p1	brown
g11528_i1.p1	brown
g11528_i2.p1	brown
g11535_i0.p1	green
g11535_i1.p1	green
g11535_i2.p1	green
g11537_i1.p1	yellow
g11542_i0.p1	tan
g11542_i1.p1	tan
g11544_i1.p1	turquoise
g11546_i2.p1	brown
g11549_i0.p1	brown
g11549_i1.p1	brown
g11549_i2.p1	brown
g11549_i3.p1	brown
g11549_i4.p1	brown
g11550_i0.p1	tan
g11550_i1.p1	tan
g11553_i2.p1	brown
g11553_i3.p1	red
g11554_i1.p1	turquoise
g11561_i0.p1	turquoise
g11561_i1.p1	turquoise
g11561_i2.p1	turquoise
g11561_i3.p1	turquoise
g11562_i1.p1	brown
g11563_i0.p1	blue
g11563_i1.p1	blue
g11563_i2.p1	blue
g11567_i0.p1	blue
g11567_i1.p1	blue
g11569_i0.p1	turquoise
g11569_i1.p1	turquoise
g11571_i0.p1	turquoise
g11571_i1.p1	turquoise
g11573_i0.p1	blue
g11573_i2.p1	turquoise
g11573_i3.p1	turquoise
g11573_i4.p1	blue
g11573_i5.p1	turquoise
g11575_i1.p1	blue
g11580_i0.p1	turquoise
g11580_i1.p1	turquoise
g11580_i2.p1	turquoise
g11580_i3.p1	turquoise
g11582_i0.p1	blue
g11586_i1.p1	yellow
g11588_i2.p1	turquoise
g11589_i0.p1	yellow
g11589_i3.p1	yellow
g11590_i0.p1	midnightblue
g11590_i4.p1	midnightblue
g11595_i0.p1	blue
g11595_i1.p1	blue
g11596_i5.p1	blue
g11597_i1.p1	yellow
g11597_i2.p1	yellow
g11598_i3.p1	turquoise
g11603_i0.p1	brown
g11603_i2.p1	brown
g11604_i0.p1	blue
g11604_i1.p1	blue
g11604_i2.p1	blue
g11604_i3.p1	blue
g11604_i4.p1	blue
g11604_i6.p1	blue
g11605_i0.p1	blue
g11605_i1.p1	blue
g11605_i2.p1	blue
g11605_i3.p1	blue
g11605_i4.p1	blue
g11606_i2.p1	magenta
g11606_i5.p1	magenta
g11608_i1.p1	blue
g11616_i0.p1	blue
g11616_i1.p1	turquoise
g11616_i2.p1	turquoise
g1161_i0.p1	turquoise
g11621_i0.p1	black
g11621_i1.p1	black
g11622_i0.p1	turquoise
g11622_i1.p1	turquoise
g11623_i0.p1	blue
g11623_i1.p1	blue
[truncated: 23,897 more rows]
