# Supplementary material for: Transcriptomic analysis of Blumea laciniata responses to PEG-simulated drought stress
Source: Front Plant Sci. 2025 Dec 18;16:1695003. doi: 10.3389/fpls.2025.1695003 (PMC12756431; doi:10.3389/fpls.2025.1695003)
Supplement: Supplementary file 6 [file Table5.xlsx]

## Sheet: hubgene
Module_midnightblue	Module_salmon
g1647_i5.p1	g2226_i1.p1
g1647_i9.p1	g2226_i0.p1
g37509_i0.p1	g2226_i2.p1
g4441_i4.p1	g2226_i3.p1
g1647_i8.p1	g6767_i2.p1
g4441_i2.p1	g9516_i0.p1
g22322_i1.p1	g4034_i1.p1
g1778_i5.p1	g9516_i1.p1
g29393_i1.p1	g17409_i1.p1
g22_i50.p1	g4034_i2.p1
g4441_i3.p1	g3986_i3.p1
g22_i53.p1	g20220_i0.p1
g11347_i1.p1	g3986_i2.p1
g4441_i0.p1	g3986_i1.p1
g39663_i0.p1	g3322_i2.p1
g22_i44.p1	g16200_i5.p1
g11946_i2.p1	g3322_i1.p1
g2640_i2.p1	g3322_i4.p1
g2640_i0.p1	g3322_i0.p1
g8932_i1.p1	g10424_i0.p1
g7106_i1.p1	g10424_i1.p1
g8932_i0.p1	g11751_i0.p1
g11946_i1.p1	g9063_i0.p1
g11946_i0.p1	g15159_i2.p1
g12098_i1.p1	g3986_i0.p1
g22322_i0.p1	g3998_i0.p1
g12674_i1.p1	g9063_i1.p1
g7106_i0.p1	g10805_i0.p1
g7106_i2.p1	g21989_i0.p1
g12674_i0.p1	g9063_i2.p1
g11688_i2.p1	g6023_i2.p1
g2096_i1.p1	g12479_i1.p1
g18852_i0.p1	g6023_i1.p1
g17134_i0.p1	g6932_i1.p1
g23285_i0.p1	g10837_i0.p1
g4538_i4.p1	g21989_i1.p1
g10204_i1.p1	g4321_i3.p1
g19474_i1.p1	g776_i1.p1
g18852_i2.p1	g5460_i0.p1
g2640_i1.p1	g10367_i1.p1
g12098_i0.p1	g9697_i1.p1
g4232_i0.p1	g6176_i0.p1
g2096_i2.p1	g16243_i2.p1
g2030_i2.p1	g10805_i2.p1
g4232_i1.p1	g10367_i2.p1
g31864_i0.p1	g3986_i5.p1
g1778_i0.p1	g10837_i1.p1
g3906_i2.p1	g2449_i1.p1
g8617_i0.p1	g15058_i1.p1
g29330_i1.p1	g6176_i1.p1
g1284_i3.p1	g16243_i1.p1
g19474_i3.p1	g8769_i8.p1
g3906_i0.p1	g3261_i1.p1
g2096_i3.p1	g6176_i2.p1
g7102_i3.p1	g6176_i3.p1
g4416_i4.p1	g2449_i8.p1
g19474_i0.p1	g10805_i1.p1
g21948_i0.p1	g776_i0.p1
g19474_i2.p1	g16243_i0.p1
g3906_i1.p1	g15058_i0.p1
g1069_i3.p1	g152_i8.p1
g5715_i2.p1	g1107_i1.p1
g19474_i4.p1	g10837_i3.p1
g7760_i2.p1	g7547_i0.p1
g23731_i0.p1	g152_i21.p1
g18852_i4.p1	g1107_i2.p1
g7102_i4.p1	g4341_i4.p1
g1069_i5.p1	g10837_i2.p1
g13369_i0.p1	g440_i3.p1
g7760_i3.p1	g4341_i3.p1
g2634_i5.p1	g8959_i1.p1
g27421_i0.p1	g17490_i0.p1
g8617_i1.p1	g1107_i0.p1
g20414_i1.p1	g770_i0.p1
g7102_i2.p1	g21359_i3.p1
g32534_i0.p1	g12725_i0.p1
g7760_i4.p1	g152_i20.p1
g27999_i0.p1	g4321_i0.p1
g15531_i1.p1	g21359_i1.p1
g23933_i0.p1	g696_i1.p1
g17506_i2.p1	g12479_i0.p1
g6165_i0.p1	g8959_i0.p1
g8664_i1.p1	g5681_i1.p1
g10382_i0.p1	g2449_i6.p1
g17506_i3.p1	g2449_i7.p1
g4816_i1.p1	g21359_i0.p1
g6165_i2.p1	g2449_i3.p1
g6165_i1.p1	g9570_i0.p1
g14951_i3.p1	g34035_i0.p1
g10382_i1.p1	g8877_i3.p1
g17506_i0.p1	g6848_i0.p1
g1069_i4.p1	g10419_i0.p1
g17506_i1.p1	g21359_i2.p1
g29413_i2.p1	g8877_i1.p1
g12252_i1.p1	g4341_i2.p1
g19122_i1.p1	g8877_i0.p1
g4816_i0.p1	g11287_i1.p1
g13510_i3.p1	g6023_i3.p1
g2634_i3.p1	g9570_i2.p1
g12058_i2.p1	g4925_i0.p1
g8008_i0.p1	g15111_i2.p1
g33501_i0.p1	g21173_i0.p1
g35680_i0.p1	g9254_i3.p1
g6165_i4.p1	g15559_i0.p1
g5807_i0.p1	g14530_i2.p1
g5715_i1.p1	g9254_i1.p1
g14132_i1.p1	g15111_i0.p1
g12058_i1.p1	g4925_i1.p1
g5807_i1.p1	g9254_i0.p1
g12002_i1.p1	g2667_i2.p1
g12058_i0.p1	g2667_i3.p1
g12252_i2.p1	g15559_i3.p1
g7557_i4.p1	g9254_i2.p1
g10406_i3.p1	g9254_i4.p1
g8664_i4.p1	g6151_i1.p1
g19122_i0.p1	g10419_i2.p1
g20654_i2.p1	g14108_i1.p1
g16617_i1.p1	g44927_i0.p1
g11170_i0.p1	g13587_i0.p1
g29413_i0.p1	g25990_i0.p1
g20654_i1.p1	g9389_i2.p1
g48524_i0.p1	g15111_i3.p1
g15531_i0.p1	g137_i4.p1
g5137_i1.p1	g12764_i1.p1
g2634_i4.p1	g8234_i1.p1
g14132_i2.p1	g10405_i0.p1
g2634_i0.p1	g14729_i1.p1
g10382_i2.p1	g14729_i2.p1
g2564_i4.p1	g8788_i3.p1
g12002_i0.p1	g5681_i0.p1
g1654_i2.p1	g9740_i0.p1
g7557_i6.p1	g8234_i0.p1
g16640_i1.p1	g15559_i1.p1
g39630_i0.p1	g7543_i1.p1
g4460_i2.p1	g2300_i0.p1
g32740_i0.p1	g10405_i1.p1
g8617_i2.p1	g3617_i2.p1
g21433_i1.p1	g5564_i1.p1
g41015_i0.p1	g16747_i0.p1
g1778_i4.p1	g137_i0.p1
g1388_i1.p1	g2300_i1.p1
g20331_i0.p1	g36089_i0.p1
g2155_i1.p1	g14729_i0.p1
g16391_i4.p1	g150_i1.p1
g43791_i0.p1	g137_i3.p1
g7557_i8.p1	g9332_i2.p1
g5041_i2.p1	g7543_i0.p1
g371_i65.p1	g16747_i1.p1
g10923_i1.p1	g9970_i1.p1
g14183_i0.p1	g11379_i1.p1
g13463_i0.p1	g5051_i4.p1
g8632_i6.p1	g21819_i0.p1
g4869_i0.p1	g5635_i0.p1
g14597_i1.p1	g15111_i1.p1
g14597_i2.p1	g17057_i1.p1
g25487_i0.p1	g6720_i1.p1
g17657_i1.p1	g4517_i3.p1
g29413_i1.p1	g17327_i0.p1
g14730_i0.p1	g17571_i0.p1
g1421_i3.p1	g17571_i1.p1
g14278_i1.p1	g9587_i4.p1
g24044_i2.p1	g12156_i2.p1
g8522_i1.p1	g12156_i1.p1
g16589_i0.p1	g7858_i1.p1
g22225_i0.p1	g10623_i1.p1
g13263_i0.p1	g912_i5.p1
g4183_i1.p1	g10244_i1.p1
g10209_i2.p1	g9587_i3.p1
g21013_i0.p1	g912_i0.p1
g14278_i7.p1	g912_i4.p1
g4869_i3.p1	g11249_i0.p1
g14278_i5.p1	g912_i3.p1
g13354_i1.p1	g11751_i2.p1
g27031_i0.p1	g912_i6.p1
g18169_i0.p1	g11249_i1.p1
g14278_i0.p1	g13250_i1.p1
g16589_i1.p1	g25344_i1.p1
g23316_i3.p1	g912_i2.p1
g14597_i3.p1	g9587_i2.p1
g33681_i1.p1	g4097_i3.p1
g16437_i1.p1	g3456_i2.p1
g22118_i0.p1	g4097_i5.p1
g31080_i0.p1	g4097_i4.p1
g14278_i8.p1	g16835_i1.p1
g640_i3.p1	g13734_i4.p1
g23890_i0.p1	g4097_i7.p1
g22014_i2.p1	g6842_i1.p1
g25407_i1.p1	g15387_i5.p1
g22014_i0.p1	g7547_i2.p1
g1388_i6.p1	g912_i1.p1
g8781_i0.p1	g10419_i1.p1
g41982_i0.p1	g7547_i1.p1
g1388_i4.p1	g6280_i0.p1
g17250_i3.p1	g28161_i0.p1
g13354_i2.p1	g7876_i0.p1
g15011_i0.p1	g10033_i2.p1
g23440_i2.p1	g6298_i0.p1
g8405_i0.p1	g2459_i7.p1
g23863_i0.p1	g420_i32.p1
g42093_i0.p1	g21454_i1.p1
g10209_i1.p1	g4517_i2.p1
g12892_i1.p1	g21454_i0.p1
g640_i2.p1	g9570_i1.p1
g16210_i1.p1	g3617_i1.p1
g9935_i2.p1	g17071_i1.p1
	g6280_i2.p1
	g12630_i1.p1
	g8788_i1.p1
	g4517_i1.p1
	g7188_i1.p1
	g12630_i0.p1
	g10890_i0.p1
	g2459_i5.p1
	g26965_i0.p1
	g17057_i0.p1
	g18605_i0.p1
	g6619_i2.p1
	g7661_i2.p1
	g6619_i0.p1
	g12108_i1.p1
	g12108_i0.p1
	g9587_i1.p1
	g10244_i2.p1
	g1813_i0.p1
	g10244_i3.p1
	g12912_i5.p1
	g10902_i1.p1
	g12912_i0.p1
	g10244_i0.p1
	g13734_i6.p1
	g13734_i2.p1
	g9587_i0.p1
	g12912_i2.p1
	g8769_i6.p1
	g12156_i3.p1
	g6842_i2.p1
	g10902_i0.p1
	g24698_i0.p1
	g14917_i2.p1
	g20274_i1.p1
	g4982_i1.p1
	g18505_i3.p1
	g12912_i3.p1
	g6842_i0.p1
	g13437_i0.p1
	g11104_i1.p1
	g15905_i0.p1
	g10404_i0.p1
	g8249_i1.p1
	g7280_i0.p1
	g187_i73.p1
	g187_i74.p1
	g187_i70.p1
	g17396_i1.p1
	g9727_i0.p1
	g2459_i6.p1
	g17853_i0.p1
	g19872_i1.p1
	g10404_i1.p1
	g6456_i0.p1
	g19872_i0.p1
	g1915_i0.p1
	g18505_i2.p1
	g13437_i1.p1
	g272_i1.p1
