# Supplementary material for: Transcriptomic analysis of Blumea laciniata responses to PEG-simulated drought stress
Source: Front Plant Sci. 2025 Dec 18;16:1695003. doi: 10.3389/fpls.2025.1695003 (PMC12756431; doi:10.3389/fpls.2025.1695003)
Supplement: Supplementary file 7 [file Table6.xlsx]

## Sheet: midnightblue
fromNode	toNode	weight
g10204_i1.p1	g10209_i1.p1	0.0604057
g10204_i1.p1	g10209_i2.p1	0.0732749
g10204_i1.p1	g10325_i12.p1	0.0207607
g10204_i1.p1	g10382_i0.p1	0.111446
g10204_i1.p1	g10382_i1.p1	0.096059
g10204_i1.p1	g10382_i2.p1	0.098999
g10204_i1.p1	g10406_i3.p1	0.079699
g10204_i1.p1	g10436_i0.p1	0.110745
g10204_i1.p1	g10606_i0.p1	0.0393597
g10204_i1.p1	g10606_i1.p1	0.0309316
g10204_i1.p1	g10650_i0.p1	0.0522769
g10204_i1.p1	g10650_i3.p1	0.0618841
g10204_i1.p1	g10650_i4.p1	0.052784
g10204_i1.p1	g1069_i3.p1	0.101233
g10204_i1.p1	g1069_i4.p1	0.0923438
g10204_i1.p1	g1069_i5.p1	0.0995891
g10204_i1.p1	g10752_i1.p1	0.0883276
g10204_i1.p1	g10914_i0.p1	0.0375245
g10204_i1.p1	g10923_i1.p1	0.0890429
g10204_i1.p1	g11034_i0.p1	0.0499556
g10204_i1.p1	g11058_i0.p1	0.0797995
g10204_i1.p1	g11058_i1.p1	0.0829256
g10204_i1.p1	g11170_i0.p1	0.0694947
g10204_i1.p1	g11347_i1.p1	0.100326
g10204_i1.p1	g11507_i0.p1	0.0397317
g10204_i1.p1	g11507_i5.p1	0.0377484
g10204_i1.p1	g11590_i0.p1	0.0598724
g10204_i1.p1	g11590_i4.p1	0.0644556
g10204_i1.p1	g11688_i2.p1	0.0884948
g10204_i1.p1	g11720_i5.p1	0.042629
g10204_i1.p1	g11814_i0.p1	0.11005
g10204_i1.p1	g11946_i0.p1	0.0990113
g10204_i1.p1	g11946_i1.p1	0.0993388
g10204_i1.p1	g11946_i2.p1	0.100653
g10204_i1.p1	g11994_i0.p1	0.0274775
g10204_i1.p1	g11994_i1.p1	0.021709
g10204_i1.p1	g12002_i0.p1	0.103376
g10204_i1.p1	g12002_i1.p1	0.0990487
g10204_i1.p1	g12058_i0.p1	0.0852393
g10204_i1.p1	g12058_i1.p1	0.0885348
g10204_i1.p1	g12058_i2.p1	0.0890089
g10204_i1.p1	g12098_i0.p1	0.0825666
g10204_i1.p1	g12098_i1.p1	0.0905894
g10204_i1.p1	g12252_i1.p1	0.0825199
g10204_i1.p1	g12252_i2.p1	0.0901459
g10204_i1.p1	g12338_i0.p1	0.0584695
g10204_i1.p1	g12373_i0.p1	0.0639648
g10204_i1.p1	g12373_i1.p1	0.0656833
g10204_i1.p1	g12373_i4.p1	0.0756785
g10204_i1.p1	g12674_i0.p1	0.106111
g10204_i1.p1	g12674_i1.p1	0.118898
g10204_i1.p1	g127_i35.p1	0.0475366
g10204_i1.p1	g12843_i0.p1	0.0925415
g10204_i1.p1	g12843_i1.p1	0.0986689
g10204_i1.p1	g1284_i3.p1	0.0782592
g10204_i1.p1	g12892_i1.p1	0.0310061
g10204_i1.p1	g13263_i0.p1	0.0668546
g10204_i1.p1	g13354_i0.p1	0.057052
g10204_i1.p1	g13354_i1.p1	0.0668275
g10204_i1.p1	g13354_i2.p1	0.0509118
g10204_i1.p1	g13369_i0.p1	0.060849
g10204_i1.p1	g13463_i0.p1	0.0777274
g10204_i1.p1	g13510_i3.p1	0.0640539
g10204_i1.p1	g13706_i0.p1	0.0305033
g10204_i1.p1	g13761_i0.p1	0.0775684
g10204_i1.p1	g13761_i3.p1	0.0778713
g10204_i1.p1	g13859_i0.p1	0.0511499
g10204_i1.p1	g13859_i1.p1	0.0490358
g10204_i1.p1	g1388_i1.p1	0.0499096
g10204_i1.p1	g1388_i2.p1	0.0227034
g10204_i1.p1	g1388_i4.p1	0.0290688
g10204_i1.p1	g1388_i6.p1	0.0327113
g10204_i1.p1	g14132_i1.p1	0.0736319
g10204_i1.p1	g14132_i2.p1	0.061053
g10204_i1.p1	g14183_i0.p1	0.0892206
g10204_i1.p1	g14195_i0.p1	0.0888693
g10204_i1.p1	g14195_i1.p1	0.0904457
g10204_i1.p1	g14195_i2.p1	0.0884157
g10204_i1.p1	g1421_i3.p1	0.0851805
g10204_i1.p1	g14278_i0.p1	0.0321383
g10204_i1.p1	g14278_i1.p1	0.0337177
g10204_i1.p1	g14278_i5.p1	0.0338276
g10204_i1.p1	g14278_i6.p1	0.0213219
g10204_i1.p1	g14278_i7.p1	0.0324447
g10204_i1.p1	g14278_i8.p1	0.0300947
g10204_i1.p1	g14278_i9.p1	0.0225492
g10204_i1.p1	g14509_i4.p1	0.0528574
g10204_i1.p1	g14509_i7.p1	0.0236207
g10204_i1.p1	g14597_i1.p1	0.064591
g10204_i1.p1	g14597_i2.p1	0.0561135
g10204_i1.p1	g14597_i3.p1	0.0658708
g10204_i1.p1	g14730_i0.p1	0.0784554
g10204_i1.p1	g14951_i3.p1	0.10557
g10204_i1.p1	g15011_i0.p1	0.0626947
g10204_i1.p1	g15531_i0.p1	0.103613
g10204_i1.p1	g15531_i1.p1	0.118773
g10204_i1.p1	g16113_i0.p1	0.0344266
g10204_i1.p1	g16210_i1.p1	0.0783748
g10204_i1.p1	g16370_i1.p1	0.0544522
g10204_i1.p1	g16391_i4.p1	0.0727124
g10204_i1.p1	g16437_i1.p1	0.0509504
g10204_i1.p1	g1647_i5.p1	0.102335
g10204_i1.p1	g1647_i8.p1	0.102692
g10204_i1.p1	g1647_i9.p1	0.100278
g10204_i1.p1	g1654_i0.p1	0.0924882
g10204_i1.p1	g1654_i1.p1	0.0936706
g10204_i1.p1	g1654_i2.p1	0.0944277
g10204_i1.p1	g1654_i4.p1	0.0808562
g10204_i1.p1	g16589_i0.p1	0.0569034
g10204_i1.p1	g16589_i1.p1	0.04285
g10204_i1.p1	g16617_i1.p1	0.09613
g10204_i1.p1	g16640_i1.p1	0.0674307
g10204_i1.p1	g1699_i1.p1	0.0254677
g10204_i1.p1	g17134_i0.p1	0.0965706
g10204_i1.p1	g1719_i2.p1	0.0517705
g10204_i1.p1	g17226_i2.p1	0.0222323
g10204_i1.p1	g17250_i3.p1	0.0561019
g10204_i1.p1	g17367_i1.p1	0.0413705
g10204_i1.p1	g17486_i3.p1	0.0631503
g10204_i1.p1	g17506_i0.p1	0.0827016
g10204_i1.p1	g17506_i1.p1	0.076881
g10204_i1.p1	g17506_i2.p1	0.0844826
g10204_i1.p1	g17506_i3.p1	0.0814255
g10204_i1.p1	g1751_i1.p1	0.0361695
g10204_i1.p1	g1751_i2.p1	0.0291074
g10204_i1.p1	g17657_i1.p1	0.0576345
g10204_i1.p1	g1778_i0.p1	0.116804
g10204_i1.p1	g1778_i1.p1	0.048159
g10204_i1.p1	g1778_i4.p1	0.0846999
g10204_i1.p1	g1778_i5.p1	0.123332
g10204_i1.p1	g18169_i0.p1	0.0690804
g10204_i1.p1	g1827_i0.p1	0.0518947
g10204_i1.p1	g183_i0.p1	0.0313071
g10204_i1.p1	g183_i1.p1	0.0307754
g10204_i1.p1	g183_i3.p1	0.0248617
g10204_i1.p1	g18440_i1.p1	0.0373069
g10204_i1.p1	g18743_i1.p1	0.040536
g10204_i1.p1	g18852_i0.p1	0.122583
g10204_i1.p1	g18852_i2.p1	0.120175
g10204_i1.p1	g18852_i4.p1	0.0873614
g10204_i1.p1	g18893_i1.p1	0.0697095
g10204_i1.p1	g19122_i0.p1	0.0959728
g10204_i1.p1	g19122_i1.p1	0.0928352
g10204_i1.p1	g19390_i3.p1	0.0561701
g10204_i1.p1	g19474_i0.p1	0.11149
g10204_i1.p1	g19474_i1.p1	0.116216
g10204_i1.p1	g19474_i2.p1	0.114653
g10204_i1.p1	g19474_i3.p1	0.125284
g10204_i1.p1	g19474_i4.p1	0.10149
g10204_i1.p1	g19560_i3.p1	0.0273089
g10204_i1.p1	g19944_i0.p1	0.0363638
g10204_i1.p1	g200_i0.p1	0.0404295
g10204_i1.p1	g200_i2.p1	0.0436737
g10204_i1.p1	g200_i3.p1	0.029285
g10204_i1.p1	g200_i4.p1	0.0440837
g10204_i1.p1	g2030_i2.p1	0.0637148
g10204_i1.p1	g20331_i0.p1	0.0548413
g10204_i1.p1	g20414_i1.p1	0.087588
g10204_i1.p1	g20654_i1.p1	0.0940122
g10204_i1.p1	g20654_i2.p1	0.0996925
g10204_i1.p1	g20868_i1.p1	0.0472141
g10204_i1.p1	g20905_i1.p1	0.0449631
g10204_i1.p1	g2096_i1.p1	0.0935085
g10204_i1.p1	g2096_i2.p1	0.0980328
g10204_i1.p1	g2096_i3.p1	0.0919937
g10204_i1.p1	g21013_i0.p1	0.065003
g10204_i1.p1	g21433_i1.p1	0.108004
g10204_i1.p1	g2155_i1.p1	0.097744
g10204_i1.p1	g21948_i0.p1	0.0732792
g10204_i1.p1	g22014_i0.p1	0.0549821
g10204_i1.p1	g22014_i1.p1	0.0589188
g10204_i1.p1	g22014_i2.p1	0.0476894
g10204_i1.p1	g22118_i0.p1	0.103002
g10204_i1.p1	g22225_i0.p1	0.0918098
g10204_i1.p1	g22322_i0.p1	0.12177
g10204_i1.p1	g22322_i1.p1	0.114201
g10204_i1.p1	g22_i44.p1	0.114551
g10204_i1.p1	g22_i50.p1	0.118513
g10204_i1.p1	g22_i53.p1	0.119679
g10204_i1.p1	g23017_i1.p1	0.0216308
g10204_i1.p1	g23285_i0.p1	0.105974
g10204_i1.p1	g23316_i3.p1	0.0710061
g10204_i1.p1	g23440_i2.p1	0.0454678
g10204_i1.p1	g23564_i0.p1	0.0245623
g10204_i1.p1	g23731_i0.p1	0.0709604
g10204_i1.p1	g23863_i0.p1	0.0466155
g10204_i1.p1	g23890_i0.p1	0.0328213
g10204_i1.p1	g23933_i0.p1	0.112207
g10204_i1.p1	g24044_i2.p1	0.0481425
g10204_i1.p1	g2531_i2.p1	0.094222
g10204_i1.p1	g25407_i1.p1	0.0492963
g10204_i1.p1	g25487_i0.p1	0.0702304
g10204_i1.p1	g2564_i4.p1	0.0934687
g10204_i1.p1	g25908_i0.p1	0.052619
g10204_i1.p1	g26166_i0.p1	0.0576648
g10204_i1.p1	g2634_i0.p1	0.0841993
g10204_i1.p1	g2634_i3.p1	0.0718981
g10204_i1.p1	g2634_i4.p1	0.0755497
g10204_i1.p1	g2634_i5.p1	0.0846265
g10204_i1.p1	g26405_i0.p1	0.0354271
g10204_i1.p1	g2640_i0.p1	0.126817
g10204_i1.p1	g2640_i1.p1	0.11006
g10204_i1.p1	g2640_i2.p1	0.123194
g10204_i1.p1	g26597_i0.p1	0.0208018
g10204_i1.p1	g2664_i1.p1	0.0432389
g10204_i1.p1	g26924_i0.p1	0.0464583
g10204_i1.p1	g27031_i0.p1	0.0832739
g10204_i1.p1	g27031_i1.p1	0.071862
g10204_i1.p1	g2717_i2.p1	0.110508
g10204_i1.p1	g27421_i0.p1	0.114882
g10204_i1.p1	g27999_i0.p1	0.0749439
g10204_i1.p1	g28066_i0.p1	0.0380201
g10204_i1.p1	g28134_i0.p1	0.0710612
g10204_i1.p1	g28502_i0.p1	0.0496139
g10204_i1.p1	g28502_i1.p1	0.0582395
g10204_i1.p1	g289_i14.p1	0.0630367
g10204_i1.p1	g29330_i1.p1	0.0858401
g10204_i1.p1	g29393_i1.p1	0.102265
g10204_i1.p1	g29413_i0.p1	0.0498276
g10204_i1.p1	g29413_i1.p1	0.0857741
g10204_i1.p1	g29413_i2.p1	0.0632172
g10204_i1.p1	g30001_i0.p1	0.0302923
g10204_i1.p1	g31080_i0.p1	0.0421848
g10204_i1.p1	g31093_i0.p1	0.0546961
g10204_i1.p1	g31264_i0.p1	0.0586245
g10204_i1.p1	g31264_i1.p1	0.0516366
g10204_i1.p1	g31746_i0.p1	0.0209734
g10204_i1.p1	g31864_i0.p1	0.0803545
g10204_i1.p1	g32041_i0.p1	0.0518021
g10204_i1.p1	g3251_i0.p1	0.0329851
g10204_i1.p1	g32534_i0.p1	0.112673
g10204_i1.p1	g32740_i0.p1	0.0785718
g10204_i1.p1	g3325_i2.p1	0.0239289
g10204_i1.p1	g33470_i0.p1	0.0800304
g10204_i1.p1	g33501_i0.p1	0.0794216
g10204_i1.p1	g33681_i1.p1	0.0555703
g10204_i1.p1	g34139_i0.p1	0.0574677
g10204_i1.p1	g35680_i0.p1	0.102162
g10204_i1.p1	g36025_i0.p1	0.0529974
g10204_i1.p1	g36364_i0.p1	0.0630771
g10204_i1.p1	g37007_i0.p1	0.0266045
g10204_i1.p1	g371_i65.p1	0.0993551
g10204_i1.p1	g37509_i0.p1	0.103353
g10204_i1.p1	g3906_i0.p1	0.0987659
g10204_i1.p1	g3906_i1.p1	0.0957645
g10204_i1.p1	g3906_i2.p1	0.0991799
g10204_i1.p1	g39630_i0.p1	0.0501206
g10204_i1.p1	g39663_i0.p1	0.114114
g10204_i1.p1	g39673_i0.p1	0.114177
g10204_i1.p1	g39673_i1.p1	0.119921
g10204_i1.p1	g3995_i1.p1	0.038423
g10204_i1.p1	g40589_i0.p1	0.0367573
g10204_i1.p1	g41015_i0.p1	0.0751572
g10204_i1.p1	g4183_i1.p1	0.0310914
g10204_i1.p1	g41982_i0.p1	0.0477414
g10204_i1.p1	g42093_i0.p1	0.0392336
g10204_i1.p1	g4232_i0.p1	0.121903
g10204_i1.p1	g4232_i1.p1	0.122011
g10204_i1.p1	g43791_i0.p1	0.0782092
g10204_i1.p1	g4416_i4.p1	0.0932749
g10204_i1.p1	g4441_i0.p1	0.0939207
g10204_i1.p1	g4441_i2.p1	0.0963453
g10204_i1.p1	g4441_i3.p1	0.0959791
g10204_i1.p1	g4441_i4.p1	0.0981721
g10204_i1.p1	g4460_i2.p1	0.0678585
g10204_i1.p1	g4538_i4.p1	0.0806366
g10204_i1.p1	g45814_i0.p1	0.0247534
g10204_i1.p1	g4816_i0.p1	0.121938
g10204_i1.p1	g4816_i1.p1	0.140886
g10204_i1.p1	g48516_i0.p1	0.0450236
g10204_i1.p1	g48524_i0.p1	0.0618206
g10204_i1.p1	g4869_i0.p1	0.0545933
g10204_i1.p1	g4869_i3.p1	0.0521136
g10204_i1.p1	g5041_i2.p1	0.0653377
g10204_i1.p1	g5137_i1.p1	0.102163
g10204_i1.p1	g5341_i1.p1	0.0233128
g10204_i1.p1	g570_i0.p1	0.0446783
g10204_i1.p1	g570_i1.p1	0.0467991
g10204_i1.p1	g570_i2.p1	0.0527297
g10204_i1.p1	g5715_i1.p1	0.0623405
g10204_i1.p1	g5715_i2.p1	0.0695832
g10204_i1.p1	g5807_i0.p1	0.0843909
g10204_i1.p1	g5807_i1.p1	0.0850022
g10204_i1.p1	g5920_i5.p1	0.0425331
g10204_i1.p1	g6116_i1.p1	0.020462
g10204_i1.p1	g6116_i2.p1	0.0225036
g10204_i1.p1	g6165_i0.p1	0.0854279
g10204_i1.p1	g6165_i1.p1	0.0792645
g10204_i1.p1	g6165_i2.p1	0.0803898
g10204_i1.p1	g6165_i4.p1	0.0785606
g10204_i1.p1	g640_i2.p1	0.0612678
g10204_i1.p1	g640_i3.p1	0.0675035
g10204_i1.p1	g6644_i0.p1	0.0974094
g10204_i1.p1	g7102_i2.p1	0.120085
g10204_i1.p1	g7102_i3.p1	0.120607
g10204_i1.p1	g7102_i4.p1	0.116499
g10204_i1.p1	g7106_i0.p1	0.0980314
g10204_i1.p1	g7106_i1.p1	0.0973883
g10204_i1.p1	g7106_i2.p1	0.0995221
g10204_i1.p1	g7127_i1.p1	0.047205
g10204_i1.p1	g7127_i2.p1	0.0392337
g10204_i1.p1	g7127_i3.p1	0.0512101
g10204_i1.p1	g7383_i0.p1	0.0503368
g10204_i1.p1	g7383_i1.p1	0.0823916
g10204_i1.p1	g7383_i2.p1	0.0789646
g10204_i1.p1	g7557_i4.p1	0.0928912
g10204_i1.p1	g7557_i6.p1	0.0991203
g10204_i1.p1	g7557_i8.p1	0.101495
g10204_i1.p1	g7600_i0.p1	0.0422649
g10204_i1.p1	g7674_i2.p1	0.0614027
g10204_i1.p1	g7760_i2.p1	0.0687157
g10204_i1.p1	g7760_i3.p1	0.0662401
g10204_i1.p1	g7760_i4.p1	0.0774923
g10204_i1.p1	g7805_i1.p1	0.0883851
g10204_i1.p1	g7805_i2.p1	0.088869
g10204_i1.p1	g7945_i2.p1	0.0561213
g10204_i1.p1	g798_i0.p1	0.0282504
g10204_i1.p1	g8008_i0.p1	0.0758986
g10204_i1.p1	g8110_i5.p1	0.0611971
g10204_i1.p1	g8196_i1.p1	0.066584
g10204_i1.p1	g8196_i2.p1	0.0586241
g10204_i1.p1	g8299_i0.p1	0.0241928
g10204_i1.p1	g8299_i1.p1	0.0244964
g10204_i1.p1	g8299_i3.p1	0.0233377
g10204_i1.p1	g8299_i4.p1	0.0220477
g10204_i1.p1	g8299_i5.p1	0.0467462
g10204_i1.p1	g8405_i0.p1	0.0414708
g10204_i1.p1	g8405_i1.p1	0.0428081
g10204_i1.p1	g8522_i1.p1	0.0868234
g10204_i1.p1	g8617_i0.p1	0.100452
g10204_i1.p1	g8617_i1.p1	0.0984989
g10204_i1.p1	g8617_i2.p1	0.0662137
g10204_i1.p1	g8632_i6.p1	0.076823
g10204_i1.p1	g8664_i1.p1	0.0745849
g10204_i1.p1	g8664_i4.p1	0.0675813
g10204_i1.p1	g8731_i7.p1	0.0346458
g10204_i1.p1	g8781_i0.p1	0.0579561
g10204_i1.p1	g8932_i0.p1	0.101848
g10204_i1.p1	g8932_i1.p1	0.0957483
g10204_i1.p1	g930_i3.p1	0.0922321
g10204_i1.p1	g9923_i3.p1	0.0599439
g10204_i1.p1	g9923_i6.p1	0.0837072
g10204_i1.p1	g9923_i7.p1	0.0564744
g10204_i1.p1	g9923_i8.p1	0.0655248
g10204_i1.p1	g9935_i1.p1	0.103368
g10204_i1.p1	g9935_i2.p1	0.093038
g10204_i1.p1	g9965_i1.p1	0.0309021
g10204_i1.p1	g9983_i1.p1	0.0748204
g13463_i0.p1	g13510_i3.p1	0.0474961
g13463_i0.p1	g13706_i0.p1	0.0318427
g13463_i0.p1	g13761_i0.p1	0.0578736
g13463_i0.p1	g13761_i3.p1	0.0572199
g13463_i0.p1	g13859_i0.p1	0.08348
g13463_i0.p1	g13859_i1.p1	0.0804394
g13463_i0.p1	g14132_i1.p1	0.0617807
g13463_i0.p1	g14132_i2.p1	0.0600881
g13463_i0.p1	g14183_i0.p1	0.139822
g13463_i0.p1	g14195_i0.p1	0.120306
g13463_i0.p1	g14195_i1.p1	0.123563
g13463_i0.p1	g14195_i2.p1	0.12122
g13463_i0.p1	g1421_i3.p1	0.0314325
g13463_i0.p1	g14597_i1.p1	0.0672709
g13463_i0.p1	g14597_i2.p1	0.0743903
g13463_i0.p1	g14597_i3.p1	0.109068
g13463_i0.p1	g14730_i0.p1	0.0642258
g13463_i0.p1	g14951_i3.p1	0.0362525
g13463_i0.p1	g15011_i0.p1	0.0527296
g13463_i0.p1	g15531_i0.p1	0.0957968
g13463_i0.p1	g15531_i1.p1	0.101211
g13463_i0.p1	g16113_i0.p1	0.0460399
g13463_i0.p1	g16210_i1.p1	0.0223551
g13463_i0.p1	g16370_i1.p1	0.0225406
g13463_i0.p1	g16391_i4.p1	0.0792371
g13463_i0.p1	g16437_i1.p1	0.0355139
g13463_i0.p1	g1647_i5.p1	0.0619506
g13463_i0.p1	g1647_i8.p1	0.067326
g13463_i0.p1	g1647_i9.p1	0.0595965
g13463_i0.p1	g1654_i0.p1	0.062597
g13463_i0.p1	g1654_i1.p1	0.0671471
g13463_i0.p1	g1654_i2.p1	0.0640971
g13463_i0.p1	g1654_i4.p1	0.0597478
g13463_i0.p1	g16589_i0.p1	0.0286777
g13463_i0.p1	g16589_i1.p1	0.0224137
g13463_i0.p1	g16617_i1.p1	0.0662366
g13463_i0.p1	g16640_i1.p1	0.0458559
g13463_i0.p1	g17134_i0.p1	0.0767835
g13463_i0.p1	g1719_i2.p1	0.0429895
g13463_i0.p1	g17226_i2.p1	0.0215676
g13463_i0.p1	g17250_i3.p1	0.0283214
g13463_i0.p1	g17486_i3.p1	0.0735483
g13463_i0.p1	g17506_i0.p1	0.0739791
g13463_i0.p1	g17506_i1.p1	0.0645614
g13463_i0.p1	g17506_i2.p1	0.0720508
g13463_i0.p1	g17506_i3.p1	0.0717195
g13463_i0.p1	g1751_i1.p1	0.0492139
g13463_i0.p1	g1751_i2.p1	0.0434293
g13463_i0.p1	g17657_i1.p1	0.0359945
g13463_i0.p1	g1778_i0.p1	0.0683878
g13463_i0.p1	g1778_i1.p1	0.0439556
g13463_i0.p1	g1778_i4.p1	0.064515
g13463_i0.p1	g1778_i5.p1	0.0750457
g13463_i0.p1	g18169_i0.p1	0.0705503
g13463_i0.p1	g18440_i1.p1	0.025322
g13463_i0.p1	g18852_i0.p1	0.101307
g13463_i0.p1	g18852_i2.p1	0.103392
g13463_i0.p1	g18852_i4.p1	0.0726709
g13463_i0.p1	g18893_i1.p1	0.034377
g13463_i0.p1	g19122_i0.p1	0.0432477
g13463_i0.p1	g19122_i1.p1	0.039728
g13463_i0.p1	g19390_i3.p1	0.0305412
g13463_i0.p1	g19474_i0.p1	0.0761758
g13463_i0.p1	g19474_i1.p1	0.0773269
g13463_i0.p1	g19474_i2.p1	0.0742636
g13463_i0.p1	g19474_i3.p1	0.0821444
g13463_i0.p1	g19474_i4.p1	0.0677755
g13463_i0.p1	g19944_i0.p1	0.0223343
g13463_i0.p1	g200_i0.p1	0.0371531
g13463_i0.p1	g200_i2.p1	0.0394961
g13463_i0.p1	g200_i3.p1	0.0277192
g13463_i0.p1	g200_i4.p1	0.0317933
g13463_i0.p1	g2030_i2.p1	0.0385798
g13463_i0.p1	g20414_i1.p1	0.100273
g13463_i0.p1	g20654_i1.p1	0.116854
g13463_i0.p1	g20654_i2.p1	0.123128
g13463_i0.p1	g20868_i1.p1	0.0362124
g13463_i0.p1	g20905_i1.p1	0.025737
g13463_i0.p1	g2096_i1.p1	0.0690047
g13463_i0.p1	g2096_i2.p1	0.0788839
g13463_i0.p1	g2096_i3.p1	0.0741985
g13463_i0.p1	g21013_i0.p1	0.0716763
g13463_i0.p1	g21433_i1.p1	0.0519558
g13463_i0.p1	g2155_i1.p1	0.0998383
g13463_i0.p1	g21948_i0.p1	0.031274
g13463_i0.p1	g22014_i0.p1	0.0237347
g13463_i0.p1	g22014_i2.p1	0.0246403
g13463_i0.p1	g22118_i0.p1	0.086992
g13463_i0.p1	g22225_i0.p1	0.0746544
g13463_i0.p1	g22322_i0.p1	0.0709483
g13463_i0.p1	g22322_i1.p1	0.0732209
g13463_i0.p1	g22_i44.p1	0.0462425
g13463_i0.p1	g22_i50.p1	0.0486103
g13463_i0.p1	g22_i53.p1	0.0477438
g13463_i0.p1	g23285_i0.p1	0.0888001
g13463_i0.p1	g23316_i3.p1	0.0510312
g13463_i0.p1	g23440_i2.p1	0.057091
g13463_i0.p1	g23731_i0.p1	0.0324328
g13463_i0.p1	g23863_i0.p1	0.0480203
g13463_i0.p1	g23890_i0.p1	0.0216682
g13463_i0.p1	g23933_i0.p1	0.121605
g13463_i0.p1	g24044_i2.p1	0.0360607
g13463_i0.p1	g2531_i2.p1	0.032149
g13463_i0.p1	g25407_i1.p1	0.0540187
g13463_i0.p1	g25487_i0.p1	0.0676256
g13463_i0.p1	g2564_i4.p1	0.0569441
g13463_i0.p1	g25908_i0.p1	0.0406015
g13463_i0.p1	g26166_i0.p1	0.0797123
g13463_i0.p1	g2634_i0.p1	0.0538151
g13463_i0.p1	g2634_i3.p1	0.0579441
g13463_i0.p1	g2634_i4.p1	0.0512333
g13463_i0.p1	g2634_i5.p1	0.0551096
g13463_i0.p1	g26405_i0.p1	0.0333028
g13463_i0.p1	g2640_i0.p1	0.104763
g13463_i0.p1	g2640_i1.p1	0.0959195
g13463_i0.p1	g2640_i2.p1	0.0997387
g13463_i0.p1	g2664_i1.p1	0.0435408
g13463_i0.p1	g26924_i0.p1	0.0529236
g13463_i0.p1	g27031_i0.p1	0.103632
g13463_i0.p1	g27031_i1.p1	0.0926168
g13463_i0.p1	g2717_i2.p1	0.0563534
g13463_i0.p1	g27421_i0.p1	0.0437382
g13463_i0.p1	g27999_i0.p1	0.0384395
g13463_i0.p1	g289_i14.p1	0.0352123
g13463_i0.p1	g29330_i1.p1	0.0737619
g13463_i0.p1	g29393_i1.p1	0.0623471
g13463_i0.p1	g29413_i0.p1	0.0368227
g13463_i0.p1	g29413_i1.p1	0.0471166
g13463_i0.p1	g29413_i2.p1	0.0413035
g13463_i0.p1	g30001_i0.p1	0.0372874
g13463_i0.p1	g31093_i0.p1	0.0463702
g13463_i0.p1	g31264_i0.p1	0.0426999
g13463_i0.p1	g31264_i1.p1	0.0435981
g13463_i0.p1	g31864_i0.p1	0.0647729
g13463_i0.p1	g32041_i0.p1	0.0296467
g13463_i0.p1	g3251_i0.p1	0.023785
g13463_i0.p1	g32534_i0.p1	0.073511
g13463_i0.p1	g32740_i0.p1	0.0327929
g13463_i0.p1	g3325_i2.p1	0.034423
g13463_i0.p1	g33470_i0.p1	0.0235593
g13463_i0.p1	g33501_i0.p1	0.0442522
g13463_i0.p1	g33681_i1.p1	0.0258089
g13463_i0.p1	g34139_i0.p1	0.026189
g13463_i0.p1	g35264_i0.p1	0.0228386
g13463_i0.p1	g35680_i0.p1	0.0657287
g13463_i0.p1	g36025_i0.p1	0.0371765
g13463_i0.p1	g371_i65.p1	0.0641678
g13463_i0.p1	g37509_i0.p1	0.059831
g13463_i0.p1	g3906_i0.p1	0.0905071
g13463_i0.p1	g3906_i1.p1	0.0933468
g13463_i0.p1	g3906_i2.p1	0.094244
g13463_i0.p1	g39630_i0.p1	0.047784
g13463_i0.p1	g39663_i0.p1	0.0480545
g13463_i0.p1	g39673_i0.p1	0.041017
g13463_i0.p1	g39673_i1.p1	0.0385561
g13463_i0.p1	g3995_i1.p1	0.0256552
g13463_i0.p1	g40589_i0.p1	0.0235014
g13463_i0.p1	g41015_i0.p1	0.0203061
g13463_i0.p1	g4183_i1.p1	0.0230278
g13463_i0.p1	g41982_i0.p1	0.0224058
g13463_i0.p1	g42093_i0.p1	0.0249307
g13463_i0.p1	g4232_i0.p1	0.125626
g13463_i0.p1	g4232_i1.p1	0.12804
g13463_i0.p1	g43791_i0.p1	0.0531978
g13463_i0.p1	g4416_i4.p1	0.0599572
g13463_i0.p1	g4441_i0.p1	0.0654474
g13463_i0.p1	g4441_i2.p1	0.0648477
g13463_i0.p1	g4441_i3.p1	0.0657291
g13463_i0.p1	g4441_i4.p1	0.0686736
g13463_i0.p1	g4460_i2.p1	0.0277762
g13463_i0.p1	g4538_i4.p1	0.061497
g13463_i0.p1	g4816_i0.p1	0.0821373
g13463_i0.p1	g4816_i1.p1	0.0870661
g13463_i0.p1	g48524_i0.p1	0.0240811
g13463_i0.p1	g5041_i2.p1	0.0265188
g13463_i0.p1	g5137_i1.p1	0.0366574
g13463_i0.p1	g570_i0.p1	0.0380978
g13463_i0.p1	g570_i1.p1	0.0408641
g13463_i0.p1	g570_i2.p1	0.0439936
g13463_i0.p1	g5715_i1.p1	0.046557
g13463_i0.p1	g5715_i2.p1	0.0502855
g13463_i0.p1	g5807_i0.p1	0.0431993
g13463_i0.p1	g5807_i1.p1	0.0416928
g13463_i0.p1	g5920_i5.p1	0.0322946
g13463_i0.p1	g6165_i0.p1	0.0262599
g13463_i0.p1	g6165_i1.p1	0.0235386
g13463_i0.p1	g6165_i2.p1	0.0240503
g13463_i0.p1	g6165_i4.p1	0.0223296
g13463_i0.p1	g640_i2.p1	0.0203154
g13463_i0.p1	g640_i3.p1	0.0224735
g13463_i0.p1	g6557_i0.p1	0.0272795
g13463_i0.p1	g6557_i2.p1	0.0281468
g13463_i0.p1	g6644_i0.p1	0.0315793
g13463_i0.p1	g7102_i2.p1	0.0592768
g13463_i0.p1	g7102_i3.p1	0.0552852
g13463_i0.p1	g7102_i4.p1	0.0624802
g13463_i0.p1	g7106_i0.p1	0.0525606
g13463_i0.p1	g7106_i1.p1	0.0533918
g13463_i0.p1	g7106_i2.p1	0.0527498
g13463_i0.p1	g7127_i1.p1	0.0333426
g13463_i0.p1	g7127_i2.p1	0.0308567
g13463_i0.p1	g7127_i3.p1	0.0375686
g13463_i0.p1	g7383_i0.p1	0.0202779
g13463_i0.p1	g7383_i1.p1	0.0254178
g13463_i0.p1	g7383_i2.p1	0.0240406
g13463_i0.p1	g7557_i4.p1	0.0733363
g13463_i0.p1	g7557_i6.p1	0.0819595
g13463_i0.p1	g7557_i8.p1	0.0821426
g13463_i0.p1	g7600_i0.p1	0.0391998
g13463_i0.p1	g7674_i2.p1	0.0347965
g13463_i0.p1	g7760_i2.p1	0.0336645
g13463_i0.p1	g7760_i3.p1	0.0331064
g13463_i0.p1	g7760_i4.p1	0.0354638
g13463_i0.p1	g7805_i1.p1	0.026972
g13463_i0.p1	g7805_i2.p1	0.0281186
g13463_i0.p1	g7945_i2.p1	0.0562745
g13463_i0.p1	g8008_i0.p1	0.0580826
g13463_i0.p1	g8522_i1.p1	0.101686
g13463_i0.p1	g8617_i0.p1	0.0511188
g13463_i0.p1	g8617_i1.p1	0.0460404
g13463_i0.p1	g8617_i2.p1	0.0206396
g13463_i0.p1	g8632_i6.p1	0.0368338
g13463_i0.p1	g8664_i1.p1	0.0273684
g13463_i0.p1	g8664_i4.p1	0.0234166
g13463_i0.p1	g8731_i7.p1	0.0247279
g13463_i0.p1	g8781_i0.p1	0.0335398
g13463_i0.p1	g8932_i0.p1	0.0816276
g13463_i0.p1	g8932_i1.p1	0.0709678
g13463_i0.p1	g930_i3.p1	0.030064
g13463_i0.p1	g9923_i6.p1	0.027825
g13463_i0.p1	g9935_i1.p1	0.0598776
g13463_i0.p1	g9935_i2.p1	0.0652915
g13463_i0.p1	g9983_i1.p1	0.042713
g29393_i1.p1	g29413_i0.p1	0.0919099
g29393_i1.p1	g29413_i1.p1	0.14365
g29393_i1.p1	g29413_i2.p1	0.117528
g29393_i1.p1	g30001_i0.p1	0.0469192
g29393_i1.p1	g31080_i0.p1	0.0826023
g29393_i1.p1	g31093_i0.p1	0.0732602
g29393_i1.p1	g31264_i0.p1	0.057663
g29393_i1.p1	g31264_i1.p1	0.0529472
g29393_i1.p1	g31746_i0.p1	0.034162
g29393_i1.p1	g31864_i0.p1	0.118658
g29393_i1.p1	g32041_i0.p1	0.0423209
g29393_i1.p1	g3251_i0.p1	0.0451978
g29393_i1.p1	g32534_i0.p1	0.119849
g29393_i1.p1	g32740_i0.p1	0.10992
g29393_i1.p1	g33470_i0.p1	0.0585977
g29393_i1.p1	g33501_i0.p1	0.140259
g29393_i1.p1	g33681_i1.p1	0.0823588
g29393_i1.p1	g33927_i0.p1	0.020958
g29393_i1.p1	g34139_i0.p1	0.0655783
g29393_i1.p1	g35680_i0.p1	0.0979787
g29393_i1.p1	g36025_i0.p1	0.0219742
g29393_i1.p1	g36364_i0.p1	0.0677323
g29393_i1.p1	g37007_i0.p1	0.0284497
g29393_i1.p1	g371_i65.p1	0.0822419
g29393_i1.p1	g37509_i0.p1	0.149212
g29393_i1.p1	g3906_i0.p1	0.174763
g29393_i1.p1	g3906_i1.p1	0.178414
g29393_i1.p1	g3906_i2.p1	0.187708
g29393_i1.p1	g39630_i0.p1	0.0751361
g29393_i1.p1	g39663_i0.p1	0.139442
g29393_i1.p1	g39673_i0.p1	0.0912307
g29393_i1.p1	g39673_i1.p1	0.0946847
g29393_i1.p1	g3995_i1.p1	0.0496693
g29393_i1.p1	g40589_i0.p1	0.0733312
g29393_i1.p1	g41015_i0.p1	0.0936638
g29393_i1.p1	g4183_i1.p1	0.0782313
g29393_i1.p1	g41982_i0.p1	0.0838222
g29393_i1.p1	g42093_i0.p1	0.0692835
g29393_i1.p1	g4232_i0.p1	0.215588
g29393_i1.p1	g4232_i1.p1	0.211065
g29393_i1.p1	g43791_i0.p1	0.102148
g29393_i1.p1	g4416_i4.p1	0.125026
g29393_i1.p1	g4441_i0.p1	0.144169
g29393_i1.p1	g4441_i2.p1	0.153977
g29393_i1.p1	g4441_i3.p1	0.148228
g29393_i1.p1	g4441_i4.p1	0.154811
g29393_i1.p1	g4460_i2.p1	0.0866345
g29393_i1.p1	g4538_i4.p1	0.124613
g29393_i1.p1	g45814_i0.p1	0.0572511
g29393_i1.p1	g4816_i0.p1	0.100575
g29393_i1.p1	g4816_i1.p1	0.108861
g29393_i1.p1	g48516_i0.p1	0.04754
g29393_i1.p1	g48524_i0.p1	0.115204
g29393_i1.p1	g4869_i0.p1	0.0890155
g29393_i1.p1	g4869_i3.p1	0.0805367
g29393_i1.p1	g5041_i2.p1	0.0993188
g29393_i1.p1	g5137_i1.p1	0.114791
g29393_i1.p1	g5341_i1.p1	0.0475813
g29393_i1.p1	g570_i0.p1	0.0391787
g29393_i1.p1	g570_i1.p1	0.0383846
g29393_i1.p1	g570_i2.p1	0.0446464
g29393_i1.p1	g5715_i1.p1	0.108745
g29393_i1.p1	g5715_i2.p1	0.116155
g29393_i1.p1	g5807_i0.p1	0.0905138
g29393_i1.p1	g5807_i1.p1	0.0909901
g29393_i1.p1	g5920_i5.p1	0.058116
g29393_i1.p1	g6116_i1.p1	0.0348747
g29393_i1.p1	g6116_i2.p1	0.0342292
g29393_i1.p1	g6165_i0.p1	0.122872
g29393_i1.p1	g6165_i1.p1	0.118832
g29393_i1.p1	g6165_i2.p1	0.119572
g29393_i1.p1	g6165_i4.p1	0.113461
g29393_i1.p1	g640_i2.p1	0.104731
g29393_i1.p1	g640_i3.p1	0.11069
g29393_i1.p1	g6557_i0.p1	0.0331798
g29393_i1.p1	g6557_i2.p1	0.0306423
g29393_i1.p1	g6644_i0.p1	0.0617902
g29393_i1.p1	g7102_i2.p1	0.134583
g29393_i1.p1	g7102_i3.p1	0.135639
g29393_i1.p1	g7102_i4.p1	0.133794
g29393_i1.p1	g7106_i0.p1	0.145079
g29393_i1.p1	g7106_i1.p1	0.145887
g29393_i1.p1	g7106_i2.p1	0.145809
g29393_i1.p1	g7127_i1.p1	0.0534938
g29393_i1.p1	g7127_i2.p1	0.0518696
g29393_i1.p1	g7127_i3.p1	0.064993
g29393_i1.p1	g7383_i0.p1	0.0579354
g29393_i1.p1	g7383_i1.p1	0.0781351
g29393_i1.p1	g7383_i2.p1	0.0751684
g29393_i1.p1	g7557_i4.p1	0.105355
g29393_i1.p1	g7557_i6.p1	0.103617
g29393_i1.p1	g7557_i8.p1	0.0892688
g29393_i1.p1	g7600_i0.p1	0.0365066
g29393_i1.p1	g7674_i2.p1	0.0600811
g29393_i1.p1	g7760_i2.p1	0.132246
g29393_i1.p1	g7760_i3.p1	0.127657
g29393_i1.p1	g7760_i4.p1	0.131573
g29393_i1.p1	g7805_i1.p1	0.0913042
g29393_i1.p1	g7805_i2.p1	0.0998874
g29393_i1.p1	g7945_i2.p1	0.0894156
g29393_i1.p1	g798_i0.p1	0.0253555
g29393_i1.p1	g798_i1.p1	0.0262696
g29393_i1.p1	g8008_i0.p1	0.103632
g29393_i1.p1	g8110_i5.p1	0.0470663
g29393_i1.p1	g8196_i1.p1	0.0588458
g29393_i1.p1	g8196_i2.p1	0.034568
g29393_i1.p1	g8299_i0.p1	0.0371433
g29393_i1.p1	g8299_i1.p1	0.0359418
g29393_i1.p1	g8299_i3.p1	0.0347738
g29393_i1.p1	g8299_i4.p1	0.0324292
g29393_i1.p1	g8299_i5.p1	0.0550772
g29393_i1.p1	g8405_i0.p1	0.0867519
g29393_i1.p1	g8405_i1.p1	0.0892812
g29393_i1.p1	g8522_i1.p1	0.132441
g29393_i1.p1	g8617_i0.p1	0.133775
g29393_i1.p1	g8617_i1.p1	0.113692
g29393_i1.p1	g8617_i2.p1	0.0785866
g29393_i1.p1	g8632_i6.p1	0.101114
g29393_i1.p1	g8664_i1.p1	0.108509
g29393_i1.p1	g8664_i4.p1	0.0988741
g29393_i1.p1	g8731_i7.p1	0.0414086
g29393_i1.p1	g8781_i0.p1	0.0661357
g29393_i1.p1	g8932_i0.p1	0.176904
g29393_i1.p1	g8932_i1.p1	0.161367
g29393_i1.p1	g921_i3.p1	0.0257012
g29393_i1.p1	g921_i4.p1	0.0277408
g29393_i1.p1	g930_i3.p1	0.0689519
g29393_i1.p1	g9923_i3.p1	0.0437912
g29393_i1.p1	g9923_i6.p1	0.0602353
g29393_i1.p1	g9923_i7.p1	0.0386167
g29393_i1.p1	g9923_i8.p1	0.0487387
g29393_i1.p1	g9935_i1.p1	0.0876855
g29393_i1.p1	g9935_i2.p1	0.0854684
g29393_i1.p1	g9965_i1.p1	0.0299311
g29393_i1.p1	g9983_i1.p1	0.0869149
g7102_i3.p1	g7102_i4.p1	0.106054
g7102_i3.p1	g7106_i0.p1	0.120008
g7102_i3.p1	g7106_i1.p1	0.124683
g7102_i3.p1	g7106_i2.p1	0.118999
g7102_i3.p1	g7127_i1.p1	0.0472373
g7102_i3.p1	g7127_i2.p1	0.0421249
g7102_i3.p1	g7127_i3.p1	0.0483701
g7102_i3.p1	g7383_i0.p1	0.0294934
g7102_i3.p1	g7383_i1.p1	0.0725322
g7102_i3.p1	g7383_i2.p1	0.0724988
g7102_i3.p1	g7557_i4.p1	0.100727
g7102_i3.p1	g7557_i6.p1	0.0916549
g7102_i3.p1	g7557_i8.p1	0.0751831
g7102_i3.p1	g7600_i0.p1	0.0239227
g7102_i3.p1	g7674_i2.p1	0.0386399
g7102_i3.p1	g7760_i2.p1	0.0837992
g7102_i3.p1	g7760_i3.p1	0.0804219
g7102_i3.p1	g7760_i4.p1	0.0767049
g7102_i3.p1	g7805_i1.p1	0.0936216
g7102_i3.p1	g7805_i2.p1	0.0946788
g7102_i3.p1	g7945_i2.p1	0.0274589
g7102_i3.p1	g798_i0.p1	0.0346736
g7102_i3.p1	g798_i1.p1	0.0255361
g7102_i3.p1	g8008_i0.p1	0.062161
g7102_i3.p1	g8110_i5.p1	0.045708
g7102_i3.p1	g8196_i1.p1	0.0540652
g7102_i3.p1	g8196_i2.p1	0.0445333
g7102_i3.p1	g8299_i5.p1	0.0379717
g7102_i3.p1	g8405_i0.p1	0.0606455
g7102_i3.p1	g8405_i1.p1	0.063655
g7102_i3.p1	g8522_i1.p1	0.0482406
g7102_i3.p1	g8617_i0.p1	0.113769
g7102_i3.p1	g8617_i1.p1	0.105017
g7102_i3.p1	g8617_i2.p1	0.0864722
g7102_i3.p1	g8632_i6.p1	0.0478554
g7102_i3.p1	g8664_i1.p1	0.092148
g7102_i3.p1	g8664_i4.p1	0.0897474
g7102_i3.p1	g8731_i7.p1	0.0504109
g7102_i3.p1	g8781_i0.p1	0.0643488
g7102_i3.p1	g8932_i0.p1	0.142275
g7102_i3.p1	g8932_i1.p1	0.141231
g7102_i3.p1	g921_i3.p1	0.0282229
g7102_i3.p1	g921_i4.p1	0.0304743
g7102_i3.p1	g930_i3.p1	0.0558047
g7102_i3.p1	g9923_i3.p1	0.0663638
g7102_i3.p1	g9923_i6.p1	0.0800429
g7102_i3.p1	g9923_i7.p1	0.0596894
g7102_i3.p1	g9923_i8.p1	0.0695237
g7102_i3.p1	g9935_i1.p1	0.0693253
g7102_i3.p1	g9935_i2.p1	0.0704421
g7102_i3.p1	g9965_i1.p1	0.0351074
g7102_i3.p1	g9983_i1.p1	0.0303606
g7102_i4.p1	g7106_i0.p1	0.112898
g7102_i4.p1	g7106_i1.p1	0.117918
g7102_i4.p1	g7106_i2.p1	0.11061
g7102_i4.p1	g7127_i1.p1	0.0432692
g7102_i4.p1	g7127_i2.p1	0.0407301
g7102_i4.p1	g7127_i3.p1	0.0458317
g7102_i4.p1	g7383_i0.p1	0.0257402
g7102_i4.p1	g7383_i1.p1	0.0563844
g7102_i4.p1	g7383_i2.p1	0.0568657
g7102_i4.p1	g7557_i4.p1	0.103974
g7102_i4.p1	g7557_i6.p1	0.0949808
g7102_i4.p1	g7557_i8.p1	0.0791912
g7102_i4.p1	g7600_i0.p1	0.0299813
g7102_i4.p1	g7674_i2.p1	0.0292442
g7102_i4.p1	g7760_i2.p1	0.0699663
g7102_i4.p1	g7760_i3.p1	0.0674537
g7102_i4.p1	g7760_i4.p1	0.0626345
g7102_i4.p1	g7805_i1.p1	0.0789976
g7102_i4.p1	g7805_i2.p1	0.0825453
g7102_i4.p1	g7945_i2.p1	0.0259023
g7102_i4.p1	g8008_i0.p1	0.0719057
g7102_i4.p1	g8110_i5.p1	0.0269233
g7102_i4.p1	g8196_i1.p1	0.0380255
g7102_i4.p1	g8196_i2.p1	0.0290127
g7102_i4.p1	g8299_i5.p1	0.0350554
g7102_i4.p1	g8405_i0.p1	0.0425385
g7102_i4.p1	g8405_i1.p1	0.0449775
g7102_i4.p1	g8522_i1.p1	0.0619527
g7102_i4.p1	g8617_i0.p1	0.104958
g7102_i4.p1	g8617_i1.p1	0.0932854
g7102_i4.p1	g8617_i2.p1	0.0645484
g7102_i4.p1	g8632_i6.p1	0.0377906
g7102_i4.p1	g8664_i1.p1	0.0760136
g7102_i4.p1	g8664_i4.p1	0.0699382
g7102_i4.p1	g8731_i7.p1	0.0447704
g7102_i4.p1	g8781_i0.p1	0.060512
g7102_i4.p1	g8932_i0.p1	0.150213
g7102_i4.p1	g8932_i1.p1	0.142832
g7102_i4.p1	g930_i3.p1	0.0455089
g7102_i4.p1	g9923_i3.p1	0.0412987
g7102_i4.p1	g9923_i6.p1	0.0568576
g7102_i4.p1	g9923_i7.p1	0.0361924
g7102_i4.p1	g9923_i8.p1	0.0437157
g7102_i4.p1	g9935_i1.p1	0.0665375
g7102_i4.p1	g9935_i2.p1	0.071976
g7102_i4.p1	g9965_i1.p1	0.0336351
g7102_i4.p1	g9983_i1.p1	0.0341426

## Sheet: salmon
fromNode	toNode	weight
g11104_i1.p1	g11249_i0.p1	0.0984588
g11104_i1.p1	g11249_i1.p1	0.0914194
g11104_i1.p1	g11287_i1.p1	0.0549683
g11104_i1.p1	g11379_i1.p1	0.020802
g11104_i1.p1	g11676_i0.p1	0.103652
g11104_i1.p1	g11676_i1.p1	0.0968016
g11104_i1.p1	g11676_i2.p1	0.0909065
g11104_i1.p1	g11751_i0.p1	0.0972568
g11104_i1.p1	g11751_i2.p1	0.0792502
g11104_i1.p1	g12108_i0.p1	0.0777851
g11104_i1.p1	g12108_i1.p1	0.0809331
g11104_i1.p1	g12156_i1.p1	0.0546164
g11104_i1.p1	g12156_i2.p1	0.0557991
g11104_i1.p1	g12156_i3.p1	0.040156
g11104_i1.p1	g12479_i0.p1	0.0659183
g11104_i1.p1	g12479_i1.p1	0.0727279
g11104_i1.p1	g12630_i0.p1	0.0257146
g11104_i1.p1	g12630_i1.p1	0.0280017
g11104_i1.p1	g12725_i0.p1	0.0221296
g11104_i1.p1	g12764_i1.p1	0.0457035
g11104_i1.p1	g12912_i0.p1	0.102526
g11104_i1.p1	g12912_i2.p1	0.100124
g11104_i1.p1	g12912_i3.p1	0.0879588
g11104_i1.p1	g12912_i5.p1	0.127182
g11104_i1.p1	g13250_i1.p1	0.081206
g11104_i1.p1	g13256_i2.p1	0.0674985
g11104_i1.p1	g13430_i0.p1	0.129931
g11104_i1.p1	g13430_i2.p1	0.127656
g11104_i1.p1	g13437_i0.p1	0.051966
g11104_i1.p1	g13437_i1.p1	0.0404104
g11104_i1.p1	g13437_i2.p1	0.0370336
g11104_i1.p1	g13587_i0.p1	0.0690295
g11104_i1.p1	g13734_i2.p1	0.109054
g11104_i1.p1	g13734_i4.p1	0.0878721
g11104_i1.p1	g13734_i6.p1	0.110225
g11104_i1.p1	g137_i0.p1	0.0265651
g11104_i1.p1	g137_i3.p1	0.0240724
g11104_i1.p1	g137_i4.p1	0.0334034
g11104_i1.p1	g14108_i1.p1	0.0799031
g11104_i1.p1	g14530_i2.p1	0.0812466
g11104_i1.p1	g14711_i2.p1	0.0398476
g11104_i1.p1	g14729_i0.p1	0.0320994
g11104_i1.p1	g14729_i1.p1	0.0318859
g11104_i1.p1	g14729_i2.p1	0.0343987
g11104_i1.p1	g14843_i0.p1	0.0328338
g11104_i1.p1	g14843_i1.p1	0.0298382
g11104_i1.p1	g14917_i2.p1	0.113538
g11104_i1.p1	g15058_i0.p1	0.0286898
g11104_i1.p1	g15058_i1.p1	0.0285122
g11104_i1.p1	g15111_i0.p1	0.0274723
g11104_i1.p1	g15111_i1.p1	0.0219183
g11104_i1.p1	g15111_i2.p1	0.0279229
g11104_i1.p1	g15111_i3.p1	0.0253755
g11104_i1.p1	g15159_i2.p1	0.0658984
g11104_i1.p1	g152_i20.p1	0.0776065
g11104_i1.p1	g152_i21.p1	0.0802748
g11104_i1.p1	g152_i6.p1	0.0345599
g11104_i1.p1	g152_i8.p1	0.10003
g11104_i1.p1	g15387_i5.p1	0.0663452
g11104_i1.p1	g15559_i0.p1	0.0338034
g11104_i1.p1	g15559_i1.p1	0.0274453
g11104_i1.p1	g15559_i3.p1	0.0437369
g11104_i1.p1	g15875_i0.p1	0.0386105
g11104_i1.p1	g15875_i1.p1	0.0429167
g11104_i1.p1	g15905_i0.p1	0.0221063
g11104_i1.p1	g16070_i1.p1	0.0263425
g11104_i1.p1	g16200_i5.p1	0.0997581
g11104_i1.p1	g16243_i0.p1	0.0683915
g11104_i1.p1	g16243_i1.p1	0.0732015
g11104_i1.p1	g16243_i2.p1	0.0778533
g11104_i1.p1	g16493_i0.p1	0.052888
g11104_i1.p1	g16678_i0.p1	0.0633086
g11104_i1.p1	g16678_i1.p1	0.0634625
g11104_i1.p1	g16835_i1.p1	0.11351
g11104_i1.p1	g17057_i0.p1	0.049554
g11104_i1.p1	g17057_i1.p1	0.0563822
g11104_i1.p1	g17057_i4.p1	0.0321698
g11104_i1.p1	g17071_i1.p1	0.105578
g11104_i1.p1	g17100_i1.p1	0.0236448
g11104_i1.p1	g17396_i1.p1	0.0925961
g11104_i1.p1	g17409_i1.p1	0.0672428
g11104_i1.p1	g17490_i0.p1	0.0303686
g11104_i1.p1	g17571_i0.p1	0.0230839
g11104_i1.p1	g17853_i0.p1	0.110647
g11104_i1.p1	g17865_i1.p1	0.0911303
g11104_i1.p1	g1813_i0.p1	0.0880573
g11104_i1.p1	g18179_i0.p1	0.0334436
g11104_i1.p1	g18427_i0.p1	0.0604001
g11104_i1.p1	g18427_i1.p1	0.0659044
g11104_i1.p1	g18505_i2.p1	0.0304125
g11104_i1.p1	g18505_i3.p1	0.0391391
g11104_i1.p1	g18605_i0.p1	0.10445
g11104_i1.p1	g187_i70.p1	0.0482752
g11104_i1.p1	g187_i73.p1	0.0487171
g11104_i1.p1	g187_i74.p1	0.0488365
g11104_i1.p1	g19025_i0.p1	0.0561208
g11104_i1.p1	g1915_i0.p1	0.120208
g11104_i1.p1	g19872_i0.p1	0.021547
g11104_i1.p1	g19872_i1.p1	0.0233822
g11104_i1.p1	g20220_i0.p1	0.0862516
g11104_i1.p1	g20274_i1.p1	0.0874836
g11104_i1.p1	g20390_i0.p1	0.0259683
g11104_i1.p1	g21173_i0.p1	0.0280232
g11104_i1.p1	g21359_i0.p1	0.0946888
g11104_i1.p1	g21359_i1.p1	0.0955389
g11104_i1.p1	g21359_i2.p1	0.0980593
g11104_i1.p1	g21359_i3.p1	0.0844719
g11104_i1.p1	g21454_i0.p1	0.080118
g11104_i1.p1	g21454_i1.p1	0.0803201
g11104_i1.p1	g2148_i13.p1	0.0889843
g11104_i1.p1	g2164_i1.p1	0.105056
g11104_i1.p1	g21806_i0.p1	0.0261476
g11104_i1.p1	g21989_i0.p1	0.0415655
g11104_i1.p1	g21989_i1.p1	0.0362476
g11104_i1.p1	g2226_i0.p1	0.0872383
g11104_i1.p1	g2226_i1.p1	0.0814815
g11104_i1.p1	g2226_i2.p1	0.0827963
g11104_i1.p1	g2226_i3.p1	0.0818396
g11104_i1.p1	g22918_i0.p1	0.0425625
g11104_i1.p1	g2300_i0.p1	0.077342
g11104_i1.p1	g2300_i1.p1	0.0808262
g11104_i1.p1	g23377_i4.p1	0.0345145
g11104_i1.p1	g2416_i7.p1	0.0235885
g11104_i1.p1	g2449_i1.p1	0.0397753
g11104_i1.p1	g2449_i3.p1	0.0310201
g11104_i1.p1	g2449_i6.p1	0.0340712
g11104_i1.p1	g2449_i7.p1	0.0323643
g11104_i1.p1	g2449_i8.p1	0.0376913
g11104_i1.p1	g2459_i5.p1	0.107847
g11104_i1.p1	g2459_i6.p1	0.121837
g11104_i1.p1	g2459_i7.p1	0.139346
g11104_i1.p1	g24698_i0.p1	0.125356
g11104_i1.p1	g2470_i2.p1	0.0261782
g11104_i1.p1	g25344_i1.p1	0.0830643
g11104_i1.p1	g25990_i0.p1	0.044767
g11104_i1.p1	g26181_i0.p1	0.0950594
g11104_i1.p1	g2667_i2.p1	0.0346931
g11104_i1.p1	g2667_i3.p1	0.0402322
g11104_i1.p1	g26965_i0.p1	0.0418045
g11104_i1.p1	g272_i1.p1	0.0274262
g11104_i1.p1	g272_i2.p1	0.0234433
g11104_i1.p1	g272_i9.p1	0.0293398
g11104_i1.p1	g2812_i1.p1	0.0204052
g11104_i1.p1	g28161_i0.p1	0.0382245
g11104_i1.p1	g3094_i2.p1	0.0268066
g11104_i1.p1	g31914_i0.p1	0.0268133
g11104_i1.p1	g3261_i1.p1	0.0345213
g11104_i1.p1	g32963_i0.p1	0.0254016
g11104_i1.p1	g3322_i0.p1	0.0407853
g11104_i1.p1	g3322_i1.p1	0.0425742
g11104_i1.p1	g3322_i2.p1	0.0418675
g11104_i1.p1	g3322_i4.p1	0.0420268
g11104_i1.p1	g3456_i2.p1	0.135446
g11104_i1.p1	g34660_i0.p1	0.0215255
g11104_i1.p1	g36089_i0.p1	0.0227418
g11104_i1.p1	g3617_i1.p1	0.0389848
g11104_i1.p1	g3617_i2.p1	0.0372039
g11104_i1.p1	g3986_i0.p1	0.109782
g11104_i1.p1	g3986_i1.p1	0.102513
g11104_i1.p1	g3986_i2.p1	0.101017
g11104_i1.p1	g3986_i3.p1	0.100442
g11104_i1.p1	g3986_i5.p1	0.119425
g11104_i1.p1	g39912_i0.p1	0.0775583
g11104_i1.p1	g3998_i0.p1	0.125479
g11104_i1.p1	g4034_i1.p1	0.087915
g11104_i1.p1	g4034_i2.p1	0.0923782
g11104_i1.p1	g40590_i0.p1	0.021133
g11104_i1.p1	g4097_i3.p1	0.121762
g11104_i1.p1	g4097_i4.p1	0.122739
g11104_i1.p1	g4097_i5.p1	0.124262
g11104_i1.p1	g4097_i7.p1	0.125608
g11104_i1.p1	g420_i32.p1	0.130663
g11104_i1.p1	g4321_i0.p1	0.0529622
g11104_i1.p1	g4321_i3.p1	0.0775145
g11104_i1.p1	g4341_i2.p1	0.0836543
g11104_i1.p1	g4341_i3.p1	0.0586447
g11104_i1.p1	g4341_i4.p1	0.0674702
g11104_i1.p1	g440_i3.p1	0.0340949
g11104_i1.p1	g44927_i0.p1	0.0824991
g11104_i1.p1	g4517_i1.p1	0.0831993
g11104_i1.p1	g4517_i2.p1	0.08773
g11104_i1.p1	g4517_i3.p1	0.0644319
g11104_i1.p1	g4925_i0.p1	0.0207817
g11104_i1.p1	g4925_i1.p1	0.023822
g11104_i1.p1	g4982_i1.p1	0.0490343
g11104_i1.p1	g5009_i2.p1	0.0626732
g11104_i1.p1	g5051_i4.p1	0.0473701
g11104_i1.p1	g540_i0.p1	0.100312
g11104_i1.p1	g5460_i0.p1	0.0573171
g11104_i1.p1	g5564_i1.p1	0.0331968
g11104_i1.p1	g5635_i0.p1	0.0472644
g11104_i1.p1	g5681_i0.p1	0.0350093
g11104_i1.p1	g5681_i1.p1	0.0417866
g11104_i1.p1	g5957_i0.p1	0.0286405
g11104_i1.p1	g5957_i1.p1	0.0320754
g11104_i1.p1	g5957_i3.p1	0.0305003
g11104_i1.p1	g5957_i4.p1	0.0316156
g11104_i1.p1	g6005_i0.p1	0.0227512
g11104_i1.p1	g6023_i1.p1	0.0878619
g11104_i1.p1	g6023_i2.p1	0.096885
g11104_i1.p1	g6023_i3.p1	0.0499169
g11104_i1.p1	g6151_i1.p1	0.0313437
g11104_i1.p1	g6176_i0.p1	0.0541934
g11104_i1.p1	g6176_i1.p1	0.0542057
g11104_i1.p1	g6176_i2.p1	0.0545208
g11104_i1.p1	g6176_i3.p1	0.0538092
g11104_i1.p1	g6280_i0.p1	0.174727
g11104_i1.p1	g6280_i2.p1	0.175291
g11104_i1.p1	g6298_i0.p1	0.0951158
g11104_i1.p1	g6417_i0.p1	0.0223002
g11104_i1.p1	g6417_i1.p1	0.0221337
g11104_i1.p1	g6456_i0.p1	0.0279229
g11104_i1.p1	g6456_i1.p1	0.0294314
g11104_i1.p1	g6457_i0.p1	0.0231162
g11104_i1.p1	g6457_i1.p1	0.0227309
g11104_i1.p1	g6619_i0.p1	0.0527082
g11104_i1.p1	g6619_i2.p1	0.0545738
g11104_i1.p1	g6720_i1.p1	0.0362539
g11104_i1.p1	g6767_i2.p1	0.0884925
g11104_i1.p1	g6842_i0.p1	0.121748
g11104_i1.p1	g6842_i1.p1	0.118311
g11104_i1.p1	g6842_i2.p1	0.119092
g11104_i1.p1	g6848_i0.p1	0.0454448
g11104_i1.p1	g6932_i1.p1	0.0305334
g11104_i1.p1	g696_i1.p1	0.0217273
g11104_i1.p1	g7188_i1.p1	0.0774877
g11104_i1.p1	g7280_i0.p1	0.0406232
g11104_i1.p1	g7547_i0.p1	0.12062
g11104_i1.p1	g7547_i1.p1	0.125398
g11104_i1.p1	g7547_i2.p1	0.124511
g11104_i1.p1	g7661_i2.p1	0.0745374
g11104_i1.p1	g770_i0.p1	0.0938116
g11104_i1.p1	g776_i0.p1	0.100543
g11104_i1.p1	g776_i1.p1	0.0807221
g11104_i1.p1	g7858_i1.p1	0.123476
g11104_i1.p1	g7876_i0.p1	0.105174
g11104_i1.p1	g8032_i0.p1	0.0325583
g11104_i1.p1	g8132_i3.p1	0.0411664
g11104_i1.p1	g8132_i6.p1	0.0432734
g11104_i1.p1	g8234_i0.p1	0.0937734
g11104_i1.p1	g8234_i1.p1	0.09151
g11104_i1.p1	g8249_i1.p1	0.0920158
g11104_i1.p1	g8351_i0.p1	0.0915601
g11104_i1.p1	g8769_i5.p1	0.0555907
g11104_i1.p1	g8769_i6.p1	0.106674
g11104_i1.p1	g8769_i8.p1	0.0968674
g11104_i1.p1	g8788_i1.p1	0.0712
g11104_i1.p1	g8788_i3.p1	0.031891
g11104_i1.p1	g8877_i0.p1	0.0812152
g11104_i1.p1	g8877_i1.p1	0.0891039
g11104_i1.p1	g8877_i3.p1	0.0872316
g11104_i1.p1	g8905_i2.p1	0.0230682
g11104_i1.p1	g8959_i0.p1	0.0701925
g11104_i1.p1	g8959_i1.p1	0.0749582
g11104_i1.p1	g9063_i0.p1	0.0599215
g11104_i1.p1	g9063_i1.p1	0.0555465
g11104_i1.p1	g9063_i2.p1	0.0520209
g11104_i1.p1	g912_i0.p1	0.106956
g11104_i1.p1	g912_i1.p1	0.105753
g11104_i1.p1	g912_i2.p1	0.105282
g11104_i1.p1	g912_i3.p1	0.104641
g11104_i1.p1	g912_i4.p1	0.103408
g11104_i1.p1	g912_i5.p1	0.0763191
g11104_i1.p1	g912_i6.p1	0.103197
g11104_i1.p1	g9254_i0.p1	0.0785173
g11104_i1.p1	g9254_i1.p1	0.0790701
g11104_i1.p1	g9254_i2.p1	0.0782431
g11104_i1.p1	g9254_i3.p1	0.0796028
g11104_i1.p1	g9254_i4.p1	0.0805926
g11104_i1.p1	g9332_i2.p1	0.0703196
g11104_i1.p1	g9389_i1.p1	0.0316159
g11104_i1.p1	g9389_i2.p1	0.0208536
g11104_i1.p1	g9516_i0.p1	0.0805216
g11104_i1.p1	g9516_i1.p1	0.0773423
g11104_i1.p1	g9570_i0.p1	0.0474344
g11104_i1.p1	g9570_i1.p1	0.0419422
g11104_i1.p1	g9570_i2.p1	0.0442251
g11104_i1.p1	g9587_i0.p1	0.149579
g11104_i1.p1	g9587_i1.p1	0.130462
g11104_i1.p1	g9587_i2.p1	0.116941
g11104_i1.p1	g9587_i3.p1	0.15137
g11104_i1.p1	g9587_i4.p1	0.147351
g11104_i1.p1	g9697_i1.p1	0.0314493
g11104_i1.p1	g9727_i0.p1	0.128921
g11104_i1.p1	g9740_i0.p1	0.0323414
g12479_i1.p1	g12630_i0.p1	0.0808001
g12479_i1.p1	g12630_i1.p1	0.0857525
g12479_i1.p1	g12725_i0.p1	0.0444662
g12479_i1.p1	g12764_i1.p1	0.0967634
g12479_i1.p1	g12836_i4.p1	0.0249901
g12479_i1.p1	g12912_i0.p1	0.0450454
g12479_i1.p1	g12912_i2.p1	0.0385713
g12479_i1.p1	g12912_i3.p1	0.0375961
g12479_i1.p1	g12912_i5.p1	0.0745166
g12479_i1.p1	g13069_i0.p1	0.0324718
g12479_i1.p1	g13069_i2.p1	0.0479352
g12479_i1.p1	g13250_i1.p1	0.072771
g12479_i1.p1	g13256_i2.p1	0.0216693
g12479_i1.p1	g13430_i0.p1	0.0304374
g12479_i1.p1	g13430_i2.p1	0.0284403
g12479_i1.p1	g13587_i0.p1	0.0877706
g12479_i1.p1	g13734_i2.p1	0.0550403
g12479_i1.p1	g13734_i4.p1	0.0806464
g12479_i1.p1	g13734_i6.p1	0.0630777
g12479_i1.p1	g137_i0.p1	0.0929366
g12479_i1.p1	g137_i1.p1	0.0741422
g12479_i1.p1	g137_i3.p1	0.0894105
g12479_i1.p1	g137_i4.p1	0.100002
g12479_i1.p1	g13974_i4.p1	0.0300994
g12479_i1.p1	g14108_i1.p1	0.0435906
g12479_i1.p1	g14530_i2.p1	0.0547939
g12479_i1.p1	g14711_i1.p1	0.0449507
g12479_i1.p1	g14711_i2.p1	0.0444135
g12479_i1.p1	g14729_i0.p1	0.0262489
g12479_i1.p1	g14729_i1.p1	0.0282141
g12479_i1.p1	g14729_i2.p1	0.0294006
g12479_i1.p1	g14793_i0.p1	0.0553318
g12479_i1.p1	g14793_i1.p1	0.0551653
g12479_i1.p1	g14917_i2.p1	0.0454597
g12479_i1.p1	g15058_i0.p1	0.0453675
g12479_i1.p1	g15058_i1.p1	0.0596049
g12479_i1.p1	g150_i1.p1	0.0306589
g12479_i1.p1	g15111_i0.p1	0.0337325
g12479_i1.p1	g15111_i1.p1	0.02217
g12479_i1.p1	g15111_i2.p1	0.0375856
g12479_i1.p1	g15111_i3.p1	0.0247715
g12479_i1.p1	g15159_i2.p1	0.0974581
g12479_i1.p1	g1523_i2.p1	0.0431746
g12479_i1.p1	g152_i20.p1	0.142937
g12479_i1.p1	g152_i21.p1	0.145702
g12479_i1.p1	g152_i6.p1	0.0892337
g12479_i1.p1	g152_i8.p1	0.163953
g12479_i1.p1	g15387_i5.p1	0.0325427
g12479_i1.p1	g15446_i0.p1	0.0515385
g12479_i1.p1	g15559_i0.p1	0.0563677
g12479_i1.p1	g15559_i1.p1	0.0547828
g12479_i1.p1	g15559_i3.p1	0.0508243
g12479_i1.p1	g15559_i4.p1	0.038855
g12479_i1.p1	g15751_i4.p1	0.0378221
g12479_i1.p1	g15751_i5.p1	0.0465054
g12479_i1.p1	g15875_i0.p1	0.0589519
g12479_i1.p1	g15875_i1.p1	0.0659874
g12479_i1.p1	g15905_i0.p1	0.0552313
g12479_i1.p1	g16070_i1.p1	0.0755284
g12479_i1.p1	g16156_i0.p1	0.0476785
g12479_i1.p1	g16200_i5.p1	0.0913895
g12479_i1.p1	g16243_i0.p1	0.0731077
g12479_i1.p1	g16243_i1.p1	0.071539
g12479_i1.p1	g16243_i2.p1	0.0769336
g12479_i1.p1	g16406_i0.p1	0.0207797
g12479_i1.p1	g16406_i2.p1	0.0226709
g12479_i1.p1	g16493_i0.p1	0.0201296
g12479_i1.p1	g16678_i0.p1	0.0230573
g12479_i1.p1	g16678_i1.p1	0.0227135
g12479_i1.p1	g16747_i0.p1	0.0355395
g12479_i1.p1	g16747_i1.p1	0.0326012
g12479_i1.p1	g16835_i1.p1	0.0866053
g12479_i1.p1	g16905_i2.p1	0.0350108
g12479_i1.p1	g17057_i0.p1	0.0359678
g12479_i1.p1	g17057_i1.p1	0.0366559
g12479_i1.p1	g17057_i4.p1	0.0250076
g12479_i1.p1	g17071_i1.p1	0.0420618
g12479_i1.p1	g17100_i1.p1	0.0600815
g12479_i1.p1	g17327_i0.p1	0.0502381
g12479_i1.p1	g17327_i1.p1	0.0531024
g12479_i1.p1	g17396_i1.p1	0.0508654
g12479_i1.p1	g17409_i1.p1	0.102424
g12479_i1.p1	g17490_i0.p1	0.057355
g12479_i1.p1	g17571_i0.p1	0.0945741
g12479_i1.p1	g17571_i1.p1	0.084979
g12479_i1.p1	g17616_i0.p1	0.0435656
g12479_i1.p1	g17853_i0.p1	0.0309827
g12479_i1.p1	g17865_i1.p1	0.0283182
g12479_i1.p1	g1813_i0.p1	0.0363867
g12479_i1.p1	g18154_i0.p1	0.0272595
g12479_i1.p1	g18179_i0.p1	0.0350414
g12479_i1.p1	g18179_i1.p1	0.0298519
g12479_i1.p1	g18427_i0.p1	0.0237217
g12479_i1.p1	g18427_i1.p1	0.0274536
g12479_i1.p1	g18505_i2.p1	0.0249955
g12479_i1.p1	g18505_i3.p1	0.0310322
g12479_i1.p1	g18605_i0.p1	0.0689519
g12479_i1.p1	g187_i70.p1	0.0565988
g12479_i1.p1	g187_i73.p1	0.0568215
g12479_i1.p1	g187_i74.p1	0.0568092
g12479_i1.p1	g1915_i0.p1	0.0472223
g12479_i1.p1	g19872_i0.p1	0.0542954
g12479_i1.p1	g19872_i1.p1	0.0560262
g12479_i1.p1	g19981_i0.p1	0.0336245
g12479_i1.p1	g20220_i0.p1	0.0800888
g12479_i1.p1	g20274_i1.p1	0.0480191
g12479_i1.p1	g20390_i0.p1	0.087888
g12479_i1.p1	g21173_i0.p1	0.0364341
g12479_i1.p1	g2132_i2.p1	0.0656537
g12479_i1.p1	g2132_i3.p1	0.0681821
g12479_i1.p1	g21359_i0.p1	0.0694558
g12479_i1.p1	g21359_i1.p1	0.0688262
g12479_i1.p1	g21359_i2.p1	0.0703032
g12479_i1.p1	g21359_i3.p1	0.0644834
g12479_i1.p1	g21361_i0.p1	0.023979
g12479_i1.p1	g21454_i0.p1	0.0313784
g12479_i1.p1	g21454_i1.p1	0.0343559
g12479_i1.p1	g2148_i13.p1	0.0520618
g12479_i1.p1	g2164_i1.p1	0.0309796
g12479_i1.p1	g2173_i1.p1	0.0680036
g12479_i1.p1	g21806_i0.p1	0.0385899
g12479_i1.p1	g21819_i0.p1	0.0669255
g12479_i1.p1	g21989_i0.p1	0.0770462
g12479_i1.p1	g21989_i1.p1	0.071098
g12479_i1.p1	g2226_i0.p1	0.0838308
g12479_i1.p1	g2226_i1.p1	0.0819847
g12479_i1.p1	g2226_i2.p1	0.0836
g12479_i1.p1	g2226_i3.p1	0.0839398
g12479_i1.p1	g22918_i0.p1	0.0209294
g12479_i1.p1	g2300_i0.p1	0.0580919
g12479_i1.p1	g2300_i1.p1	0.0461198
g12479_i1.p1	g23377_i4.p1	0.0426966
g12479_i1.p1	g2416_i7.p1	0.092284
g12479_i1.p1	g24336_i0.p1	0.0569021
g12479_i1.p1	g24336_i1.p1	0.0516988
g12479_i1.p1	g2449_i1.p1	0.060865
g12479_i1.p1	g2449_i3.p1	0.0486694
g12479_i1.p1	g2449_i6.p1	0.0504328
g12479_i1.p1	g2449_i7.p1	0.0488769
g12479_i1.p1	g2449_i8.p1	0.0587955
g12479_i1.p1	g2459_i5.p1	0.0838823
g12479_i1.p1	g2459_i6.p1	0.072944
g12479_i1.p1	g2459_i7.p1	0.095854
g12479_i1.p1	g24632_i2.p1	0.0370101
g12479_i1.p1	g24698_i0.p1	0.0547035
g12479_i1.p1	g2470_i2.p1	0.0833688
g12479_i1.p1	g25177_i1.p1	0.0427286
g12479_i1.p1	g25344_i1.p1	0.0787911
g12479_i1.p1	g25713_i0.p1	0.0394911
g12479_i1.p1	g25990_i0.p1	0.0909212
g12479_i1.p1	g26181_i0.p1	0.0277052
g12479_i1.p1	g2649_i0.p1	0.0388646
g12479_i1.p1	g2667_i2.p1	0.0949938
g12479_i1.p1	g2667_i3.p1	0.0987318
g12479_i1.p1	g26965_i0.p1	0.0857289
g12479_i1.p1	g272_i1.p1	0.025555
g12479_i1.p1	g27518_i2.p1	0.0496952
g12479_i1.p1	g27789_i0.p1	0.0290457
g12479_i1.p1	g2812_i1.p1	0.0713248
g12479_i1.p1	g28161_i0.p1	0.0513638
g12479_i1.p1	g28672_i1.p1	0.050305
g12479_i1.p1	g29511_i0.p1	0.0265149
g12479_i1.p1	g3094_i2.p1	0.0361089
g12479_i1.p1	g3251_i1.p1	0.0278407
g12479_i1.p1	g3261_i1.p1	0.0592627
g12479_i1.p1	g32963_i0.p1	0.0707865
g12479_i1.p1	g3322_i0.p1	0.070138
g12479_i1.p1	g3322_i1.p1	0.0716011
g12479_i1.p1	g3322_i2.p1	0.0716158
g12479_i1.p1	g3322_i4.p1	0.0701524
g12479_i1.p1	g33384_i0.p1	0.0257552
g12479_i1.p1	g34035_i0.p1	0.0596299
g12479_i1.p1	g3456_i2.p1	0.139221
g12479_i1.p1	g34660_i0.p1	0.0616557
g12479_i1.p1	g34971_i0.p1	0.040049
g12479_i1.p1	g36089_i0.p1	0.0843287
g12479_i1.p1	g3617_i1.p1	0.0331451
g12479_i1.p1	g3617_i2.p1	0.0334398
g12479_i1.p1	g36391_i0.p1	0.0210711
g12479_i1.p1	g3986_i0.p1	0.122481
g12479_i1.p1	g3986_i1.p1	0.128964
g12479_i1.p1	g3986_i2.p1	0.12351
g12479_i1.p1	g3986_i3.p1	0.123741
g12479_i1.p1	g3986_i5.p1	0.11883
g12479_i1.p1	g39912_i0.p1	0.0414508
g12479_i1.p1	g3998_i0.p1	0.118292
g12479_i1.p1	g4034_i1.p1	0.0969094
g12479_i1.p1	g4034_i2.p1	0.104505
g12479_i1.p1	g40590_i0.p1	0.0436079
g12479_i1.p1	g4097_i3.p1	0.056652
g12479_i1.p1	g4097_i4.p1	0.0560367
g12479_i1.p1	g4097_i5.p1	0.0581835
g12479_i1.p1	g4097_i7.p1	0.0552997
g12479_i1.p1	g41011_i0.p1	0.0471212
g12479_i1.p1	g420_i32.p1	0.0694151
g12479_i1.p1	g4321_i0.p1	0.0570967
g12479_i1.p1	g4321_i3.p1	0.0735091
g12479_i1.p1	g4341_i2.p1	0.0746475
g12479_i1.p1	g4341_i3.p1	0.0763437
g12479_i1.p1	g4341_i4.p1	0.0777821
g12479_i1.p1	g440_i3.p1	0.0599789
g12479_i1.p1	g44927_i0.p1	0.0555563
g12479_i1.p1	g4517_i1.p1	0.0368543
g12479_i1.p1	g4517_i2.p1	0.0310525
g12479_i1.p1	g4517_i3.p1	0.0355458
g12479_i1.p1	g4925_i0.p1	0.037946
g12479_i1.p1	g4925_i1.p1	0.0347464
g12479_i1.p1	g4982_i1.p1	0.0345492
g12479_i1.p1	g5009_i2.p1	0.024944
g12479_i1.p1	g5017_i2.p1	0.024438
g12479_i1.p1	g5051_i4.p1	0.0875897
g12479_i1.p1	g527_i18.p1	0.039162
g12479_i1.p1	g5460_i0.p1	0.0574016
g12479_i1.p1	g5564_i1.p1	0.109545
g12479_i1.p1	g5635_i0.p1	0.0664731
g12479_i1.p1	g5681_i0.p1	0.10916
g12479_i1.p1	g5681_i1.p1	0.110301
g12479_i1.p1	g6005_i0.p1	0.0418768
g12479_i1.p1	g6023_i1.p1	0.139683
g12479_i1.p1	g6023_i2.p1	0.135114
g12479_i1.p1	g6023_i3.p1	0.096796
g12479_i1.p1	g6151_i1.p1	0.092393
g12479_i1.p1	g6176_i0.p1	0.0556098
g12479_i1.p1	g6176_i1.p1	0.0545652
g12479_i1.p1	g6176_i2.p1	0.0550095
g12479_i1.p1	g6176_i3.p1	0.0544677
g12479_i1.p1	g6280_i0.p1	0.138397
g12479_i1.p1	g6280_i2.p1	0.133306
g12479_i1.p1	g6298_i0.p1	0.0618071
g12479_i1.p1	g6417_i0.p1	0.0576213
g12479_i1.p1	g6417_i1.p1	0.0573539
g12479_i1.p1	g6417_i2.p1	0.0589093
g12479_i1.p1	g6456_i0.p1	0.0680203
g12479_i1.p1	g6456_i1.p1	0.0861503
g12479_i1.p1	g6456_i2.p1	0.0327454
g12479_i1.p1	g6457_i0.p1	0.0807704
g12479_i1.p1	g6457_i1.p1	0.0807263
g12479_i1.p1	g6619_i0.p1	0.0504454
g12479_i1.p1	g6619_i2.p1	0.0534234
g12479_i1.p1	g6720_i1.p1	0.0658001
g12479_i1.p1	g6720_i2.p1	0.0600276
g12479_i1.p1	g6736_i3.p1	0.0351865
g12479_i1.p1	g6767_i2.p1	0.0956242
g12479_i1.p1	g6842_i0.p1	0.10554
g12479_i1.p1	g6842_i1.p1	0.118546
g12479_i1.p1	g6842_i2.p1	0.11074
g12479_i1.p1	g6848_i0.p1	0.0475715
g12479_i1.p1	g68_i6.p1	0.0405236
g12479_i1.p1	g6932_i1.p1	0.0685615
g12479_i1.p1	g696_i1.p1	0.039364
g12479_i1.p1	g7188_i1.p1	0.0486029
g12479_i1.p1	g720_i18.p1	0.0347077
g12479_i1.p1	g7280_i0.p1	0.037236
g12479_i1.p1	g7487_i0.p1	0.0558297
g12479_i1.p1	g7487_i1.p1	0.0550087
g12479_i1.p1	g7543_i0.p1	0.0520738
g12479_i1.p1	g7543_i1.p1	0.0569736
g12479_i1.p1	g7547_i0.p1	0.119983
g12479_i1.p1	g7547_i1.p1	0.109875
g12479_i1.p1	g7547_i2.p1	0.108458
g12479_i1.p1	g7661_i2.p1	0.0850159
g12479_i1.p1	g770_i0.p1	0.0702088
g12479_i1.p1	g776_i0.p1	0.0793082
g12479_i1.p1	g776_i1.p1	0.090587
g12479_i1.p1	g7858_i1.p1	0.0724882
g12479_i1.p1	g7876_i0.p1	0.0949286
g12479_i1.p1	g7915_i0.p1	0.0296216
g12479_i1.p1	g8032_i0.p1	0.0496356
g12479_i1.p1	g8132_i3.p1	0.0386286
g12479_i1.p1	g8132_i6.p1	0.0291727
g12479_i1.p1	g8234_i0.p1	0.0609098
g12479_i1.p1	g8234_i1.p1	0.0626966
g12479_i1.p1	g8249_i1.p1	0.0597517
g12479_i1.p1	g8351_i0.p1	0.0298658
g12479_i1.p1	g8691_i0.p1	0.035873
g12479_i1.p1	g8691_i1.p1	0.0217054
g12479_i1.p1	g8691_i2.p1	0.0499241
g12479_i1.p1	g8691_i4.p1	0.0407334
g12479_i1.p1	g8769_i5.p1	0.0840627
g12479_i1.p1	g8769_i6.p1	0.109502
g12479_i1.p1	g8769_i8.p1	0.0649139
g12479_i1.p1	g8788_i1.p1	0.0499016
g12479_i1.p1	g8788_i3.p1	0.0509655
g12479_i1.p1	g8877_i0.p1	0.085872
g12479_i1.p1	g8877_i1.p1	0.0913531
g12479_i1.p1	g8877_i3.p1	0.0906529
g12479_i1.p1	g8905_i2.p1	0.0558647
g12479_i1.p1	g8959_i0.p1	0.0655275
g12479_i1.p1	g8959_i1.p1	0.0675438
g12479_i1.p1	g9063_i0.p1	0.0799126
g12479_i1.p1	g9063_i1.p1	0.0737743
g12479_i1.p1	g9063_i2.p1	0.0751047
g12479_i1.p1	g912_i0.p1	0.0785121
g12479_i1.p1	g912_i1.p1	0.0627068
g12479_i1.p1	g912_i2.p1	0.0710417
g12479_i1.p1	g912_i3.p1	0.0796989
g12479_i1.p1	g912_i4.p1	0.0758988
g12479_i1.p1	g912_i5.p1	0.0659288
g12479_i1.p1	g912_i6.p1	0.06973
g12479_i1.p1	g9254_i0.p1	0.0689391
g12479_i1.p1	g9254_i1.p1	0.0691609
g12479_i1.p1	g9254_i2.p1	0.0682528
g12479_i1.p1	g9254_i3.p1	0.0705376
g12479_i1.p1	g9254_i4.p1	0.0657611
g12479_i1.p1	g9332_i2.p1	0.0449133
g12479_i1.p1	g9389_i1.p1	0.0373094
g12479_i1.p1	g9389_i2.p1	0.0740706
g12479_i1.p1	g9516_i0.p1	0.0806161
g12479_i1.p1	g9516_i1.p1	0.0781681
g12479_i1.p1	g9570_i0.p1	0.0812327
g12479_i1.p1	g9570_i1.p1	0.0551126
g12479_i1.p1	g9570_i2.p1	0.0806407
g12479_i1.p1	g9587_i0.p1	0.0942154
g12479_i1.p1	g9587_i1.p1	0.0827744
g12479_i1.p1	g9587_i2.p1	0.0880767
g12479_i1.p1	g9587_i3.p1	0.10553
g12479_i1.p1	g9587_i4.p1	0.108637
g12479_i1.p1	g9616_i1.p1	0.0347873
g12479_i1.p1	g9697_i1.p1	0.0505863
g12479_i1.p1	g971_i1.p1	0.046176
g12479_i1.p1	g9727_i0.p1	0.0590872
g12479_i1.p1	g9740_i0.p1	0.037812
g12479_i1.p1	g9970_i1.p1	0.0654183
g12479_i1.p1	g9970_i2.p1	0.0610052
g152_i8.p1	g15387_i5.p1	0.0363079
g152_i8.p1	g15446_i0.p1	0.0405114
g152_i8.p1	g15559_i0.p1	0.0710649
g152_i8.p1	g15559_i1.p1	0.0564047
g152_i8.p1	g15559_i3.p1	0.0708561
g152_i8.p1	g15559_i4.p1	0.0335897
g152_i8.p1	g15751_i4.p1	0.0626097
g152_i8.p1	g15751_i5.p1	0.0577498
g152_i8.p1	g15875_i0.p1	0.0760259
g152_i8.p1	g15875_i1.p1	0.085444
g152_i8.p1	g15905_i0.p1	0.0323814
g152_i8.p1	g16070_i1.p1	0.0551059
g152_i8.p1	g16156_i0.p1	0.0516001
g152_i8.p1	g16200_i5.p1	0.11608
g152_i8.p1	g16243_i0.p1	0.095966
g152_i8.p1	g16243_i1.p1	0.0990761
g152_i8.p1	g16243_i2.p1	0.108297
g152_i8.p1	g16406_i0.p1	0.0234156
g152_i8.p1	g16406_i2.p1	0.0252455
g152_i8.p1	g16493_i0.p1	0.0416175
g152_i8.p1	g16678_i0.p1	0.0321042
g152_i8.p1	g16678_i1.p1	0.0322526
g152_i8.p1	g16747_i0.p1	0.0271139
g152_i8.p1	g16747_i1.p1	0.023763
g152_i8.p1	g16835_i1.p1	0.107027
g152_i8.p1	g16905_i2.p1	0.0516688
g152_i8.p1	g17057_i0.p1	0.0502493
g152_i8.p1	g17057_i1.p1	0.0581074
g152_i8.p1	g17057_i4.p1	0.0260682
g152_i8.p1	g17071_i1.p1	0.0735538
g152_i8.p1	g17100_i1.p1	0.0395714
g152_i8.p1	g17327_i0.p1	0.0578625
g152_i8.p1	g17327_i1.p1	0.0550174
g152_i8.p1	g17396_i1.p1	0.0541455
g152_i8.p1	g17409_i1.p1	0.0999972
g152_i8.p1	g17490_i0.p1	0.0751423
g152_i8.p1	g17571_i0.p1	0.102011
g152_i8.p1	g17571_i1.p1	0.10458
g152_i8.p1	g17616_i0.p1	0.0322163
g152_i8.p1	g17853_i0.p1	0.0566764
g152_i8.p1	g17865_i1.p1	0.0449022
g152_i8.p1	g1813_i0.p1	0.0446091
g152_i8.p1	g18179_i0.p1	0.0350767
g152_i8.p1	g18179_i1.p1	0.0295424
g152_i8.p1	g18427_i0.p1	0.0483371
g152_i8.p1	g18427_i1.p1	0.0547303
g152_i8.p1	g18505_i2.p1	0.0239186
g152_i8.p1	g18505_i3.p1	0.0330288
g152_i8.p1	g18605_i0.p1	0.060265
g152_i8.p1	g187_i70.p1	0.0444882
g152_i8.p1	g187_i73.p1	0.0448544
g152_i8.p1	g187_i74.p1	0.044948
g152_i8.p1	g19025_i0.p1	0.0277746
g152_i8.p1	g1915_i0.p1	0.0963311
g152_i8.p1	g19872_i0.p1	0.0295727
g152_i8.p1	g19872_i1.p1	0.0312961
g152_i8.p1	g19981_i0.p1	0.052679
g152_i8.p1	g20220_i0.p1	0.0833125
g152_i8.p1	g20274_i1.p1	0.0554811
g152_i8.p1	g20358_i0.p1	0.0255576
g152_i8.p1	g20390_i0.p1	0.142543
g152_i8.p1	g21173_i0.p1	0.0385201
g152_i8.p1	g2132_i2.p1	0.0615815
g152_i8.p1	g2132_i3.p1	0.071819
g152_i8.p1	g21359_i0.p1	0.080735
g152_i8.p1	g21359_i1.p1	0.0797804
g152_i8.p1	g21359_i2.p1	0.0808825
g152_i8.p1	g21359_i3.p1	0.0778627
g152_i8.p1	g21361_i0.p1	0.0363675
g152_i8.p1	g21454_i0.p1	0.0559699
g152_i8.p1	g21454_i1.p1	0.0612702
g152_i8.p1	g2148_i13.p1	0.0983655
g152_i8.p1	g2164_i1.p1	0.0674822
g152_i8.p1	g2173_i1.p1	0.0884739
g152_i8.p1	g21806_i0.p1	0.0464536
g152_i8.p1	g21819_i0.p1	0.10519
g152_i8.p1	g21989_i0.p1	0.0798624
g152_i8.p1	g21989_i1.p1	0.0723204
g152_i8.p1	g2226_i0.p1	0.0930036
g152_i8.p1	g2226_i1.p1	0.0887467
g152_i8.p1	g2226_i2.p1	0.091882
g152_i8.p1	g2226_i3.p1	0.0924973
g152_i8.p1	g22918_i0.p1	0.0259486
g152_i8.p1	g2300_i0.p1	0.0820074
g152_i8.p1	g2300_i1.p1	0.0765776
g152_i8.p1	g23377_i4.p1	0.0506886
g152_i8.p1	g2416_i7.p1	0.125315
g152_i8.p1	g24336_i0.p1	0.0502141
g152_i8.p1	g24336_i1.p1	0.0386181
g152_i8.p1	g2449_i1.p1	0.0564257
g152_i8.p1	g2449_i3.p1	0.0371
g152_i8.p1	g2449_i6.p1	0.0400499
g152_i8.p1	g2449_i7.p1	0.0390088
g152_i8.p1	g2449_i8.p1	0.0521758
g152_i8.p1	g2459_i5.p1	0.116663
g152_i8.p1	g2459_i6.p1	0.100975
g152_i8.p1	g2459_i7.p1	0.112556
g152_i8.p1	g24632_i2.p1	0.0290363
g152_i8.p1	g24698_i0.p1	0.0980701
g152_i8.p1	g2470_i2.p1	0.0859491
g152_i8.p1	g25177_i1.p1	0.0552406
g152_i8.p1	g25344_i1.p1	0.0890205
g152_i8.p1	g25713_i0.p1	0.0250399
g152_i8.p1	g25990_i0.p1	0.122303
g152_i8.p1	g26181_i0.p1	0.0462672
g152_i8.p1	g2649_i0.p1	0.0220522
g152_i8.p1	g2667_i2.p1	0.0867746
g152_i8.p1	g2667_i3.p1	0.0934283
g152_i8.p1	g26965_i0.p1	0.113089
g152_i8.p1	g272_i1.p1	0.0205356
g152_i8.p1	g27518_i2.p1	0.0385317
g152_i8.p1	g27789_i0.p1	0.0232196
g152_i8.p1	g2812_i1.p1	0.0569525
g152_i8.p1	g28161_i0.p1	0.0482832
g152_i8.p1	g28672_i1.p1	0.0268136
g152_i8.p1	g3094_i2.p1	0.0247882
g152_i8.p1	g3251_i1.p1	0.0389038
g152_i8.p1	g3261_i1.p1	0.0579284
g152_i8.p1	g32963_i0.p1	0.059759
g152_i8.p1	g3322_i0.p1	0.0749635
g152_i8.p1	g3322_i1.p1	0.0762938
g152_i8.p1	g3322_i2.p1	0.0769976
g152_i8.p1	g3322_i4.p1	0.0728192
g152_i8.p1	g33384_i0.p1	0.0284084
g152_i8.p1	g34035_i0.p1	0.0501168
g152_i8.p1	g3456_i2.p1	0.143858
g152_i8.p1	g34660_i0.p1	0.0445875
g152_i8.p1	g34971_i0.p1	0.024209
g152_i8.p1	g36089_i0.p1	0.125165
g152_i8.p1	g3617_i1.p1	0.0439299
g152_i8.p1	g3617_i2.p1	0.0458909
g152_i8.p1	g3986_i0.p1	0.126905
g152_i8.p1	g3986_i1.p1	0.137579
g152_i8.p1	g3986_i2.p1	0.132403
g152_i8.p1	g3986_i3.p1	0.133027
g152_i8.p1	g3986_i5.p1	0.12047
g152_i8.p1	g39912_i0.p1	0.0644284
g152_i8.p1	g3998_i0.p1	0.124562
g152_i8.p1	g4034_i1.p1	0.117284
g152_i8.p1	g4034_i2.p1	0.12219
g152_i8.p1	g40590_i0.p1	0.0466035
g152_i8.p1	g4097_i3.p1	0.0882794
g152_i8.p1	g4097_i4.p1	0.0891245
g152_i8.p1	g4097_i5.p1	0.0916884
g152_i8.p1	g4097_i7.p1	0.0939955
g152_i8.p1	g41011_i0.p1	0.0480241
g152_i8.p1	g420_i32.p1	0.125505
g152_i8.p1	g4321_i0.p1	0.0773211
g152_i8.p1	g4321_i3.p1	0.0998724
g152_i8.p1	g4341_i2.p1	0.111324
g152_i8.p1	g4341_i3.p1	0.100105
g152_i8.p1	g4341_i4.p1	0.110528
g152_i8.p1	g440_i3.p1	0.0473046
g152_i8.p1	g44927_i0.p1	0.0747179
g152_i8.p1	g4517_i1.p1	0.0559956
g152_i8.p1	g4517_i2.p1	0.05657
g152_i8.p1	g4517_i3.p1	0.0683885
g152_i8.p1	g4925_i0.p1	0.043456
g152_i8.p1	g4925_i1.p1	0.0459543
g152_i8.p1	g4982_i1.p1	0.0310647
g152_i8.p1	g5009_i2.p1	0.0507335
g152_i8.p1	g5017_i2.p1	0.0342093
g152_i8.p1	g5051_i4.p1	0.115382
g152_i8.p1	g527_i18.p1	0.0339704
g152_i8.p1	g540_i0.p1	0.0424732
g152_i8.p1	g5451_i3.p1	0.0209599
g152_i8.p1	g5460_i0.p1	0.0548972
g152_i8.p1	g5564_i1.p1	0.12781
g152_i8.p1	g5635_i0.p1	0.109417
g152_i8.p1	g5681_i0.p1	0.112532
g152_i8.p1	g5681_i1.p1	0.11227
g152_i8.p1	g6005_i0.p1	0.0236869
g152_i8.p1	g6023_i1.p1	0.167899
g152_i8.p1	g6023_i2.p1	0.160155
g152_i8.p1	g6023_i3.p1	0.161727
g152_i8.p1	g6151_i1.p1	0.0814129
g152_i8.p1	g6176_i0.p1	0.0950688
g152_i8.p1	g6176_i1.p1	0.0955128
g152_i8.p1	g6176_i2.p1	0.0943187
g152_i8.p1	g6176_i3.p1	0.0935092
g152_i8.p1	g6280_i0.p1	0.148007
g152_i8.p1	g6280_i2.p1	0.142909
g152_i8.p1	g6298_i0.p1	0.112459
g152_i8.p1	g6417_i0.p1	0.0520596
g152_i8.p1	g6417_i1.p1	0.0518433
g152_i8.p1	g6417_i2.p1	0.0451658
g152_i8.p1	g6456_i0.p1	0.0491715
g152_i8.p1	g6456_i1.p1	0.0729499
g152_i8.p1	g6457_i0.p1	0.113218
g152_i8.p1	g6457_i1.p1	0.112408
g152_i8.p1	g65_i1.p1	0.0245528
g152_i8.p1	g6619_i0.p1	0.0378337
g152_i8.p1	g6619_i2.p1	0.0388265
g152_i8.p1	g6720_i1.p1	0.0667103
g152_i8.p1	g6720_i2.p1	0.0408025
g152_i8.p1	g6736_i3.p1	0.0246347
g152_i8.p1	g6767_i2.p1	0.127564
g152_i8.p1	g6842_i0.p1	0.111635
g152_i8.p1	g6842_i1.p1	0.128892
g152_i8.p1	g6842_i2.p1	0.117167
g152_i8.p1	g6848_i0.p1	0.0872996
g152_i8.p1	g68_i6.p1	0.030717
g152_i8.p1	g6932_i1.p1	0.0802037
g152_i8.p1	g696_i1.p1	0.0459637
g152_i8.p1	g7188_i1.p1	0.0739861
g152_i8.p1	g720_i18.p1	0.0383588
g152_i8.p1	g7280_i0.p1	0.0238169
g152_i8.p1	g7487_i0.p1	0.0290666
g152_i8.p1	g7487_i1.p1	0.0278701
g152_i8.p1	g7543_i0.p1	0.0308531
g152_i8.p1	g7543_i1.p1	0.0360493
g152_i8.p1	g7547_i0.p1	0.128601
g152_i8.p1	g7547_i1.p1	0.118216
g152_i8.p1	g7547_i2.p1	0.114865
g152_i8.p1	g7661_i2.p1	0.0719581
g152_i8.p1	g770_i0.p1	0.0807563
g152_i8.p1	g776_i0.p1	0.126278
g152_i8.p1	g776_i1.p1	0.13654
g152_i8.p1	g7858_i1.p1	0.0751662
g152_i8.p1	g7876_i0.p1	0.146577
g152_i8.p1	g8032_i0.p1	0.0402397
g152_i8.p1	g8132_i3.p1	0.0472042
g152_i8.p1	g8132_i6.p1	0.0363593
g152_i8.p1	g8234_i0.p1	0.0675541
g152_i8.p1	g8234_i1.p1	0.0709681
g152_i8.p1	g8249_i1.p1	0.0917819
g152_i8.p1	g8351_i0.p1	0.0705197
g152_i8.p1	g8691_i2.p1	0.0226679
g152_i8.p1	g8769_i5.p1	0.157885
g152_i8.p1	g8769_i6.p1	0.135012
g152_i8.p1	g8769_i8.p1	0.0982193
g152_i8.p1	g8788_i1.p1	0.0548053
g152_i8.p1	g8788_i3.p1	0.0473271
g152_i8.p1	g8877_i0.p1	0.0894636
g152_i8.p1	g8877_i1.p1	0.0961381
g152_i8.p1	g8877_i3.p1	0.0942141
g152_i8.p1	g8905_i2.p1	0.0547177
g152_i8.p1	g8959_i0.p1	0.0803986
g152_i8.p1	g8959_i1.p1	0.0811942
g152_i8.p1	g9063_i0.p1	0.0815713
g152_i8.p1	g9063_i1.p1	0.0733308
g152_i8.p1	g9063_i2.p1	0.0635567
g152_i8.p1	g912_i0.p1	0.0883588
g152_i8.p1	g912_i1.p1	0.0803523
g152_i8.p1	g912_i2.p1	0.083228
g152_i8.p1	g912_i3.p1	0.0886196
g152_i8.p1	g912_i4.p1	0.0868158
g152_i8.p1	g912_i5.p1	0.0694177
g152_i8.p1	g912_i6.p1	0.079166
g152_i8.p1	g9254_i0.p1	0.0931575
g152_i8.p1	g9254_i1.p1	0.0938072
g152_i8.p1	g9254_i2.p1	0.0927306
g152_i8.p1	g9254_i3.p1	0.0934989
g152_i8.p1	g9254_i4.p1	0.0935463
g152_i8.p1	g9332_i2.p1	0.0685636
g152_i8.p1	g9389_i1.p1	0.0431822
g152_i8.p1	g9389_i2.p1	0.102739
g152_i8.p1	g9516_i0.p1	0.101086
g152_i8.p1	g9516_i1.p1	0.0992137
g152_i8.p1	g9570_i0.p1	0.0825053
g152_i8.p1	g9570_i1.p1	0.052765
g152_i8.p1	g9570_i2.p1	0.081433
g152_i8.p1	g9587_i0.p1	0.0999261
g152_i8.p1	g9587_i1.p1	0.0891228
g152_i8.p1	g9587_i2.p1	0.111293
g152_i8.p1	g9587_i3.p1	0.105291
g152_i8.p1	g9587_i4.p1	0.103289
g152_i8.p1	g9697_i1.p1	0.0685107
g152_i8.p1	g971_i1.p1	0.0371415
g152_i8.p1	g9727_i0.p1	0.096902
g152_i8.p1	g9740_i0.p1	0.0419789
g152_i8.p1	g9970_i1.p1	0.0513161
g152_i8.p1	g9970_i2.p1	0.0485462
g20220_i0.p1	g20274_i1.p1	0.0993116
g20220_i0.p1	g20390_i0.p1	0.0214455
g20220_i0.p1	g21173_i0.p1	0.132653
g20220_i0.p1	g21359_i0.p1	0.119928
g20220_i0.p1	g21359_i1.p1	0.125072
g20220_i0.p1	g21359_i2.p1	0.120787
g20220_i0.p1	g21359_i3.p1	0.127587
g20220_i0.p1	g21454_i0.p1	0.0526462
g20220_i0.p1	g21454_i1.p1	0.0525952
g20220_i0.p1	g2148_i13.p1	0.0686581
g20220_i0.p1	g2164_i1.p1	0.0577811
g20220_i0.p1	g2173_i1.p1	0.0561242
g20220_i0.p1	g21806_i0.p1	0.0204374
g20220_i0.p1	g21819_i0.p1	0.0303996
g20220_i0.p1	g21989_i0.p1	0.172972
g20220_i0.p1	g21989_i1.p1	0.170255
g20220_i0.p1	g2226_i0.p1	0.183086
g20220_i0.p1	g2226_i1.p1	0.187049
g20220_i0.p1	g2226_i2.p1	0.185262
g20220_i0.p1	g2226_i3.p1	0.184874
g20220_i0.p1	g22918_i0.p1	0.074146
g20220_i0.p1	g2300_i0.p1	0.0986362
g20220_i0.p1	g2300_i1.p1	0.0987461
g20220_i0.p1	g23377_i4.p1	0.0802752
g20220_i0.p1	g2416_i7.p1	0.0527013
g20220_i0.p1	g24336_i0.p1	0.0308348
g20220_i0.p1	g24336_i1.p1	0.0203195
g20220_i0.p1	g2449_i1.p1	0.195231
g20220_i0.p1	g2449_i3.p1	0.200383
g20220_i0.p1	g2449_i6.p1	0.204613
g20220_i0.p1	g2449_i7.p1	0.200029
g20220_i0.p1	g2449_i8.p1	0.200589
g20220_i0.p1	g2459_i5.p1	0.0537827
g20220_i0.p1	g2459_i6.p1	0.0688216
g20220_i0.p1	g2459_i7.p1	0.0871523
g20220_i0.p1	g24698_i0.p1	0.0758657
g20220_i0.p1	g2470_i2.p1	0.0406247
g20220_i0.p1	g25344_i1.p1	0.0783971
g20220_i0.p1	g25990_i0.p1	0.0425649
g20220_i0.p1	g26181_i0.p1	0.0751475
g20220_i0.p1	g26374_i0.p1	0.0519021
g20220_i0.p1	g2649_i0.p1	0.0404926
g20220_i0.p1	g2667_i2.p1	0.114552
g20220_i0.p1	g2667_i3.p1	0.116928
g20220_i0.p1	g26965_i0.p1	0.0273202
g20220_i0.p1	g272_i1.p1	0.0381879
g20220_i0.p1	g272_i2.p1	0.0308476
g20220_i0.p1	g272_i9.p1	0.0281781
g20220_i0.p1	g27518_i2.p1	0.0613399
g20220_i0.p1	g2812_i1.p1	0.0733994
g20220_i0.p1	g28161_i0.p1	0.0542558
g20220_i0.p1	g28672_i1.p1	0.0281992
g20220_i0.p1	g28864_i0.p1	0.0508491
g20220_i0.p1	g29511_i0.p1	0.0660107
g20220_i0.p1	g3094_i2.p1	0.0377089
g20220_i0.p1	g3251_i1.p1	0.0483327
g20220_i0.p1	g3261_i1.p1	0.172766
g20220_i0.p1	g32963_i0.p1	0.0247409
g20220_i0.p1	g3322_i0.p1	0.156108
g20220_i0.p1	g3322_i1.p1	0.15738
g20220_i0.p1	g3322_i2.p1	0.155791
g20220_i0.p1	g3322_i4.p1	0.161034
g20220_i0.p1	g34035_i0.p1	0.12823
g20220_i0.p1	g3456_i2.p1	0.0926758
g20220_i0.p1	g34660_i0.p1	0.0272007
g20220_i0.p1	g36089_i0.p1	0.0555718
g20220_i0.p1	g3617_i1.p1	0.0648082
g20220_i0.p1	g3617_i2.p1	0.0627679
g20220_i0.p1	g3986_i0.p1	0.140539
g20220_i0.p1	g3986_i1.p1	0.143822
g20220_i0.p1	g3986_i2.p1	0.151622
g20220_i0.p1	g3986_i3.p1	0.152491
g20220_i0.p1	g3986_i5.p1	0.124449
g20220_i0.p1	g39912_i0.p1	0.0841133
g20220_i0.p1	g3998_i0.p1	0.133394
g20220_i0.p1	g4034_i1.p1	0.179928
g20220_i0.p1	g4034_i2.p1	0.163186
g20220_i0.p1	g40590_i0.p1	0.0231673
g20220_i0.p1	g4097_i3.p1	0.0961922
g20220_i0.p1	g4097_i4.p1	0.0930864
g20220_i0.p1	g4097_i5.p1	0.0940977
g20220_i0.p1	g4097_i7.p1	0.0896304
g20220_i0.p1	g41011_i0.p1	0.0971729
g20220_i0.p1	g420_i32.p1	0.0613572
g20220_i0.p1	g4321_i0.p1	0.101992
g20220_i0.p1	g4321_i3.p1	0.127658
g20220_i0.p1	g4341_i2.p1	0.106579
g20220_i0.p1	g4341_i3.p1	0.134038
g20220_i0.p1	g4341_i4.p1	0.117885
g20220_i0.p1	g440_i3.p1	0.202843
g20220_i0.p1	g44927_i0.p1	0.145065
g20220_i0.p1	g4517_i1.p1	0.10668
g20220_i0.p1	g4517_i2.p1	0.0776853
g20220_i0.p1	g4517_i3.p1	0.0500874
g20220_i0.p1	g4925_i0.p1	0.105032
g20220_i0.p1	g4925_i1.p1	0.0998523
g20220_i0.p1	g4982_i1.p1	0.157699
g20220_i0.p1	g5009_i2.p1	0.0582646
g20220_i0.p1	g5051_i4.p1	0.10244
g20220_i0.p1	g5193_i1.p1	0.0315782
g20220_i0.p1	g527_i18.p1	0.061638
g20220_i0.p1	g540_i0.p1	0.0484024
g20220_i0.p1	g5451_i3.p1	0.0306826
g20220_i0.p1	g5460_i0.p1	0.194011
g20220_i0.p1	g5564_i1.p1	0.0559131
g20220_i0.p1	g5635_i0.p1	0.0224772
g20220_i0.p1	g5681_i0.p1	0.11436
g20220_i0.p1	g5681_i1.p1	0.130275
g20220_i0.p1	g5957_i0.p1	0.0225155
g20220_i0.p1	g5957_i1.p1	0.024881
g20220_i0.p1	g5957_i3.p1	0.0240396
g20220_i0.p1	g5957_i4.p1	0.0247119
g20220_i0.p1	g6005_i0.p1	0.0451493
g20220_i0.p1	g6023_i1.p1	0.107687
g20220_i0.p1	g6023_i2.p1	0.121493
g20220_i0.p1	g6023_i3.p1	0.0453268
g20220_i0.p1	g6151_i1.p1	0.0555546
g20220_i0.p1	g6176_i0.p1	0.0870877
g20220_i0.p1	g6176_i1.p1	0.0819233
g20220_i0.p1	g6176_i2.p1	0.0813035
g20220_i0.p1	g6176_i3.p1	0.080698
g20220_i0.p1	g6280_i0.p1	0.100443
g20220_i0.p1	g6280_i2.p1	0.0850174
g20220_i0.p1	g6298_i0.p1	0.0553646
g20220_i0.p1	g6417_i0.p1	0.025197
g20220_i0.p1	g6417_i1.p1	0.025083
g20220_i0.p1	g6417_i2.p1	0.0252805
g20220_i0.p1	g6456_i0.p1	0.0690477
g20220_i0.p1	g6456_i1.p1	0.0692484
g20220_i0.p1	g6456_i2.p1	0.02735
g20220_i0.p1	g6457_i0.p1	0.0359711
g20220_i0.p1	g6457_i1.p1	0.0358442
g20220_i0.p1	g65_i1.p1	0.0371532
g20220_i0.p1	g6619_i0.p1	0.131742
g20220_i0.p1	g6619_i2.p1	0.135043
g20220_i0.p1	g6720_i1.p1	0.0503742
g20220_i0.p1	g6720_i2.p1	0.0311119
g20220_i0.p1	g6736_i3.p1	0.0815277
g20220_i0.p1	g6767_i2.p1	0.136167
g20220_i0.p1	g6842_i0.p1	0.0741827
g20220_i0.p1	g6842_i1.p1	0.0939613
g20220_i0.p1	g6842_i2.p1	0.0875112
g20220_i0.p1	g6848_i0.p1	0.0694588
g20220_i0.p1	g68_i6.p1	0.0983411
g20220_i0.p1	g6920_i1.p1	0.0327044
g20220_i0.p1	g6932_i1.p1	0.127144
g20220_i0.p1	g696_i1.p1	0.114863
g20220_i0.p1	g7188_i1.p1	0.0897559
g20220_i0.p1	g7280_i0.p1	0.0899313
g20220_i0.p1	g7487_i0.p1	0.0222344
g20220_i0.p1	g7487_i1.p1	0.0226354
g20220_i0.p1	g7543_i0.p1	0.105674
g20220_i0.p1	g7543_i1.p1	0.117305
g20220_i0.p1	g7547_i0.p1	0.0957801
g20220_i0.p1	g7547_i1.p1	0.0792854
g20220_i0.p1	g7547_i2.p1	0.0843695
g20220_i0.p1	g7661_i2.p1	0.0962584
g20220_i0.p1	g770_i0.p1	0.121485
g20220_i0.p1	g776_i0.p1	0.106407
g20220_i0.p1	g776_i1.p1	0.0852648
g20220_i0.p1	g7858_i1.p1	0.165224
g20220_i0.p1	g7876_i0.p1	0.0755248
g20220_i0.p1	g8032_i0.p1	0.0334973
g20220_i0.p1	g8132_i3.p1	0.0346644
g20220_i0.p1	g8132_i6.p1	0.0357282
g20220_i0.p1	g8234_i0.p1	0.0875848
g20220_i0.p1	g8234_i1.p1	0.0928418
g20220_i0.p1	g8249_i1.p1	0.0675798
g20220_i0.p1	g8351_i0.p1	0.0473944
g20220_i0.p1	g8584_i1.p1	0.0628423
g20220_i0.p1	g8584_i2.p1	0.0571261
g20220_i0.p1	g8691_i0.p1	0.104619
g20220_i0.p1	g8691_i1.p1	0.076391
g20220_i0.p1	g8691_i2.p1	0.102116
g20220_i0.p1	g8691_i4.p1	0.0835299
g20220_i0.p1	g8769_i5.p1	0.0276072
g20220_i0.p1	g8769_i6.p1	0.0784162
g20220_i0.p1	g8769_i8.p1	0.142813
g20220_i0.p1	g8788_i1.p1	0.14945
g20220_i0.p1	g8788_i3.p1	0.167077
g20220_i0.p1	g8877_i0.p1	0.101378
g20220_i0.p1	g8877_i1.p1	0.0975627
g20220_i0.p1	g8877_i3.p1	0.102996
g20220_i0.p1	g8905_i2.p1	0.0207637
g20220_i0.p1	g8959_i0.p1	0.159125
g20220_i0.p1	g8959_i1.p1	0.165999
g20220_i0.p1	g9063_i0.p1	0.0953029
g20220_i0.p1	g9063_i1.p1	0.100944
g20220_i0.p1	g9063_i2.p1	0.115094
g20220_i0.p1	g912_i0.p1	0.161778
g20220_i0.p1	g912_i1.p1	0.129256
g20220_i0.p1	g912_i2.p1	0.143795
g20220_i0.p1	g912_i3.p1	0.15785
g20220_i0.p1	g912_i4.p1	0.158177
g20220_i0.p1	g912_i5.p1	0.161167
g20220_i0.p1	g912_i6.p1	0.157412
g20220_i0.p1	g9254_i0.p1	0.0989606
g20220_i0.p1	g9254_i1.p1	0.100275
g20220_i0.p1	g9254_i2.p1	0.098397
g20220_i0.p1	g9254_i3.p1	0.102623
g20220_i0.p1	g9254_i4.p1	0.095282
g20220_i0.p1	g9332_i2.p1	0.0907469
g20220_i0.p1	g9389_i1.p1	0.123008
g20220_i0.p1	g9389_i2.p1	0.0375853
g20220_i0.p1	g9516_i0.p1	0.178295
g20220_i0.p1	g9516_i1.p1	0.177003
g20220_i0.p1	g9570_i0.p1	0.0643992
g20220_i0.p1	g9570_i1.p1	0.048645
g20220_i0.p1	g9570_i2.p1	0.0639208
g20220_i0.p1	g9587_i0.p1	0.113727
g20220_i0.p1	g9587_i1.p1	0.121493
g20220_i0.p1	g9587_i2.p1	0.0945355
g20220_i0.p1	g9587_i3.p1	0.136003
g20220_i0.p1	g9587_i4.p1	0.163398
g20220_i0.p1	g9697_i1.p1	0.103315
g20220_i0.p1	g971_i1.p1	0.0308234
g20220_i0.p1	g9727_i0.p1	0.067849
g20220_i0.p1	g9740_i0.p1	0.0399181
g20220_i0.p1	g9970_i1.p1	0.118634
g20220_i0.p1	g9970_i2.p1	0.0878875
g21819_i0.p1	g21989_i0.p1	0.0646312
g21819_i0.p1	g21989_i1.p1	0.0638004
g21819_i0.p1	g2226_i0.p1	0.0332752
g21819_i0.p1	g2226_i1.p1	0.0339987
g21819_i0.p1	g2226_i2.p1	0.0350982
g21819_i0.p1	g2226_i3.p1	0.0360623
g21819_i0.p1	g2300_i0.p1	0.0423495
g21819_i0.p1	g2300_i1.p1	0.0305024
g21819_i0.p1	g23377_i4.p1	0.0331466
g21819_i0.p1	g2416_i7.p1	0.0955995
g21819_i0.p1	g24336_i0.p1	0.0219183
g21819_i0.p1	g24336_i1.p1	0.0223769
g21819_i0.p1	g2449_i1.p1	0.0425995
g21819_i0.p1	g2449_i3.p1	0.0262415
g21819_i0.p1	g2449_i6.p1	0.0274035
g21819_i0.p1	g2449_i7.p1	0.0276287
g21819_i0.p1	g2449_i8.p1	0.0394023
g21819_i0.p1	g2459_i5.p1	0.0322638
g21819_i0.p1	g2459_i6.p1	0.0241873
g21819_i0.p1	g2459_i7.p1	0.0303867
g21819_i0.p1	g2470_i2.p1	0.0362046
g21819_i0.p1	g25990_i0.p1	0.0377962
g21819_i0.p1	g2667_i2.p1	0.0525925
g21819_i0.p1	g2667_i3.p1	0.054468
g21819_i0.p1	g26965_i0.p1	0.0268514
g21819_i0.p1	g27518_i2.p1	0.0585228
g21819_i0.p1	g2812_i1.p1	0.0437413
g21819_i0.p1	g28864_i0.p1	0.0292136
g21819_i0.p1	g29511_i0.p1	0.04322
g21819_i0.p1	g3251_i1.p1	0.0217915
g21819_i0.p1	g3261_i1.p1	0.049936
g21819_i0.p1	g32963_i0.p1	0.0255003
g21819_i0.p1	g3322_i0.p1	0.0534901
g21819_i0.p1	g3322_i1.p1	0.0512483
g21819_i0.p1	g3322_i2.p1	0.0539698
g21819_i0.p1	g3322_i4.p1	0.0465596
g21819_i0.p1	g34035_i0.p1	0.0646381
g21819_i0.p1	g3456_i2.p1	0.052624
g21819_i0.p1	g36089_i0.p1	0.109168
g21819_i0.p1	g3986_i0.p1	0.0486397
g21819_i0.p1	g3986_i1.p1	0.0565212
g21819_i0.p1	g3986_i2.p1	0.0510685
g21819_i0.p1	g3986_i3.p1	0.0534598
g21819_i0.p1	g3986_i5.p1	0.0387596
g21819_i0.p1	g39912_i0.p1	0.0239278
g21819_i0.p1	g3998_i0.p1	0.0367285
g21819_i0.p1	g4034_i1.p1	0.0564626
g21819_i0.p1	g4034_i2.p1	0.0565382
g21819_i0.p1	g41011_i0.p1	0.0731352
g21819_i0.p1	g420_i32.p1	0.0257658
g21819_i0.p1	g4321_i0.p1	0.0505057
g21819_i0.p1	g4321_i3.p1	0.0500514
g21819_i0.p1	g4341_i2.p1	0.0331661
g21819_i0.p1	g4341_i3.p1	0.0520355
g21819_i0.p1	g4341_i4.p1	0.0464737
g21819_i0.p1	g440_i3.p1	0.0305607
g21819_i0.p1	g44927_i0.p1	0.0256555
g21819_i0.p1	g4925_i0.p1	0.0475763
g21819_i0.p1	g4925_i1.p1	0.0548808
g21819_i0.p1	g5051_i4.p1	0.0972213
g21819_i0.p1	g527_i18.p1	0.0473051
g21819_i0.p1	g5451_i3.p1	0.0252532
g21819_i0.p1	g5460_i0.p1	0.0260129
g21819_i0.p1	g5564_i1.p1	0.0598508
g21819_i0.p1	g5681_i0.p1	0.0717175
g21819_i0.p1	g5681_i1.p1	0.0690894
g21819_i0.p1	g6023_i1.p1	0.097732
g21819_i0.p1	g6023_i2.p1	0.0821796
g21819_i0.p1	g6023_i3.p1	0.10568
g21819_i0.p1	g6151_i1.p1	0.0277229
g21819_i0.p1	g6176_i0.p1	0.0461986
g21819_i0.p1	g6176_i1.p1	0.0454862
g21819_i0.p1	g6176_i2.p1	0.0458284
g21819_i0.p1	g6176_i3.p1	0.0460408
g21819_i0.p1	g6280_i0.p1	0.0543912
g21819_i0.p1	g6280_i2.p1	0.045964
g21819_i0.p1	g6456_i1.p1	0.0239363
g21819_i0.p1	g6457_i0.p1	0.120169
g21819_i0.p1	g6457_i1.p1	0.121036
g21819_i0.p1	g65_i1.p1	0.0345833
g21819_i0.p1	g6736_i3.p1	0.0242526
g21819_i0.p1	g6767_i2.p1	0.056576
g21819_i0.p1	g6842_i0.p1	0.0244822
g21819_i0.p1	g6842_i1.p1	0.0339908
g21819_i0.p1	g6842_i2.p1	0.0267014
g21819_i0.p1	g6848_i0.p1	0.0348924
g21819_i0.p1	g68_i6.p1	0.0301673
g21819_i0.p1	g6932_i1.p1	0.0808852
g21819_i0.p1	g696_i1.p1	0.0584351
g21819_i0.p1	g7188_i1.p1	0.0275397
g21819_i0.p1	g7543_i0.p1	0.0425875
g21819_i0.p1	g7543_i1.p1	0.0485906
g21819_i0.p1	g7547_i0.p1	0.0519635
g21819_i0.p1	g7547_i1.p1	0.0470945
g21819_i0.p1	g7547_i2.p1	0.045994
g21819_i0.p1	g770_i0.p1	0.0362482
g21819_i0.p1	g776_i0.p1	0.0323599
g21819_i0.p1	g776_i1.p1	0.0274398
g21819_i0.p1	g7858_i1.p1	0.0205647
g21819_i0.p1	g7876_i0.p1	0.0342166
g21819_i0.p1	g8234_i0.p1	0.0307935
g21819_i0.p1	g8234_i1.p1	0.0336799
g21819_i0.p1	g8691_i0.p1	0.0227279
g21819_i0.p1	g8691_i2.p1	0.0207315
g21819_i0.p1	g8691_i4.p1	0.0210133
g21819_i0.p1	g8769_i5.p1	0.0337223
g21819_i0.p1	g8769_i6.p1	0.0308281
g21819_i0.p1	g8769_i8.p1	0.0334179
g21819_i0.p1	g8788_i3.p1	0.0363839
g21819_i0.p1	g8877_i0.p1	0.0715206
g21819_i0.p1	g8877_i1.p1	0.068939
g21819_i0.p1	g8877_i3.p1	0.0709978
g21819_i0.p1	g8959_i0.p1	0.0346919
g21819_i0.p1	g8959_i1.p1	0.0322041
g21819_i0.p1	g912_i0.p1	0.0265665
g21819_i0.p1	g912_i1.p1	0.0215053
g21819_i0.p1	g912_i2.p1	0.0224332
g21819_i0.p1	g912_i3.p1	0.0269239
g21819_i0.p1	g912_i4.p1	0.0261003
g21819_i0.p1	g912_i5.p1	0.0205701
g21819_i0.p1	g912_i6.p1	0.0215112
g21819_i0.p1	g9254_i0.p1	0.0337088
g21819_i0.p1	g9254_i1.p1	0.0340437
g21819_i0.p1	g9254_i2.p1	0.0335142
g21819_i0.p1	g9254_i3.p1	0.0345127
g21819_i0.p1	g9254_i4.p1	0.0305764
g21819_i0.p1	g9332_i2.p1	0.0332096
g21819_i0.p1	g9389_i1.p1	0.0447298
g21819_i0.p1	g9389_i2.p1	0.0870502
g21819_i0.p1	g9516_i0.p1	0.0515797
g21819_i0.p1	g9516_i1.p1	0.0526112
g21819_i0.p1	g9587_i0.p1	0.0205572
g21819_i0.p1	g9587_i2.p1	0.0256401
g21819_i0.p1	g9587_i3.p1	0.0327339
g21819_i0.p1	g9587_i4.p1	0.0295337
g21819_i0.p1	g9697_i1.p1	0.0752895
g21819_i0.p1	g971_i1.p1	0.0276138
g21819_i0.p1	g9970_i1.p1	0.0930492
g21819_i0.p1	g9970_i2.p1	0.0995906
g3617_i1.p1	g3617_i2.p1	0.109866
g3617_i1.p1	g3986_i0.p1	0.0384006
g3617_i1.p1	g3986_i1.p1	0.0476593
g3617_i1.p1	g3986_i2.p1	0.0496362
g3617_i1.p1	g3986_i3.p1	0.0499047
g3617_i1.p1	g3986_i5.p1	0.0320861
g3617_i1.p1	g3998_i0.p1	0.0681356
g3617_i1.p1	g4034_i1.p1	0.0512831
g3617_i1.p1	g4034_i2.p1	0.0442062
g3617_i1.p1	g40590_i0.p1	0.032873
g3617_i1.p1	g4097_i3.p1	0.0981012
g3617_i1.p1	g4097_i4.p1	0.0931942
g3617_i1.p1	g4097_i5.p1	0.0922863
g3617_i1.p1	g4097_i7.p1	0.0876403
g3617_i1.p1	g41011_i0.p1	0.02638
g3617_i1.p1	g420_i32.p1	0.0276244
g3617_i1.p1	g42420_i0.p1	0.0237937
g3617_i1.p1	g4321_i0.p1	0.0282246
g3617_i1.p1	g4321_i3.p1	0.0321512
g3617_i1.p1	g4341_i2.p1	0.0488012
g3617_i1.p1	g4341_i3.p1	0.0457155
g3617_i1.p1	g4341_i4.p1	0.0537994
g3617_i1.p1	g440_i3.p1	0.0400463
g3617_i1.p1	g44927_i0.p1	0.0250108
g3617_i1.p1	g4517_i1.p1	0.0293548
g3617_i1.p1	g4517_i2.p1	0.0427371
g3617_i1.p1	g4925_i0.p1	0.0389479
g3617_i1.p1	g4925_i1.p1	0.0383821
g3617_i1.p1	g4982_i1.p1	0.0288687
g3617_i1.p1	g5193_i1.p1	0.0759485
g3617_i1.p1	g527_i18.p1	0.0482692
g3617_i1.p1	g540_i0.p1	0.0206744
g3617_i1.p1	g5451_i3.p1	0.0824994
g3617_i1.p1	g5460_i0.p1	0.0539944
g3617_i1.p1	g5681_i0.p1	0.0348843
g3617_i1.p1	g5681_i1.p1	0.0395326
g3617_i1.p1	g5957_i0.p1	0.0474297
g3617_i1.p1	g5957_i1.p1	0.0530289
g3617_i1.p1	g5957_i3.p1	0.0508616
g3617_i1.p1	g5957_i4.p1	0.0509478
g3617_i1.p1	g6023_i1.p1	0.0425529
g3617_i1.p1	g6023_i2.p1	0.0426441
g3617_i1.p1	g6023_i3.p1	0.0310414
g3617_i1.p1	g6151_i1.p1	0.0329941
g3617_i1.p1	g6176_i0.p1	0.109721
g3617_i1.p1	g6176_i1.p1	0.108123
g3617_i1.p1	g6176_i2.p1	0.107539
g3617_i1.p1	g6176_i3.p1	0.106454
g3617_i1.p1	g6280_i0.p1	0.0311015
g3617_i1.p1	g6280_i2.p1	0.0224489
g3617_i1.p1	g6456_i0.p1	0.0203301
g3617_i1.p1	g65_i1.p1	0.0751596
g3617_i1.p1	g6619_i0.p1	0.0457539
g3617_i1.p1	g6619_i2.p1	0.0497171
g3617_i1.p1	g6720_i1.p1	0.0395394
g3617_i1.p1	g6736_i3.p1	0.0621759
g3617_i1.p1	g6767_i2.p1	0.0607616
g3617_i1.p1	g6842_i0.p1	0.0230726
g3617_i1.p1	g6842_i1.p1	0.030433
g3617_i1.p1	g6842_i2.p1	0.0291242
g3617_i1.p1	g6848_i0.p1	0.0672077
g3617_i1.p1	g68_i6.p1	0.0208928
g3617_i1.p1	g6920_i1.p1	0.0410874
g3617_i1.p1	g6932_i1.p1	0.053606
g3617_i1.p1	g696_i1.p1	0.0491428
g3617_i1.p1	g720_i18.p1	0.0201831
g3617_i1.p1	g7543_i0.p1	0.0359398
g3617_i1.p1	g7543_i1.p1	0.039439
g3617_i1.p1	g7547_i0.p1	0.0530264
g3617_i1.p1	g7547_i1.p1	0.0370284
g3617_i1.p1	g7547_i2.p1	0.0364831
g3617_i1.p1	g7661_i2.p1	0.0745144
g3617_i1.p1	g770_i0.p1	0.0522145
g3617_i1.p1	g776_i0.p1	0.038035
g3617_i1.p1	g776_i1.p1	0.0532665
g3617_i1.p1	g7858_i1.p1	0.102221
g3617_i1.p1	g8132_i3.p1	0.0461826
g3617_i1.p1	g8132_i6.p1	0.0604947
g3617_i1.p1	g8234_i0.p1	0.0232331
g3617_i1.p1	g8234_i1.p1	0.0231062
g3617_i1.p1	g8249_i1.p1	0.0445295
g3617_i1.p1	g8351_i0.p1	0.0252291
g3617_i1.p1	g8584_i1.p1	0.043001
g3617_i1.p1	g8584_i2.p1	0.0421862
g3617_i1.p1	g8769_i5.p1	0.0218584
g3617_i1.p1	g8769_i6.p1	0.0361689
g3617_i1.p1	g8769_i8.p1	0.0457349
g3617_i1.p1	g8788_i3.p1	0.0255346
g3617_i1.p1	g8877_i0.p1	0.0317349
g3617_i1.p1	g8877_i1.p1	0.0321271
g3617_i1.p1	g8877_i3.p1	0.0325294
g3617_i1.p1	g8959_i0.p1	0.0273348
g3617_i1.p1	g8959_i1.p1	0.0300229
g3617_i1.p1	g9063_i0.p1	0.065597
g3617_i1.p1	g9063_i1.p1	0.0583231
g3617_i1.p1	g9063_i2.p1	0.0497826
g3617_i1.p1	g912_i0.p1	0.0379326
g3617_i1.p1	g912_i1.p1	0.0215211
g3617_i1.p1	g912_i2.p1	0.0289831
g3617_i1.p1	g912_i3.p1	0.0346418
g3617_i1.p1	g912_i4.p1	0.035243
g3617_i1.p1	g912_i5.p1	0.0557706
g3617_i1.p1	g912_i6.p1	0.0366999
g3617_i1.p1	g9389_i2.p1	0.0240295
g3617_i1.p1	g9516_i0.p1	0.0915535
g3617_i1.p1	g9516_i1.p1	0.0895002
g3617_i1.p1	g9570_i0.p1	0.033415
g3617_i1.p1	g9570_i2.p1	0.03223
g3617_i1.p1	g9587_i0.p1	0.042616
g3617_i1.p1	g9587_i1.p1	0.0620206
g3617_i1.p1	g9587_i2.p1	0.0333045
g3617_i1.p1	g9587_i3.p1	0.0456933
g3617_i1.p1	g9587_i4.p1	0.0642915
g3617_i1.p1	g9697_i1.p1	0.068171
g3617_i1.p1	g9727_i0.p1	0.0214786
g3617_i1.p1	g9740_i0.p1	0.0651163
g3617_i1.p1	g9970_i1.p1	0.0330331
g3617_i1.p1	g9970_i2.p1	0.0270843
g3617_i2.p1	g3986_i0.p1	0.0385415
g3617_i2.p1	g3986_i1.p1	0.0481779
g3617_i2.p1	g3986_i2.p1	0.0498371
g3617_i2.p1	g3986_i3.p1	0.0502914
g3617_i2.p1	g3986_i5.p1	0.031795
g3617_i2.p1	g3998_i0.p1	0.0667651
g3617_i2.p1	g4034_i1.p1	0.0516186
g3617_i2.p1	g4034_i2.p1	0.0447419
g3617_i2.p1	g40590_i0.p1	0.0339709
g3617_i2.p1	g4097_i3.p1	0.0964591
g3617_i2.p1	g4097_i4.p1	0.0918111
g3617_i2.p1	g4097_i5.p1	0.090897
g3617_i2.p1	g4097_i7.p1	0.0867086
g3617_i2.p1	g41011_i0.p1	0.0272253
g3617_i2.p1	g420_i32.p1	0.0267387
g3617_i2.p1	g42420_i0.p1	0.0250888
g3617_i2.p1	g4321_i0.p1	0.030048
g3617_i2.p1	g4321_i3.p1	0.0326715
g3617_i2.p1	g4341_i2.p1	0.0473626
g3617_i2.p1	g4341_i3.p1	0.0456752
g3617_i2.p1	g4341_i4.p1	0.0534297
g3617_i2.p1	g440_i3.p1	0.0387497
g3617_i2.p1	g44927_i0.p1	0.0251063
g3617_i2.p1	g4517_i1.p1	0.0301708
g3617_i2.p1	g4517_i2.p1	0.0430295
g3617_i2.p1	g4925_i0.p1	0.0417622
g3617_i2.p1	g4925_i1.p1	0.0416903
g3617_i2.p1	g4982_i1.p1	0.0276669
g3617_i2.p1	g5009_i2.p1	0.0208301
g3617_i2.p1	g5193_i1.p1	0.0821183
g3617_i2.p1	g527_i18.p1	0.0513695
g3617_i2.p1	g5451_i3.p1	0.0878626
g3617_i2.p1	g5460_i0.p1	0.0529817
g3617_i2.p1	g5681_i0.p1	0.0347466
g3617_i2.p1	g5681_i1.p1	0.0393992
g3617_i2.p1	g5957_i0.p1	0.0462049
g3617_i2.p1	g5957_i1.p1	0.0515648
g3617_i2.p1	g5957_i3.p1	0.0496392
g3617_i2.p1	g5957_i4.p1	0.0496418
g3617_i2.p1	g6023_i1.p1	0.043774
g3617_i2.p1	g6023_i2.p1	0.0431921
g3617_i2.p1	g6023_i3.p1	0.0331996
g3617_i2.p1	g6151_i1.p1	0.03239
g3617_i2.p1	g6176_i0.p1	0.114295
g3617_i2.p1	g6176_i1.p1	0.112728
g3617_i2.p1	g6176_i2.p1	0.112138
g3617_i2.p1	g6176_i3.p1	0.111155
g3617_i2.p1	g6280_i0.p1	0.0304665
g3617_i2.p1	g6280_i2.p1	0.0217404
g3617_i2.p1	g65_i1.p1	0.0808428
g3617_i2.p1	g6619_i0.p1	0.040935
g3617_i2.p1	g6619_i2.p1	0.0444459
g3617_i2.p1	g6720_i1.p1	0.0392807
g3617_i2.p1	g6736_i3.p1	0.0611172
g3617_i2.p1	g6767_i2.p1	0.0617329
g3617_i2.p1	g6842_i0.p1	0.022172
g3617_i2.p1	g6842_i1.p1	0.0297078
g3617_i2.p1	g6842_i2.p1	0.0280741
g3617_i2.p1	g6848_i0.p1	0.0708785
g3617_i2.p1	g68_i6.p1	0.0201523
g3617_i2.p1	g6920_i1.p1	0.0426728
g3617_i2.p1	g6932_i1.p1	0.0566305
g3617_i2.p1	g696_i1.p1	0.05241
g3617_i2.p1	g720_i18.p1	0.0210887
g3617_i2.p1	g7543_i0.p1	0.0368781
g3617_i2.p1	g7543_i1.p1	0.0404727
g3617_i2.p1	g7547_i0.p1	0.0520911
g3617_i2.p1	g7547_i1.p1	0.0362031
g3617_i2.p1	g7547_i2.p1	0.0355381
g3617_i2.p1	g7661_i2.p1	0.0686654
g3617_i2.p1	g770_i0.p1	0.0530823
g3617_i2.p1	g776_i0.p1	0.0385171
g3617_i2.p1	g776_i1.p1	0.0536497
g3617_i2.p1	g7858_i1.p1	0.0971894
g3617_i2.p1	g8132_i3.p1	0.0457444
g3617_i2.p1	g8132_i6.p1	0.0577111
g3617_i2.p1	g8234_i0.p1	0.0234045
g3617_i2.p1	g8234_i1.p1	0.0234285
g3617_i2.p1	g8249_i1.p1	0.0455706
g3617_i2.p1	g8351_i0.p1	0.0248186
g3617_i2.p1	g8584_i1.p1	0.0430748
g3617_i2.p1	g8584_i2.p1	0.0417938
g3617_i2.p1	g8769_i5.p1	0.022705
g3617_i2.p1	g8769_i6.p1	0.03499
g3617_i2.p1	g8769_i8.p1	0.0458965
g3617_i2.p1	g8788_i3.p1	0.0260152
g3617_i2.p1	g8877_i0.p1	0.0340504
g3617_i2.p1	g8877_i1.p1	0.0339893
g3617_i2.p1	g8877_i3.p1	0.0345283
g3617_i2.p1	g8959_i0.p1	0.0276637
g3617_i2.p1	g8959_i1.p1	0.0300687
g3617_i2.p1	g9063_i0.p1	0.0643507
g3617_i2.p1	g9063_i1.p1	0.0575963
g3617_i2.p1	g9063_i2.p1	0.0478247
g3617_i2.p1	g912_i0.p1	0.0361244
g3617_i2.p1	g912_i1.p1	0.0206316
g3617_i2.p1	g912_i2.p1	0.0274777
g3617_i2.p1	g912_i3.p1	0.0330803
g3617_i2.p1	g912_i4.p1	0.0336222
g3617_i2.p1	g912_i5.p1	0.0523739
g3617_i2.p1	g912_i6.p1	0.0345055
g3617_i2.p1	g9389_i1.p1	0.0200123
g3617_i2.p1	g9389_i2.p1	0.0261063
g3617_i2.p1	g9516_i0.p1	0.0932655
g3617_i2.p1	g9516_i1.p1	0.0913961
g3617_i2.p1	g9570_i0.p1	0.0304983
g3617_i2.p1	g9570_i2.p1	0.029523
g3617_i2.p1	g9587_i0.p1	0.0402418
g3617_i2.p1	g9587_i1.p1	0.0577413
g3617_i2.p1	g9587_i2.p1	0.0322942
g3617_i2.p1	g9587_i3.p1	0.0441487
g3617_i2.p1	g9587_i4.p1	0.0611845
g3617_i2.p1	g9697_i1.p1	0.0731071
g3617_i2.p1	g9727_i0.p1	0.0213523
g3617_i2.p1	g9740_i0.p1	0.0658635
g3617_i2.p1	g9970_i1.p1	0.034887
g3617_i2.p1	g9970_i2.p1	0.0289119
g4925_i1.p1	g4982_i1.p1	0.105834
g4925_i1.p1	g5009_i2.p1	0.0769818
g4925_i1.p1	g5051_i4.p1	0.113151
g4925_i1.p1	g5193_i1.p1	0.0498062
g4925_i1.p1	g527_i18.p1	0.105846
g4925_i1.p1	g540_i0.p1	0.0202372
g4925_i1.p1	g5451_i3.p1	0.0468559
g4925_i1.p1	g5460_i0.p1	0.158913
g4925_i1.p1	g5564_i1.p1	0.0271977
g4925_i1.p1	g5681_i0.p1	0.0797667
g4925_i1.p1	g5681_i1.p1	0.091853
g4925_i1.p1	g6023_i1.p1	0.0568722
g4925_i1.p1	g6023_i2.p1	0.0610795
g4925_i1.p1	g6023_i3.p1	0.0280477
g4925_i1.p1	g6176_i0.p1	0.0956999
g4925_i1.p1	g6176_i1.p1	0.0907802
g4925_i1.p1	g6176_i2.p1	0.0915828
g4925_i1.p1	g6176_i3.p1	0.0929906
g4925_i1.p1	g6280_i0.p1	0.0491213
g4925_i1.p1	g6280_i2.p1	0.0345077
g4925_i1.p1	g6456_i1.p1	0.0267138
g4925_i1.p1	g6457_i0.p1	0.0414682
g4925_i1.p1	g6457_i1.p1	0.0414297
g4925_i1.p1	g65_i1.p1	0.0777102
g4925_i1.p1	g6619_i0.p1	0.0294545
g4925_i1.p1	g6619_i2.p1	0.0275387
g4925_i1.p1	g6736_i3.p1	0.0619134
g4925_i1.p1	g6767_i2.p1	0.0899918
g4925_i1.p1	g6842_i1.p1	0.0215818
g4925_i1.p1	g6848_i0.p1	0.100092
g4925_i1.p1	g68_i6.p1	0.123958
g4925_i1.p1	g6920_i1.p1	0.0917988
g4925_i1.p1	g6932_i1.p1	0.196243
g4925_i1.p1	g696_i1.p1	0.226343
g4925_i1.p1	g7188_i1.p1	0.0825636
g4925_i1.p1	g7543_i0.p1	0.0838488
g4925_i1.p1	g7543_i1.p1	0.0963235
g4925_i1.p1	g7547_i0.p1	0.0482825
g4925_i1.p1	g7547_i1.p1	0.0429076
g4925_i1.p1	g7547_i2.p1	0.0459375
g4925_i1.p1	g770_i0.p1	0.117211
g4925_i1.p1	g776_i0.p1	0.0789592
g4925_i1.p1	g776_i1.p1	0.0431423
g4925_i1.p1	g7858_i1.p1	0.0676866
g4925_i1.p1	g7876_i0.p1	0.0276149
g4925_i1.p1	g8234_i0.p1	0.0876473
g4925_i1.p1	g8234_i1.p1	0.0937049
g4925_i1.p1	g8249_i1.p1	0.0201196
g4925_i1.p1	g8351_i0.p1	0.028273
g4925_i1.p1	g8584_i1.p1	0.0987374
g4925_i1.p1	g8584_i2.p1	0.0800849
g4925_i1.p1	g8691_i0.p1	0.0945806
g4925_i1.p1	g8691_i1.p1	0.0788684
g4925_i1.p1	g8691_i2.p1	0.0798378
g4925_i1.p1	g8691_i4.p1	0.0798775
g4925_i1.p1	g8769_i8.p1	0.100022
g4925_i1.p1	g8788_i1.p1	0.116126
g4925_i1.p1	g8788_i3.p1	0.216409
g4925_i1.p1	g8877_i0.p1	0.146532
g4925_i1.p1	g8877_i1.p1	0.127407
g4925_i1.p1	g8877_i3.p1	0.13784
g4925_i1.p1	g8959_i0.p1	0.149709
g4925_i1.p1	g8959_i1.p1	0.141145
g4925_i1.p1	g9063_i0.p1	0.0396065
g4925_i1.p1	g9063_i1.p1	0.0509687
g4925_i1.p1	g9063_i2.p1	0.0461716
g4925_i1.p1	g912_i0.p1	0.0769036
g4925_i1.p1	g912_i1.p1	0.0633547
g4925_i1.p1	g912_i2.p1	0.0659935
g4925_i1.p1	g912_i3.p1	0.0770037
g4925_i1.p1	g912_i4.p1	0.0783003
g4925_i1.p1	g912_i5.p1	0.0808576
g4925_i1.p1	g912_i6.p1	0.0707929
g4925_i1.p1	g9254_i0.p1	0.0667885
g4925_i1.p1	g9254_i1.p1	0.0678555
g4925_i1.p1	g9254_i2.p1	0.0667614
g4925_i1.p1	g9254_i3.p1	0.0695484
g4925_i1.p1	g9254_i4.p1	0.0621452
g4925_i1.p1	g9332_i2.p1	0.104885
g4925_i1.p1	g9389_i1.p1	0.174197
g4925_i1.p1	g9389_i2.p1	0.0468445
g4925_i1.p1	g9516_i0.p1	0.136987
g4925_i1.p1	g9516_i1.p1	0.141028
g4925_i1.p1	g9587_i0.p1	0.0285432
g4925_i1.p1	g9587_i1.p1	0.0274323
g4925_i1.p1	g9587_i2.p1	0.037482
g4925_i1.p1	g9587_i3.p1	0.0590717
g4925_i1.p1	g9587_i4.p1	0.0591317
g4925_i1.p1	g9697_i1.p1	0.173081
g4925_i1.p1	g971_i1.p1	0.0393513
g4925_i1.p1	g9727_i0.p1	0.0233599
g4925_i1.p1	g9970_i1.p1	0.144859
g4925_i1.p1	g9970_i2.p1	0.105079
g6619_i2.p1	g6720_i1.p1	0.0646981
g6619_i2.p1	g6720_i2.p1	0.0538437
g6619_i2.p1	g6736_i3.p1	0.0809991
g6619_i2.p1	g6767_i2.p1	0.0651952
g6619_i2.p1	g6842_i0.p1	0.0685141
g6619_i2.p1	g6842_i1.p1	0.0769263
g6619_i2.p1	g6842_i2.p1	0.0800972
g6619_i2.p1	g6848_i0.p1	0.0292366
g6619_i2.p1	g68_i6.p1	0.0694677
g6619_i2.p1	g6932_i1.p1	0.0519167
g6619_i2.p1	g696_i1.p1	0.0381365
g6619_i2.p1	g7188_i1.p1	0.027011
g6619_i2.p1	g7280_i0.p1	0.158521
g6619_i2.p1	g7487_i0.p1	0.0505319
g6619_i2.p1	g7487_i1.p1	0.0518976
g6619_i2.p1	g7543_i0.p1	0.085942
g6619_i2.p1	g7543_i1.p1	0.0898392
g6619_i2.p1	g7547_i0.p1	0.0487113
g6619_i2.p1	g7547_i1.p1	0.0370953
g6619_i2.p1	g7547_i2.p1	0.0396825
g6619_i2.p1	g7661_i2.p1	0.125714
g6619_i2.p1	g770_i0.p1	0.0407342
g6619_i2.p1	g776_i0.p1	0.0579103
g6619_i2.p1	g776_i1.p1	0.0687729
g6619_i2.p1	g7858_i1.p1	0.0973894
g6619_i2.p1	g7876_i0.p1	0.0646659
g6619_i2.p1	g7915_i0.p1	0.050502
g6619_i2.p1	g8032_i0.p1	0.0599223
g6619_i2.p1	g8132_i3.p1	0.0509711
g6619_i2.p1	g8132_i6.p1	0.0552448
g6619_i2.p1	g8234_i0.p1	0.0266255
g6619_i2.p1	g8234_i1.p1	0.0279583
g6619_i2.p1	g8249_i1.p1	0.0622542
g6619_i2.p1	g8351_i0.p1	0.0280943
g6619_i2.p1	g8584_i1.p1	0.0365984
g6619_i2.p1	g8584_i2.p1	0.0376511
g6619_i2.p1	g8691_i0.p1	0.0890265
g6619_i2.p1	g8691_i1.p1	0.066241
g6619_i2.p1	g8691_i2.p1	0.0967688
g6619_i2.p1	g8691_i4.p1	0.0712081
g6619_i2.p1	g8769_i5.p1	0.0275624
g6619_i2.p1	g8769_i6.p1	0.0683728
g6619_i2.p1	g8769_i8.p1	0.0587477
g6619_i2.p1	g8788_i1.p1	0.0858796
g6619_i2.p1	g8788_i3.p1	0.0806503
g6619_i2.p1	g8877_i0.p1	0.0258747
g6619_i2.p1	g8877_i1.p1	0.0264559
g6619_i2.p1	g8877_i3.p1	0.0275841
g6619_i2.p1	g8905_i2.p1	0.0458744
g6619_i2.p1	g8959_i0.p1	0.0787118
g6619_i2.p1	g8959_i1.p1	0.0884758
g6619_i2.p1	g9063_i0.p1	0.0996967
g6619_i2.p1	g9063_i1.p1	0.0970703
g6619_i2.p1	g9063_i2.p1	0.132484
g6619_i2.p1	g912_i0.p1	0.0902626
g6619_i2.p1	g912_i1.p1	0.0679302
g6619_i2.p1	g912_i2.p1	0.0819001
g6619_i2.p1	g912_i3.p1	0.0864018
g6619_i2.p1	g912_i4.p1	0.086418
g6619_i2.p1	g912_i5.p1	0.140612
g6619_i2.p1	g912_i6.p1	0.0941662
g6619_i2.p1	g9254_i0.p1	0.0429402
g6619_i2.p1	g9254_i1.p1	0.0433803
g6619_i2.p1	g9254_i2.p1	0.0425111
g6619_i2.p1	g9254_i3.p1	0.0442742
g6619_i2.p1	g9254_i4.p1	0.044067
g6619_i2.p1	g9332_i2.p1	0.023827
g6619_i2.p1	g9389_i1.p1	0.0450383
g6619_i2.p1	g9389_i2.p1	0.0207412
g6619_i2.p1	g9516_i0.p1	0.0758573
g6619_i2.p1	g9516_i1.p1	0.0738822
g6619_i2.p1	g9570_i0.p1	0.0932227
g6619_i2.p1	g9570_i1.p1	0.0846978
g6619_i2.p1	g9570_i2.p1	0.0907723
g6619_i2.p1	g9587_i0.p1	0.0859179
g6619_i2.p1	g9587_i1.p1	0.102383
g6619_i2.p1	g9587_i2.p1	0.0546011
g6619_i2.p1	g9587_i3.p1	0.0732048
g6619_i2.p1	g9587_i4.p1	0.104216
g6619_i2.p1	g9616_i1.p1	0.0256198
g6619_i2.p1	g9697_i1.p1	0.0342341
g6619_i2.p1	g971_i1.p1	0.0245597
g6619_i2.p1	g9727_i0.p1	0.0390519
g6619_i2.p1	g9740_i0.p1	0.0426637
g6619_i2.p1	g9970_i1.p1	0.0616073
g6619_i2.p1	g9970_i2.p1	0.0465703
