# Supplementary material for: Transcriptomic analysis of Blumea laciniata responses to PEG-simulated drought stress
Source: Front Plant Sci. 2025 Dec 18;16:1695003. doi: 10.3389/fpls.2025.1695003 (PMC12756431; doi:10.3389/fpls.2025.1695003)
Supplement: Supplementary file 8 [file Table7.xlsx]

## Sheet: TF
Midnightblue
TF name	ID	Nr	Swiss-Prot	KEGG	gene_ontology_blast	eggNOG	Pfam	CAZy	Signal	tmhmm
GRF6	g13463_i0.p1	XP_022037167.1^growth-regulating factor 6-like isoform X1 [Helianthus annuus] >OTG24113.1 putative WRC domain, Glutamine-Leucine-Glutamine, QLQ, Growth-regulating factor [Helianthus annuus]^76.0%	Q6AWY3.2^RecName: Full=Growth-regulating factor 6; Short=OsGRF6; AltName: Full=Transcription activator GRF6^44.9%	NA	GO:0005524^ATP binding^molecular_function;GO:0032502^developmental process^biological_process;GO:0006355^regulation of transcription, DNA-templated^biological_process;GO:0006351^transcription, DNA-templated^biological_process;GO:0005634^nucleus^cellular_component	NA	NA	NA	NA	NA
GRF2	g10204_i1.p1	XP_024978574.1^growth-regulating factor 1-like [Cynara cardunculus var. scolymus]^73.6%	Q8L8A8.1^RecName: Full=Growth-regulating factor 2; Short=AtGRF2; AltName: Full=Transcription activator GRF2^42.83%	NA	GO:0005524^ATP binding^molecular_function;GO:0008285^negative regulation of cell population proliferation^biological_process;GO:0006355^regulation of transcription, DNA-templated^biological_process;GO:0048364^root development^biological_process;GO:0006351^transcription, DNA-templated^biological_process;GO:0005634^nucleus^cellular_component	NA	PF08879.9^WRC	NA	NA	NA
HMGY	g29393_i1.p1	XP_024992152.1^HMG-Y-related protein A [Cynara cardunculus var. scolymus] >KVI05436.1 AT hook, DNA-binding motif-containing protein [Cynara cardunculus var. scolymus]^90.36%	Q00423.1^RecName: Full=HMG-Y-related protein A; AltName: Full=Protein SB16A^53.33%	NA	GO:0003690^double-stranded DNA binding^molecular_function;GO:0031492^nucleosomal DNA binding^molecular_function;GO:0030261^chromosome condensation^biological_process;GO:0031936^negative regulation of chromatin silencing^biological_process;GO:0045910^negative regulation of DNA recombination^biological_process;GO:0006334^nucleosome assembly^biological_process;GO:0016584^nucleosome positioning^biolo…	NA	PF00538.18^linker histone H1 and H5 family
AHL10	g7102_i3.p1	XP_024990231.1^AT-hook motif nuclear-localized protein 10-like isoform X1 [Cynara cardunculus var. scolymus] >XP_024990232.1 AT-hook motif nuclear-localized protein 10-like isoform X1 [Cynara cardunculus var. scolymus]^79.28%	O22812.2^RecName: Full=AT-hook motif nuclear-localized protein 10; AltName: Full=AT-hook protein 1^48.16%	NA	GO:0003680^AT DNA binding^molecular_function;GO:0005829^cytosol^cellular_component;GO:0005634^nucleus^cellular_component	NA	PF03479.14^Domain of unknown function (DUF296)
AHL8	g7102_i4.p1	XP_021976719.1^AT-hook motif nuclear-localized protein 10-like [Helianthus annuus] >OTG17798.1 putative AT hook motif DNA-binding family protein [Helianthus annuus]^69.95%	Q9FIR1.1^RecName: Full=AT-hook motif nuclear-localized protein 8^39.29%	NA	GO:0003680^AT DNA binding^molecular_function;GO:0005634^nucleus^cellular_component	NA	PF02178.18^AT hook motif
Salmon
	ID	Nr	Swiss-Prot	KEGG	gene_ontology_blast	eggNOG	Pfam
BZIP12	g3617_i1.p1	XP_024966929.1^bZIP transcription factor 12-like [Cynara cardunculus var. scolymus] >KVI10962.1 Basic-leucine zipper domain-containing protein [Cynara cardunculus var. scolymus]^63.16%	Q0JHF1.1^RecName: Full=bZIP transcription factor 12; Short=OsBZIP12; AltName: Full=Abscisic acid responsive elements-binding factor 1; Short=ABA responsive element binding factor 1; Short=ABRE-binding factor 1; Short=OsABF1^31.2%	K14432|ABF|http://www.genome.jp/dbget-bin/www_bget?ko:K14432	GO:0003700^DNA-binding transcription factor activity^molecular_function;GO:0043565^sequence-specific DNA binding^molecular_function;GO:0009738^abscisic acid-activated signaling pathway^biological_process;GO:0009789^positive regulation of abscisic acid-activated signaling pathway^biological_process;GO:1901002^positive regulation of response to salt stress^biological_process;GO:1902584^positive reg…	NA	PF00170.20^bZIP transcription factor
bZIP40	g3617_i2.p1	XP_023740550.1^bZIP transcription factor 12-like isoform X1 [Lactuca sativa] >PLY68630.1 hypothetical protein LSAT_7X79540 [Lactuca sativa]^66.03%	P42777.1^RecName: Full=G-box-binding factor 4; AltName: Full=bZIP transcription factor 40; Short=AtbZIP40^39.05%	K14432|ABF|http://www.genome.jp/dbget-bin/www_bget?ko:K14432	GO:0003677^DNA binding^molecular_function;GO:0003700^DNA-binding transcription factor activity^molecular_function;GO:0043565^sequence-specific DNA binding^molecular_function;GO:0005634^nucleus^cellular_component	NA	PF00170.20^bZIP transcription factor
NAC19	g6619_i2.p1	XP_023747331.1^NAC domain-containing protein 72-like [Lactuca sativa]^77.57%	Q9C932.1^RecName: Full=NAC domain-containing protein 19; Short=ANAC019; AltName: Full=Abscisic-acid-responsive NAC; Short=ANAC^56.91%	NA	GO:0003677^DNA binding^molecular_function;GO:0003700^DNA-binding transcription factor activity^molecular_function;GO:0045893^positive regulation of transcription, DNA-templated^biological_process;GO:0009414^response to water deprivation^biological_process;GO:0005634^nucleus^cellular_component	NA	PF02365.14^No apical meristem (NAM) protein
TCP	g21819_i0.p1	XP_021982451.1^transcription factor TCP20-like [Helianthus annuus] >OTG15077.1 putative TEOSINTE BRANCHED 1, cycloidea, PCF (TCP)-domain family protein 20 [Helianthus annuus]^66.08%	Q9LSD5.1^RecName: Full=Transcription factor TCP20^56.22%	NA	GO:0003677^DNA binding^molecular_function;GO:0003700^DNA-binding transcription factor activity^molecular_function;GO:0000987^proximal promoter sequence-specific DNA binding^molecular_function;GO:0043565^sequence-specific DNA binding^molecular_function;GO:0009653^anatomical structure morphogenesis^biological_process;GO:1900056^negative regulation of leaf senescence^biological_process;GO:0008361^re…	NA	PF03634.12^TCP family transcription factor
WD40	g152_i8.p1	XP_024959239.1^WD-40 repeat-containing protein MSI4-like [Cynara cardunculus var. scolymus]^90.51%	O22607.3^RecName: Full=WD-40 repeat-containing protein MSI4; AltName: Full=Altered cold-responsive gene 1 protein^73.29%	K10752|RBBP4, HAT2, CAF1, MIS16|http://www.genome.jp/dbget-bin/www_bget?ko:K10752	GO:0046872^metal ion binding^molecular_function;GO:0030154^cell differentiation^biological_process;GO:0006325^chromatin organization^biological_process;GO:0006281^DNA repair^biological_process;GO:0009908^flower development^biological_process;GO:0010224^response to UV-B^biological_process;GO:0080008^Cul4-RING E3 ubiquitin ligase complex^cellular_component;GO:0005737^cytoplasm^cellular_component;GO…	KOG0264^Histone-binding protein RBBP4 or subunit C of CAF1 complex^B	PF12265.7^Histone-binding protein RBBP4 or subunit C of CAF1 complex
NF-YA1	g4925_i1.p1	XP_024987132.1^nuclear transcription factor Y subunit A-9-like isoform X2 [Cynara cardunculus var. scolymus]^78.38%	Q9LXV5.1^RecName: Full=Nuclear transcription factor Y subunit A-1; Short=AtNF-YA-1; AltName: Full=Protein EMBRYO DEFECTIVE 2220; AltName: Full=Transcriptional activator HAP2A^48.91%	K08064|NFYA|http://www.genome.jp/dbget-bin/www_bget?ko:K08064	GO:0003677^DNA binding^molecular_function;GO:0003700^DNA-binding transcription factor activity^molecular_function;GO:0009793^embryo development ending in seed dormancy^biological_process;GO:0055046^microgametogenesis^biological_process;GO:0048510^regulation of timing of transition from vegetative to reproductive phase^biological_process;GO:0006355^regulation of transcription, DNA-templated^biolog…	COG5224|KOG1561^nuclear transcription factor Y subunit^K	PF02045.14^CCAAT-binding transcription factor (CBF-B/NF-YA) subunit B
TCP20	g20220_i0.p1	XP_023740808.1^transcription factor TCP20 [Lactuca sativa] >PLY96822.1 hypothetical protein LSAT_2X94320 [Lactuca sativa]^78.82%	Q9LSD5.1^RecName: Full=Transcription factor TCP20^48.48%	NA	GO:0003677^DNA binding^molecular_function;GO:0003700^DNA-binding transcription factor activity^molecular_function;GO:0000987^proximal promoter sequence-specific DNA binding^molecular_function;GO:0043565^sequence-specific DNA binding^molecular_function;GO:0009653^anatomical structure morphogenesis^biological_process;GO:1900056^negative regulation of leaf senescence^biological_process;GO:0008361^re…	NA	PF03634.12^TCP family transcription factor
NF-YA3	g12479_i1.p1	XP_024972759.1^nuclear transcription factor Y subunit A-3-like [Cynara cardunculus var. scolymus]^75.76%	Q93ZH2.2^RecName: Full=Nuclear transcription factor Y subunit A-3; Short=AtNF-YA-3; AltName: Full=Transcriptional activator HAP2C^37.18%	K08064|NFYA|http://www.genome.jp/dbget-bin/www_bget?ko:K08064	GO:0003677^DNA binding^molecular_function;GO:0003700^DNA-binding transcription factor activity^molecular_function;GO:0016602^CCAAT-binding factor complex^cellular_component	COG5224|KOG1561^Nuclear transcription factor Y^K	PF02045.14^CCAAT-binding transcription factor (CBF-B/NF-YA) subunit B
TGA4	g11104_i1.p1	XP_022018389.1^transcription factor TGA4-like [Helianthus annuus] >XP_022018393.1 transcription factor TGA4-like [Helianthus annuus]^85.64%	Q39162.2^RecName: Full=Transcription factor TGA4; AltName: Full=Ocs element-binding factor 4; Short=OBF4; AltName: Full=bZIP transcription factor 57; Short=AtbZIP57^54.93%	K14431|TGA|http://www.genome.jp/dbget-bin/www_bget?ko:K14431	GO:0003700^DNA-binding transcription factor activity^molecular_function;GO:0043565^sequence-specific DNA binding^molecular_function;GO:0009409^response to cold^biological_process;GO:0006351^transcription, DNA-templated^biological_process;GO:0005634^nucleus^cellular_component	NA	PF14144.5^Seed dormancy control
